# Supplementary material for: Genomic profiling of Streptococcus agalactiae (Group B Streptococcus) isolates from pregnant women in northeastern Mexico: clonal complexes, virulence factors, and antibiotic resistance
Source: PeerJ. 2025 May 22;13:e19454. doi: 10.7717/peerj.19454 (PMC12103846; doi:10.7717/peerj.19454)
Supplement: Supplemental Information 2 [file peerj-13-19454-s002.zip]

Archive with 32 entries (31 files):
- Metadata PRJNA551699/
- __MACOSX/._Metadata PRJNA551699
- Metadata PRJNA551699/15 Px0865.fasta
- __MACOSX/Metadata PRJNA551699/._15 Px0865.fasta
- Metadata PRJNA551699/12 Px0755.fasta
- __MACOSX/Metadata PRJNA551699/._12 Px0755.fasta
- Metadata PRJNA551699/11 Px0725.fasta
- __MACOSX/Metadata PRJNA551699/._11 Px0725.fasta
- Metadata PRJNA551699/.DS_Store
- __MACOSX/Metadata PRJNA551699/._.DS_Store
- Metadata PRJNA551699/04 Px0210.fasta
- __MACOSX/Metadata PRJNA551699/._04 Px0210.fasta
- Metadata PRJNA551699/14 Px0840.fasta
- __MACOSX/Metadata PRJNA551699/._14 Px0840.fasta
- Metadata PRJNA551699/06 Px0423.fasta
- __MACOSX/Metadata PRJNA551699/._06 Px0423.fasta
- Metadata PRJNA551699/03 Px0204.fasta
- __MACOSX/Metadata PRJNA551699/._03 Px0204.fasta
- Metadata PRJNA551699/05 Px0414.fasta
- __MACOSX/Metadata PRJNA551699/._05 Px0414.fasta
- Metadata PRJNA551699/16 Px1038.fasta
- __MACOSX/Metadata PRJNA551699/._16 Px1038.fasta
- Metadata PRJNA551699/08 Px0610.fasta
- __MACOSX/Metadata PRJNA551699/._08 Px0610.fasta
- Metadata PRJNA551699/01 Px0073.fasta
- __MACOSX/Metadata PRJNA551699/._01 Px0073.fasta
- Metadata PRJNA551699/07 Px0480.fasta
- __MACOSX/Metadata PRJNA551699/._07 Px0480.fasta
- Metadata PRJNA551699/02 Px0141.fasta
- __MACOSX/Metadata PRJNA551699/._02 Px0141.fasta
- Metadata PRJNA551699/13 Px0833.fasta
- __MACOSX/Metadata PRJNA551699/._13 Px0833.fasta
