# Supplementary material for: Genomic profiling of Streptococcus agalactiae (Group B Streptococcus) isolates from pregnant women in northeastern Mexico: clonal complexes, virulence factors, and antibiotic resistance
Source: PeerJ. 2025 May 22;13:e19454. doi: 10.7717/peerj.19454 (PMC12103846; doi:10.7717/peerj.19454)
Supplement: Supplemental Information 2 [file peerj-13-19454-s002.zip › Metadata PRJNA551699/05 Px0414.fasta]

>NODE_1_length_193283_cov_9.016593
GTGTTTTGTCATGATGGATAAACTCATTTCTAACCCAAACGTCTCAGACTTAATTCCACCATAAAAATCCTTTTCACACTAACTTCCGGTTTTGGAGGGCAGACGGAACTTACTTTGAGAAATTACTAAATTTAAAATATAATGAAATTAATGGCTTAAAACTATTGCTTTTATTTATGATTATAGTATAATGGTAAGGTATGTTATAAACATGCCTGTGGGAGGTAAAAATTTCTAATTACCGCCAAAACCACAACAGGAGGATTTTTAAAAATGGCTAAAAAAGTTGAAAAACTTGTAAAACTTCAAATTCCTGCTGGTAAAGCAACTCCAGCTCCACCAGTTGGACCAGCACTTGGTCAAGCAGGAATCAACATCATGGGATTCACTAAAGAGTTTAACGCTCGTACAGCTGATCAAGCTGGTATGATTATTCCAGTTGTTATCTCAGTATATGAAGACAAATCATTTGATTTCATCACTAAAACACCACCAGCTGCTGTTCTTTTGAAAAAAGCTGCAGGTGTTGAAAAAGGATCAGGTGAACCTAACAAAACTAAAGTTGCAACAATTACTCGTGCGCAAGTACAAGAAATTGCTGAAACTAAAATGCCAGATTTAAACGCTGCAAACCTTGAGTCTGCAATGCGTATGATCGAAGGTACTGCTCGTTCTATGGGATTCACTGTTACTGACTAATCAGAAACACCCACATAACCCGCAAGACTTCATCGTAGTTTGATGAGTGACGTGGGAGATTTTAAATCAAATCGATTGACCACATTACAAGGAGAATTTTAAAATGGCTAAAAAAAGTAAAAACTTACGTGCTGCTCTTGAGAAAATTGACAGCACTAAAGCATACAGCGTAGAAGAAGCTGTAGCTCTTGCAAAAGAAACTAACTTTGCTAAATTTGATGCAACTGTTGAAGTTTCTTATAACCTTAACATTGACGTTAAAAAAGCTGACCAACAAATCCGTGGTGCTATGGTTTTACCAGCAGGTACTGGTAAAACTTCACGTGTTCTTGTTTTTGCTCGTGGTGCTAAAGCTGAAGAAGCTAAAGCAGCAGGTGCAGACTTTGTCGGTGAAGATGACTTAGTTGCTAAAATCCAAGGTGGATGGCTTGACTTTGATGTTGTTATCGCAACACCAGATATGATGGCACTTGTTGGACGTCTTGGACGTGTCCTTGGACCTCGTAACTTGATGCCAAACCCTAAAACTGGTACAGTAACTATGGACGTTGCTAAAGCAGTTGAAGAGTCTAAAGGTGGTAAAATTACTTACCGTGCTGATAAAGCAGGTAACGTCCAAGCCCTTATTGGTAAAGTTTCATTTGATGATGCTAAATTAGTTGATAACTTCAAAGCATTTAATGATGTTATTGTTAAAGCTAAACCAGCTACTGCAAAAGGAACTTACATCACAAACCTTTCAATTACAACAACACAAGGTGTTGGTATCAAAGTTGATCCTAACTCACTTTAATCAATAAAAAACTAGGAATTCCTTCCTAGTTTTATTTATTCTATATACTTAACTAGTTAAGTATATATTTTAATAATCAAAGGATATTATATGTGTTTCTTTTGAAAAATAGCTTTTTATCTGTATTAACCTTCTTAAAGACTAATGAATGTGCGATGTGTTTTAAGTAACAGATGAGAATAAGGAAAAATGAAATTGGTGATATGGTATGTGACTATTATGATTATTCTTTAGCAATAATCTATTAAAATGAGTTCGCAGGGAATAAGTAAATTTTGTATCGTTGTAGATTTTTTATTTTAAGATTCTTGACAAGACATTACTAAAATGATCTAATTAAGTTTGCTTAAAAAAATAATTAACTAAACTTAAAAGAAAGTTGGTAAAAATGAGACGTAACATATTATTGAGCATTACTTGTTTATTGATGGTGACTCTGACTGCATGCCATTCACAGGATAGCAAAAGTCATAAACTAAACAGTGATAAACTCACGCTTGCTTGGGGAGAAGACTTTGGTGATGTTAATCCGCATCGCTATAACCCTGATCAGTTTGTTATCCAGGATATGGTTTATGAGGGGTTGGTACGATATGGTGACAATGGGAAAATTGAACCAGCTTTAGCGAAAAGCTGGAGCATTAGTCAAGATGGAAAAACCTACACTTTTAAATTGAGAAATGCTAAATATTCTGATGGCAGTAACTTTAATGCTGCGAATGTCAAACGTAATTTTGATAGTATTTTTTCGAAGTCTAATAGAGGTAATCATAATTGGTTTAATTTAACGAATCAATTGGAAAATTATCGTGCCTTGAATCAAAGTACTTTTGAAATTAAACTGAAACAAGCTTATAGTGCTACTTTATATGATCTCTCTATGATTCGACCAATTCGCTTTTTATCTGATAGCGCTTTCCCTAAAGGTGATGATACAACTAAGAAGAATGTAAAAAAAACAATTGGAACGGGTCAATGGGTTGTGAAAAGTAAAAAGCAAAATGAATATATTACCTTCAAACGTAATGAGAATTACTGGGGAAAGAAACCAAAATTAAAAGAAGTAACCGTAAAAGTTATACCCGATGCTCAGACGCGTGCTTTAGCATTCGAATCAGGTGACGTTGATTTGATCTATGGGAATGGCATTATTGGTTTAGACACTTTTGCCCAATATACGAAGGACAAGAAATATGTCACAGCTATTTCTCAACCTATGTCAACAAGACTTTTGTTGCTAAATGCTAAGGAAAGTATTTTCCAAGATAAAAAAGTTCGTCAGGCAATGAATCATGCTATTGACAAGGTTTCTATTGCTAAGAACACCTTTAGAGGAACAGAAAAGCCAGCAGACACTATTTTTTCAAAATCAACATCTCACTCAGATGCTAAGTTAAATCCTTATAGCTATAATGTTGATAAAGCAAATCAGCTATTGGATCAAGCTGGTTGGAAGATGGGAAAAGATAAGGTTCGTGAAAAAGATGGTAAAACTCTAACCTTACGTCTTCCTTATATCGCCACTAAGGCAACTGATAAAGACCTGGTAACTTATTTCCAAGGAGAATGGCGTAAAATCGGTATTAATGTTTCTCTTATTGCTATGGAAGAAGATGATTATTGGGCTAATGCTAAAAAGGGTAATTTTGATATGATGTTAACCTATTCTTGGGGAGCACCATGGGACCCTCATGCTTGGATGTCGGCATTAACTGCCAAGGCAGATCATGGACATCCAGAAAATATAGCTTTAGAAAATCTAGCAACTAAAACTGAAATGGATAGACTTATTAAGTCAGCTCTAGTAGATCCTAAGGAAGAAAATGTTGATAGAGACTATAAGAAGGTTCTTGAATTATTGCATGATGAGGCTGTATATATCCCATTAACTTATCAATCGGTGATTTCTGTTTATAGGAAAGGTGATTTTAAAACCATGCGTTTTGCGCCAGAAGAAAATTCATTCCCATTACGCTATATAGAAAAAAACAATGTATCTAAGTAGTTCGATCATCAAAAAAATATTGTCAGCTTTTTTGGCATTGTTTTTCATATCACTTCTAACATTTATTCTTATCAAACTATCAACAGTTAATTCAGCAGAAAATTACCTTCGTTTATCAAAAATAAGTGTTAGTCCAGAAGCGCTAAAAGAAGCAGAGCACTATTTAGGTTTAGATAAGCCATTATGGAAGCAGTACTGGCTGTGGTTCCAAAAAGCATTAACAGGAGATTTTGGATATTCTTATGTGCTCAGGTTGCCAGTATTAGATTTGGTTTTACAACGGTTTTTGGCTACTTTATTTTTAGGCACGAGTGCCTTCTTGCTAATTGTTACCATTTCTACCCCGTTAGGTGTGTGGGCTGGCTTACATGAATCTGCTCGGAGTGATCACTTGATTCGATTTTTGAGTTTTTCTAGTGTGTCTATGCCAAATTTTTGGGTTGCTTACTTGTTGATGCTGCTATTTTCGGCAAAATTAAATCTTCTGCCTGTTTCAGGAGGTAACGATTTACAAAGTTTAATTTTGCCAAGTATTACCTTAAGTTTTTCTACCGTAGGTCAATACATAGCCCTTATTCGAAAAGCTATTAGTCAAGAAAATAGAAGTTTAAATGTGGAAAATGCCCGATTAAGAGGAGTAAAAGAACGTTATATTGTCACACATCACCTCCTTAGAAATGCCTTACCTGCGATAATGACAGCACTTAGCTTGACTTGGGTTTACTTATTAACAGGATCAATTATTGTTGAAGAAATTTTTTCATGGAATGGAATAGGACGTTTATTTGTGACCAGTCTAAGAACTTCAGATCTTCCAGTAATACAAGCTTGTATGCTAATTTTTGGAACCTTATTTTTAGCTAATAATTTTATGACACAGTGTTTTATGAATTGGGTTGATCCTCGGTTACGAAAGTCAAGGGAGAAATAATATCAAAAAGAATTTATTTTTCGAGTAGCTTACTGGTATTGTTAGTGATTAGTGCCATTTTTGCCCCTATTCTATCTAGCTTTGATCCACAATACGTAGATTTATCACAAAAATTATTGGCTCCCAATAATGTTCATTTGTTAGGGACTGACCAATTGGGTAGAGATGTATTATCTCGCTTGCTTTATGGTGCTAGATATTCACTGTTTTTAGCTATTATTATTAGCTTATTGGAATTAACGATTGGTATGTTTGTGGGTCTTATTGTTGGTTGGTATCAAGGAAAGTTAGAAAACCTCTTTTTATGGATAGCTAATATTATTTTAGCTTTTCCGAGCTTTTTGCTCTCTCTTGCAACCGTGGGAATCTTAGGTCATGGTCTAGGGAATTTAATTTTTGCAATTGTCTTTGTGGAATGGGTTTACTATGCTAAATTAATGACCAATTTAGTTAAGAGTGCAAAAAAAGAGCCTTATGTGATAAATGCGCAAATTATGGGACTTTCAGTCTGGCATATTTTAAGAAAACATATTTTTCCTTTTGTGTATCAGCCAATCCTCGTTATGGTCCTTATGAATATAGGAAATATTATTTTAATGATTTCTGGCTTTTCTTTCTTAGGGATTGGTGTGCAACCTAATGTCACAGAATGGGGAATGATGTTGCACGATGCTAGAGGATATTTTAGGACAGCTACTTGGATGATGTTATCTCCTGGAATTGCGATTTTTTTAACAGTATTTTCCTTTAATACTTTAGGCGATGCCATAGATAAAAAAGATTGGAAACGACAATGGAACAGTTAGAAATAAGAAAATTGTCATTACAGATAGGAGAGGTCCCTGTACTAAGAGATTTTAGTTGTAAAATAGATATGGGAGAATCGCTAACTATTATTGGTGAGAGTGGTTCAGGGAAAACCCTCTTGGCAAAATTATTGGTTGGTCACATTCCACAAGGTATGACAGTTAGAGGAAACATATTTTTTAAGGGAGTTGATTTAGGTAAACTAACTGTAAAGCAGTGGCAGAAATTAAGGGGACGAGATATTGCCTATTTAGTGCAAAATCCCATGTCTATGTTTAATCCTTTTCAAAAAATTGAAGCGCATATTTTGGAAACAATCCTTAGTCATGAGAAATGTTCAAAGAGAGTAGCCTTATCTAAAGCGTTAGAATGGATGAAACGTTTAAATTTAGATGATGCGATATCCCTGTTAAAAAAATACCCTTTTGAGCTTAGTGGAGGAATGCTACAAAGAATTATGTTAGCCACTATATTATCTCTTGATCCTCAGGTAATCATATTAGATGAGCCGACCTCAGCGGTTGATTGTCATAATTGTTCTACTATATCAGCTATTTTGCAGGAATTGCAAAATAATGGAAAAATCTTGATTACTGTAACGCATGATTATCAGTTAGCTAGAGACCTGGGGGGACAATTATTAGTTATAAGTGAGGGAGAAGTTGTTGAACAGGGACAAACCCAAGCTATTTTAAGCAATCCTCAACATAACTATACGAAAGCACTGACAGTGCAAATGGAGTATGAAGGAGATATTCTTAATGTTGGTTTGTAATCATGTCGGAAAAACATTTGGACGACAAGAGGTTTTAAAGGACTGTCATTTTCATCTTAAAAGAGGAGAAATAATTGGTATAATGGGTAAAAGTGGCAGTGGTAAAAGTAGCCTTGCCCGACTCATTATAGGACTAGATAGTCCTACTTGTGGTTCGATATATTTTCAAGGAAAAATTTACACACCTAAAGATGGTAAGGCGCAGATTATCCTTGTTTTTCAAGATGCGCTTAGTTCGGTCAATCCATATTTTAGTATTGAGGAAATTTTGAATGAAGCTTTTTATGGAAAAAAAACAACTTTTGAATTATGTCAAATATTAGAAGCGGTGGGTTTAGATGGAACTTATCTAAAATATAAAGCTAGACAACTTAGTGGTGGTCAGCTACAGAGAGTTTGTATCGCTAGAGCTTTACTCTTAAAGCCTAAAATTATTATTTTTGATGAATCCTTAAGTGGATTAGACCCAGTAACTCAAATTAAAATGCTACGTTTATTACAAAAAATAAAACGCCGTTATGAATTAAGTTTTATAATGATTTCTCATGACCCTAAAATTTGTCAAGCTATCTGTAACCGGGTCTTTCTGATAAAAAATGGTTATTTAGTAGAAGATAATGAATTCTTGAAGAGAGCGTGTTCTACTAACTGTTTGACCAATCTCTGAATTATTATGTTTTTCTTATTTTAGGAGTTGATAAAGAAATCAACTTACTAGTGTCATTGCTCTATTAAAATTTTGCCTTTTATGGTAAAATAATAAAGACAAAATAAGGAGAACATAGTAGTGGAACCTAAATATCAACGTATATTAATTAAGTTATCTGGTGAAGCATTGGCGGGAGATAAGGGTGTCGGTATTGACATTCCTACCGTTCAATCTATTGCAAAAGAAATTGCCGAAGTACACAATTCAGGTGTTCAAATAGCGCTTGTCATTGGTGGAGGTAATCTTTGGCGTGGAGAACCTGCAGCAGAAGCAGGGATGGATCGTGTTCAAGCTGATTATACAGGGATGTTAGGGACAGTAATGAATGCTCTTGTAATGGCTGATAGCCTTCAACAATATGGGGTAGATACTAGAGTTCAAACAGCTATTCCAATGCAAACTGTTGCTGAGCCTTACGTACGTGGTCGTGCTTTACGTCATCTAGAGAAGAATCGTATTGTTGTCTTTGGAGCGGGTATTGGTTCGCCTTATTTCTCAACTGATACAACAGCAGCGCTTCGTGCTGCTGAGATTGAGGCAGAAGCAATTTTAATGGCTAAAAATGGAGTAGATGGTGTTTATAATGCTGATCCAAAGAAAGATGCCAATGCTGTCAAATTTGATGAATTAACTCACGTTGAAGTAATAAAACGAGGGTTAAAAATCATGGATGCAACCGCATCAACTATTTCAATGGATAATGATATTGACCTTGTTGTTTTCAATATGAATGAGACTGGTAATATTAAGCGTGTTGTTCTTGGAGAACAAATCGGAACAACTGTTTCAAACAAAGCATCTGAATAGGAGTGTATAAAAAATATGACTAAGGAAATCGTTACAAAAGCTCAAGAGCGTTTTGAGCAATCACACCAAAGTTTATCAAGAGAATTTGCAGGGATTCGTGCAGGACGTGCTAATGCTAGCTTGCTTGATCGTATTCAAGTTGAGTATTATGGAGCGCCAACCCCCCTTAACCAATTAGCTTCTATTACTGTACCTGAAGCTCGTGTTCTTTTAATTTCACCATTTGATAAATCATCAATCAAAGATATTGAGCGTGCTATTAACGAATCAGATTTAGGTATTAATCCTGCAAATGATGGTTCAGTTATTCGTCTTGTTATTCCAGCTTTGACAGAAGAAACACGTCGTGATTTAGCTAAAGAAGTGAAAAAAGTCGGAGAAAATGCTAAGATTGCTATCCGTAATATTCGCCGTGATGCTATGGATGAAGCTAAGAAGCAAGAAAAGAATAAAGAAATTACAGAAGATGACTTGAAATCTCTTGAAAAAGATATTCAAAAGGCTACTGATGATGCTGTAAAACATATTGATGAGATGACTGCTAATAAAGAAAAAGAATTGTTGGAAGTTTAATAGTAACGTTTGCTATCTTTATTATGATTGGCAAGTAATAAAATGATTATGGAGGTAACTGATAGAATCAAAACCAGATGGATTTGGTTTGTCGGTTACCTTTTTAAAAGGAGAAAAATGAATACATTATTAGCGACAGTCATAACAGGCTTAGTAACTGATGAAAACAAAGATTTTTACTTTATCCAAAAAGATGGCTTTACCTTTGCATTATCAAAGTCAGAAGGAGAGCATCACATTGGTGAAATGGTTAAAGGATTCGCCTATACAGATATGCAACAAAAAGCACGTCTTACAACTAAAGAAACATTTGCGACTCGAGATCATTATGGTTGGGGGACAGTTACTGAGGTACGTAAAGACTTGGGAGTATTTCTTGATACTGGTCTTCCAGATAAGCAAGTGGTTGTTTCTTTGGATGTTCTTCCTGAATTGAAAGAACTTTGGCCTAAAAAAGGTGATCGCCTCTACGTTTGCTTAGATGTTGATAAAAAAGATCGTCTCTGGGCTCTCCCTGCAGATCCTGAAGTGTTTCAACGAATGGCAACCCCTGCATATAACAATATGCAAAATCAAAATTGGCCAGCAATCGTTTATCGCTTAAAATTGTCAGGAACTTTTGTTTATCTACCAGAAAATAATATGCTCGGCTTTATTCACCCTAGTGAACGTTACAGTGAACCTCGTTTAGGGCAAGTGCTGGATGCACGAGTTATTGGCTTCAGAGAAGTTGATAGAACCTTAAATTTATCATTAAAGCCTCGTTCTTTTGAAATGTTAGAAAATGACGCACAAATGATTTTAACGTATTTAGAAAGTAACGGAGGATTCATGACTTTAAATGATAAATCTTCTCCAGAGGAAATTAAAGCTACTTTTGGAATTTCCAAAGGTCAGTTTAAAAAAGCACTTGGAGGACTCATGAAAGCTAAAAAGATCAAACAAGATCAGCTAGGTACAGAATTATTATAAACTTTTGAACTTTTAAAGTTTTCTCACGAGGTCGTTTTAGTTATAGCTAGAATTAATGGCTAATTATAGAAAAAAGCTGAGAGGAAATTTTGGCTTTTTTTGTTATAATGTATCTATTAAAAAGAATGGAGAACGATATGGAACGTGCGATTTTTGCTGGAGGTTGTTTTTGGTGTATGGTACAACCATTTGAAGAATTAGATGGTATTGAATCTGTTTTATCTGGATACACTGGAGGACATGTTGAGAATCCAACTTATAAAGAAGTTTGTAGTAAAACTACTGGACATACAGAAGCTGTTGAAATTATTTTTAATCCTGAAAAAATCTCTTATGCAGATTTAGTTGAGTTATATTGGGCACAAACAGATCCAACAGACGCTTTTGGTCAGTTTGAAGATCGTGGGGATAATTATCGTCCTGTCATCTTTTATGAGAATGAAGAGCAACGTCAGATTGCTCAAAAATCAAAAGATAAGCTACAAGCTTCGGGTAGATTTGATAGACCAATTGTAACCAGCATTGAGCCTGCTGATACTTTTTACCCAGCAGAAGACTATCATCAAGCATTCTATCGGACTAACCCTGCTCGTTACGCCTTGAGTAGTGCCAGAAGACATGCATTTCTAGAGGAGAACTGGCATTGAGAAAATCATTTTACAGTTGGTTGATGACACAAAGAAATCCAAAATCAAATGAACCAGTAGCAATCCTAGCAGATTACGCTTTTGATGAAACCACTTTTCCAAAACATAGTTCGGATTTTGAAACAGTTAGTCGCTATTTAGAAGATGAGGCCAGTTTTTCCTTTAATTTAACAGATTTTGATGATATTTGGGAAGATTATCTCAATCATTAACAATAATATAGAGATTGTATTTTCAATCTCTTTTTTAGGTTATAGAAATTGGACACATTGTCTAAGACTGTCTGAAAAGCAGGTTTTTTAATGGCAATCGTTTTCACAAAGGAGTAGAATATAGTCATCTAAAATATAGCCCTAGGGAGGTTGTTTATGAGATATACAAATGGAAATTTTGAAGCCTTTGCAAGACCTCGAAAACCTGAAGGTGTGGATAAAAAATCCGCTTATATTGTTGGTTCTGGTTTAGCAGGATTAGCTGCCGCTGTCTTTTTAATACGTGACGGTCAAATGGATGGTCAACGTATTCATATTTTTGAAGAACTACCTCTTTCTGGAGGATCACTTGACGGTGTCAAACGACCTGATATCGGTTTTGTAACGCGTGGTGGTCGTGAAATGGAAAATCACTTCGAATGTATGTGGGATATGTACCGTTCCATCCCCTCTCTCGAAGTTCCAGATGCTTCTTATCTAGATGAATTTTATTGGCTTGACAAGGATGATCCCAATTCATCTAACTGTCGCCTCATTCATAAACAGGGGAATCGCTTAGAATCTGATGGTGATTTTACACTCGGAACACATTCCAAAGAGTTAGTTAAGCTAGTCATGGAGACTGAAGAGTCTTTAGGTGCTAAGACGATTGAAGAAGTTTTTTCAAAAGAATTTTTTGAAAGTAATTTTTGGACTTATTGGGGTACTATGTTTGCCTTTGAGAAATGGCATTCAGCGATTGAAATGCGTCGATATGCTATGCGCTTTATCCATCATATTGGTGGTCTGCCTGATTTCACTTCATTAAAATTTAATAAATATAATCAATATGATTCTATGGTGAAACCAATCATCAGTTATTTAGAGTCTCATAATGTAGATGTTCAATTTGATAGCAAGGTAACTAATATCTCCGTAGACTTTAAGAACGGTCAGAAGCTTGCAAAAGCTATTCATCTCACAGTTGGTGGTGAAGCAAAAACAATTGATCTTACTCCAAATGATTTTGTTTTTGTAACGAATGGTTCTATCACTGAAAGTACGAACTATGGTAGTCATGATACTGTAGCTAAACCTAATACCGATTTGGGAGGTTCTTGGAATCTTTGGGAAAACTTAGCTGCTCAATCTGATGAATTTGGACATCCTAAAGTCTTCTACAAAGATATTCCAAAAGAGTCATGGTTTGTTTCTGCTACTGCAACAATAAAAGATCCAGCTATTGAACCTTATATAGAGCGTTTAACACATCGTGACCTCCATGATGGTAAAGTAAATACCGGAGGCATTGTTACAGTTACAGATTCTAATTGGATGATGAGTTTTGCTATCCATCGCCAACCGCATTTCAAAGAGCAAAAGGAAAATGAAACAATTGTTTGGATTTATGGACTCTATTCAAATGTGGAAGGTAATTATATTAAAAAACCAATTGAAGAATGTACTGGTCGAGAAATCACAGAAGAGTGGTTATATCACTTAGGTGTTCCTGAAATGAAGATTCATGATTTATCTGATAAACAATATGTAAGTACAGTTCCTGTTTATATGCCTTACATTACTAGTTATTTCATGCCTCGAGTTAAAGGTGACCGACCAGATGTTATCCCACAAGGATCTGTTAACCTAGCCTTCATTGGTAATTTTGCAGAATCTCCATCCAGAGATACAGTATTTACAACGGAATATTCTATTAGAACTGCTATGGAAGCTGTTTATACTTTCTTAAATATTGAACGTGGTGTTCCAGAAGTCTTTAATTCAGCATTTGATATTCGTGTCTTGTTGCAATCTTTATACTATCTCAATGATAAGAAATCTGTTGAAGATATGGATTTACCAATACCTGCCTTAATGCGTAAAGTAGGCATGAAAAAAATTAGAGGAACTTATTTAGAAGAATTACTTCGAGAAGCTCATCTTTTATAATGTAAAATAAAATCGAGAAAACTTGTTTTTCTCGATTTTTTAGTTTTACAACGACTAAAATCACCAAAGAAAATGAAATTTTGTTATAATGTAGTCACTTACTGTACGAAAAGGAAGAATAATTTGCAAGAATACTCTATCGAAATTACTTTACAACATCCAGATGATATGATGTCACTCTTTGGCAGCAATGAGCGCCATTTAAAATTAATCGAAGAAAATTTAGATGTTATCATTCATGCTAGAACTGAACGTGTTCAGGTATTAGGTGACTCTGAAGAAGCAGTAGAAACCGCTCGGTTAACCATTGAAGCATTATTAGTGCTTGTTAACCGCGGGATGACTGTGAATACTTCAGATGTTGTAACAGCCTTATCCATGGCACAAAATGGTTCAATTGATAAATTCGTTGCCCTTTATGAGGAAGAAATTATTAAGGATAGCTATGGTAAGCCTATCCGTGTTAAGACTTTAGGGCAAAAAATATACGTTGATAGCGTTAAAAATCATGATGTTGTTTTTGGTATTGGGCCTGCTGGAACGGGAAAAACTTTTTTAGCAGTCACTCTAGCAGTAACGGCACTAAAGCGTGGTCAAGTTAAACGAATAATCTTAACGAGACCAGCGGTTGAAGCTGGTGAAAGCCTTGGTTTCTTGCCTGGAGATCTCAAAGAGAAAGTTGATCCTTATTTGAGACCAGTTTATGATGCCCTATATCAAATTTTAGGTAAAGAGCAAACAAGTCGCTTAATGGAGCGTGAAATCATCGAAATTGCTCCATTGGCTTACATGCGTGGTCGTACTTTAGATGATGCATTTGTCATATTAGATGAAGCGCAAAACACCACTATAATGCAAATGAAAATGTTCCTAACACGTCTTGGCTTCAATTCTAAAATGATTGTAAATGGCGATGTTAGCCAAATTGACTTACCAAAGAATGTTAAATCTGGTTTGATTGATGCTGTTGAGAAATTACGAAATATCAAAAAGATTGACTTTATTCATTTATCAGCAAAGGATGTTGTAAGACACCCTGTCGTTGCTGAAATAATAAATGCTTATTCAGATTCAGAAAGTAGTCACAAGCTACAATCTGATAAGGACTGATGTTTGCCACTAGGAGACGTTGTTAGAGAGTGTGTCAATATGTAAAAAACGCCTAATGCTTTAGGCGTTTTTATGATGGTGTACTTCAACTTAACCTATAAAGTGTTGAAAATTTTCTTTAAGCATGACGTCGAGATGCATTATTATATCGTTTAATGTTTCTTTAACAGTGTGTTCGTTGGAGTTGTGATGACATAGTTTAATGATATTTTCTTCGAAATGTTTAGGAAGCAATGTAGCATTCTTCTTAGCATAGGAAATCATTCTTTTTTCGCCAGGATGTGTCAACTTATTAAGTGCAAAAATAATATCAAAGTAGGAATCTAAGAAAGCAGTAGTTCTATGGTGAGTACTAACAAAGTCTTGGCGTTTAAGGGCTTTTATAATTTGTTTATCGTAAGAGGGAAGCTTGCCAGTTAATAAGTTACGATTTTGAATGATAATTTGTTTTTGTAACTGACTGGGATAAGAAACTTCGAATCTCTCTTTGAGTGATTGTAATTGATTTTCAGGATCATAGAGTATTTGGCAATTGATGAGGTTATGCCAAAAACAAGTAGTGTATCCAATTCGAGAATTGTGGTGTTCAACGACATCTTCTAAGTCTGATAAAAAGTTATCTATGTTACGATAGAGAATATCAATATCAGTTCCGTCGTTTAAAGTACCATTATCTTCAAGCTCCCAGTAATGATTGTTAAGTTCAATGTAATGACAGTGCTTGTTAAGGATACGTTTACGACTAGTGATATCAGGAGTTGCTGCACAATAAACATACAAATCATAATCGGAAGATTGGTCAAAACTGTCACCAGAGCGTGAGCCTCCGAGTGCTATAGCAACAACATTTGGAAGTTTAGAGAAATCTTGCCAGAGTTTTGTGAAATGGTCCATAAATGCTCTCCTAAAAATGTAAAATATTGATGTGTCTCCATTCTACAGGGCTATCTCTTTTTAGTCAATAATTAATAGTAAGTTAATAAAAGAGGTAACGGTTCTAATATTCAAGAAGTGTATATGAGTGATTTGAAAAGGAGATATTTTATGCTACAATACGTACATATTAGTTTAAACAAGGTGATAGAATGAAACAAGATTATATTTCCTACATTAGGTCAAAAGTTGGACATGAGACTATCTTTTTAACATATTCTGGTGGTATTTTGACAGATGGTAAGGGACGTGTCTTACTCCAATTAAGAGCTGATAAGAATTCTTGGGGAATTATTGGTGGATGTATGGAGTTAGGTGAGTCATCAGTAGATACATTGAAAAGAGAATTTTTCGAAGAAACTGGATTGAGAGTGGAACCAATCAGACTGTTAAATGTTTATACTAACTTTCAAGACTCTTATCCCAATGGCGATAAAGCACAAACCGTCGGTTTTATTTATGAAGTAAGCTGTCCAAAACCAGTTAATATAGAAGGTTTTCATAATGAGGAAACATTGCAATTGGACTATTTTTCTAAAGAAGACGTCAAAAATATTACGATCGTAAATGAACAACACCAATTAATTTTAGATGAATATTTTTCACAAACATTCCAAATGGGGCGTTAAAAGGATGGGAAATACTAGGTGTGACTTTAAAGAACTTCTAACTTTTATTGATATGTTGTTAGGCATTCTTGTAGAAACAAATGTTAAGAAAATAAGGAGTTCTCATTTGTATATTTTATAATTATTAAAAAGAAAAACAGTAGCTTGCAATAATTTAGTGACTGTTTTTTTAGAAAGCATAAGAAGTACAGAAAAAGAAAATTATGGAATATTTGATGGTGGGGATATGCTTTACTTACGGTATTGGAATGATATACTTAAAGAAATCCAGTTTTAGAAATCCAAATTTCTAAGTAAAATAGCATAAAGGAGAGTAGATGAATGAAGATAACATTACACGGCGTTGCTGAAACGTTATTAATCACCTTATATATTAGGGCTAAAGATGCGATGGCTAAACATCCGATACTTAATGATCAAAAATCCTTAGCAATTGTTGAACAGATAGAATATGATTTTGATAAATTCGATAATTCAGAAGCTTCTTTTTATGCAACATTAGCTAGAATTCGCGTTATGGATAGAGAAATCAAAAAATTTATTAGAGAAAATCCAAATAGTCAAATCCTTTCAATTGGTTGTGGACTTGATACAAGGTTTGAAAGAGTCGATAATGGACAAATTAGGTGGTATAACCTTGATTTGCCAGAGGTTATGGAGATAAGAAAATTATTTTTTGAAGAGCATGAAAGAGTTACTAATATAGCAAAATCAGCCCTAGATGAAACTTGGACACGGGAGGTAAATCCCCAAAATGCCCCTTTTCTAATCGTGTCAGAAGGTGTTTTAATGTTTCTAAAAGAAGATGACGTAGAGACTTTTCTTCATATCCTGACAAATTCATTTAGCCAATTTATGGCACAATTTGATTTGTGTCATAAGGAAATGATTAATAAAGGAAAGCAACATGATACAGTAAAGTATATGGATACAGAATTTCAGTTTGGTATCACAGATGGTCATGAGATTGTGGATTTAGACCCTAAATTAAAGCAAATAAATCTGATTAACTTTACAGATGAGATGAGCAAATTTGAGTTAGGCACACTTCGCTCTTTACTTCCAACAATTCGTAAATTTAATAATTGTTTAGGTGTGTACGAATATAAAGCATCTGAGAAAAAGTAACAAAAATCTATTTATATAAAGAGACATTCTAAATGTAAATTTGTCATAATCGTTATAGCATTTGTAGCTTTGTTTATTTAGGAATTAGTTTTACGTAAGTTAGGCGCTCTAAAGTTTGTATTTTGAAGTAAATACTAATTCATAAGTCAGAATTTTATTGAAATGGATTATAAGTGTGTAATAGTGATTATTAGCTTTCTCTCCCTTTTTTAATACTCTTATGGTATAATGATGTGAAAGAATAGCTTGAAGGAAGGAAGAGAACGCACTTTTATTTTGAGAACTAGTTTTAGATAAAAGTGAAAAACTTAGGAAAGTAGATGTGTCGATTATTTAGAATTATGCATTACACTTTATCTTTTCTAAACGTTTTGGGTCGTTCTTACTATATAAGATGTACGTTGAAATGATTGATGAAACTGGACAAGTTTCAGAAGATATCAAAAAGCAAACTCTTGATTTGTTAGAGTTTGCAGCACAAAAAACAGGTAAAGAGAATAAAGAAATGGCTGTAACGTTTGTCACTAATGAACGTAGCCATGAATTGAATTTAGAGTATCGAGATACCGATCGTCCGACTGATGTTATCAGTTTAGAATATAAGCCTGAGGTTGATATTTCTTTTGATGAAGAAGATCTGGCTGAAAATCCTGAACTTGCTGAGATGCTAGAAGATTTTGATTCTTATATTGGTGAACTTTTTATTTCCATTGATAAAGCTAAAGAACAAGCAGAAGAGTACGGTCACTCTTATGAACGTGAAATGGGTTTTTTAGCTGTACATGGTTTTTTGCATATTAACGGTTATGATCATTATACACCCGAAGAAGAAAAAGAGATGTTCAGCTTACAGGAAGAAATTTTAACTGCTTATGGACTTAAACGACAATAATCAAAAAAAATGGAAAAATCGCACCTTAACATCAAGCATGGAATTTGCTGTTACAGGGATTTTTACAGCTTTTAAAGAAGAAAGAAATATGCGTAAGCATTTGGTTTCTGCCATTTTAGTAATACTTGCTGGTCTTACTTTCCAAGTATCTATGGTGGAGTGGTTATTTCTTTTATTGAGTATTTTTTTGGTAATTACTTTTGAAATTATCAATTCAGCTATTGAAAATGTAGTTGATTTGGCAAGTAATTACCATTTCTCGATGCTGGCTAAAAATGCTAAAGATATGGCAGCAGGAGCGGTTTTAGTTGTTTCCTTATTTGCCGTATTGGTGGGATTGATTATTTTTATACCCAAGATACTTGCTTTACTTTTATGATGAGAAGTATTACGAATAAATTGAATGGAGAAAGAAAAGAAATGACATTTAAGTCAGGATTTGTAGCAATTTTAGGTCGTCCAAATGTTGGAAAATCAACCTTCCTAAACCATGTTATGGGACAAAAAATTGCTATCATGAGTGATAAAGCTCAAACAACACGTAATAAAATTATGGGGATTTATACAACAGAAACTGAGCAAATTGTTTTCATTGATACCCCAGGAATTCATAAACCAAAGACCGCCCTTGGTGATTTTATGGTTGAATCTGCTTATAGTACTTTACGTGAAGTTGAAACAGTTCTTTTCATGGTTCCTGCCGATGAAAAGCGAGGCAAAGGCGATGATATGATTATTGAACGTCTTAAGGCTGCCAAGATTCCTGTTATTTTAGTAATCAACAAAATTGATAAGGTTCATCCAGACCAACTTTTGGAACAGATTGATGACTTCCGTAGTCAAATGGATTTTAAAGAAGTAGTGCCAATTTCTGCCCTTCAAGGAAATAATGTGCCAACCCTAATCAAGTTATTGACTGATAATCTTGAAGAAGGTTTCCAATATTTCCCAGAAGATCAGATTACTGATCATCCGGAACGATTTTTAGTATCAGAAATGGTTCGTGAGAAGGTACTTCATTTAACGCAACAAGAGGTTCCTCACTCAGTAGCTGTTGTTGTCGAATCCATGAAACGTGATGAAGAAACTGATAAAGTGCATATTCGTGCAACTATCATGGTTGAACGTGATAGTCAAAAAGGCATTATCATTGGAAAACAAGGTGCTATGCTCAAGAAAATAGGAAAAATGGCGCGCCGTGATATTGAACTTATGTTAGGTGATAAAGTTTACCTAGAGACTTGGGTAAAAGTCAAGAAAAACTGGCGTGATAAAAAGCTTGATTTAGCTGATTTTGGCTATAATGAAAAAGAGTATTAATGAGTTTATTTTGAGATCCGCAAGTTAGTGGGGAAGAGTTAGATAAGTTCACCGTGAGACTTGATTCGCACAGAAAAAGCAATTCACGAGGATAAAACCAACTAGTCATAATTTTGAGATTATATTCACAAATTAATTAAAGGGAGCCAAACATGCTTGTTGGCCCCTTCTTAAATAAAGGAGAGCACATGACTCAAGATTATATTTGCTACCTATAAAGTAGAGGAGGTGAGGATATGCATAATATATTAAGATTTTTAGGCATTGTTATTATTTCTGCAGTGATTCTATTTAGTATAGGTAGTTTCTACGATTTAACATTAATGAAAAATATACTACTTATCTGTTGGAGTTTTCTCTTTGATCTATTGGTTTTTGTCTTCAAACAAAGACAAACGACAGAAGTACTCACATGGTATCAAGTTGTTAAGCAATTTTGGTTATTTATTAAGTGTACTATTCTTATTCCTATCTTAGTTGCTTTTATTATAATGAAAGGATGTTTGACAAGTATATCAGATATATTAATTTACTTTTATTTACACCTTGTCGTTGTTTATTATACGATAGGAATGATTTTATCATTAGGTCGTATCATTTCTCCTGAACACTCTATGTTTAATAAACTTAGAAAGTGAAATGAATTATATTTAAAATTTGTTTTCAACAGAGCGGATTTGACCATCTGTTGTTTGCCATGCCTTTCATAATTTTTCAGTAATTATGATAGTTGTTCTGTTCTCCCAATCATAAAACTTTAAATAAGATTCTATTAGTTCTTGCCTCACTCTCCTTAAGTTTTTGGTAAAAATCGAAAAGTTACCAGACTTTAAAGGGGAGTTTTTTATTTGTCAACAGTTAGTAGAAAAACGATATATTGCTCCATTTAGATTAATTATGGAGATAACCAAATAATAGCTTGTGATAAGAAGATACCTTTGAAGTTTCAGAAACAATCTGTTTTCCATCCTGCTATATTCATCTTTGCCAAAGTTGCAACAACACAATAATAACAATTGCTTGGGCATTGGGTGATTAGTTTACTATCAATAGGGTTAGAGTGGAGTTGGAGTATATGGATTGGCATTAATCTTATAATGATGATTCTGTTGAGTTATGTGCTAACAAAAACTGAGCCAATCAGTAACTACCAAGAGTCATCATCTAACCTCAAAAAATGGCTATTTGCAATAGGTGCTTTTAGCGTTTTATTTTGCTGGGCACTACTAGTAAAAACATTTTTCCCAATAAGGCAAAACCAGGAGGGATTAATAGCTGATATGAATCAGGTCAATCACTACTTTCGAGTTGTCTTATTATTGACTATCTGTCTTATTGCCCCAATTTAAGAAGAGATAACGTTCAGGTTGTTTGTCATGAGAACATTTGGGAACTCCCTGAGTGGTCCCTTGGTTGTGATCTTATCTTCTATACTATTTAGCTGGTCTCACTTACATGGTCTATCTGTCGTCGACTTTGTTGTCTATTTTGGTATGGGTTTGATTTTCGCTAGTTTGCACCACTATACAAAATCCATTCATTATTCGATTGGCGAGCATATTGTTTGGAATAGTTTGTCATATATTTTTTATTTTCTAACATTTTTGCTTGATTTACTCTAAGTAATAAGATTGAGAGACTAATCACATTACTAAGACATTTTTGTCAGTTTAAAAGAGCTTTTTGGCTCTTTTGTTATTCGTTTTTTTAATGAATAAAATGTTATTATTTTATTGTTAACTAAATAAAGTTCGTAACTTTATATGATTTATATAGAATTACGAGTTTTTTGTTAGATAAATATGAGAAAATATAGTATGACGAATTCCTAAATAAAAAATAATGAAAGGAACATGATGTTAAAAGATGTTAATGTTGGAATGAGTCATTTATTAGTTAGAGGTGCTATTATTCTAGTAGTAGGGATTGTTTTTCTGTTGCAACAGATTCAGTAAGTACTTCAAGTGGGAGCTTTGGAATAGGTTATCGAGAAGAAAAGACCCAGACGTTCTCTTTGGATCAGCTGTCCCAAGTGATTTTGTATTGCGGGGAGCCCAATACTGTTAGATTTACTTATACAAATAGCTTCTATATGATGAAAGATATTTATATCGCTCTGGATGGTGCTGGTAGCTCTTTGACCACTCATGATCATGCTGTTCCTAATGATTAAACCAGATTATATAAGGTATTTCAAAGTCATTGACGATATGCATGATACCATGTACCAACAGACTGTTTTTCATGTTCAACTGCAAGCTTGGAAATACACCATGAAATCGATTGATCAATTAGTTGTAGATGATTTGAATCATATCAGTAATGAGAAAACCACTTTGGTTAAATAAAAAGGAACACTGTCAAAAATGGCAGTGTTCCTTTTTATTTTAGGAGAGAGCTAAGATTGGTCATCTAATGGGATTTCCACATGTTCAACTGTCATAGTAATGACAGGTTTGATAACACAATCTCTGTCTTTAGGGATAGTCTCCTGTTGCAGAGGCGCCTCATCGCTCCAAATTTTCTTGTCAGAACAATTGGAATGTAGATAATTTGAATCAGTCTTTTTAGACATTTCATATCCTTTCCAGGCTCAATACAATTTTTGAGTTATGCACCTTGATGGCGATCAGCTGGAATATCTTTAGCTAATGCATTGTATTGACTATCCAAAAGATGATCAGCATCCATTATTGTTTTACCAACAAGGAAATATTTATTGCTTTTTATATTATTATCCCATGTTGTATCAACATAATATTTAACGCCATTAATAGTAACAATGTTCCAAGCGTGATTTCCACCTCCAGCTTGACCAGTTACATACCATACTGATAAGCCAGCAGTAGCAGCCATATCTTTAAACATTACTGCAAAGGCTTGACAAACACCACGTTTATCTTTGTAGAGTGCTTCAGGAGCATGGATACTGATACCACTAGCAGTTTCACGAGTGGTTGCCAGTTCTTCAGTCGCGTAAGTGTAATTATTAACCAAGTGGTCATGAATTACTTTAGCTTTTTCATAATCACTTGTGATATTTTTGTTAGTAATATTTTCTTTGACAAAAGAATCTACAAACTGTTTATATTCTTTATGTAATCCTACCATGTCACCTTTAAGAGTATAGGTGATTGTGATGTCGCTTTTTACAATAATGCGTTGGATTTGTCCACCAAGAGTATAAGTGCTAATGTTACTTTTGGCATTGAATTCAGTTGCTGTTCCAAGTGTATCTCCAATTTCCCGGATGATGCTTCCGAGATTTTTTTGGTATTCGTCAACTTGTTCTTGAGTTTTAAACTCCATTTGAACACTGATGTGTGGTACTTGGTTGCTAATATTATTTCGTAAAACTTCTTTTAAACTATCGTAATCGGCAATATTAGCTGACTCAGGCTGTGATGCCTTTGCATCAGAGGTAGCCTGTTTTTCCTCACTCTTAGTTACTTCTTGTTTATTGCCTGACGCTTCTGATTGAGTAGTTTTTTCTTCTACTTTGTTTGCAGGAACAGAAGTATTTTCGCTAACTTTGAGAGTAGCAAGTTTAGAAGTCTCAGTTTCAATAGCCGCTGTTGATAGGGCATCTACTTCTTGTTGAAGGATTGCCATAGCAGCTTTGTAATTATTAACTTCAGCTACAAGAGGTTCAATTTGATTTCTGAGTGAATGAAATAAATTTTCAGCTTCTTGTATAGAATTCACAGAGTTGTAGTTTACAGTTGCTAAAATAGCTTGAATTTTGTTAACAACCTGATTACGTTGCCCCACGAGCTGAGCTGCTTTATTTTGACTTGTCTGAAGCTTATTATGATTTTGGTCAATCAGATTTTGAACAGTTTGGTTAATGACATTACGTTGATTAACGATAGCATTATAGTTACTGGGAGAGAGATGACCAGCTTTCACCTGGTTAAATAATTGCTCATCTTTTTGTTTAAATAATGTTATAGCTCTATTTAACTGTTCAATAGTTGGATTAGCATTTAGTTGAGTGAATGAGTTGACATTATCAACAACAAATTGATTGAGCAAACGATGTTGTTCCTTGATGTAACTAATAAGCTGCTCTTCATTATTTTGCTTACTGATATAGTGATACTCACTGGTGGTGTCATCAGCTTTAACCTCATAGTTAATAGTTGATAGTGAACTGATAATTAAAGCTGCGGCAAGGCCACTAATAATTTTTTTAATCTTCATTAGTTCTCCTGTTATAAACTAAATAAAATGGGATTCCATAACAACCATTTGTGGGGAGTTTTATCCACCAACGATAATTAGGATATCCATGATTAATGTGAACAACAAAGCTTTGTTAATTTTTTTCATGACTATCTCCTTTCTGATTTTCTATTTTGTACTTGTATTATATAATGGATTTAAAGGGTCTTTTAAATTGTTGTGAAAGTGGGAAAAATGGAAAAAGAATTAGGAAAAACACTAAGAAGATTACGTAAAGGAAAAAAAGTTAGTATTTCTTCTTTAGCAGATGAGCACCTATCCAAGTCACAAATCTCAAGGTTTGAGAGAGGAGAGTCAGAAATTACTTGTAGTCGTTTGCTTAATATTTTAGACAAACTCAACATCACTATTGATGAATTTGTGTCGATTCATTCTAAGGCGCACACTCATTTTTTTATCCTTTTAAATCGAGTAAGAAAATATTGTGCTGAAAAAAATGTAACTAAATTAGTGGCTCTCTTAGAGGATCATAACCATAAAGACTATGAAAAGATTATGATTAAGGCTCTTATTTTTTCAATTGATCAATCAATAGAGCCTAATCAAGAAGAATTAGCACGCTTAACAGACTATCTTTTTACGGTGGAGCAGTGGGGATATTATGAAATTATTCTCTTAGGAAATTGCTCACGTCTCATTAATTACAATACTTTATTTTTATTGACCAAAGAAATGGTTAATTCGTTTGCTTATTCAGAACAAAATAAAACCAATAAAATCCTAGTTACACAATTAGCAATTAATTGTCTAATCATCAGCATTGATCACTCTTACTTTGAGCATAGCCACTACTTAATTGATAAGGTTAGATCATTGTTACAGGATGAAGTTAATTTCTATGAAAAAACTGTTTTCTTATATGTAACTGGATACTATCATTTAAAACTTGGTGATACTTCTTCAGGAAAAGAAGATATGAGGAAAGCTTTACAGATTTTTAAATATTTAGGTGAAGATTCATTTTACAATACTTATAATGAACATTATTGTCAAAAAGTACTTGGCAATAATAAAGAATGCTAATGAGTGCAAGTTTATGAGTAATTTTTAAAGCTTTTGTCTCAAAATGATAATAAGAAAGGAAAATAGAAATCGAATGGTCAGGTGACATCAAGAACGTTTGGAAATTATTGCTCTAAGCAATGACTATTGATTTTTAGACTATATATTTATGCCAGAATTACCAGAAGTAGAAACCGTTAGAAAAGGACTAGAAAGACTTGTAGTTAATCAAGAAATAGCTTCTATAACGATTAAAGTCCCTAAAATGGTGAAAACTGATTTGAATGACTTTATGATAAGTCTACCAGGAAAAACAATTCAACAGGTATTGAGACGAGGGAAGTATCTTCTTTTTGATTTTGGTGAAATGGTTATGGTATCACATTTACGCATGGAAGGAAAATATCTACTCTTCCCAAATAAAGTACCAGATAACAAACATTTTCACCTTTATTTCAAATTGACTAATGGCAGCACATTGGTTTACCAAGATGTCCGTAAATTTGGGACATTTGAGTTGGTTCGTAAATCATCTCTCAAAGATTATTTTACTCAAAAAAAATTAGGTCCTGAGCCAACTGCTGACACATTTCAATTTGAGCCTTTTTCAAAAGGCTTAGCAAACTCCAAAAAGCCAATAAAACCTTTACTATTAGATCAGAGATTAGTAGCAGGACTTGGAAATATTTACGTAGATGAAGTCTTGTGGGCAGCAAAAATTCACCCACAGCGTTTGGCTAATCAATTGACCGAATCTGAAACAAGCTTATTACACAAGGAAATTATTCGCATTTTAACTTTAGGCATCGAAAAAGGTGGCTCCACGATTAGAACATATAAGAATGCTCTTGGAGAGGACGGTACGATGCAAAAGTATTTACAGGTCTATGGTAAAACTGGGCAACCGTGTCCAAGGTGTGGTTGTTTAATTAAGAAGATAAAAGTAGGAGGGAGAGGGACGCATTATTGCCCTCGGTGTCAATGCTTATGACAAAAATAATAGGACTGACAGGAGGGATAGCTTCTGGAAAGTCAACGGTAACAAAAATAATACGAGAATCAGGTTTTAAAGTCATAGATGCGGATCAAGTGGTTCATAAATTGCAAGCTAAGGGTGGGAAACTTTACCAAGCTTTATTAGAATGGTTGGGTCCCGAGATACTTGATGCTGATGGTGAGTTGGATAGACCAAAGCTTTCTCAAATGATTTTTGCTAATCCAGACAATATGAAGACATCAGCTAGGCTACAAAATAGTATCATTCGTCAAGAGTTAGCATGTCAGCGCGACCAATTAAAACAAACAGAAGAGATATTTTTCATGGATATTCCTTTATTGATTGAAGAAAAGTATATAAAATGGTTTGATGAGATTTGGTTGGTATTTGTTGATAAAGAAAAACAATTACAACGATTAATGGCCCGTAACAACTACAGTCGAGAAGAAGCAGAATTACGACTTTCACACCAAATGCCTTTAACAGATAAAAAAAGTTTCGCTAGTCTTATTATTGACAATAATGGTGATTTAATAACTTTAAAAGAGCAAATATTGGATGCTCTTCAACGTTTATAGAACTACTAAATGGATAATGTATTTATCCATTTTTTGTCTTTATTACACTAGTTTTAAAAAACTTGCGATTAAACCACAGTAATAGTACAATGATATAAAAGGTTTACTTTCAAAGGAGTTTTTATGGAGTTAGTAATTAGAGATATTCGTAAGCGGTTTCAGGAAACAGAGGTCTTGAGAGGAGCAAGTTACCGATTTTATTCAGGTAAAATAACAGGGGTCTTAGGTAGGAATGGTGCTGGGAAAACAACTTTATTTAATATACTTTATGGGGATCTTGCAGCTGACAACGGGACCATTTGTTTATTGAAGGATAATCACGAGTATCCTCTTACCGATAAGGATATTGGTATTGTTTATTCCGAAAACTACCTTCCAGAATTTTTAACAGGGTATGAATTTGTAAAATTTTACATGGATTTACATCCTTCAGATGATTTAATGACAATAGATGATTATTTAGATTTTATGGAAATAGGACAAACAGAGCGTCATAGAATTATCAAAGGATATTCTGATGGAATGAAGAGTAAGCTCTCATTAATTTGCCTGATGATTTCTAAGCCAAAAGTAATTTTACTAGATGAGCCACTGACTGCAGTTGATGTTGTATCAAGTATTGCAATAAAACGCCTTTTGTTGGAATTAAGTGAGGATCATATTATTATATTATCAACTCATATAATGGCCTTAGCAGAAGATCTATGTGATATTGTGGCTGTATTAGACAAAGGAAAACTCCAAACATTAGATATTGATCGTAAACATGAACAATTCGAAGAGCGTCTTCTTCAAGTGTTGAAGGGAGATGAATATGACAAGTAAAGCATTAATATGGTCTATATTACAGATTGATAGTGCTAGAGCTTATAATAGTTTTTTATATTACCTTCAGAAAATCCCCTGGTTGGGAAGAAAAATCCCTAACCGATGGTTTAAAACCGATGATATAAAAGGTGTAGTACTATTTATTCGTATCATTTTCTTTTTCTTAAGAGGTTTTGGTCGTTCCATAGGTTACGTACTATATTGTTATGTTTTATCATTTTTTGTTAGAAGTGGCATGAAGCAGTTAAATATTTTACCGCAAGAAGGTTTTACCCTAACTTTAACATTGATGGTGATTACCTCTCTTTTAATTGTCATAAATTTCTATATAAAACTTATAGAACCTAATGATATGCAACAAACTCATATGATTCGCCTTTTCAGAATTGAGCCATCGAGGTATTTCCAATCCGCTGAACTTTTAGAAGCCAGTAGTGAACTATTTTTTAGAAGTTTGAGCTTTGGCATATTTTTCCATTTAAATCACTTTGCTTTTTGGCATGGTTTGACTTTTGCTTTATTTTTAGCAGGTAGTCGCCTTGGAATCAAGGTGCTCTGTTTACCTTTATATGGTAGAGGTAAAGACCAAGAGAATCCAGAGTCTTTACTAAATATTTTATTTTACTTAGGGATTGGTATAGGAGTCTTCCTTTCTCTCTTTTTCCTTCTTCTTGGCAAACAGTTCTCTCCATATCCATTTTTTTCATGGTACACCGGTATTGCAGGACTTATCATATGGTTAGTTAGTTACTATCGATTAAAAACTTATTCTAAACTTAACCACTTGACCTACCTTACCCTAACGCATGAGACGATGAAGGAGAAAATTGCAAAGATTGATAATATAGAGCTGCTTGGGATTGAAATGAAAGATAGGGATATAAATGTCAGTGAACTTTCTCCCCTGCTATTTGAAAATTTATCAGGTATTTCATATTTAAACGCTATCTTTTTAAAACGGATGAGTATATACTTGCAAAGGAAAATTTTGGTACGTTTAGCTGTTTTAAGTGTTCTGTTTGGAATAGAACTCCTTTTCTTGCTATTTTTTAAAGAAAAGATAAATATTCCGATGAATGAGCATAGTTTTTCAAAATTCCTATTTTTGAGTGCAGTTCCAGGATATCTAATATATATCGGTGAATCCTATTCAAAATTTTGTTTCTATCATTTGGATCGTCCATTATTAAGATATAATTTCTATCGTGAAAGAGAAAATATCTTAGCAACCTTAAAAATACGTTTCCTTTATAGTATAAAACTTAATTTCCCCATTTTTGTAGCTTTAAACATATGTTTTGGAACCTATTATTTTAATTTTTTCACCCCTAAGATTGATCAGATTATCATATTAGTAATTACACAAGCTATATCAATGATTTTATTTAGTTTTTACTTTTTGTATCTTTATTTCTTCTTACAGCCTTTTACAGAAGGATTAAAATCAAAGAGTGCTATGTATAATATTTTAACCTTTATTATATACTATATGGGATATAAGCTATTTACCTTTACTAAATCTATAACGATGCCAATATTATTAGTAAGCCTAGGAATTATAGTTGTTATTTTAATTATTGGCTATTTAGCAGTTGTAGTATTTGCTCCAAAAACTTTCCGTTTAAAAAGTTAATTTTAATTGTGGTATAATAACAGAGGCATGTGATAACATAGGTTTAGTTACATAAAGGAAATTATAATGGAAATAACATCTCAAATAGATGTTAAATCTCAATAAAACTGCTAAGATAGTTAGTGGTAGAAAAGTTTAGAAAGAAGATGATGTTTTATCTCAGTTGAAACGGTTAACTGGAAGCAAAATTTAAAAGTGGCTTGGCTCGGTAATTTTTTTACTGGGGCAAGCTTTTCACTTGTTATGCCTTTTATGGTATTATATGTAGAACAATTAGGAGCACCTAGCAACAAAGTAGAGTGGTATGCAGGCCTATCAGTATCCTTATCAGCCTTGTCTTCAGCTTTAGTTGCCCCATTATGGGGGCGCTTAGCTGATAAATATGGTAGAAAACCGATGATGGTAAGAGCAGGGTTGATGATGACTTTTACTATGGGAGGTCTTGCTTTCATTCATAGTGTTACAGGACTTCTGATTTTACGTATATTAAACGGCATTTTTGCAGGCTATGTACCTAACTCTACAGCTTTGATAGCAAGTCAAGCTCCTCAAGAGGAATCAGGATATGCCTTAGGAACCTTAGCGACAGGAGTGACTGGAGGTATGTTAATTGGTCCACTTTTAGGGGGACTTTTAGCAGAGTGGTTTGGTATTAGGGAAGTTTTTTTATTAGTGGGAACCATATTGTTAATATCTACTTTAATGACCATTTTTATGGTAAAGGAAGATTTCAAACCCATTTCTAACGAAGAAACCATGCCAACTACAGAAGTGTTCAAAAGCGTTAAAAGCTTACAAATTTTAATAGGGCTGTTTGTAACAAGCATGATTATTCAAATTTCTGCACAATCAATTGCACCTATTTTAACACTTTACATTCGTCATTTAGGACAGACTGAAAACTTGATGTTTGTTTCCGGATTAATTGTTTCTGGTATGGGATTCTCTAGTATTCTGAGTAGTCCAAAGCTAGGAAGAATCGGGGATCGCATAGGCAATCATCGTTTGCTATTATTAGCTCTACTGTATAGTTTCCTCATGTATGTCTTATGTTCATTGGCACAGACTTCATTACAGCTAGGGGTTATTAGATTCCTGTATGGTTTTGGAACAGGTGCCTTGATGCCGAGTATTAATTCAATCTTGACTAAAATTGCTCCAAGACAAGGTTTATCAAGGATTTTCAGTTATAACCAAATGTTTAGCAATTTAGGACAAGTATTAGGTCCTTTTGTCGGTTCAGCAGTTTCTATTCATTTAGGATTCCGATGGGTTTTCTTTGTGACTAGCTTCATCGTTTTAGCTAATTTTGTTTGGTGTTTTATTAATTTTAGAAAATATATTAGAGTTAAGGAAATTGTGTGAGAGTTAAAATTAATTTAAAGTGTAGCTCTTGTGGTAGTAAGAATTATTTAACCAGTAAGAATAAAAGTAATCATCCCGATAAAATCGAGGTTCCAAAGTATTGCCCAAAGGAGAGAAAAGTAACACTACATATTGAATCTTAATAAGTTTTATGTTAGAATGTACTTTGACCATAGTGGAGGAATTAACATGTATAACCTATTACTCACCATTCTACTTGTTTTATCAGTATTATTGATTATCTCAATTTTCATGCAACCACAAAAGAATCCAAGTAGTAATGTTTTTGATAGTAGCGGTTCTGAAGCCCTTTTTGAACGTAGTAAAGCTCGAGGATTTGAAGCTTTTATGCAACGTTTTACAGGTGTTTTAGTCTTTTTCTGGCTACTAATCGGCTTAGTATTATCTATTTTATCAAGTCATTAATGATAGCTAAATACAGATAAGTGAGGATGGGGGATAGCCCAACCTCACTTTTTGTTAGTAGAATGGTTGTAGAGTAATAATAAAGTGACTAAAGTTACTAGAAAAGGAAATAATGAAAGAAAAAATTATAAAATATTTGGAAGAACACGGTAAAACCAGCGTTAATGATTTAGCTGCTGCCCTAGATATGGCAGGCGCAAAAGCATTTCCAAAATTAATCAAAACAATCTCAAATTTGGAGAGCCACAGGCAATTAAGATTTGACGATAATGGAAGTCTTTCTCTTCAAAAGAAAGAAGCTAAGAAAAAGGAAATCACAGTAAGGGGTCTTTTTAGAGCAAATAAAGCAGGATTTGGTTTTCTTAGTATTGACCAAGACGAAGATGATATGTTTATCGGAAAAAACGATATTGCTTATGCTATTGATGGTGACACGGTAGAAGCTGTTGTAAAGAAACCAGCGGACCGTCTTAACGGGACTGCAGCAGAAGCGCGTGTTGTTAATATTGTTGAACGTAGTTTAAAGACGCTTGTTGGTAAGTTTGTCTTAGACGATGAGCGCCCTAAATACGCAGGATATATCAAATCGAAAAATCAAAAAATCAATCAAAAGATTTATATACGCAAAGAACCGGTCGTTTTAGACGGAACAGAAATTATCAAAGTAGATATTGATAAATATCCGACACGAGGACATGATTACTTCGTAGCAAGTGTTCGTGATATCGTTGGACATCAAGGAGATGTTGGTATTGATGTTTTAGAAGTCTTGGAAAGTATGGATATCGTCTCAGAATTTCCTGAGGACGTTATTGCAGAAGCCAATGCTATCCCAGATGCTCCAACGGAGAAAGATTTAATTGGGCGTGTTGATTTACGTCAAGAGGTCACTTTCACTATTGATGGAGCGGACGCCAAAGATTTAGACGATGCTGTGCATATTAAATTACTGGATAATGGTCATTTTGAACTTGGAGTTCATATCGCAGATGTATCATACTACGTTACTGAAGGCTCTGCCTTAAATCGTGAAGCACTTAGTCGTGGTACGTCCGTATATGTCACAGATCGCGTTGTACCAATGTTACCAGAGCGTCTATCTAACGGTATATGTTCATTAAATCCAAATCTTGATCGTTTAACGCAGTCTTGTATTATGGAAATTGACCAAAATGGGAGAGTTGTTAATCATCAAATTACACAGTCAGTGATTAATACCACTTATCGTATGACTTATACCGCTGTAAATGATATTATTGCTGGCGATGAGGAAATCTGCTCAGAATATGAGTCTATTGTGTCCTCAGTACAGCATATGGTCACTTTACACCATACTTTGGAAGCTATGCGTACGCGTCGTGGAGCGCTGAATTTTGACACATCTGAAGCAAAAATTATGGTTAATGATAAGGGAACGCCAGTTGATATTGTTATTCGCAACAGAGGCATTGCTGAACGCATGATTGAGTCATTTATGTTGGCGGCAAATGAAACGGTTGCTGAACATTATGCTCGTCTAAAACTGCCATTTATTTATCGTATACACGAAGAGCCTAAAGCTGAAAAATTACAAAAATTCATCGATTATGCTTCTGTTTTCGGTGTTCAGATTCAAGGAACAGCAACTAAAATCACCCAATCTGCTTTACAGGACTTTATGAAAAAAGTACAAGGGCAGCCAGGAAGTGAAGTGTTATCTATGATGTTATTGCGCTCGATGCAACAAGCTAGATATTCTGAACACAACCATGGACATTATGGACTTGCTGCGGAATATTACACTCACTTTACTAGCCCCATTCGACGTTATCCAGACTTGTTAGTTCATCGTATGATTCGTGATTATGATGATAAAGCGATGGATAAAGCTGATCATTTTGCTAACCTTATCCCAGAAATTGCAACTCAAACGTCTAGTCTTGAGAGACGTGCCATTGATGCTGAACGTATTGTAGAGGCAATGAAGAAAGCCGAATATATGGAAGAATATGTTGGTGAGGAATTTGAAGGTGTGGTTGCAAGCGTTGTTAAATTTGGTATGTTTGTAGAATTACCAAATACTATTGAAGGATTGATTCACGTAACGACCTTGCCTGAATATTATCACTTTAATGAACGTACGCTGACGCTTCAAGGTGAGAAATCTGGGAAAGTTTTCCGTGTTGGTCAACAAATTAAGGTTAAGTTGATTCGTTCTGATAAGGAAACTGGTGATATCGATTTTGATTATTTACCATCAGATTTTGATATTGTTGAAAAGGTAAGTAAAAGTTCGCGTGAGGGTCGTCCTAATAGAAGTTCTAAACGAGAACATCAGCATAGAATTTCTGATCGTGATAATAAGAATAAAAATACATCTAAGAAAAAAGCATCTCGAAAACCCAAAAGGAACTCGGATAGCAAATCACATCATCATAAAGACGATAGAACAACAGGTTCAACCAAGAAAAAAACGAAAAAACCTTTCTATAAAGGCGTTGCTAAGAAAGGTCAGAAACGGAAATCTAAGAAAGGTTAAGTATGGTTAAAGGTCAAGGAAACGTTGTAGCACAAAATAAAAAAGCGCATCACGACTATACTATCGTTGAAACAATAGAAGCAGGAATTGTTTTGACAGGAACAGAAATCAAAAGTGTCCGCGCAGCGCGTATTACATTGAAAGATGGATATGCACAAATAAAAAATGGTGAAGCGTGGTTGATTAATGTTCATATTACACCATATGATCAAGGTAACATATGGAATCAAGATCCTGATCGTACACGAAAGTTATTACTAAAAAAACGTGAGATTGAAAAAATATCAAATGAACTGAAAGGGACTGGTATGACTCTGGTACCTCTAAAAGTTTACTTAAAAGATGGTTTTGCTAAAGTTCTATTGGGTTTGGCAAAAGGAAAACATGATTATGATAAGCGAGAGTCTATCAAACGTCGTGAGCAAAACCGTGATATTGCCCGTCAGTTAAAAAACTATAATTCACGATGATTATCAAAAGGTTAGGCAATTGCCTAACCTTTTTTGGACGAAAAAAGTGAAGTTGATTGACCAACTTCACTAATAATATAGACTTAATGTGATTTATGTTTGAAGTGACTATATAAACCAAATCCAATAATCCAGATGGTTGCTCCAATAGCCCCGATGTATGTTGAATCTTGCAAGAAGAGAGAAACGAATACAAAGAGGAAGAAGAGAAGTGTGATTGGTGAAAGGATTTTGTAGGCAGGCATTTTATAACCATCTTCCATAAAATCAGGTGATTTACGATATTTCCAATGTGCAATCATAATAAGAACATAGATAGAAATGTAAACACCAGAAGATGATGCAGTAATTAAGGAGAAGGCATCTGAAATACCAGGTAAAACACTGATAAGTGCTGAAGCTCCAACGATTACAGCTGATGCAATAATAGCTCGACTTGGAACGCTTTGACGAGATAATTGGTCTAATTTTAACGCTTTTGTAAGAGCATTTGGTGATTCATTAGCCAATTGGAATAAATGACGCCCTGTTGAGTACAAAGTAGAATTAAGAGCAGATGCTGCAGACGTTAGGACAACAAAGTTAATCAAAGCGGCAGCCCACTTAATCCCAGCTAGTTTGAATACTGTAACGAAAGGTGACTCATTAACTGGTAACTGTTGCCATGGGAAGATGGCCATAATTGCTAATAATGAACCTGCGTAGAATAAAATAATACGCATCGGAATTTCTTGGATTGCTTTTGGTAAAACTTTACGTGGATTAGCTGTTTCAGAAGTTGTTACTCCGACAAATTCAATAGCTAAATAAGCAAAGAATACCATTTGGAAAGCCATGAAGAAATTCAATTTACCTTTAGGGAACCATTCAAAATGATTGGTGATATTTGAGATTGAAGCATGGTATCCGTGACCGGTGTCAAAGTTTGTCAATACCATAAAGATACCGGTTGCTATTAAACCAAGAATTGCAATAACTTTTATCATAGCAAACCAAAACTCGGTTTCTCCGAATGCTTTTACAGCAATTAAGTTGATAGAACTTAGGATAGCTAAAAAAACAATTTGGATAATCCAGGATGGCCATTCAGGGAACCAAAATTGAACATACTCTCCTACGGCTGTAATCTCTGCCATACCGATAAATATTAGGGAAATCCAATAAGAAAGTGTTGAGAAAAATCCCCAACCGGGTCCTAAATATTTGGTAATGAAATTAATAAAAGTATGCTGATTTGGATCTTGATAAAGCATCTCTCCAATAGCACGCATCATGAAGAACATGAAAGCGCCAGTGATAGCATAGACAAGAACTATTGAAGGACCCGTCAGGCTAATTGAACGACCTGCACCAAGAAAAAGCCCAGTTCCGATTGTCCCTGCAATCGCAATTAACTGTACGTGACGATTTTCTAGGCCGCGTACCATACCATTCTCAGATTTTTGAGTGTGGTCATTATTATTTTTTGACATTATAAATACTCCATCTATTTTTGAAAAACTCCTTTATTATATAATTTTTTTGCAAAATTCGCAATAATTACTATACAATATTTTTCTATGATAAAATCTCCTAGCTAAGTGAGCTAAGAGATTTCAATTCATCCCTCTTCCTTGACAATATAGACTGGGCGTTTTTTAGTTTCTAGGAAAATCTTAGAGATGTATTTGCCTATAATTCCTAGCGACAATAACTGAATACCACCCATAAAAAGTACAATGGTAACTGTGCTTGCCCAACCTGAAACGGGATCCCCAAATAGTAATTTTCGAATTATAATAAAAATGATAGCTAAAAGTGATAGTACTGAACTAAGGGTTCCAATCCAGGTAGCTATAGCTAATGGAATTTCTGAGAAGTTGATGAAACCGTCTAGAGAGTATTTTAAGAGATTAAAGAAACTCCATGAGGTCTTACCCGCAATTCGTTCTCGATTCTCATAACTAATATAAGCGACATCATATCCAATCCAGGAAAAAATCCCTTTTGAGAAGCGATTCACTTCATTTAGCTCGAGAATACTGTCAACAACTTGTTTTGTCATGAGACGAAAATCACGCGCACCATCAACCATTTTAGTATCTGACACTTGATTGATTAATTTATAAAAAAGCTTGGCAAAAAGAGAGCGTATCAACGGCTCCCCTTTACGATCTTTTCGCCTTGTAGCGACAATATCATAACCTTCTTGAAGTTTTAGGTACATTTCTGGTAATAAAGTGGGTGGATCTTGCAAGTCAACATCCATAACAGTGATAAAATCACCAGTAGTATGTTCTAAACCAGCCAATAAAGCAGCATCTTTACCAAAATGGCGTGAAAATGAAAGGTAATGAACATTGTCAAATTGTTTAGCTGCTTTCTTAAGAAGTTCGAGTGTACGATCAGTAGAACCATCGTTTACGAAAATGTATTCAAAATGGGTGTAACGAGCCATTTCGGATTCAACTTTTTTGATTTCTGTTAAAAAAGTTGAGACAGTCTCTTGTTCATTATAACAAGGGACAATAACTGATAATAAAGCCATTTGTAATTCTCCGTATCATTCTTGCTTAAATTTTAACATAATATGGGAAAAAATAGAAAGATTATAAGGTAATCATAAAAAGGACTAGGTTTTTGCCTCAGTCCTTAACTTAATATGATGAGATGTTATTAGTCAGCTTTAAATTGACTGAGTCGAATAACTTCAATTTTATAGCCATCTGGATCTTGAATAAAGTAGAACATATTAGGTTTACCTGGTAATCCAGAAATTTTTGTTACAGAGTAACCTGCTTTCTGATGGGCATCATAAGTAGTTTCCAAATCGTCTACACCAACAGCAATATGACCATACCCATTTCCTAAATCATAAGCTTCGTGATCATAGTTATAGGTTAACTCTAATTCGTAACTAGGGTCGTCCTCTAGGGCCATATAGACTAAAGTAAATTGATTTTCAGGAAAGTCATTACGACGAACTTCCTTAAAACCAAGTGCTTCTTGATAAAAAGCAATTGAGGCGTCCAAATCTTTAACGCGAATACAAGTATGTAAAAATGGCATAGTCTCTCTCCTATTTCTTTATTAGACGTATTATGTCAAAATAAAATTGTCTTTTCAAAAATATTGATTATAAATTAGGCTGTCTATTTACTCAACCCAAGTAATGACTTCTTGGCGTTCTTTCCTAGCACGGGAATGTTTAGGTTCACGCAAACGATAACCAAATGAAACCATACAAGAAATAGCTTCTTTCTTATCGTCTATTAATCCTTCTTTACTAAGGATATTATTGACCTTTTCATAGTCAAATCCTTCAATTGGGCATGAATCTACGCCGATCATAGCAGCAGCCGTCATCATATTACCGAGTGCGATATAAGTTTGTTTTGCTGTCCAATCCCAAAGAGAACGTTCAGAATCAATTTTCATATCGTTTTCTTGGAAGGATTTGTAGAGAGGTATCCTACTCTCAAGGGCAGCTGGATCACCTAGACCACGTCGAATGAGACTGTTAATCATGCTATCAGCGTTATAATAAGCACCTTTTTCAGCTAGTAGTAAAACAAAGTGACTAGCAGTATCTAGTTGATATTGTGCTCCCCAAGCAACTTCCTTAAGTTTATCTCGAAATTTTGCAATTGTTTGTCTATCTAGTACCAAAAATCGCCAGCCTTCTAAACCGACTGAAGAAGGACTCAACCAAGCAGTATCTAAAATATACTCCATATCTTCTTTAGGAATATCATTATTATTATAAACACGAATCGCCATACGAAAATCAAAAGCTCTTCGAACTTGTTTTTTGATATCTTCTTTTGTCATTTTAGATCCTCCTGTTATTAATGCTATCATATCACAATTTAGAAAAAATCTCAGCAGGCGATATCGTAGCAAAGTAGAGCTACAAAATTCTAATGACTGTCAGAAAAATAAAGGGAATGAACAAAATGATAGGGTTTTGATGAAGAAAGTTATATAATTTTACATAAGGAGGGGATAATACCATATATCAAACTATCATTTAGATGTTTAAAATAGATGTTTTTCACTATGAAATTCATTTTTGTCACATAGAAAAGGAGATTGTTATGGAAACATATACTTTATCGAATACTCTTAACATTCCTAAAATTGGTTTTGGGACATGGCAACTAACTGAAGGTGAAGAAGCTTATAAGGCAGTGACTCATGCTTTAAAAGTTGGTTATACTCATATTGATACTGCTCAGATTTATGGTAATGAACATAGTGTTGGACGTGCTATAAGAGACAGTGGTTTGGCAAGAGAAAGTATCTTTTTGACAACTAAGATTTGGAATGACAAACATGACTATCATTTAGCCAAAGCTTCTATTGATGAATCTCTGCAGAAATTAGGTGTTGATTATATTGATCTTCTTTTGATTCATTGGCCAAATCCAAAAGCTCTTCGTGAAAATGATGCGTGGAAAGCTGGGAATGCAGGCACTTGGAAAGCGATGGAAGAAGCTTATAAAGAAGGAAAGGTAAAAGCTATTGGTGTTTCGAATTTCATGAAACATCACTTAGAGGCTTTATTTGAAACTGCCGAAATAAAACCTATGGTTAATCAAATTATCCTAGCACCAGGTTGTGCTCAAGAGGATTTGGTTCGCTTCTGTAAAGGAAATGATATCTTATTAGAAGCTTACAGTCCATTTGGAACAGGTGCTATTTTTGAAAATGAATCTATAAAAGCTATTGCTGAAAAATATGGTAAATCAGTTGCGCAAGTAGCTCTTCGCTGGTCACTTGATAATGGCTTTTTACCATTACCTAAGTCAGCGACTCCCAAAAATATTGAAGCAAACCTTGATATTTTTGATTTTCAATTAAACGAAGATGATATTGCTACCTTAATACAACTAGATTCAGGTATTAAACCCAAAGATCCAGATAATGTCTCATTTTAATAAGAAAAGATGGAAATGTATTTCCATCTTTTTTATGTGGGATAGTTCCTTAAAGTTAAGAAAACCATTAAGACCTCCATTGACGAGGAGAATATATTAATGATAGTATTACTAGAAAAGTAGTAATAAAGGATGAGTATGGAAAAATCCTTTACAATATATCATTATCGAAAGAGGTTATAACATCTAAATGAGACTTGATAAATTTTTAGTAGAATGCGGACTTGGTTCACGTACTCAAGTCAAATTAATATTGAAAAAAAAGCAGATTAGTGTTAATGGTAATAGCGAGACATCTCCAAAAGTACAGGTAGATGAATATAGAGATGAGATTAAATATAATGGAACTCTAGTGTCATATGAAAAGTTTGTTTATTATATGCTTCATAAACCCAAAGGTGTTATATCAGCAACGGATGATCCTTCGCATAAAACCGTGTTAGATTTGCTAGACAAAACTGCTCGAGATAAAGCTGTTTTCCCAGTGGGGCGTTTAGATATTGATACAACAGGCCTTTTGTTATTAACTAATAATGGGGAATTAGCGCATAAAATGTTATCACCTAAAAAACACGTTGATAAATGCTATGAGGTAAAAATCTCAGGGATAATGACAGAAGACGATATTTTGGCATTTGATAAAGGGATTATTCTGAAAGATTTTACTTGTTTACCAGCATTATTAGAAATTGTGGAAGTAAATCAGGTGAAGAAGCAGAGTCTTGTTAAAATCACCATTAAGGAAGGAAAATTCCATCAAGTTAAACGTATGGTTGCTGCGTGTGGTAAGGAAGTCTTAGAGCTAAAGCGTCTAAGGATGGGAAATCTACAATTAGATAAACAGCTAGAAAGTGGACAATGGAGACGGCTAACAATAAAAGAAATAGAAAAATTAGAAAAATATATGCAATAATATAAAACAACAGTTAATATTTTAGCAATTTGATAACACTTAGATTATAATGTAAACGTATACTTTTTTAGATTGGAAGATCAAATGAAACGTAAATACTTTATTCTTAATACGGTGACGGTTTTAACGTTAGCTGCTGCAATGAATACTAGCAGTATCTATGCTAATAGTACTGAGACAAGTGCTTCAGTAGTTCCTACTACAAATACTATCGTTCAAACTAATGACAGTAATCCTACCGCAAAATTTGTATCAGAATCAGGACAATCTGTAATAGGTCAAGTAAAACCAGATAATTCTGCGGCGCTTACAACAGTTGACACGCCTCATCATATTTCAGCTCCAGATGCTTTAAAAACAACTCAATCAAGTCCTGTCGTTGAGAGTACTTCTACTAAGTTAACTGAAGAGACTTACAAACAAAAAGATGGTCAAGATTTAGCCAACATGGTGAGAAGTGGTCAAGTTACTAGTGAGGAACTCGTTAATATGGCATACGATATTATTGCTAAAGAAAACCCATCTTTAAATGCAGTCATTACTACTAGACGCCAAGAAGCTATTGAAGAGGCTAGAAAACTTAAAGATACCAATCAGCCGTTTTTAGGTGTTCCCTTGTTAGTCAAGGGGTTAGGGCACAGTATTAAAGGTGGTGAAACCAATAATGGCTTGATCTATGCAGATGGAAAAATTAGCACATTTGACAGTAGCTATGTCAAAAAATATAAAGATTTAGGATTTATTATTTTAGGACAAACGAACTTTCCAGAGTATGGGTGGCGTAATATAACAGATTCTAAATTATACGGTCTAACGCATAATCCTTGGGATCTTGCTCATAATGCTGGTGGCTCTTCTGGTGGAAGTGCAGCAGCCATTGCTAGCGGAATGACGCCAATTGCTAGCGGTAGTGATGCTGGTGGTTCTATCCGTATTCCATCTTCTTGGACGGGCTTGGTAGGTTTAAAACCAACAAGAGGATTGGTGAGTAATGAAAAGCCAGATTCGTATAGTACAGCAGTTCATTTTCCATTAACTAAGTCATCTAGAGACGCAGAAACATTATTAACTTATCTAAAGAAAAGCGATCAAACGCTAGTATCAGTTAATGATTTAAAATCTTTACCAATTGCTTATACTTTGAAATCACCAATGGGAACAGAAGTTAGTCAAGATGCTAAAAACGCTATTATGGACAACGTCACATTCTTAAGAAAACAAGGATTCAAAGTAACAGAGATAGACTTACCAATTGATGGTAGAGCATTAATGCGTGATTATTCAACCTTGGCTATTGGCATGGGAGGAGCTTTTTCAACAATTGAAAAAGACTTAAAAAAACATGGTTTTACTAAAGAAGACGTTGATCCTATTACTTGGGCAGTTCATGTTATTTATCAAAATTCAGATAAGGCTGAACTTAAGAAATCTATTATGGAAGCCCAAAAACATATGGATGATTATCGTAAGGCAATGGAGAAGCTTCACAAGCAATTTCCTATTTTCTTATCGCCAACGACCGCAAGTTTAGCCCCTCTAAATACAGATCCATATGTAACAGAGGAAGATAAAAGAGCGATTTATAATATGGAAAACTTGAGCCAAGAAGAAAGAATTGCTCTCTTTAATCGCCAGTGGGAGCCTATGTTGCGTAGAACACCTTTTACACAAATTGCTAATATGACAGGACTCCCAGCTATCAGTATCCCGACTTACTTATCTGAGTCTGGTTTACCCATAGGGACGATGTTAATGGCAGGTGCAAACTATGATATGGTATTAATTAAATTTGCAACTTTCTTTGAAAAACATCATGGTTTTAATGTTAAATGGCAAAGAATAATAGATAAAGAAGTGAAACCATCTACTGGCCTAATACAGCCTACTAACTCCCTCTTTAAAGCTCATTCATCATTAGTAAATTTAGAAGAAAATTCACAAGTTACTCAAGTATCTATCTCTAAAAAATGGATGAAATCGTCTGTTAAAAATAAACCATCCGTAATGGCATATCAAAAAGCACTTCCTAAAACAGGTGATACAGAATCAAGCCTATCTCCAGTTTTAGTAGTAACCCTTTTATTAGCTTGTTTTAGCTTTGTAACAAAAAAGAATCAGAAAAGTTGATTGTAATGTAAAATAATTCCTATTTTTCACTTTTTAGTATCATATTTTCGATTTTTATGTTGTAATAAATTATAATGAAGATGTAAGGAATTATAAAATAGGAAATAATATGAAAGTGAAAAATAAGATTTTAACGATGGTAGCACTTACTGTCTTAACATGTGCTACTTATTCATCAATCGGTTATGCTGATACAAGTGATAAGAATACTGACACGAGTGTCGTGACTACGACCTTATCTGAGGAGAAAAGATCAGATGAACTAGACCAGTCTAGTACTGGTTCTTCTTCTGAAAATGAATCGAGTTCATCAAGTGAACCAGAAACAAATCCGTCAACTAATCCACCTACAACAGAACCATCGCAACCCTCACCTAGTGAAGAGAACAAGCCTGATGGTAGAACGAAGACAGAAATTGGCAATAATAAGGATATTTCTAGTGGAACAAAAGTATTAATTTCAGAAGATAGTATTAAGAATTTTAGTAAAGCAAGTAGTGATCAAGAAGAAGTGGATCGCGATGAATCATCATCTTCAAAAGCAAATGATGGGAAAAAAGGCCACAGTAAGCCTAAAAAGGAACTTCCTAAAACAGGAGATAGCCACTCAGATACTGTAATAGCATCTACGGGAGGGATTATTCTGTTATCATTAAGTTTTTACAATAAGAAAATGAAACTTTATTAAATATAAAAAGGAGGACTAACCTCCTTTTTATATTTAAATAGCCCATTCGCCATTTCTAAAGATTGGGACAGCAGTTCCATCTGCACGAATACCATCAATATCCATTTGTTCTGAACCAATCATAAAATCAACATGTGTTGAAGAACGATTTAAACCAGCTTCATCCAATTCTTGACTTGTCATTTCTGTTCCTCCTTCTACATTGAAGGCATATGCAGTTCCAATAGCGAGGTGATTAGAGGCATTTTCATCGAATAAAGTATTAAAGAAAATCAGTCCAGATAGTGAAATTGGTGTTTTATGTGGGACAAGTGCAACTTCCCCAAGCGATCTTGCCCCATCATTTTCCTCGATTAAGCGTTGGACTGTTTCTTGCCCTTTTTCTGCAGTGACATTGATAATTTTACCGTCTTTAAAGGTAAATGTCATATTTTCGATAATAACGCCAGCATAACTGAGAGGTTTTGTACTTGTCACATACCCATCTGCACGACGGTAATCAGGTGCTGAAAAGATTTCTTCAGTAGGCATATTAGCGATAAAAGTCTCTCCCTGAGCGTTGAGACTACCGGCTGCCTCCCAAATATGATTTTTAGGCATACCAAGCGTTAAATCTGTACCTGGTGCGGTATAATGAAGAGCATCAAATTGTTCTTGATTTAGTCTAGTAGCTTTTTCTAATAATTTAGCTTCATGTGCGTCCCAAGCAGCAATAGGATCATCTTCATAAATACGATTTAATTTGAAAATGGTATCCCAAAGAGCATCAACTTGTTGGTCGCTTGTTTTTAATTCTGGGAAGACAAGTGCAGCCCATTCTCTACCAGCAGCTGCAGCCACGTTCCAAGATACTTTATTAGCTTGTATTGCTCTACTTTGTTCCTCTAAGGCAATAGCGGTTGCTCTAGTTGTTTCAGATAAACGTTTAGGATCAACAGTAGCGAAAGCGTTAGGGTTAGAAGATTTCACAACTAATCGACTAGCCTTCTTATTTAATAGTGCTAAAGATTTATCAACGGTATACTGTGGAACATTCGTGAGAACTTCGTCTGAAGCATGAAGTAGTCGCTGGCGCGTGATAAAATCATCTGTATAATCAACAATAACTTCACTTGCTCCCTTTTCATAAGCGGCTTCAGTTAAAAGCCTTGCTAAGTGGACTTGTTCCACATCGATTGTTAAAGCGAGAGTGTGCCCTTTTTGGACATTTAAACCTTTAGAAATAATTAATTGGGCATATTTTTTTAAAAGGTTGTCGAAATCTTGTAAAACCATACTAGCTCCTTTAAATTTACTATTTTTTATAATTTATCATAAACTCTTATAAAGCACAAGGAAATATGGAAGCGATTTAATAAAGATATATTGATTTAATAAAGATATATTTAAGCTAACGGTTTGTAGTTTGCGAAATAAGACGTTTCGTGTTAATATAGACTTAACTATATATTCAGTAAATGAGGTGACATGAGTGGCTTTTGGAGATAACGGACAACGAAAAAAAACTGGGTTTGAAAAACTAACTCTTTTTGTTGTTATTTTGATGGTACTAGTAACAGTTGGTGGTTTGGTATTTGGTGCTATTAGTGCAATCATGTAATGAGAAACGCTGTAAAGCGTTTTTTTATACTGAATAGAATAAAGAATAGGAATTTTAGAAATGAGTATGTTTTTAGATACTGCCAAAATTAGTGTTAAGGCAGGTCGCGGTGGTGATGGCATGGTTGCTTTTCGCCGTGAGAAATATGTCCCCAATGGAGGCCCGTGGGGCGGTGATGGCGGTAAAGGCGGATCGGTCATTTTTAAAGTAAACGAAGGTTTACGAACTTTGATGGATTTTCGATATAACCGTAATTTTAAAGCAAAAGCTGGTGAAAAAGGGATGACTAAAGGTATGCACGGTCGAGGTGCAGAAGACCTTATTGTGTCATTACCACCTGGAACAACTGTTCGTGATGCTACTACAGGTAAGGTTATTACCGACCTTGTGGAGCATGATCAGGAATTCGTTGTAGCCAGAGGTGGCCGCGGTGGTCGTGGAAATATTCGCTTTGCAACCCCACGTAATCCAGCTCCTGAAATTGCTGAAAATGGGGAGCCTGGTGAAGAACGTGAATTACAATTAGAATTAAAAATTTTGGCTGATGTTGGTCTCGTTGGTTTCCCATCAGTTGGGAAGTCGACGCTACTTAGTGTTGTTTCAGCAGCAAAGCCTAAAATTGGTGCCTATCATTTTACGACAATTGTCCCTAATTTAGGGATGGTTCGTACAAAATCAGGTGATAGCTTTGCAATGGCTGATCTTCCTGGTTTGATTGAAGGGGCTAGTCAAGGTGTCGGATTAGGAACTCAGTTTCTTAGACATATTGAGCGTACACGTGTTATTCTACATGTTATTGATATGTCGGCAAGTGAAGGACGAGACCCTTACGATGACTATGTTTCAATTAATAATGAGTTGGAAACTTACAATCTTCGATTGATGGAACGTCCGCAAATTATTGTTGCCAATAAAATGGACATGCCTGATTCAGAAGAGAATTTGGCAGCATTCAAAGAAAAATTAGCAGCAAACTATGATGAGTTTGATGACATGCCTATGATTTTTCCAATTTCAAGTTTAGCACATCAAGGACTAGAAAACCTTATGGATGCGACGGCTGAATTATTAGCCAATACAGAAGAGTTTCTTCTTTATGACGAAACTGACATGCAAGAAGATGAAGCATACTATGGATTTAACGAAGATGAACGTCCATTTGAGATTACACGTGATGATGATGCAACGTGGGTATTGTATGGTGATAAGCTAGAAAAACTCTTTGTTATGACAAATATGGAACGCGATGAATCAATAATGAAATTTGCTCGTCAGTTACGTGGTATGGGCGTTGATGAAGCCCTTCGAGAGCGCGGAGCTAAGGATGGAGATATTGTTCGTATAGGTAACTTCGAATTTGAATTTGTAGATTAATGCAGTACTTGATTGGAGGTTTTTTATGGGAGATAAACCGATATCATTTCGTGATAAAGATGGGAATTTTGTTTCAGCGGCCGATGTCTGGAATGCTGAAAAATTAGAAGAACTCTTTAACACATTAAATCCTAATCGTAAACTTCGTTTAGAACGCGAAAAATTAGCAAAAGAAAAAGGATAGTTAAGTAACTATCCTTTTTAGTTATTTTGGTATGAAAAAAGACTCTAAAACATAATTGATAGAGTGTTAAGGTACAGATTACTTTATTATTTTAAACGTTTTTGAGCTTTTTGATATACTGAAGAGCATTTTTTACAATGGTTGGAGTATAAGTAATAAATTTATAAGCAAAATAAAAAGCACAAACTAAAGTTATAAAAAATAGTAAGTAAATAATAGGGTTTTGCGTTAAGAATCCTTGAAAAAGAAGTACAAGGTTAAGAATTACGGTAGAGATACTTAAGATAAAAATAACTAAATAAGCAATAATAGTTGTCCAAAACCTTAAATGGATGTTACTCACCTTTTCCCATTTAATATCTAAAAAGTCATCTATAAAGTTGACATGATAAGTCATATGTTCTTTAATAAAGTGCAATATTCTGTTAATATAGTCTTTCATACTGCTATATTATCATACTGAAAGCCCTTGTGCAACATTATTCAAACATTCTAGCTGATGTTTTGCTAATTTTAGAAGAAAACTTATCCTATTATAATTTGTTTGTGATTAGGATATAAAAAAAGATGACACGAAGTCATCTTTTTTATTAAACGTTTAAAACTTTATTAAGGAAGTCTTGGAGACGTGGGTGTTGAGGTGTATCAAAGATTTGCTCAGGTGTCCCATCTTCGAGGAAACGACCACCATCTGTAAAGATAACACGATTGGCAACTTGACGAGCAAATCCCATTTCGTGTGTCACAATTAACATAGTCATACCTTGTTCAGCTAAATCTTTCATAACATTGAGAACATCTCCAACCATTTCTGGATCAAGTGCAGAAGTTGGTTCGTCAAAAAGTAAGATATCTGGATTCATCGCTAAGCTTCTTGCGATAGCTACACGTTGTTTTTGTCCTCCAGATAAACTATCTGGTTTGGCATTAGCTTTATCGGCTAAACCAACTTTTTCAAGTAATTCCATCCCATGCTTTTCAGCTGCTTCTTTAGATTCTTTACCAAGTTCTATAGGAGCAAAAGTGATGTTTTCAAGAACTGACATATGTGGGAAAAGATTGAAGTGTTGAAATACCATTCCGATATTTTCACGTGCTTTGTCTATGTCTGTTTTTGGGTTTGATAACTCAAAGCCGTCCACAACAACTTTTCCACTTGTGATTGATTCAAGTAAGTTCAATGTGCGAAGGAAAGTTGATTTTCCTGAACCAGAAGGTCCAATAATACAAACAACATCACCTTCATAAAATTTAGCATCAATACCTTTTAAAACTTCATTTTGCCCATACGACTTGTGTAAATCTTGGACATCAATTTTTAATTCTGCCATTATTTAAGCCTCTTTTCTAAACGTTTTGCTAGACGGGTGAGAAGGGTAATGATTACAAGATACATAATTGCAAGGATAGCATACATACGGAATGATTGATAGTTACGTGCAATTATGATTTTACCAGTTTGGAAGAGTTCCACAAGTCCGATTGCTGATACAATTGTTGTATCCTTTAATGAGATGACAAATTGGTTGATAAAGTTTGGTAACATAAGGCGTACTGCTTGAGGCAAGATAACCTTTTGCATAGTTTTGCCGTAAGAAATACCTAAACTACGACTTGCTTCCATTTGACCAGAAGGAACAGCTTCAATACCACCACGTACAATTTCAGCAATGTACGCACCACCATTTAAAGAAAGAGCGATAGTAGCAGCAACGAAGTCATTAATTGGACTTTGGTGACCTGTGATGCTTTCGATTAAATTAGGAATACCCCAGAAAATAAAAGCGGCCACAATCATGAGTGGAATACCACGGACAATATCAACAAAAATCATTGAAATTGTGCGGAGAGTATTACTTGGTGATACGCTCATCATACCAAAGATAATACCAATAACCATAGCAATCGCAAATGAGATAAGAGTTAAACTTAAAGTAGTTCCAATACCAGATAGCAATTGTTTGTAGTTATTAGAAATTAACCCTAAAATAGTTGATTCATCTACAGGTTTAGCAGCTTTATCGTTTGAAGAGGTGCTGGCTGTGGAAAGGTATTTTTTAACAAGTTTATCGTACTCACCCGATTTTTTGAGTGAAGCAAGACCGTTGTTAAACATTTTAATTAATTCTGGATTTGCCCCTTTTTTCACTGCAAATCCGATATCGCCTGATTTTTCACCTTTGATAGGTGTTTCAAATTTACGACCTTGATTAATAGCGTAAGCAAGAACTGCTTCGTCATCCATTAGAGCATCAATTGAACCTGAGTTCATACTATCATACATTGTAGATGCTTCATCAAATGCTTTAACATGATAGTTGTACTTATCTGCGTGGTCTGATAACCAAGTATATGAGGCAGTACCATTTTTAGCACCAACTGTTTTTCCTTTTAAATCTTGGTATGATTTGACATTGCTTCCTTTTTTAACCGCTAAGATAACGCTAGATGTGTAATAAGGATCAGAAAAATCAAAGATTTTTTGGCGTGCTTCTGTGATTGTAGCTCCTGCAATAACACCGTCAGCTTGTCCAGATTGGACAGCATTTAAAGCGGCATCAAAACCTGGATTTGAGATATCAAGTTTAAAACCTTGCTGTTTAGCAATTTTCTTGATTAATTCCATATCAAAACCAGTATATTTCCCTTTACCGTTTTGATATTCGAATGGTGCGAATGAAGAATCAGAAACAATTTTATAACTTGGCTTTACAGGAGTTGCTTTTTCATTGGCATTACCTGTTGCTTTGCCGCTTGTTTTTGTAGCGTCTTTCCCAAGCCATTTATCCATGATGTCATTATAAGTGCCATCTGATTTCATTTGTGCAAAAGCTGTGTTAAATTCTTTAATTAGGTTATCGTGTCCACTACCTTTTTTGACAGCAAATGCAAAGCTACCAACTGCCTCGCCTTCCATGTTAATGGCGTAAGCTTTTCCTTGATTTATCGCAAATTGCACAACTGGTTGATCGTCCATAGCGGCGTAAATAGAACCAGAATCAAGGCTGTTATTCATTAGGTCACTTGTATCAAATGTTTTAACTTTATAGCCGTATTTAGATTTATTTTCCTCTAAGAAGCTTTGAGCAGCTGTTCCATTTTTTACACCGACTACTTTTCCTTTTAGTTGTTTGTAGTTTGTGACTTTATTATTATTTTTAGTATAAAGAATAACGGAAGTATCGTAATAAGTATCTGAGAAATTAAAGACTTTTTTACGTGCTTCAGTAACAGTAGTTCCGGCCATTAGCGCGTCTGCCTGTCCAGATTGAACAGCGTTAACTGCGGCATCAAAACCTGGGTACGTCATGTTAACATTCCAGCCAGCACGCTTAGCGACTTCGTTAACGATGTCAACATCGATTCCTTTATAAGTTTGATCAGAATCTTTAAATTCGAATGGAGCGTATGCTGTATCAGAAACAATATTCACAGTCTCTGCACTGACCTTTCCACCAAACACAAAGAATATTGAGAGTAAAGCAAGCGTAAAAGCTTTTAACTTGTGCTTCATGTAAATCTCCTTTTTATAAATATGTGTTTTATTATATCAAAATAAATAAGATAGAGCAACAAAATGTCATTTCTATGTTAGAAAACGTAACATGTATGTTATGTTAATTTTATATATATCTTTAGTTAGTATTATGATATAATCGTTCTAGTGTTATCACACAAAAAGGATTTAGGATTATTATGAATAAAAGGATTTTAAATAGTCAGTTCGCTGTCTATAAAAACTGGCCGTCATGGCTATTATTGTTATTTGCTTGTTTTATGGTATACCTATTTTTTTTCGTTGGTCTAACTCTAGGTGGTGTGGGAATTGTTCTAGTGTCTTCTGTACTCTATAAGTTTTCTTCCTATACTTTTTTTGAGTTTATTAATTTATTTAATAATATCTATGGAGAATTAGGAACCTTTAGTTTTTCAGCATTCCTTTTGCTTATCTGGGTAAAATTCGTAGAAAAAAGACCTTTTTCAGAATTGGGGTTTTCTACAAAGTTTAAAAGAACTCTGTGGTCACTTATAAAAGGCTGGAGTATAGGTTTTATTCTATTTTCAATTTCTGTCATCACTGCTTATATATTGGGAGGACTTGACTTTCATAGCTATGATGTTTCTAAGGCAACGATTTTCTATGTTGTAACTCTCCTTCCTTTTTGGCTTATTCAAAGCGGTACGGAAGAATTGCTAACACGAGGGTGGCTTCTTCCTCTAATTAATCATCGTTTTCATTTAGCTGTTGCCATAGGGGTCTCATCCACTTTATTTGGCATTTTGCACTTGGTAAATGCCCATGTCACTTTTCTTTCTATTGTAAGTATTATATGTTCGGGAGTTTTAATGTCCTTGTATATGATTAAAAGTGGTAATATTTGGAGTGTTGCAGCCTTACATGGAGCTTGGAATTTTAGCCAAGGTAATCTCTATGGTATTGCCGTAAGTGGTCAGAAAGCAGGAGCATCTCTTTTGCATTTTACCGTTAAAGAAAACGCACCGGACTGGATATCAGGTGGTGCATTCGGAATAGAAGGAAGTTTGATTTCTATTTTTGTTCTCTTAGCAGCAATTATATACCTTCTATGGCTAATTAAGACTGAAGAAACAGATTGAGTGTTGCAGCTCAGTCTTTTTCTTTTTTCTATGTTAAAATAAAGTAATCGAGGTAAAGAAATGATAGATAGAAAAGATACTAACCGATTTAAATTAGTTTCCAAATATAGCCCTTCGGGAGATCAACCTCAAGCTATTGAAACGTTGGTTGACAATATTGAAGGAGGAGAAAAAGCTCAGATTTTAAAAGGTGCTACTGGTACTGGTAAAACCTACACAATGAGCCAAGTTATCGCCCAAGTTAACAAGCCAACCTTGGTGATTGCACATAATAAAACCTTAGCAGGTCAACTTTATGGAGAGTTTAAAGAATTTTTTCCTGACAATGCCGTAGAGTACTTTGTTTCATATTATGATTATTATCAACCAGAAGCTTATGTGCCTTCTTCGGATACTTATATTGAAAAAGATAGTTCAGTCAATGACGAAATTGACAAATTACGTCACTCAGCGACTTCTTCGTTATTAGAAAGAAATGACGTTATTGTTGTAGCATCTGTTTCTTGTATTTACGGTTTAGGTTCTCCTAAAGAGTATGCAGACAGTGTTGTTAGCCTTAGGCCAGGTCAAGAAATTTCACGTGATCAGTTATTGAACAATCTCGTTGATATTCAATTTGAGCGTAACGATATTGATTTTCAACGTGGAAAATTTCGCGTTCGTGGCGATGTTGTAGAAGTTTTTCCTGCGAGTCGTGATGAGCATGCCTTTCGAATTGAATTTTTTGGTGATGAAATTGATCGTATAAGAGAAATAGAATCGTTAACAGGGCGTGTGCTAGGAGAAGTGGAACATTTAGCTATTTTCCCAGCAACACACTTTATGACAAATGATGAACATATGGAAGAAGCTATTTCAAAAATACAAGCTGAAATGGAAAATCAAGTAGAACTTTTTGAAAAAGAAGGGAAATTGATTGAAGCGCAACGTATTCGACAAAGGACAGAATATGATATTGAAATGCTTCGTGAAATGGGATATACAAATGGTGTTGAGAACTACTCACGTCACATGGATGGTAGAAGTGAAGGTGAGCCACCTTTTACTTTGTTAGATTTCTTCCCAGAAGATTTTTTGATTATGATTGATGAGAGTCACATGACAATGGGGCAAATCAAAGGGATGTATAATGGAGACCGTTCGCGTAAAGAAATGTTGGTTAATTACGGTTTCCGTTTACCATCTGCCTTAGATAACCGTCCACTTCGTCGTGAAGAATTCGAAAGCCATGTCCATCAAATTGTCTATGTATCTGCAACGCCAGGAGACTATGAAATGGAGCAAACAGATACAGTTGTTGAGCAAATTATCCGGCCAACAGGACTTCTTGATCCAGAAGTTGAAGTTAGACCAAGTATGGGGCAGATGGATGACTTGCTTGGTGAAATCAATTTGAGGACTGAAAAAGGTGAGCGTACCTTTATTACAACATTGACAAAGCGTATGGCAGAAGACTTAACAGATTATCTCAAAGAAATGGGAGTTAAAGTTAAGTATATGCACAGCGATATTAAAACCTTAGAACGTACAGAGATTATTCGTGATTTACGACTTGGTGTGTTTGATGTTTTAATTGGTATTAATCTCTTACGTGAAGGAATAGATGTTCCTGAGGTTTCCCTTGTTGCAATCTTAGATGCTGATAAGGAAGGTTTCCTTCGTAATGAGCGTGGTCTTATCCAAACAATCGGACGTGCAGCACGTAACAGTAATGGTCATGTTATTATGTATGCTGATAAAATAACAGATTCTATGCAAAGAGCTATGGATGAAACCGCTCGCCGTCGTCGTTTACAAATGGATTATAATGAAAAGCATGGAATTGTGCCACAAACAATTAAAAAAGAAATCCGTGATTTAATTGCTATTACTAAAAGTAATGACAGCGATAAGCCTGAAAAAGTTGTCGATTACAGTAGTTTATCTAAAAAAGAAAGGCAAGCTGAAATTAAAGCTCTTCAACAGCAAATGCAAGAAGCAGCTGAATTATTGGACTTTGAGCTAGCTGCACAAATCCGAGATGTTATCTTAGAACTAAAAGCAATCGATTAATACGATGAACAGAATTAATAAAACGACTAGAGTAGTTAATGAAGTGCTCTAGTCGTTTTATTAATAATTGAAATCAAAAGAATACAGTAGGTGATGTTATATTTTATCAAAGATTTTTCGATATTTTTCTTCTTTAATATTAGAAATAATAGTTTGGATATTACTGATTTGAGAGGGTGTATCGTTGTAATCAATATGAGCGACTAAACTATTTGTAGCTAGTTCCTTTGTAACATAGGTAAACAGTTTTCGATTAGTGATAATTAAATCGGGTTTTAAGGTCGATATTTGACTAATATTATCTGTCAATAAGTAATAGGAATGAAATCTAATTTTATCTGTTGAAAGGGATTGCAAAATATAGTCTTTTAAAATTTCATTATTAATAAAATCAGTTGTCAGCAACACAATATTTATAGGAGGCATGCTATTCTTTATTACTCTTTCAAGGTGAGCACAGAGCAAGAAGAAGTGCGTTTTTTTGAACTTTGATTCTCCAATTTCAGTTAGCCAATGAGTGACTATTGGTTCGATAATGGATATTAGTTTAGGATTATTTCCAGGATAGAATGTTGAAGGAAAACTAAGTGTTTCAGGAATTAATTGATTCAGACCAACTATGAAGTTTCGAGAAAAGTAAATAGTGACTTTCACTAGCTCATCGTAGTAGGTGTCAGAGTATGGAAGAGCTTCTTTCAAAGGTTGTAGTAGCATTTGGAATTTAGGAAGACTTTTAAAAATAGCTAACACTTCATCGACATGTGTTTCAGTCCACTTTTGAGCAGCAAAAGAGTTAGCGCTTGTAAGATAGATAAGAAAAATATAATCCATGTCTTCTGAATTAAAAATAACATTGAAGTAAGGTTGAACGATACTTTTTACACATGTATTCAGCTCCTCATAAATAAAGATTTTTTTAAGAGAAGAGAAAAGTTTGGAGTTTGGAATTTTAACTTTATGATGGTGACGTTTCCAGGTTAAAATGAAAAGCGTATCAAAAAAAACAAAGATATCAGAAAGGTGCGTAGTAGGTCTTATATTAGTACCACTCTCAAATAAAAATTGTCGAATAATCTTAATATCTAGAGCAGACAGATCGTAAATTTTAATACCAAATTTAGTAGTGAGGTATGCGATGAGATATCTAATGCGATATTCGTCACCTACAATGGTATTTTTAGATAAAGATAATCCTAAATCTTTAATTAAAGGAATTAAATTTTCTCGCAGACGATAGACAGAAGAACGAGATAAGAAGAGATCATTTCCAAAAGCTACTAGAGATTTTTTATCAGACGAGTCATCAATTAAAAATTTAAGAAGTTGTAAAGTGTTTGACTCATTATAAACTATTTTTAAGGCATCTTCCTGAGTAAGTTTATTTAGCTTACATAAAATCCGTTTTTTTTGGATATGGATAGAAAGTTTATGACCAAATAAAACATTTAATTTATGACAATAGTTTTTAAGCTCAACTGGTGATAAGTGGAGTCGGTTACAGGCGGTATCTAAGGATAGTGAGGGGGTATCATAACATAAAGTAAGTAATTTAACTTTATTAAGAATATTTTTTTCTAAAAAATTTTCTATCATATTACACAACTCCTTTCACTCATTAATACTATAATAAGGAATAATATAAAATGTTTCAAATATTTTAACCTTATAAAATAATAATTCTCAAAAAATAAATATTTTAAATGCCTTTTTGGGAAAATGAGGGGTTAAAGTATATTTATTTTAGTCATAATTAGTGATAACCTCATAAAGGTTTATTAAGCATCAGTTGAGATTCTTATGAAATCATACTAAAAATCAATTGTAAGGTTTATATCTGTATAAAAATGATGTATCTACGTGCTTAACGGTATCATTATTTTTGTGTTTAACTAAGATAGATTTCTAATCACTTAATTTTACTGTTATGTTTTTAAACCAAAACAAAATATAAAAAATATTTATATATGGAGGAAACATGTCCCAAAAGACTTTTGGCAAGCAGTTAACAGTTGTAGATACTAAGAGTAGAGTCAAGATGCATAAATCAGAAAAAAACTGGGTAAGAACAGTAATGTCGCATTTTAATCTATTTAAAGCGATTAAAGGGAGAGCAACTGTTGAAGCAGATGTGTGTATTCAAGATGTTGAAAAAGAAGACCGACTATCTTCAGGAAATTTGACCTATCTCAAAGGAATACTAGCTGCTGGAGCTCTGGTAGGTGGAGCGAGTTTAACCAGTCGTGTTTATGCAGATGAGACTCCAGTTGTTCAAGAACAATCAAGTTCTGTACCAACACTGGCAGAACAAACGGAAGTGACTGTTAAAACAACTACTGTTCAAAATCATCAAGATGGGACAGTATCGAAAAACATTATTGATTCTAATAGTGTATCTATGTCAGAGTCAGCCTCAACAAGTACTAGTGAATCTGTAAGTATGTCTATGTCAGGGTCAACTTTAACAAGTGTAAGTGAATCTGTAAGTACATCTGCTTTAACAAGTGCTTCAGAATCGATAAGCACGTCAGCCTCAGAAAGTGTTTCAAAATCTACAAGTATTAGTGAGGTTTCAAATATTCTTGAAACTCAAGCTTCTTTAACTGATAAAGGAAGAGAGTCGTTTTCGGCAAACCAGATAGTAACAGAAAGTAGCTTAGTTACTGATGCTGGTAAAAATGCTTCAGTATCTAGCCTAATTGAAATTACAAAACCAAAATCGGAGTTACAGACTTCCAAAATGTCAAATGAGTCGCTTATAACTCCAGAGAAATCCCAAGTAATGATTGCAAGCGATAAAACTGGGAATGAGAGTCTAACTCCGACAATTAGATTAAAATCAGTTATTCAGCCAAGGAGTATGAACTTGATGACTTTGAGTTCGGAGATGGACTTGATACCACTAGAAGAAGTGTCTGATACTGAAATGTTAGGTAAAGATGTATCAAGCGAGTTGCAGAAAGTTAATATTGCGTTAAAAGATAACACTCTTAGTGAGCCTGGAACAGTTAAATTAGATAGTTCAGAAAACCTTGTTTTGAACTTTGCCTTTTCAATCGCTTCTGTTAACGAGGGAGATGTCTTTACTGTAAAGCTTTCTGATAACCTTGACACACAAGGGATTGGTACTATTCTAAAAGTTCAAGATATAATGGATGAAACGGGGCAGTTATTAGCGACTGGGTCATATAGTCCTTTAACACATAATATTACATACACCTGGACAAGGTATGCTTCTACGTTGAATAATATTAAAGCTAGAGTCAATATGCCAGTTTGGCCTGACCAGAGAATAATTTCTAAAACAACTTCAGATAAGCAGTGCTTTACTGCAACATTGAACAATCAAGTTGCTTCAATTGAGGAACGTGTTCAGTATAATAGTCCTTCAGTGACAGAACATACTAATGTTAAGACAAATGTAAGATCTCGGATCATGAAGCTTGATGATGAAAGACAGACAGAAACTTATATTACTCAAATTAATCCTGAAGGTAAGGAAATGTATTTCGCATCAGGACTTGGGAATCTATATACTATTATCGGTTCAGATGGAACATCAGGTTCACCAGTTAATTTATTAAATGCGGAAGTAAAGATTCTAAAAACTAATTCAAAAAATCTTACAGATAGTATGGATCAAAATTATGATTCGCCTGAGTTTGAAGATGTGACTTCCCAGTATAGTTATACTAACGATGGTTCTAAAATTACCATAGATTGGAAAACAAATTCTATTTCTTCCACTACATCTTATGTTGTTTTGGTCAAAATACCTAAACAAAGTGGTGTATTGTATTCAACTGTTTCTGATATAAATCAAACATATGGTTCTAAATATTCTTATGGGCATACGAATATAAGTGGTGACTCAGATGCGAATGCCGAAATTAAACTTTTATCAGAAAGTGCTTCTACGAGTGCTTCAACAAGTGCAAGTACCAGCGCCTCAACCAGTGCCAGTACCAGTGCTTCCACCTCAGCAAGTATGAGCGCCTCAACAAGTGCAAGTACTAGCGCTTCCACAAGTGCCAGTACCAGTGCATCCACGTCAGCAAGTACTAGCGCCTCAATGAGTGCCTCGACGTCAGCCAGCACCAGTGCTTCCACAAGTGCAAGTACTAGCGCCTCAATGAGTGCCTCGACGTCAGCCAGCACCAGCGCTTCAACGAGTGCGTCAATGTCAGCCAGCACCAGTGCTTCAACCAGTGCCTCGATGTCAGCCAGCACTAGCGCTTCAACGAGTGCGTCAATGTCAGCCAGCACAAGTGCTTCAACAAGTGCCTCGATGTCAGCCAGCACAAGTGCTTCAACAAGTGCCTCGATGTCAGCCAGCACTAGCGCTTCAATGAGTGCCACGACGTCAGCCAGCACCAGCGTCTCAACGAGTGCATCGACATCAGCAAGTACCAGCGCTTCCACAAGTTCTTCAAGCTCAGTGACTTCTAATTCATCAAAAGAGAAGGTGTATTCTGCCTTACCTTCTACGGGTGACCAAGATTATTCTGTAACTGCTACTGCCTTAGGTTTAGGTTTAATGACTGGTGCAACCCTTTTGGGACGAAAAAAATCTAAAAAAGATAAAGACTAAACCTACTTTGAATTCTTAAAGTACTAAATGACATGGTAAAAGGCATATCTCTTAATATTTTTAGAGAGATATGCCTTTTTGTTGTAGAAGTTTGTAAAAAGCCTTGTAAATCTATATTTATCAAGTGACAAGCAATGTTTTTCTGCTAAAATATGATAAAATTAAGAAGTGGAATTTATTTCTGAAAATAAGTTTATCAATTACGATAAACTCAAAAATAATGTAAAAAAGCTTTGGATCATTTTAGTACAATGAGTGTTAATAAAACTATTATTTAACTGGTATGATATGGTCTGGATAAGAGAGAGTTTTAAAGAGAGATTAACTAAAATGCGAGTACATATTACAAGTATATATGGGCAGTCACCGCGTAGCATTGCCCTTATATCACAAAAACTAGTTAAGGATGTCGGACGTCAACTTGGTTATGATGAAATGGGAATCTACTTTTATAATGATCATGCTGAAACGCATGGTGAAAGAAGTACTAGGATGGATGGTATCATTGCGGGATTAGGCAGAGGGGATATTGTTGTTTTTCAAGTACCTACATGGAATTCAACAGAATTTGATGAACTTTTTCTAGATAAATTACAGGCATACGGTGCTAGAATTATAACTTTTGTACATGATATTGTTCCCTTAATGTTTGAGTCTAATTTTTATTTATTAGATAGAGTAATTGACATGTATAATCGTTCGGATGTTGTTATTCTACCTACAAAAGCGATGCATGATTATCTAATTGAAAAAGGGATGACTACCTCTAAAGTTCTTTATCAAGAAGTATGGGATCATCCAGTTAATATAGACCTCCCTCGTCCAGAATGTCAAAAAGTCCTTAGTTTTGCAGGCGATATTCAACGCTTTCCCTTTGTCAATGACTGGAAGGAAAATATCCCGCTCATCTATTATGGAGACGGAAGCAGACTCAATTCTGAGGCAAATGTTCATGCTCAGGGATGGAAAGATGATGTAGAATTGATGCTAAGTCTTTCTAAGCGGGGAGGATTTGGCCTGTGTTGGAGTGAAGATAGAGAGGAGTTAGTCGAGCGTCGTTATTCGAGGATGAATGCCTCGTATAAATTATCTACTTTCTTGGCTGCTGGACTTCCAATTATTGCTAACCATGATATTTCAAGTAGAGACTTTATCAAACAACACGGATTAGGATTTACAGTTGAAACGCTAGAAGAAGCTGTTGAAAAAATTAATAATATGGAAAAAGAGACTTATGACAGCTATGTGGAAAATGTTGAGAAGATAGCAACTCTCTTGCGAAATGGTTATATCACTAAAAAATTGTTGATAGATGCTGTGCATATGCTTTATAGATAGGGGTAGCGATGAAGAAAACAATTGTTTTAGGTGCAGATTTCCAATATCGTGATCAAGTTATGACAACTATAAAATCTATTGTTAGTCATAATCAACATTTAACTATTTATATCATTAACACAGATTTTCCCGTAGAATGGTTTAATATCCTTAACCATTCTTTAGAACAGTTTGACTGTAGAGTAAAAAATATTCCCATAAGTTCAGATGTCTTTGAGGGGATACCTACCCTGAGCCATATCAGTGTGGCGGGATTTTTCAGATGGTTTATTCCAATTCACCTTGAAGAAGAGATAGTTTTATATTTAGATAGTGATGTAATAGTTAGGGGTTCTTTGGATCCTCTATTTGACATAAACCTTGAAGAGAATTTATTAGGAGCTGTAGCAGATCATTTTTCAACGCTTTACTATGGAGATACAGCACCAGTTAGTTTTAATTCAGGTGTTATGCTAATCAATAATTCATTATGGAAAAAAGAAGAAATTTATAATAGCCTTATGAGGATTGCTGATAAGGGTTCTGCTGTTGGGGTAGGAGATCAAGAATACCTTAATATTTTGACTCAGAATCGTTGGATAGATATCGGTAAACAATATAATGTTCAGATTGGTCAAGATGTCAATATTAATGCATATGGGCGACCAGATTTGTATCATTTTTATGATGATTGCGAACCTGTTATTGTTCATTATAATAGTCAAGATAAACCGTGGAATAAATATAGTCAATCGCGATACCGTTCAGAATGGTGGTATTATTTTGGTTTAGAATGGTCAGTTATTTATGCTCAACAACAAAAAAATTTGAACAGGTTAACAGGTAAAACACTGAATTTATTTACATTAACAGCCTCAGATACATTAGAACATATTGAAGTACTTGCAAAAGCTCTACCAGATTATCAGTTTCATATTGCAGCACGTAGTGATATTTCAGAGAAATTAGCTAATCTAGAAACTTATAGCAATATTAAAGTTTATAAATTAGTTATCAACCCTATCTTGGAAGAGCTTATACGTAACTGTGATGTGTACTTGGATATTAATCATTCTTACGAAGTAGAAGGTATTCTAGATAAAATAAAAGAAGAGAATAAACCGATTTTAGCCTTTGATTCTACAGCACATACGACAAAAAATATAGAAGTTATCTCAGAAACAATGCCTGAATTGATGGTTAAAAGAATAAGGGAAGTAGGTCCTCTTAGATGAAAAATAGAAAAGCTATCGCGTTAGCGGCAGATTTTGGCTATCAAGAGCAAGTTAAGACTATAATTAAATCAATATGCTTTCATAATCAATTTATTGATTTTTATATCTTAAATGACGATTTTCCAGTTGAATGGTTTCAAATGATGGAATATCATTTATCTAAAATGGATTGCACAATATCTAACACTAAAATTTTTAATGAAGAAATTAAACATTTTAAATTTCAAAAACCGATGCCCTATCCTACTTACTTTCGATACTTTATACCTGAAGTTATTCATGAAGATAAGGTACTATATTTAGACTGTGATATGATTATCACCAGTGATTTAACATCGATATTTACTCTTGATATTTCAAAATATGGTGTAGCGGCTGTTCGAGATGATTTGCTCGAAGAATATGATGGTAAAGAAGATTATTTTAATTCAGGTTTGCTATTAATTAATAATATTTTTTGGCGAGAACAAGGGATTAGTCAGCGACTGTTAGATTATACTAGAGAAAACCAAGGGGCTCTTCAATATCATGACCAGGATGTTTTGAATGATGTACTGTGCGATAATTGGCTAGAACTTGATGAAACTTATAACTATCATACAGGAGCAGATATGTTATATAACCTATTCCAACAGTCTGAACGTCAATTAAATCGCAGGAAAGATTTACCTAAAGTTATTCATTATACAGCGACAAAACCATGGAAATACCTTGAAACATCTGTTCGTTGGCGCGATATATGGTGGGAATATAATAGACTTGAATGGCGCGATATTTTTACAAGATGGCAAGTCAATGATGGTGTAGATGTTTCATTGAAGAAAGTGTTACAACCTATCCATCGAGCTTTCATTTTTACTTACTCAGATTCAATTGAAGGAATTGAGAGGTTGGCTAAGGATTTACCAAACTGGCAATTTCATATTGCTGCCTATACTCAAATTTCAGAAAAATTGAAACAATTGGAAATGCATTCAAATATAAAACTTTATCCACTTGTTTATCGTTTCAAATTAAATGAGCTAGTTGAAAATTCAGATATTTACCTTGATATTAATCATGGTGATGCAGATACTCAGGTTCTGGAGCAAGTGAAGAAATTAGGTAAAGATATTTTATCCCTTTCTACAACTTATCATGGTCAAGGCAAACAATTTGAGAGAGTTACGGATATTATTGATTATTTAAAGAATGAACGATTTAAAGAACATATTAGAAAGGAATATTGTGAAAAATAACGTTATTTGTTTGGCAGGTGATAATAAATCTTTAAATCAGATCCAAACAGTTATAAAATCGATTTTATGTCACAATGATAGAGTAAGTATTTATATTTTAAATCAAGATATAGCTTCAGAATGGTTTAGAAATATTCAAAGACGTTTATTAAATAGTCATAGTTGTATTTTTGATATAAAACTCTTTGATGATACTTTTAAGGAATTTAAAACGCCCGTGCCCATATTACCTATATGGCTTATGCAAGGTACTACATTCCGCAACTGATTGATGCAGAGAAAGTTCTTTATTTAGATATTGATACTTTGGTTGTTGATAACTTAGATAAGTTGTTTGAGATAGAATTAGGGGACTACCCGATAGCAGCTATCTTAGATGGAGACGGTATTCATTTTAACTCAGGTGTTATGCTAATAAACTCGCTTTACTGGATGAGATATCGAGTAACAGAAAAACTTCTGGAAATAACAGAACGAGAATTGGATAATGGAATTTTTGGAGACCAAGGGGTTCTCAATCTTCTTTTTGATAATAATTGGCTTAAGTTAGAAGATAAGTATAATGCTCAAGTTGGAAATGATTTAGGTGCCTTTTATGAAAATTGGCAAGGGTATTTTGATCGTAACTTTGAATCGCCTACTATTATCCATTACTGTACTCATGATAAACCATGGAATACTTTTTCTTCTTCAAGGTTTAGGGAGACATGGTGGCAATATGAGCAACTAGATTGGAATGAGGTGTTTAATTTTGAAACGTATCTGTTACCTGAGCCAACATTTGAAAAACACTTCTTTACTTTCACAACGTCCGTGGATTTGCTTTATATTGAAGAATTGGTTGAACTATTCCCCAATAGTTGCTTCCATATAGCTGCTTGGACCTCTTTTGGCCCAAGATTACTTAAGTTAGCCACAAACTCTAACGTTCGTCTGTATCCTTCAATAACCAGCCCACTTTTTGAACAACTAATGACTAAAGCAAATTATTACCTTGATATCTCAACTTCTTGGAAGGAAATACAATTTTGTCAAAAAGCTATTGAGAAATCAATTCCGATATTGAGTTTTAATGAAGCAGTGACATTTGAATATAGGGAGTTAAGTCATTGCTTTATTAATTTGGAGGATATGCGACAGTTTTTATGTAAAAATGGAGGCAATAGTGACTGATAAATTAGTTTCTGTTATTATTCCAGTCTATAATGCAGCACCATATTTAGAGGGGTGTGTAAATACCATTTTAGGACAAACATACCAAGTTTTTGAAATTCTACTGATAGATGACGGTTCTACAGATACATCTGCTAGTATCTGCGATCAATTATCCCTAAGAGATAACCGTATTAGAGTTTTCCATATCGAAAATGGCGGTGCTTCTAAAGCTAGAAACTTTGGATTAGCACGAATTAGTCCAGAGAGCCAATTTGTTACGTTTGTTGATTCGGACGATTGGGTAAAGGAAAATTATTTGGAAGTACTGCTAGCTCAGCAAGAAAAATATAATGCTGATATTGTTATCAGTAATTACTATATCTACAGAGAAACAGAAGATATTTTTGGTTACTACATCACTGACAAAGATTTTGTTATCGAAGAAATCTCTGCTCAAACAGCTATTGATAGACAAGTGCATTGGCATTTAAATAGTTCAGTATTCATCGTTATTTGGGGGAAATTATATCGAAGAGAACTATTTGATACCATCACCTTCCCAATAGATAAAGTATTTGAAGATGAGTTGGTAAGTGTTTTACTTTTTATAAAAAGTAAAAAAACAATTTTAGTTAATGGAAGCTATTATGGCTATAGAATTCGTCCAAATAGCATTATGACATCGGCGTTTTCATCCAAAAGAGCAGAGGATCTTATTTATATTTTTGATAGTAAATTGTCGGAGATTATACTATCAGGATTGGATTCAACTGCAACTGTAGAGAGATATTTTTGGTTAATGCGTGACTATAAACAGCGCTTAGAACAATAAAATTTACAGAAAACAATAATATATAAAGTGATATCAAATCGGTTATCAAGGTAACAGTAAATACCATTTTATTTGTCGTAATCTTGCAAAGAGAGTTGAAAAGAATTAATAGTTATGAGAGTTATTAAAGTAAAAACAATTTCGGAAACTTTAGATTATATTTCTAAACATACCGCTTCGGTAGCGCGTTTTGGTGATGGAGAAATTGATATTATTGCGGGGAATTCTATTCCTTACCAGGTTTATGATTCTGAACTTGCTAAGCGATTAGAACGTTTATTAAATCGACAGAGTAATGAGAAGTTAGTTATCTGTGTAAGTGATGTTTTTGATAATTTAGGTAGATACAACGATTTTTCACAACAATTTTGGAGGGATCATCTATATCAGTATAATGATTTGTACCAAAAAAATTGTCAGGCTGAATGGTATGGTTCAACTTTTATTTCTAGACCCTATATGGATTTACTGGATAAGAGTTTGTCAGTAACGTACTTTGAACAGCTAAAAGCATTATGGAAAAATAAAGATATTTTAATTGTCGAGGGTGAGACTTCTCGTTCAGGCGTTGGCAATGACTTATTTAATGATGCCAATACTATTTCGCGTATCATTTGTCCTTCGAAAGATGCATTTTCATCTTTTTATGAAATCAAGGAAACTATACTTGAACATAGTAGAGGTAAGCTAATTTTACTTATGCTTGGTCCAACTGCAAAGCTATTAGCTGAAGATTTATCGCAGCTAGGACATCAAGCTATTGATTTAGGTCATATCGATTCAGAATATGAGTGGTTTAAGATGGGAGCAGTTTCTAAGGTGAAACTTTCTCATAAACATACGGCAGAACATAATTTTGACGAAGATATTACTTTAATAGAAGACAATAGTTACGAAAATCAAATTGTATCAAAAATTGGTACATCAGATAGACAGTACGCTTTGACAGTGACGTTAACAGATGATATATGGGAGCTAGAACATTTATTACAAAGATGTCCTAATACTGATTTTCATATTGCTGCCCCAGTTTATTGTTCGGATAGACTTAAGCAGTTAGTAGGTTATCCAAATTATTACCTACATGAAGCTATTACTGAAGAGCAATTCGAAGTACTCCTATTAAATAGCGATATATATTTAGATATTAATCATGGTGAAGAAGTTTGGAATGTTGTTGATAGATGTATAACTGAGGGTAAAACTATATATGGAATCAGACGGGCAAGAAAAGATAATCAATATATTTCTTTTGAGCGAACCATGGATGATTTTGAATATTTGTGTGACACTATTAAACAAAATAGATAGTCAAGAAGAGTAATGGTTACTTGAATATTGAAATCAATTTTCTTGATTTTAAAATTAACGAAGTTGACGATATAAAGTTACTTATCTTGAAGAGAACAAATTGATAGAGAAAGAGAAATTCCATTGAAATTACTATATATTTTTGAAAAAAATATTATTCTTCGTAAAATATTGATAACATTTTCATTAATAATCATTTTTTTACTTGGTCGCTATGTTCCAATACCTGGTGTCTTGATTTCTGCTTATAAGGGACAAGACAATAACTTTGCGACGCTTTATTCAACAGTAACTGGTGGTAATTTGTCTCAGGTTGGGGTCTTTTCATTGGGTATTGGTCCTATGATGACCACAATGATTTTACTAAGACTATTTACGATTGGTAAATACTCTAGTGGAGTATCTCAAAAAGTTCAACAGTTTCGCCAAAATGTGGTGATGCTTGTCATAGCAATTATTCAAGGGCTAGCCATAACCATATCTTTTCAATATCATAATGGTTTTTCTCTGACCAAATTATTACTCGCGACAATGATACTTGTGACTGGTGCATATATTATTTCCTGGATTGGTAATCTAAATGCGGAATACGGGTTTGGTGGAATGACTATTTTAGTGGTGGTAGGTATGCTTGTTGGGCAATTTAATAATATTCCTCTTATTTTTGAATTATTCCAAGATGGTTATCAACTTGCTATCATCTTATTTCTTTTGTGGACACTAGTAGCAATGTACTTAATGATAACTTTTGAACGTTCAGAATATCGTATACCAGTAATGCGTACTTCAATCCATAATCGTCTCGTTGATGATGCCTACATGCCAATAAAAGTAAATGCTTCGGGGGGGATGGCATTTATGTATGTTTATACCTTACTAATGTTCCCCCAGTATATTATTATTTTACTAAGAAGTATTTTCCCAACTAATCCAGATATCACATCATACAATGACTATTTTAGTTTATCTTCTATTCAGGGAGTGGTTATTTATATGATTTTAATGCTTGTTTTATCAGTTGCATTTACTTTTGTGAATATCGATCCGACTAAAATTTCTGAGGCAATGCGAGAAAGTGGTGATTTTATTCCTAATTATAGACCTGGTAAAGAAACACAAAGTTATTTATCGAAAATCTGTTATTTATTTGGAACTTTTAGTGGTTTTTTCATGGCTTTCTTAGGAGGGGTACCATTATTATTTGCTCTTGGAAATGATGATCTTAGGACAGTTTCATCTATGACAGGGATTTTTATGATGATCACAGGGATGTCATTTATGATATTGGATGAATTCCAAGTTATTCGTATTCGTAAACAATACACTTCTGTATTTGAAAATGAGGAGAATTAATGTTTCATTTTATTCCATCTTGGTATAATGAAAATCGTACTTGGTATGATAATAATTACTTGTGGTATTTCAAGCCGACTAATGTCGGTTTTGATGATACTATCAACCAAATGAAGATGTTTGATTATGCTGGAAAAGAGAGTAGATTAGTTGTCTTAAACTATATGCCCAATTTACGTTATTATTTACATCGCTATGACTTGTTAGAATCAGGTTATTATTCAGTTTTTGATGATATTCAAGAAATTGGGAATGTAAGACAGCAAATGATTGACTTCCGACAACTCAATTGGCCTGAAGGGGTGGACTTTACCTATACTCCGTTTATAGTTTTGGTAAAAAAGTCAGGAGATTTAATTGCTAAGGTTCAATTTGGTGAAGAAGGAAATTTAACGCATATTGATTATTTTGCAAATGAACAAATAGCTAAGAAATACCTCTTTGATGATAGAGGATTTCTATCTAGTATTCTCTATTATGATAATGGTGGTGAAGCCTATCAAGATTATTTAGCACCATCAGGGGAAAGGATCATGAGAGAATACCTAAGAGAAGGTGACCACCATGTTGAAATTAATCCTAAGAAAGCTATTCATTTTTTAAAGTTATCTTACTCCGATATTGAAGAGTTGATTAGAGAGAAATATCTGACCTATCTCCATAAAGAAGTTAGTAAATCAGATACTATCATTGTTAGCTTTAATCAAGTTCATAACGCATTTATTGTTGGGAACACTAGTAAAGGAAATTTAATATTATCTGTTTTCTCGGAGAGGAATAATGCTCACAATGTATTGGAGGATTACTCTTCCTTATCTCGAGCAGACGCTATTATTTGTGATAGACTAGATATTGCTGCACAATTGAAAGAAAAAATAGATAAACCAGTTGTTCATGTTTCTCCCTTTGATACGCGTTTAGCTTTGGGAAAAAGTAATCAAGTTAGAGATTTAGAAATATATTTTGTCGTAGATAGACTTTCCCATAAAGAATTGCAAAAGTCTTTAACATCCTTATATAAGGTTATGCTCAAAAATAATGATATAAAAGTAACATTTGTCAGCTACGAACGAGAATTTGAAAGTCGGCAATTGACATATGACTACCTTAAAGAAGCAACAAAAGTTTTTGATCAGAAATTCTTTAGTTTATCAGACGATGATGCCAATCAAGTTCTTATGCAATCTGATGAAGTAGAAAAGGAAAAAACACGCCTTTCTTTTACCCATCCTTTGTCAGAAACAGATATCATAAACCGGTTAGAGTATGTCCGTTTGATTATTGATATCTCGAAAATACCAGACTTATACACGCAAATTGCAGGGATAAGTTCAGGTATCCCTCAGATAAATACAATATTAACAGAATTTGTTGAACACAGGAAAAACGGTTACATTATTGAAGAGATCCAAGAATTGGAAAAGGCAATTCCTTATTATTGTGAACAATTAACTAATTGGAACCGTTCTTTAATTTATTCTATTGATAAAATCAATGACTATACAGGTGGTCAATTGGTAGAAAGAATTATAAATAGTTATTAAATAAATATGTCAAAAATAAAACTTACAATTCTTCAAGTTGGTGAAGAGAACTGGGCAACTAAAGAGAATATCCCTAATAATATGGAATGGCTCTTTATTAAACCAGATCAAATTTCTGACTTTGTAACTACAGAAAATAATTATCTTACATCGTCAAAGTTATTGCAAAAACTACCTCGAAAAATATCTGCTCTTTTGTTGACAGAGCAAACTTATGGACCAGAGTTATCTAGTTTATCGTCATTCTTTGAGGTTTATGAAGTATTTTATCCTAAAGATAAACATGCTACGGGGATAACAGAAGAGTTTTTACGCTCGAAAATGGCCCAACGATATGATAGTAGCTCTCCAGATCAGCTAATTCGTCAATTTTATAAAGGGCTTTTTATAGGACAATACGGAGAGAAACTTCAAGTTTCACAAATACAAATTAGAAATGATTTTGAAGGTGTAGTAAACTATCAGGGAAATAACTATCTTGAATTAGAAGGGCAATTTGGTGAGAACTATAGTTTTTTGCTTAATTTTGCTTACAATATTCCATTTTCATCGGATTTTTATAATGAGTTATTTTTAGAACACATTATAGAGGGTGATATAGATATTCGATTGGTTATCTCGTTGATTGTTGATGGTTCTGTTGATGATATTGCTAAAGAGTGGTACTTTGAGAAGGAAGACCTAAATCAACTTATTTCTTTAGAGTCCGATATTAGTGGTAGCCTTGCAGTTAAACTTTTTGCTAAGGGAAAGGGTATCGTTAAGTTAGGTCCATTGCACCGTCGTAATGGTAGAGGAGGATTGGGCACATTTCTACTAGGAGGAGAACGTCACATAGATGCTATAGGTCATGAATTTATGACTTATTTTGATCCAGTAGATTTCAAACCACCTCTAACTGTTTATTTTTCGGGATTTCGTTCAGCTGAAGGCTTTGAGGGATTCTGGATGATGAAGAGTATGAAGACTCCATTCATGTTAATTTGTGATCCACGATTACAAGGTGGTGCCTTTTATATAGGAAGCAAAGAATATGAACAAAAAATAGTTGATGCTATTCAAGAAAAACTGGCCTTTTTAAATTTTAGTTCTGATCAGTTAATTTTATCCGGACTTTCAATGGGGACTTATGGTGCTACTTACCATGGTGCTAAGCTAAATCCTCATGCTATTATTATTGGTAAACCAATATTTAATTTAGGAACAGTTGCTCAACGTGAAAGATTAGAGAGACCAGATGGATTTGCTACTTCATTAGATATTCAACTACTCAATCAAGGTGACTTGACCAGTTCCTCTTCTGAGAAGTTAAATAACTATTTTTGGAAATCTATAGAAGAAGGAGATTTTTCAAATACGACTTTTGCCTTAGCCTATATGAAAAACGATGACTATGATGCGACTGCCTTTTCTGATTTATTGCAATATTTTAGAGGAAAGAAGCATAAGATATTAGGCAGAGGTTGGGATGGCCGACATGGTGATTGTTCTGCAGAAGTTGGTGCATGGTTTACAAGTCAGTATAGGCGAATGCTATCTAATGATTTTGGAAGGAAAGAAGAATGAGTACGATAAGCTACATTTATTGGGATGATTTTTCAAGGTTTTCTTATAATTTTGGAACAAAATTACAATTTTTAGGAAAATCAGTATGCTTTGAAAATCCATTAGCTCCTTCTAGCACAAACTTGTATACATGGAGCTCCCAGACTAATTATCAGTCAAAAAGAATTTCTCCTAACTTACCTTTACTAAGAAAGGGAACTCGTTATAGCTTGTCATTAAATGCAGAACTCGATTTAGTTAGCTCTCTTTTTGTTCGCATTGAATTTTACAATCGCTTTAATGAGTCTGTTGGTTTTGAACTGTTAAAAAAAGATAGTATTATTTTTATCTATCCTAAAGAGGCTTATACCTATACCATTAGTTTGATTAATGCAGGTTGTAGCGATTTTACTTTTCATTATTTGAAACTTGAGGAAGTTACAGATAGCGTTATTCAGGAGAAAAATCTATCGACAGAGTTTACTATTGAAGAACATCAAGACGTTTTAAATCTTCTTTTGGTCGAGAAAAAAGATAGTGTATATATTAATAAAATAGAAAGCATTTCTCAATTGCAACAGAAAGTCGAGTTGGTCAGCAATCCCTCATTAAATTCTGATAGTTTGATATTACCTGAGTTGGAAAAGGGGTTAGAAGATGCATTAAAAGTTTTTCCTAACATTAAGATTAATGTCATTGCGTATGGAACACAAGGTAATTTTGCTGCTTTATATTATGCTAAAAAATTTCCCAGAATAACTGCCTATATTAATGATTGTTTTGCTCCTTTCGGAATTTTACTTAAATCCTTACCACACTTGACTGCCAAACAACAAATATTTCTTAGAGAAGTCTGGGATACGAGAGAGACGTCTCCAAATGTAAAGCACTATGGATTGGTTTCAGAAAATTCCTCTTTAAATTTAGTATCAATGATCTTATCTGGTAATGAACATCTACCTTACCTCACACTTTTAAAAAAGCAGGACGACAATTATGATAGCCTTTAATAGTTTATTTTCGTTAGATAAGAAACGTTTAAAAAAACTTCAGCGTACTTTAAATACTATCAATAGTTTAAAGGGCCAAATGGCAACACTATCAAATGAGGAGTTGCAAGCTAAGACAACTGAATTTAGAAAACGTTTAGTTAATGGGGAAACACTAGATGATATTTGTGCTGAAGCTTTTGCTGTTGTTAGGGAAGCTGATGAGCGCGTATTAGGTCTATTTCCGTATGATGTACAGGTAATCGGTGGTCTTGTTCTGCACCAAGGAAATACTGCTGAGATGAAAACTGGTGAAGGAAAAACATTAACTGCCACTATGCCTTTGTATCTCAATGCTTTAGAAGGGAAGGGGGCAATGTTGCTGACTAATAATTCCTACCTTGCTATTCGAGATGCGGAAGAAATGGGAAAAGTATATCGTTTTTTAGGATTGAGTGTCGGTGTGGGAGTTTCTGATAATGAGGAAGAGGATAGAGATGCTGCGACTAAGCGAGCTGTTTATAGTTCGGATATTGTCTATAGTACAAGTAGTGCACTAGGCTTTGATTATTTAATTGATAACCTAGCTTCATCTAAATCTCAAAAATATATGCCCAAGTTACATTATGCTATTGTAGATGAAGCTGATGCAGTTCTTCTAGATATGGCCCAGACTCCTTTAGTTATTTCAGGTTCACCTCGAGTACAATCTAATCTCTATAAAATAGCAGATGAACTAATTCTTAGTTTTGAAGAACAAGTTGATTATTATTTTGACAAAGAGCGTCAGGAAGTGTGGATAAAAAACCAGGGTGTTCGTGAAGCTGAGAGATATTTTAGAATCCCTCATTTTTATAAACAGTCTAATCGAGAACTTGTGCGACATTTGAACTTATCTTTAAAAGCACATAAATTATTTGAACGAGGAAAAGATTATGTGGTTGACGATGGTGAAATCAAGTTGCTAGATGCGACTAATGGCCGTGTTTTAGAAGGTACTAAACTTCAAGGAGGTGTTCATCAAGCTATTGAGCAAAAAGAGCATCTTAATGTCACACCAGAGTCTCGAGCAATGGCTTCCATTACCTATCAAAATCTTTTTAGAATGTTTACTAAATTGGCTGGAATGACAGGAACTGGAAAAACTGCTGAAAAAGAGTTTATTGAGGTCTATGATATGGAAGTAGTTAGAATTCCAACTAATTCTCCTGTTAGACGAATTGACTATCCTGATAAGATTTATACAACCTTACCAGAGAAAATCCATGCAACGATTGAATTTGTTAAACAGGTTCATGATACAGGACAACCAATCCTACTAGTTGCCGGTTCTGTGAGAATGTCAGAGCTATTCTCAGAATTATTATTACTAAGTGGTATCCCTCATAGCCTGTTAAATGCTCAAAGTGCGGTTAAGGAAGCACAGATGATTGCAGAAGCAGGGCAAAAAGGTGCGGTCACTGTTGCAACGAATATGGCTGGTCGTGGTACAGATATTAAGTTAGGTAAGGGAGTATCAGAATTAGGTGGTCTTGCAGTTATTGGAACGGAGAGAATGAAGAGTCAAAGAATGGATTTACAATTAAGGGGACGTTCGGGTCGACAAGGCGATATTGGTTTTAGTCAATTTTTTGTATCATTTGAAGATGATCTAATGATAGAATCAGGTCCTAAATGGGCGCAAGATTACTTTAGGAAAAATCGTGACAAAGTTAATCCAGAAAAACCTAAAGCCTTAGGTCAGAGAAGATTTCAGAAGTTATTCCAGCAAACTCAGGAAGCTAGTGACGGTAAGGGAGAGTCTGCACGTAGTCAAACGATAGAGTTTGATTCGAGTGTACAGCTTCAGCGAGAGTATGTTTATCGTGAGAGAAATGCTTTGATCAATGGAGAAAGTGGACATTTTAGTCCAAGACAGATTATTGATACAGTGATTTCTTCCTTCATTGCTTATTTAGATGGTGAAGTAGAAAAAGAAGAACTCATTTTTGAAGTAAATCGTTTTATATTTGATAATATGTCTTACAATCTTCAAGGGATTTCTAAAGAGATGTCACTTGAAGAAATTAAAAACTATTTATTCAAAATAGCCGATGAGATTCTTCGAGAAAAGCATAATTTGCTTGGTGATAGTTTTGGTGACTTTGAACGTACTGCTGCTTTAAAAGCGATTGATGAAGCTTGGATTGAAGAAGTAGATTATCTACAACAATTACGTACTGTGGCAACAGCTCGTCAAACGGCACAGCGTAACCCGGTTTTCGAATATCATAAAGAAGCATATAAATCCTACAATATCATGAAAAAAGAAATTCGTGAACAAACTTTTAGAAATCTACTTTTGAGTGAAGTATCCTTCAATGAGAATGGAGATCTTCAAATTTATTTTATATAAGAGATGAAAGATAATGACAGTTTATAATATAAACCATGGAATTGGTTGGGCAAGCAGCGGTGTTGAGTACGCTCAAGCATACCGAGGTTCTGTTTTGAGAAAACTTGGAATTGATGCTAAGTTTATTTTTACAGATTTTTTTTCAGCTGATAATATTATTAGCCTCACGCGAAATATAGGTTTTCAGGATAAAGAAATTATTTGGTTATATAATTTTTTTTCAGATATTGAGCTTGCCCCGACAACTTTTAGTATAGAAGATTTGCAAAAACAATATCTTGGAAAACTTGTTCGAAAAGAAGATAAAGGTCGGGTAATCAAGTTTTTCTACGAAGATGAAAATATCTATTTAACAGTTTACCTTGATAATTTTAACAAGGATAAAGTGCATCGTGTAGAAATCGTTTCAAATAACAACCTTATCAGAAAAGATTATTATAGTTATACACGTACTTTCTCAGAGTATTACTATCCTAAAGATGGTGTAGCTCACCTTTATCAACGTAGATTCTACAATGAAGATGAAAGTACAGCCTTTTTGGAGATGGTAGAAAATAGCTCAAGTCGTTTTATTATCAATGGCAGACTTTTACCATCCAAAGTAGCTTTTTTTGATTATTTTTTGGAATCAATGACTTTCACTTCAAAAGATATTATTCTTTTGGATAGAGGAACTGATACCGCTCAGAGTCTTTTGCGCCATGGTAAACCCGCTAAGCTAGGGACTGTTGTTCATGCGGAACATTTTAGTGAGAATGCTGTGACTGCTGACACTATTTTATGGAATAACTATTACGATTATCAGTTTACTAACGCTAATAGATTTGATTTTTTTATTACCTCCACTGATAAACAAACAGAACTTTTGGAACAACAATTTAAACAATTTACAAATCATAATCCTAGAATTATAACTATCCCGGTAGGCTCAATTGACAATCTTAAAATGCCAATGGACAATCGCCGTCCGTACTCTATTTTGACAGCTTCACGCCTAGCTAGTGAAAAACATGTAGATTGGTTAGTACGTGCAGTTATTAGGATAAGAGAAATTCTTCCTGAAGTGACCTTTGATATCTATGGATCAGGTGGAGAAGAAGAAAAAATTAGAAATATTATAAATGCAGCCAATGCAACGGAATACATTCGATTGATGGGACATAAAAATCTCTCGAATGTTTATCAAAATTATGAGTTATATTTGACAGCTTCTAAAAGTGAGGGGTTTGGCTTAACTTTACTTGAAGCTATTGGCGCAGGACTTCCTTTGATTGGGTTTGATGTTCGTTATGGTAATCAAACTTTTATCAAAGACGGAGAAAATGGTTATCTAATTCCTCGATTTGATATGGATGATGAGGAAGCTATTGTAGAAGCTTTTAAAGAGAAAGTGTTACAATTATTCCAACAGGATCAAAAGGCTTTACGAGAAGCTTCTTACGCCATTGCCGAAGGATTCTTAACAAATGAAGTAGAAGGAAAATGGTATAACTTAGTTAAGGAGTTGGTACAAGATGATTAACTTATTTGATAGTTACACTCAATCAAGTTGGGATTTACATTTTTCCTTGATAAAATCAGGTTATATTAACCCTACTATAGCTTTGAATGATGATGGTTTTTTACCAGACGACGTAACATCACCCTATTTATATTACACTGGTTTTGCAAAGACAGGTGCTGGCCGCCCACTTTACTACAATGAACTTAGAGTTCCTGATACATGGGAAATTATTGGTTTTAGTAGTGGTGCTGATATTGTTGACTTAGGTGTCAAAAAGGGCAGAATTATTTATGCAAACCCAAATCATAAGCGTCTAATAAAAGAGGTAGACTGGTTTGATGAGCAAGGTAGAGTCATTTTAAAAGATCGCTTTAATAAGTTTGGGTTCTGTTTTGCACAAACCTTTTATAACGCGGATGGTCAAGCGATTCAGACGTCATATTATAATAAGGATAGGCAAGAGGTTATATCAGAGAACCATATGACAGGGGATTATATTTTAAATGATAATAATCAGTTTAAGGTTTTTAAATCTAAAGTTGAATTTGTCATAAATTATCTTCAAGAAGCAAAATTTAACTTAGATAGAATCTTCTATAATTCTCTGTCAACACCATTTTTAGTAAGCTTTTACCTTAATCGTCTAGAGAGTAAAGATGTTCTCTTTTGGCAGGAGCCTCTCGTAGATGATATTCCAGGAAATATGCGCTTATTATTGAACAATCCTTCCCCAAACACTAAAATTGTAATTCAAAGTTATGAAGCTTATGCTAATGCTATGAGGTTATTAACTGACGAAGAACAAAAACAAGTTAGCTTTTTAGGATTTATGTATCCTCTTAAAGAGACAGAAAAATTACATAACCAAGCTCTTATTTTGACGAATTCTGATCAAATCGAAGCATTAGAAAGTTTAGTGACTTCTCTTCCTAATTTGACTTTTAACATAGGTGCTTTGACCGAGATGTCTAGTGATCTCATGAATTTTGGCAAATATGATAATGTTGTACTCTACCCAAATATCACAACAAATCAAATACAATATTTATCAAATATTTGTGCTTTTTATCTTGATATTAATCATCATAATGAGATATTATCAGCAGTTCGCTCTGCTTTTGAACATCAACAGTTAATTTTTGCTTTCGAAGAGACTAGTCATCAAATTCGTTTTGTATCACCTAAAAATATTTTTCCAAAAAAAGATATTTTTACATTTATTTCGCACTTGCAGCCACTAATTGGCAATAAATGTAATATAGAAAAAGCATTAAAACAGCAGCTTGAAGATTGTCATGTTTCAAGCTCTACTCAGTATCAATCTGTAATTAATTAAGGGGAAAATTTTGAAAAAAAAGAATTTACTTCAGGAGAGTATTAATAAACGTCTATCTGAAGAGCGATATCAAATTCCTAAAGAAAAAAGAGAGAAAAAACGATTTGACATGCAGCTTATTCTGATTATTTCTATTTTAATAGGGTTAATCATGTCTATTATCGGAATTATTCGATTTTTCTTAACCTACAGTAGTTAAGTTACTATCCTTTATTTTGTAGAAAAATTGATAAATAAATGGTATTGTAACTCTATCACTAAATTTATATACTAGAGGAAAAAATGTCACGCAGTCAAAAAGTTATTTTAACTAATATGTGTCTTATTGAAGATAATAAAGGACGTATTGTGATGCAAATCCGTGATCCTAAACGTTATTCTTGGTCAGGAGCTGCTTTACCAGGCGGCCATATTGAAGAAGGAGAATGCTCTCGTTCGAGAAGTTCACGAGGAGACAGGTTTAACAATAAGTAATCCCAAATTAGTTGGTATGAAGCATTGGTACACAGATGAAGGCATCCGCTATTTGGTATTCCTTTATAAAACATATGATTTTTCAGGTGAATTACAATCGTCAGATGAAGGTGATGTTGTATGGATTGAACGTTCACAACTTGATAAGATTGAACTAGCATATGATATGCTTAACCTTTTGAGAGTATTTGACGAAGATGACATCTCAGAGATGTTTTATAGTAAGCGACTTGAAGATGGTTTTATAAGAAAATTTTATTAAACAAAAAAGAACTAGGAATGTAACCTAGTTCTTTTTAGATGTCTTTATTTAACTCCAGACATTAGTTTTTCAATGCGTGGAACATAAAATAAGAGGATAAATCCAAATACAACTGTTATACCACCAACAACACCATAATAAAGAGTTTGAGTATCAGGTGTGTACAATTTAACGATTTGAGCGTTAATAGCTTGTGCTGCAGCATTACTTAAGAACCAGATGCTCATCATTTGAGCTTGGAATGCTTTAGGTGCGAGCTTACTAGTTGCTGATAATCCAACTGGTGAGATTAGCATTTCCCCAACGATGACAATAGCCCAACTCATTGTTAACCAAAGAGGGCTTACTTTAGCGTTAACTCCAAAGAGTAAACCTGGTAGCATCATCCATAAGAATGAAGCTCCAGCAAAGAAAAGTCCATACGCAAATTTTTTAGGTGATGAAGGTTGCTTACTTCCCCATTTAGCCCATAACCAAGCAAAGAATGGTACATAAAGCATAATGAAGAGAGGGTTCATACTTTGGAAATAACTTGATGGGAAATTAATATGATGCCCAAAGAAGTTAAGGTAAAGTTTTGTTTGTTCATCTGCAAATAAGGCTAAGACAACTGAACCTTGTTCTTCAATTGACCAAAATAGAATTGAGGCGATAAAGAGAGGGATATATGCCCACACTCGAGAACGCTCAACAGAAGAAATCTTTTTACTACTTAAAATCTTGATAAAATAAATAATTGGGATGGCGATTGCAATAATACTAAAAATATCGATAATTACTTCAATTGTTAGCATATGCATCAAGTGAAGTAGAATAAGTACAATAACAATACCAATAAGGATAAGCCCAACTTTTTTATATAGAGAGGACTTTTCTTCAGGACTTAAAGGATCGTTTGGTCTGAGACTCTCTTCAGTCAAATATTTTTTTCCATCTAAGGTATATTGGAGGAGACCAAAGAACATACCAATAGCAGCAAGTGAGAAACCAAGATGGAAATTTACTTCTTGTCCGAGGTACCCCACTACAATGGGTGAAATAAAAGCACCAAGGTTAATACCAAAAACAAAGATACTAAAACCAGCATCACGACGAGAATCATTTTCTCCATATAAATTACCAACCATCTCTGATACATTTGGTTTTAATAGTCCAGTACCAAGGATAATTAGAGCAATCGAAATGAATAGAGCTGTTTGACCAAATGGTGTAGCTAGAGCAATATGACCTAGCATGATTAGAATACCACCATACAGAACAGTTTTACGACTACCTAGAATACGGTCGCTGACAAAACCACCAATTACTGATGAGAGATAAACCAGTGAACCATAGACAGCCATGATTGATGCAGCGACAGTCTTGTCCATACCAAGGCCACCTTGAGAAACACTATAGTACATATAGTACAGCAAAATAGCACGCATACCATAGTATGAGAATCTTTCCCACATTTCAGTAAAGAAAAGAGTGGACAAACCACGAGGATGTCCAAAGAATGATTTTGTTTTTTCCATGAAAAACGCTCCTTTTGTAGATAACACTATTAATAATATAGTAAATAGAAGCAACTGTCAAATTACTTAGCACTATCAAGTTATTTTTTTGTAGAGGTTAACACCCTTGGTAAACCAAGTTTTTTAACTATCTAGCTTAGAAAAAGGCTTGAATTCAATAGAACCCAAGCCTTTTTTAGAAAAGAAACCACAGTGAAATAAAAATGTCGTGTCTTTAAATTATCTGAAGATTATTTTACAGATCCACCTGTAATACCTTCAACATAGTATTTTTGCATGAACATGAAAAGTATTGTGATTGGAATTGCAATAATAACAGATCCTGCTGTAAATGACATGAACCACTGGTTGATGGTATCTTGTTGCAACATTGAAAAGAGACCAATAGCGACTGTGTACTTGCTCGTAGCATCACCTAAAATAACTTTTGCAAAGATAAAGTCCATCCAAGGGCCCATAAAAGCGATTAATGCAGTATAAACGATAATGGGTTTTGACAATGGTAGGGTGATTTTAAGGAAAATATCCAAACGGGTCGCCCCATCAATCATAGCAGACTCATCCAAAGAGTATGGAATAGTATCAAAGAAACCTTTTGCGATGTAGAAGGTTAATGCTGCTCCTGCAGAATAGACAAATATTAAAGCGGTTAATGTTTGGTCTAGATTTAGAGCTTTTAGGATGTAGTAAACTGCAATCATTGACATGAACCCAGGAAACATATTCAAGACTAAAGCTAGCTTTAGGAAACCATTACGGTGTTTGAATTTGATTCTGCTGAGAGAATAAGCCATTGCTACAGTGATTAAAGTTGATAGTATACAAGTACATGTAGCGACAAATAATGTATTTAAGAACCATTGACCAAATGGGAATGTGTTTTGGGTGAAGAGTTTAGCGTAGTTGTCTAATGTCCAAGTTTTAGGAATAAAGTAGTTGACAAAGGCACTTCCTTCACCACGGAAGCTTGTGAGAACGACCCAAACAATGGGAAAGAGCCACATAATTGATAGTACTATCAATAAAATATAAACAAAAGTAAGGTTAAGACGTTTTTTCTTATTCATTATTTAGCTGCCCCTTCCTTGTAAGAATTTGTTCTTGTGTAAGCTAGTAAACTAAATACTGCTGAAAGAATAAAGATTAAGATACCAACAACAGATGCTAAGTTATAATCTGCAGCAGTTACTGTCAAATTGTATAGCCAAGTGACAAGTAAATCGGTGCTACCTGCTTGGTAGTATGTTGAGTTTGTTGGTCCACCTTGAGTGAGTAGGTAGATAACGTTGAAGTTGTTAATATTTCCGATAAATTGTTGAATTAAAGTAGGAGTCATAATCAACAAAATTTGTGGGAAAGTAATTGATTGAAAGACTTGGAACTTATTCGCCCCATCAATTTCAGCAGCTTCAATTTGTTCTGCAGGTAAATTCATGATGATACCAGTAGCAACAAGCATTGTTACAGGAATACCAACCCACATATTAACAAAGATGATTGAGAATTTCGCCCAGACCGGATCAGAAAGGAATGGAAGGGGATGTGCTGAAGAAATAAGTCCCCATTTTATTAACAAGGCGTTAACCGGTCCAGCGTCACTTAAGAGGTTTCTCATGATTAAGAGAGAGATAAATTGAGGGACAGCCATGGTAATAACAAAAATAGTACGCCACATCTTTTTGAATTTCAAACCTTTTGTATTAATTAGTAAGGCAAGAATAATACCAAAGAAGAAATTCGTTACAGTAGCGAAAACAGCCCAAATTAATGTCCAAGATAGAACAGGGAAGAAAGTACTGGCCATACGCCCGCTAAAGATATTACCGAAGTTAGCAAAACCAACCCAGTCAAATAAACTTTTTGGCGGTAAGTGGTTATGATCATAGTTAGTAAATGCCAAACAAATCATATAAACTAACGGAAGGATTGTAAATAGAAGCACCCCTATTAAAGGAATAGACATTAAAGTCATATGGAAGCGTCCATCTGTCAAGCTTATAATATCTTTTTTGAAGGATGGAATTTCTCTTCCTTCTTCTTTCAAGGTCAATAAATGTGCTGCGCTTTTAATGTTTGACCAGTAAATATAGGCAAATACGCAACAGAAGATAAGCGAAGCTAATCCAAAAATTAGCATTAACATAGAGTTATCACCTTGTGTCGCAACTTGGATTTTAATACCATCCACAGTTTTAGTTGTCATACCTTGTTCTTGGGTCCCTAAGGAAATAAGACCTTTTACAGCTGGGATAACTTGGTAAACAAAGGTAATTAAAAACAGAATTTCACTGATTAAAAATAAAAGTCCCTTGACAATTTGTTTATTTTTGAGGTTAGCAAGTCCCATAATTAAGAATGATAGTTTAGTTGCTAAATCACCTTTTTGAAAGACCTCTTTTAGGGACATACCATCAAGTGAGATCAGTTTTTTATTCATAATGGTCTCCTTTAATTGTTATTTTACAAAATAAGAGATGGGAAGCACTCTCAATTGAAAGGAAGAGTACTCACCTCATCTCATTACTCTAGACGTACTATTTTGTTTTAGCGATGTCTTTATCGAATTGTTTTAGACGTTTAAGGTAATCGCTAGATTTGATTTTACCACTGTAAGTATCGCTAAGAATAGCAGCACTTTCTGTCCAGAAGGTTGACATTTGACTCAACTTAGGCATAACCGTTGTATATTTATCTGAGCTACCCATTTCGATAACTGCTTTTGCAAGTTCATCTTTTTGGACGCTATCAGAAGATTGAATTGATGAGTTAGCAGGAACGATATGACGTTTTTCGAATTGAATTTTTTGACTTTCAGCATTAGTTAGATATGCAGCGAGTTTGTAGCTAGCTGAGATTCGTTTAGTGTTTGAACCAGCAGGTGCTTGGTTAACGGCATAAAGTTTAACGCCCAAGAATGCTTTTTGTTGAACTTCTTTGTCACCGATTTTCATTGTTGGGTAAACAGCAACACCGATTTTATCTTCACCGACAGCTTTTTTAGCAGCGTCGTAATCCCATGGTCCACTTTCAAAAGCATGAACAGAACCATCGCCAAATTTAGACATTGTATTTTCAGCTGTCAAGTTGACAAAACCATCATTTTTCTTTTGATCTGCAATCCATTTAAGGACAGAAACACCTGCTTCATTACCCCAGTTAGTGCCTTTAGCATCTTCACCAGATTTACCAAATAAAGTGTCGCCTACAGAAAGGAAAAGAGGACCTGTTACATATGAGTTAGCTGCTTTAAGCTGTTGACCGAATTTCCCTTTGCTTGTAATTGTTTCGTATGATTTAACGTCGTCAGCAGTTAACTTTGTTTTATTATAATAAAGAACTTGAGATTCAATACCAAATGGGAATGCATAAGTTTTCCCTTTATATTGTGCACCAGTAAGTGATTGTTTAGTGTCGTTTTTAGCAATTTCTTTTGAGTATTGCTCTGGAATTTCTTGGATAACACCAGATTCTACTAATTGACCAAGTTGGTCATGTGGAAGTGAGAATACATCGGCTGCCTTGCTTGGGTCTTTTTTTACGTTTTCTTGAGCTTTGGAGTCATTAGACTCAATCATTTTTACAGTAACGCCTTTGTTTTCCTTCTCGAATTTTTTAACAATTGCTTTATAAGACGCTTTTGAATCTGTTGGGACCCAAAGTTTGATAGTTGTTTTTGAAGCAGCATCAACTGAGTTAGAGTGAGTAGCAGCAATTGCTCCTCCTGCAACTACTGAAAGAGCAGCAGTACTAACAAGTAATTTTTTCCAAGTATTTTTTTCCATTTTGGTTCTCCTCCTAGAGAATATTTTAATTACACCTATATTATGCAACCGTTTGCAAAAAAAGTCAAGTCTTTTTTTAAAAAAAATAAGAAAAATAAAAAAATAATATCAATTAATACTAAATGAGAAGATTATTTTAGTGAGAGTATTACATTTGCAGAGAAGGCAAACGTTTGTTTTTTTCTTAGATTAGAGTATAATAGACAAAGGACTATACCAAAAGGTATAAAATGATTAGAATGAAGAGGTCGTAGGATGGTAACTATAAAAGATGTTGCTGCCAAAGCTGGTGTTAATCCATCGACAGTAAGTCGTGTACTAAAAGATAATGCATCTATTTCAAGTAAGACGAAAGAGCGCGTGAAAAAAGCTATGGAAGAGCTGGGCTATGTTCCTAATGTTGCAGCACAAATGTTGGCTAGTGGTTTAACGCAAAATATTGGAGTTATTTTTCCTCCACTGGTTTTACCAGACCGCTTAAGTGAACCCTTTTTCATGGAGATTCTTTCTACATTAACTAATGAAGCAAAAGAGCATGAGTTTACAGTTTCTATTGCAACAAGTATGTCTTCTGAGGAGTTGTTAGAACAAGTAAAATTAATGCATCTACAAAAACGAGTGGATGGTTTTATTGTTCTCTATTCGGATCAAAAAGATCCTATCAGAGAGTATTTATTAAAATATAAACTGCCCTTTGTTGTTGTTGGTGCTGCTAATGGCTATGAAAATGAGATTACTTATATTGATAATGATAATCAGCTGATGGGGAAATCTGCCATTGATTATCTCTATAAAAAAGGACATAAAAGCATCCAGTTTGTTACAGATGATTTAAATTCAGAAGTATCAGAAGAGCGCTATTTAGGGTATTTTAAAGGTGCTAGAAAGTTAGGTTTAAACCAAAAGCCAGCTCTTTTATTTGACAGAGGCAATCCGCAAGTTTTAGAGGAATTTATAAATAGAGTCAAAGAAGAAGAAACAACTGCTTTAATTGTTATTGGTGATACTGTCTCTGTTAGAGTAATGCAATTTCTTTCTTTCTATAAATTAAAAGTTCCAGATGACATTTCTATCATGACCTTTAATAATTCTCTCTTCTCACATCTGATTCATCCTTACCTAAGCACATTTGATATTAATGTTAATAATCTAGGAAGGACAAGCGTTCGTCGTCTGATTGACATCATTAAATCTCCAGACAAAGTCTTTAGTGAGACTATTATTGTGCCTTTTACTTTAGAAGAGCGTGAAAGTGTCCGAGATATTTCTAAAAATAATAATTAAGCTATGATATAAAGACTTCTATCAATTTTCGATAGAAGTTTTTTTAAATTATGCTTGACTTATGCAATCGCTTGCGTTAAGATGGAGGAGTAAAGTAAGTAATCGAAAAGGAGAATCAATATGAAAAAACGTGCAAGTGGTGTCTTAATGCACATCACTTCTCTACCAGGTGATTTAGGTATTGGAACATTTGGACGAGAAGCCTACGCTTTTGTTGATTTTTTGGTCGAAACTGATCAAAAATTTTGGCAAATTCTTCCCTTAACAACAACAAGCTTCGGGGACTCTCCTTACCAGTCTTTTTCTGCAGTAGCTGGTAATACACATTTAATTGATTTTGATTTGCTAACGCTTGAAGGTTTCATTTCGAAAGATGACTACCAAAATATTAGTTTTGGACAGGATCCAGAAGTTGTTGATTATGCTGGTCTGTTTGAAAAACGCCGTCCAGTTTTAGAAAAAGCAGTTAAAAATTTCTTGCAAGAAGAGAGAGCTACGAGAATGCTATCTGATTTCTTGCAAGAAGAAAAATGGGTAACTGATTTTGCTGAATTTATGGCGATCAAAGAACATTTTGGTAATAAGGCGCTTCAAGAATGGGATGACAAGGCTATTATACGCCGCGAAGAAGAAGCCTTAGCAGGATATCGTCAAAAGCTTAGTGAAGTGATAAAATATCATGAAGTAACGCAATATTTCTTTTACAAACAATGGTTTGAGTTAAAAGAATATGCTAATGATAAAGGGATTCAAATTATCGGTGATATGCCAATCTACGTTTCTGCCGATAGTGTAGAAGTTTGGACAATGCCTGAACTGTTTAAATTAGATCGCGACAAACAACCACTTGCTATTGCTGGTGTACCAGCGGATGATTTTTCTGACGATGGTCAGCTTTGGGGCAATCCTATTTACAATTGGGATTACCACAAAGAGTCAGATTTTGACTGGTGGATTTATCGTATTCAATCTGGTGTTAAGATGTATGACTATTTGCGTATTGATCATTTTAAAGGTTTTTCAGATTATTGGGAAATTCGAGGAGATTATCAAACAGCTAATGATGGCTCATGGCAACCAGCTCCCGGTCCAGAATTATTTGCAACTATCAAAGAAAAATTAGGTGATTTACCTATTATTGCTGAGAATTTAGGCTATATTGATGAGAGAGCAGAGAGATTACTGGCTGGAACAGGGTTCCCAGGTATGAAAATCATGGAATTCGGTTTTTATGATACAACAGGAAATAGTATTGATATTCCTCATAACTACACAGAAAATACAATTGCATATGCTGGAACTCATGATAACGAAGTTATTAATGGCTGGTTTGAAAATCTTACAGTCGAACAGAAAGCTTATGCAGAAAATTACATGCGTCGTTTGCCAAATGAGCCCATTACTGAGACTGTACTGCGTACCTTGTATGCAACCGTTAGTCAAACAACGATTACATGTATGCAAGATCTACTAGATAAACCTGCAGATAGCCGTATGAACATGCCAAATACCGTTGGAGGTAACTGGCAATGGCGTATGAGAAAAGAAGACTTAACAGAAAATCGCAAAGCATTCTTAAAAGAGATTACAACTATTTATAATAGAGGGAATAAATAAGGAATATTATCATGACAAGAAATTTTACAACTTACGTTGGACAACAAGGAAAAGTATTATCAGAATTAACAAATGAAGAGATTTACGTTGAATTGTTAAATTTTGTAAAAGAAGAAGCTGCCGCTAAATCAAAAAATAGCTCTCAACGTAAGGTATACTATATTTCAGCTGAGTTTCTAATTGGTAAATTACTTTCAAATAATTTGATTAACTTAGGGATTTATAAAGATGTCAAAAAAGAGTTAGAACTTGTAGGTAAATCAATTGCTGAAATAGAAGATGTAGAGCCAGAACCATCACTTGGTAATGGTGGTTTAGGGCGTTTAGCATCATGTTTTATTGACTCGATTTCTTCTTTAGGTATTAATGGTGAAGGTGTTGGTTTAAACTATCACTGTGGGCTTTTCAAACAAGTATTTCGCAACAATCAACAAGAAGCAGAAGCTAACTACTGGATTGAGAATAATTCTTGGTTAGTACCAACAGATATTTCTTATGATGTTCCTTTCCGTGACTTTACTTTAAAATCACGCCTAGATAGAATTGATGTATTAGGTTATAAGAAAGATACTAAAAATTATTTGAACCTTTTTGATATTGATGGACTTGATTATAACCTTATTGAAAAAGGTATCACTTTTGATAAGACAGAAATCAAGAAGAATTTAACCTTGTTCTTGTATCCAGATGATTCAGATAAAAATGGAGAATTATTACGTATCTATCAGCAATATTTCATGGTTTCAAATGCTGCTCAATTATTAATTGATGAAGCAATCGAGCGTGGTTCAAACCTTCATGATTTAGCTGAATATGCTTATGTTCAAATTAATGACACTCACCCATCTATGGTCATCCCTGAGTTGATTCGTTTATTGACAGAAAAACATGGTTTTGAATTTGACGAAGCTGTGTCAGTTGTTCGCAATATGGTTGGCTATACAAACCATACCATCCTTGCAGAAGCTCTTGAAAAATGGCCTTTAGAGTATCTTAATGAGGTAGTACCCCACCTAGTAACAATCATTAAAAAATTAGATCAAATGATTCGTGAAGAGCAAACAAATCCAGAGGTTCAAATTATTGATGAAGCTGGACGTGTTCACATGGCGCATATGGATATCCACTTCTCAACAAGCGTTAATGGTGTAGCAGCATTACATACAGAAATCCTTAAAAATAGTGAATTAAAGGTTTTCTATGATATTTACCCAGATAAGTTTAACAATAAGACAAACGGTATTACATTCCGTCGCTGGTTGGAGTTTGCTAACCAAGATTTAGCAGATTACTTGAAAGAACTAATTGGGGATAGCTATCTTACTGATGCGACTCAGCTCGAAAAATTGTTAACTTATGCTGATAGCAATGAAGTTCATGATAAATTAGCTGCTATTAAATTTAAAAACAAACTGGCTCTTAAACGTTACCTTAAGGAAAATAAAGGTATTGAATTGGATGAATACTCAATTATTGATACACAAATCAAACGATTCCACGAATATAAGCGCCAACAAATGAATGCTTTATATGTTATTCATAAATACTTAGAAATTAAACGTGGGCATTTCCCATCACGTAAATTAACAGTTATTTTTGGTGGTAAAGCTGCTCCAGCCTATACTATTGCACAGGATATCATTCACTTAATTCTCTGCTTATCAGAATTAATTAATAATGATCCAGAAGTTAATAAATACCTTAATGTCCATTTAGTAGAAAATTACAATGTGACAGTAGCGGAAAAGTTAATCCCTGCAACAGATATTTCGGAACAAATTTCATTGGCTTCCAAAGAAGCATCTGGTACAGGTAACATGAAATTTATGTTGAATGGTGCTCTTACTCTTGGTACTATGGATGGGGCAAATGTTGAAATAGCTGAATTAGCTGGCAAAGAGAACATCTACACATTTGGTAAAGACTCTGATACTATCATTAATCTTTATGAAACATCTGGTTATCGTTCAAAAGATTACTATGATAAAGACAAAGTAATTCGTGAAGCTGTTGATTTTATCATTAGTGATGATATAGTGTCACTCGGTAATGCAGAACGACTAAAGAGATTGCATGATGAGTTAGTAGGTAAAGATTGGTTCATGACATTGATTGATTTGAAAGAATACATTGCTGTTAAAGAACAAGTGCTTGCTGATTATGAAGATTATGAATCATGGAATAAGAAAGTTATACACAATATTGCTAAAGCAGGGTTCTTCTCATCAGATCGTACAATCGAACAATATAATCAAGATATTTGGCATTCAAATTAAAAAGTCTCTAAAAGTAAGGTTTTCAACCTTACTTTTTTCTTGTCTAATAAAACTATAAGTATTTATTTTTGTCCGTAGACTTTAAAAATAGAACTGAGCAGAACTTATTCTAAATATTTAATTGCATGTGTATTTATATTCTATATAATATAAAAATATGCACCCTGTGATACTTGGTTATAGGGTGTTTTAATTTTTGAAATATAAACTAAAATTAAAAAATATAATTTGATTTCAAAATACAGAAAAATCAGATAAAAAGCTTTATAATATAGTATTATCCACACTTTAAAGAGTATTATCCACATTTAAAAAAATAAGATAAAATGATAAAAAATAAATTATTAATTAATTGACAGTGTGAATTCATAGTTGTATAATTAAACACATCTAAAAATCGGAAAGGTAATTTGCTATGTTGAAAAAACTATTTGCACCCCCTCAGAAAAGAGAACGTTTATCAGCTGAGGAAATTAAGCATAAATATCCTCGTTATCGTGTACAAGTCCTTATTTCTATTTTTGTAGGTTATATGGGATACTATTTTGTTCGTAATACGACTTCAATTTTATCTGGTATCCTTAATATGTCTGCTACTGAGATTGGTATTATTACCTGTGCTAGCTACATTGCTTATGGTCTCTCTAAATTTATTTCTGGTTTGATTTCAGATGAATCGAATTCTAAAATTTTCCTTCCAGTTGGTTTGTTTCTTACAGGACTAGTTAATGTGTTAATCGGTGTTATTCCATCTGTAATTACTAGTATCTGGCTCTTTACTATCATGTATCTTATTAATGGTTGGTTACAAGGGATGGGATACCCTCCTGGAGCGCGTACATTAGTCTATTGGTATGATAATAAAGAAAGAATTAAATATGCTACCATTTGGAATTTATCTCACAATTTTGGTGGAGCAATAGCGCCGATTTTAACTGGTGTAGGTCTAGCTCTTGCTGGTAATGATTCTCTTAATCAAGCGCGTGCTGCTTATTGGTTTCCAGGGGTGGTGGCTTGTCTTTTGGCTGTTCTTGTTTACTTTTTACAAGAAGATACTCCAGAATCTATCGGACTTCCGCCTATAGAAGAGTATCATAAAGAGCAATATACTAATGTTGTGGATTCAAGTGACATTTTAGAAGAGCCTGAAGTTTTGGGTATGGGCGAAATTATAAAAAAATATATTCTACCAAATACTAAACTGATGTGGGCATCCTTGTATTCAATATTTGTATATATTTTACGTTACGGTATTGTCTCATGGACTCCTAAGTTTTTAGCGACGAGTGTGCAAGATGGTGGAAAAGGTATTACTGCAACAGCTGGTATGGGTGGTTTTTCACTTTTTGAAATAGGTGGTATTATTGGGATGCTAACAGCAGGATATCTATCTGCCAAAGTGTTTAAAAACTCTAAACCTTTAACCAATGTAGCCTTCTTAGTTGTAGCAATCTTATTACTAGCTGCCTATTGGTTTATTCCAGCAGGACCTCAATATATGGCATTAGACTTCATTATTTTACTAGGTTTGGGGGCATCAATCTACGGTCCTGTTATGATGGTTGGCCTGTATGCTATGGAGTTAGTTCCAAAAGCAGCAGCTGGAGCAGCTTCAGGATTGACTGGCACATTTAGTTATGTCGGAGGAGCAACGATCGCTACTCTAGCTATTGGTATTATTATTGACCACTTTGGTTGGGGAGTAGCATTTATAATATTTGGTATTTCTGGATTTGCGGCTATTGTCTGTACCTTGCTTTCAAGAGATAAGAGTCTAGAGTATTGGTGATATTATTTGGTAAAAGTATCATTTAATATTTAGTGAGATAAGTTATGAAAAAAGGCCTCTTGAAAGAGACCTTTTTTGTTTTAGATAATCTATTTGTTGAAGTAATTAGTGATATCGATTGTTTTTAATAGATAGTTTCTACCTAGTTAAAATAAAACTACCCCATTAATAATGATTCAATTTTAATGTCATATTCAGGGTAGTGTATGCTTAAATGTTCGATAATCACATGATAAATTTGTGTGATTTTTGCTCTTTTTTCTGGGAAGTCATGACCAATATAGTGGAAGGAACATTCTATCGTTAAAAAGAGCTCATGGAATAAGGTATTGACTTCTTCTAAAAGTTCTAAAAGTTTTTTATCTTCAGTAATAAACGCAGGTGCAGTATTGATTTCATCAGCCCAAGCATCTACAGGTCTAAGTGGATAAGTACCGTATTCTAGACATAATTCATAAGTCATAAAAGTCCTCCTAGTCTTTTACTATTTTAACATATGTGTGTTCTTAAGAAGAATAATTTGTCTTTAAAGCAAAGAATATGTCCTAAGCGTATTTTTTGCTATGTTGTAAGGAGTCGTTATATAATGAAGTATACTAACTTATTTTGCAGATGAGGAGAAAAAATGTCAGAAAAAATCAGAGTTTTACTCTATTATAAATATGTTTCAATTGAAAATGCGGAAGAGTACGCTGCGAAACATCTAGAATTTTGTAAATCTATTGGGCTTAAAGGTCGTATTTTGATTGCGGATGAGGGGATTAATGGAACTGTTTCTGGAGATTATGAAACAACTCAGAAGTATATGGATTGGGTCCACAGCGATGAGCGTTTTGCTGATCTTTGGTTCAAGATTGACGAGGAAAATCAACAAGCTTTCCGTAAAATGTTTGTTCGTTATAAGAAAGAGATTGTGCACCTTGGGTTAGAAGATAATAACTTTGATAGCGATATTAATCCTTTGGAAACAACAGGTGAGTATTTAAATCCTAAACAATTTAAAGAAGCCTTGCTTGATGAAGATACTGTTGTTTTAGATACGCGTAATGATTATGAGTATGACTTAGGTCACTTCCGTGGAGCAATTCGTCCTGATATTCGCAATTTCCGTGAGTTACCACAATGGGTACGTGACAACAAAGATAAGTTTATGGAAAAACGTGTTGTTGTGTACTGTACCGGTGGTGTTCGTTGTGAGAAATTCTCGGGTTGGATGGTTCGAGAAGGTTTTAAAGATGTTGGACAATTACACGGTGGTATTGCAACATATGGAAAAGATCCGGAAGTTCAAGGTGAACTTTGGGATGGTGCGATGTATGTTTTTGATGATCGTATCTCGGTGCCAATTAATCATGTTAATCCAACTGTTATTAGTAAAGATTATTTTGATGGAACACCTTGTGAACGTTATGTCAATTGTGCAAATCCGTTTTGTAACAAACAAATTTTTGCTTCAGAAGAAAACGAAGCGAAGTATGTTCGAGGGTGCTCGCCTGAATGTCGTGCACATGAACGTAATCGCTATGTGCAAGAAAATGGTTTATCACGTCAAGAATGGGCAGAACGTTTAGAAGCTATTGGAGAATCCTTACCTCAAGTAGCAAATGTTTAATATTAAAAAATCGCTAGCAATAAAGCTAGCGATTTTTTAGCAATCACAATTGACATCGCAACAAGCTAGGTTATCAAGGTACATTTGATTTTCTTTAAAGAATTCAAGGGTATCTTCGTCTAATATAATCCCTTCTCGTTGTGCGATATGATTAATAACAGGGACAAAGCGCTGTCTGAATTTATAAATATAGCAGAAAATAGTATCTCTTTGTCGTAAGCTTGGACCAATTAAGAAACAGTTATTAACGATAGTAGATTCGTCATCTTCAGTAACTATTGGCAACTGATTTTTATCGTATTCAAATAAAGCGATTCCGTCAATGAGATGACAGGTATTTAGAAAACCTGTGGAAAGAATAGGTTTATGGAAAGACTCCGCAGTACTACCGTCATCAAAAGTAACTTGATATTGTTTTCCAATTTGTTTAATCTCAATGGCTTTCTTGCCTTCAGAGATACTATAATATTCTTTTTTGTGGTCTTGTATATGTTTTAAACGTTCTTTAGTTAGGGGGGATAAAGAGATGCTTGGATCGGGATTGCTCTCTTTACGACCAAACGTATCTGTATATAATTCGACTTGATTTCCCAAATATACTAGATGTGTTAGTGCATCACAAGCACTTTCGTTTCCACCAATGATGATAAATGGATTGTCAGATTTGATATGGAAATTATCAACTTGACCATAGTGCATTCCTAGATCTGCACCTTTAATATCAATGGTATTTGGATTTTGAAATTCTCCTGTTGCCATAATAAGATAATCAGCAGAAAAATCTCCCTTTGAAGTTTTAATAACAAAAAGGCTATCTCGTTTATCAATAGATAGAACAGATGTTTCGTTTTGGATAGGGAGATTATAATGAGCAGCAACTAATTGTAAGTAGCGTGCATATTCCACTCCAGAAAGATGTTCTTTTTCAAATGAGAAAGCAGGAGAAGTATCTGGAATAACAGCGTTTAGATCTGGAAAACCAAAGCCATTGGTAGTGAAGGAAGGTGTGATAAATTGTGTTGTTCTGGGCCATCTTAAAAAAGATTCTCCAATGTGCCCTTTTTCAATGATAAGAAAATTTGTAAGTCCTAATCGTTGCATGGCAGAACCAAAACCGATTCCTGCAGCGCCTGCACCGATAATTATGGTTTGATAATGTTTCATGTCTTCTCCTTGACAAAAATAAATGTGTAAGATAAAATACTTAACCAGTTAACAATAATACAGTTTAACAAATAAAAGAGTGTTTGTAAAGAAAGGACTATTTGTGTTTTTACTATTATGTATTTTATCGATGTGGCTCATGATTTTTGGGGTTGCATTCTATTACTTTGGGTCGCTACATCAATCATTGACTTCAAGGATTATTTATCAGTTTGTACTTACTGTTTTGCTAACGACAACAGCTTGGTTCATGGGTGCCTATTTTTTAGCATTTGAAGGTCATTTTAAAACTGTCTTTCAATTCCAAGAAGCAGATGGTAAACAAATTGTAAATTGTTTATTTCAACTTTGTTTCGCCCTTTACGCAGTAGTAATGCTTATTGGGTCAATTATTGATAGAGTTCAGACGAAGCGACTTTTATTAGCTGTTGTTTCTTGGCTTTTCTTGGTGTATACGCCCTTAGCTTATTTAATTTGGAATTCAGAGGGTGTTTTTGCAAAGATGGGAGTACTTGATTTTTCAGGCGGAATGATCGTTCATTTATCTGCAGGGCTTTCTTCGTATATTTTAGCTCATGTTATTGGCAAGAGTGAACATCAGCACAATAAGGTTAAAAATGATAGTCTCTTTTTAGGAATGATACTTATTACATTTGGTTGGTTTGGATTTAATATGGGTCCAGTTGGTGAGTGGAATTCACAAGCCATTATGATACTTTTAAATACTATATTTGCTATTATAGGTGGTGGTTTGGCGTGGACATTGGCTGCTAAGTGGAATGGTGAGGAAGAGAAAACAGGAAGCTTATTGAATGGCATTATTGTTGGTCTTGTGACGAGTACAGCAGGAGTTGGGTATCTCTTAACTTGGCAATTATTAGCTGTAACATTCTTTGCATCCCTCTTCACCTACTTTGTAACGGATTACGTTGCGAAAGCTTTTGCCATTGATGATGTCGTTTCCTCCTTTGGAATGAATGGTATTGGGGGATTGTTGGGAAGTTTAGGAGTTGGTCTCTTTAAATTATCACATATGCCAGTTCAACTGTTAGCATTAGCTACCACAATTCTTTTGTCAATTATAATGACCTATATCATATCTAAAGCGATTTTTAGAAAATAATAAATAAGGTTGAGATGTACATCTCAACCTTATTTATTATTTTAGCAAGGAGAGTGACTAAATCGAATTATTATCATTTTCTTACTAGACAGCAACTGTACAAGGTTCTGAAAGTTAGTTGATTATTAATGATAGTTAGCATTTTTTAAGAATTGGAATACTTTTAAAAGGTGATTGTTTTAATTAGTTATAGTTGTTATTAAAAATCGTCTAACAGCAAGCATAGTTATCGGTGTAATTTACTGAATTTTTATTCAAAAAAACTTGACTTATGTATAAAGATGATTTATACTTGTTCCTATCATAATAAAAGGAAGATAGTTTATGTCAAAAAAAATAATATTAGGAATTTTATCTCTTTTATCTGTCGTTACTTTGGTGGCGTGTGGTTCATCAGACAAACAGCTACAAGATAAAGTTGAGAAAAAAGGGAAGTTAGTTTTAGCGGTGAGTCCAGATTATGCTCCCTTTGAGTTTAAAGCGCTTGTTAATGGGAAAGATAAAGTTGTCGGCGCAGATATTGAGTTAGCTCAAGCTATTGCTGATGAGCTTCATGTCAAACTAGAGGTATCTCCTATGAGTTTTGACAATGTTTTATCAAGTTTACAAACAGGTAAGGCTGATATGGCTATTTCTGGATTATCATATACTAAAGAGCGTGCTAAAGTCTATGATTTTTCAAAACCTTATTACACTACAGAAAATGCGGTTCTTGTTAGGAAGTCTGATTTAGGAAAATATACTTCAATCGAAAGCCTTAAAGGTAAAAAAATAGCAGTACAAAAAGGAAGTATCGAAGAGGGAGTTTCTAAGAAATCATTCAAAAATTCTCACGTCGTGTCACTGACAGCGATGGGAGAAGCGATTAGTGAGTTAAAATCAGGCAAGGTAGAAGCTGTTGATTTAGAAAAACCCGTAGCTGAAGGTTACTTGGCCCAGAATCCAGACCTTGTTCTTGCTAAGTTTGCCCTTAAAACAGGAGAAGGGGATGCTAAGGCTGTAGCTTTACCTAAAGACAGTGGAAAAATGTTGAAGACTGTTAACAAAGTGATAAAGAGACTTGAAAAAGAAGATAAATATAAAGTTTATATTTCAGATGCGGCTAAATTAACTGGCAATCAAGTTGAATAATATTAAAAAGCCTAGTCATAGGCTTTTTTGGATGTTATAATATGGCTTGACTAAGAATAATAGCATAAAGGCAGAGGAATATATGGTTCAGGGTTCAATTAATATTGAAAAATATAAAGATTTGGCGCTCCAAAAATAAGGCGAGCATCGTAAATTTTTAGCAAGTTTAAAAAAGAAAGCTCCTAAAAACTTAGATAAAATAGTCCAACAGATACATCAAGAGGTTTTTCAAGAAATTGATTGTACAGCATGTGCTAATTGTTGTAAAACTTTGGGTCCTCTATTTACAGAAGCTGATATTTCTAGGATTTCTAAACATTTCCGGATGAAGTTATCGGCTTTTGAAGATTTATTTTTAGAAGTAGATGAAGATGGAGATAAAGTATTTAAAGCGATGCCTTGTCCGTTTTTAGGCGATGATAACTTATGTAGTATATACGATGTCAGACCTAAAGCTTGTCGTGAATTTCCACATACTGATCGTAAGAAAATCTATCAAATTAATAACTTAACGATAAAAAATACTCTTACTTGTCCAGCGGCATACCTTTTTGTGGAAAAATTGAAATCACGTATAGGGAAATAATAACCCAGAGAAAGTATCATAAAAATATTGACAATCTGCTTTTATTTGGGTATCCTAGTAAGTGAACGTGAAAATGTTACAATATCTTGAGGAGGTGAAACATATGTCAAAAACAGTAGTACGTAAAAACGAATCACTTGACGATGCACTTCGTCGTTTCAAACGTTCTGTGACTAAAGCTGGTACTCTTCAAGAATCACGTAAACGTGAATTCTACGAAAAACCTTCTGTAAAACGTAAACGTAAATCAGAAGCAGCTCGCAAACGTAAAAAATTCTAATTAGATAGAATATGAAAAAACAGTTCAGAATTGAGCTGTTTTTTCATATATTATAACTATAAGTTAATAAAAAAACTCGGTAATCCGAGTCTTTTATTATTTGTTAGCGAGTAAGTCGCGGATTTCAGCAAGTAATTGCTCTTGTGTTGGTTCAACAACTTCAATAATTTCTTCTTCAGCAGGTTTCTTAGCCATAACCTTGTTAGCAGCTTTAACGATGAAGAATAAAGTAGTACCAACGATTAAGAAATTAATAACTGCACTTAAGAAATTACCGTAAGCAACACCATTCCATGAAAGCTGTGCGATATTTGAAACGCCAGCAGCTTTTAATACAGGATTAAGGATAAGCGGTGTAATAACGTCTTTAACAAGTGAAGTGATGATAGCATTAAAAGCTGCACCTAAAATAACAGCAACAGCAAGGTCTAAAACATTACCCTTAAATAAAAATTCTTTTAGTTCTTTAATCATGTGAACAAGCTCCTTAATATTATTTAATTCACGTTCATTATAGCAGATTTCTTTTGAGAAATCCAAGTAATAGGTTTCAAATTATCTGTAAATTTTTATATTAAATCAGTGAAGAAGAAATCCTTGAAAAAGCTTTTGAAAAAATTTACACAGAAAAGAAAAAATGATATAATCAAATGTAAAACTATAATGGGTTATTTCTGTGGAGGTCATGACTTGGCAATTGATAAAGAAAAAATTTCTGAAATCAAGAACAGTGTTAACATTGTTGATGTCATCGGTGAAGTTGTCGGTTTGACAAAAACAGGACGCAATCATCTTGGTTTATGCCCATTTCATAAAGAAAAAACGCCATCTTTTAATGTTATCGAAGATAGGCAGTTTTTTCATTGTTTTGGTTGTGGTCGCTCTGGTGATGTCTTTAAATTTGTGGAAGATTACCAACATATTAGTTTTTTAGATAGTGTACAAGTTCTAGCTGAACGTTCAGGAATACCTCTAGATACTAATTTTAAGGGGCAAGTTCCTAAAAAACCTAAAGCTAATCAGTCGCTTTTAGATATTCATAGAGTTGCTTCGGGATTTTACCATGCCTATTTAATGACAACTAATGATGGTGAACGCGCTAGACAATACCTTGCCGAGCGCGGAGTGACAGAGGACTTAATTAAACATTTTCAAATAGGATTATCGCCGGGAGGGCAGGATTTTCTATATCGTCGTCTGGCAAAAGAGTTTGATGAAAAAACTTTGATGTCTTCTGGTTTGTTCAATTATTCAGAAAATAGCAATCAGTTTTACGATTCATTTAATAATAGAATTATGTTTCCGTTAACTAATGATATTGGTGAAGTCATTGCGTTTTCAGGACGAGTTTGGACTCAAGAGGACATTGATAGAAAACAAGCTAAATATAAAAATTCTCGTGCCACCCCTATTTTTAATAAGTCTTACGAGCTTTACCATTTAGATAAAGCGCGTGCTGTAATTAATAAAGCACACGAAGTTTACCTAATGGAAGGCTTTATGGATGTTATTGCAGCTTATCGTGCAGGAATTGAGAATGTTGTTGCTTCTATGGGGACCGCTTTAACCAATGAACATGTTAGACACCTTAAAAGATTTACTAAGAAAGTTGTTCTGACTTATGATGGTGATAGAGCTGGTCAAAACGCAATTGACAAGTCTTTAGAACTGCTATCAGATATGACTGTTGATATCGTTAGGATACCTAATAAAATGGACCCTGATGAATTTCTACAAGCAAATTCAGCAGAAGATTTTAAACAACTCTTAGAAAATGGGCGCATCAGTAATACAGAGTTTTATATCCACTACTTAAAGCCTGAAAACACCGATAATTTACAATCTGAAATTGCTTATGTTGAAAAAATAGCGAAATTAATTGCTAAATCTCCATCGATAACAGCACAAAATTCATATATTACAAAAGTGGCTGAACTCTTGCCAGATTTTGATTATTTTCAAGTAGAACAATCGGTTAATAACGAACGATTGCATCATAGAAGTCAACAGCAAGCTTCATCTTCAGTACAAACAAGTGCTACAGTGCAATTACCACAGACAGGTAAGTTATCAGCTATCACTAAAACAGAAATGCAATTGTTTCATCGATTATTGAATCATCCCTACCTGTTAAATGAATTCCGTAATAGGGATAATTTTTATTTTGATACAACAGAAATACAAGTTTTATATGAGTTGCTAAAAGAAAGTGGTGAGATCACGTCTTATGATTTATCACAAGAAAGTGACAAAGTTAATCGTACTTATTATATAATTTTAGAGGAACAATTACCTGTAGAAGTATCTATTGGAGAGATTGAAGCCGTCGAAAAGGCACGTGACCGTTTATTGAAAGAACGTGATTTAAGAAAACAAAGCCAGTTAATTAGACAATCTAGTAATCAAGGTGATGAAGAAGGAGCCTTGGCTGCATTAGAAAATTTAATTGCTCAAAAAAGAAATATGGAATGAGGAACCTATGGCAGAGAAAAAAGGAAATACAACTTTTAATGTTCAAGTTGCGGATTTTATTCGCAATCATAAAAAACAAGGTACTGCAATTGATGATGAGGTAACAGAAAAACTTGTTATTCCTTTTGTTTTAGATGCAGATCAAATTGATGATTTGTTAGAACGATTGACAGACGGTGGCATTTCAATCACAGATAAAGAAGGCAATCCTTCAACAAAGTATGTGGTAGAAGGGCCAAAACCTGAAGAATTGACTGATGAAGAGCTCATAGGAAGTAATTCTGCTAAAGTCAATGACCCAGTACGTATGTACTTGAAGGAAATTGGTGTTGTTCCTCTTTTAACGAATGAAGAAGAAAAAGAATTGGCTGTTGCGGTTGCTGAGGGAGATTTAATGGCTAAACAACGTTTAGCTGAAGCAAACCTTCGTCTTGTTGTCTCAATTGCAAAACGTTATGTTGGACGTGGAATGCAATTTCTTGATTTAATTCAAGAGGGTAACATGGGGCTCATGAAAGCTGTTGATAAATTTGATTATTCAAAGGGATTCAAATTTTCAACTTATGCAACATGGTGGATTCGTCAAGCTATAACACGTGCAATTGCAGATCAAGCACGTACGATTCGTATTCCTGTTCATATGGTTGAAACGATTAATAAATTGGTCCGTGAACAACGTAATCTTCTTCAAGAACTTGGTCAAGATCCAACTCCTGAGCAAATCGCAGAACGCATGGATATGACACCAGATAAAGTACGTGAAATCCTAAAAATTGCTCAAGAGCCGGTATCGCTAGAAACGCCAATCGGTGAGGAAGATGATAGCCATTTGGGTGATTTCATTGAAGACGAAGTTATTGAAAATCCAGTAGATTATACTACACGTGTTGTTCTTCGTGAGCAATTAGATGAGGTTTTAGATACTCTTACTGACCGTGAAGAGAATGTTCTTCGTTTACGCTTTGGTCTTGACGATGGTAAAATGCGTACGTTAGAGGACGTAGGTAAAGTATTTAATGTTACTCGTGAGCGCATTCGTCAGATTGAAGCTAAAGCCCTTAGAAAACTTCGCCATCCTAGTCGTAGCAAGCAACTTAAAGATTTCATGGAAGATTGATTGCTTCTCGATAATCGTTTTTAGAATAGGAAGTTTAGTTTCTAATAAAAATGATTTGCAAAGGAGTTATCTTAAAGACGGTATTAATATTTTCAGAGAGGTATTATAATGTCAGAAGTAAAGCAATATAGCGAAGAAGAAGTTGGAAAAATAAAAGATCGTATCCTAGAAGCTTTGGAGATGGTTATCGATCCTGAATTGGGAATAGATATTGTTAACCTTGGGTTAATTTATGAGATTCGCTTTGAAGATAACGGTCGAACTGAAATTGATATGACTTTAACGACTATGGGATGCCCGTTAGCAGATTTATTGACAGATCAAATTCATGATGTTATGAAAACAGTCCCAGAGGTAACTGAAACCGAGGTGAAATTGGTATGGTACCCAGCCTGGTCTGTTGATAAGATGAGTCGTTATGCTCGTATCGCTTTGGGAATTCGTTCATAAGATAAAGAGTAAAGGGATGAAATATTCCCTTTTTTAGTGTACAATAAACGAAGAATTAAAAGTTAAACTTATTTTTAAAGGAGCAAGGAATGATTTTAATTACAGGGGCAAACGGGCAATTAGGTAGTGAATTACGTCACCTTTTAGACGAACGAACTCAAGAGTATGTTGCTGTTGATGTAGCTGAAATGGATATTACAAATGCCGAGATGGTGGACAAAGTCTTTGAAGAGGTGAAGCCATCTTTAGTTTACCATTGTGCAGCTTACACAGCTGTTGATGCGGCAGAAGATGAAGGAAAAGAGCTAGACTTTGCAATCAATGTCACTGGTACAGAGAATGTCGCTAAGGCTGCTGCTAAACATGATGCAACACTTGTTTACATTTCGACGGACTACGTGTTTGATGGTGAAAAACCAGTGGGGCAAGAATGGGAAGTAGATGATCTGCCTGATCCCAAAACAGAGTACGGTCGTACAAAACGTATGGGTGAAGAGTTAGTTGAAAAATATACTTCAAAATTCTATACCATTCGCACAGCGTGGGTATTTGGTAACTATGGTAAAAACTTTGTCTTTACGATGCAAAACCTTGCAAAAACACACAAAACTCTAACTGTTGTTAACGACCAACATGGACGACCAACATGGACACGTACTTTGGCTGAGTTTATGACTTATTTAGCTGAAAATCAAAAAGATTTTGGTTACTATCATTTATCAAATGATGCTAAAGAAGATACAACATGGTATGATTTTGCGGTTGAAATCTTAAAAGACACAGATGTGGAGGTTAAGCCTGTTGATTCTAGTCAATTCCCAGCAAAAGCAAAACGTCCTTTAAATTCAACTATGAGTTTGGAAAAAGCGAAAGCAACAGGATTTGTGATTCCTACTTGGCAAGATGCTTTAAAAGAGTTCTACAAGCAGGAAGTTAAAAAATAAGATCAAAACAAAGAGTAGTAAGGCTAGAGAATCCTTTTAGCTTACTGCTCTTTTTAGCTAACTTTTCTAATTTATGGTATAATTGTATGGATTGTTTAGCTAGAATGGAGAAGATGATGCAAGATGTTTTCATTATAGGAAGTAGAGGGTTGCCAGCTCGTTACGGTGGTTTTGAAACTTTTGTTTCAGAATTGATTAATCATCAAAAAAGTTTCGACATAAAATACCATGTTGCATGCCTTAGTGATAAAGAACATCATACTCATTTTAACTTTGCTGACGCTGATTGTTTTACTATAAATCCTCCCCAATTAGGGCCAGCACGTGTGATTGCTTATGATATTATGGCCATTAATTATGCCCTTGACTTGGTTAAGACACATGATTTAAAAGAGCCTATTTTTTATATTTTAGGAAATACAATTGGTGCCTTTATTTGGCATTTTGCCAATAAAATACATAAAGTCGGTGGCTTATTGTATGTTAATCCGGATGGTTTAGAGTGGAAGCGATCAAAGTGGTCTCGTCCCACACAGCGTTATTTAAAATACGCCGAAAAATGTATGACTAAAAATGCAGACCTAATTATTTCTGATAATATTGGTATTGAAAATTACATTCAATCTACCTACTCTAATGTGAAGACAAGGTTCATTGCTTACGGTACAGAGATTAATTCTAGGAAATTATCGTCAGATGATCCACGTGTCAAACAGTTGTTTAAAAAATGGAATATTAAGTCTAAGGGTTACTATCTAATCGTTGGTCGATTTGTCCCTGAAAACAATTATGAAACGGCTATTAGGGAGTTCATGGCTTCAGATACTAAGCGTGATTTAGTTATTATCTGTAACCATCAAAATAACCCCTACTTTGAAAAGTTGTCCTTAAAGACAAACCTTCAACAAGATAAAAGAGTTAAGTTTGTAGGTACGCTCTATGAAAAAGATCTGCTGGATTATGTTCGTCAACAAGCCTTTGCTTATATTCATGGGCATGAAGTTGGCGGTACTAATCCAGGACTGCTTGAGGCTTTAGCTAATACTGATTTGAATCTTGTTCTAGATGTTGATTTCAACAAATCAGTAGCAGGTCTCTCAAGTTTTTACTGGGCTAAAAAAGAGGGGGATTTAGCTAAGCTTATTAACGATAGTGATCAACAACAGGATTTATCTACTTACGGTGATCGAGCAAAAGCCATTATTCAAGAAAACTATACTTGGAAAAAAATTGTTGAAGAATATGAGGATTTGTTTTTAAATGAAAGTTAATATTTTAATGGCCACCTACAATGGAGAGAAGTTTCTGGCGCAGCAAATCGAAAGTATCCAAAAGCAAACCTTTAAAGAGTGGAACCTCCTAATCAGAGATGATGGTTCAAGTGACAAGACATGTGATATTATTAGAAACTTTACTGCTAAAGATTCTCGAATTCGTTTCATTAATGAAAATGAGCACCATAATTTAGGAGTTATTAAATCATTTTTTACGCTAGTTAATTACGAAGTTGCAGATTTCTATTTTTTTAGTGATCAAGATGATGTATGGTTGCCAGAAAAGTTATCTGTAAGTTTAGAGGCAGCAAAGCATAAAGCATCTGATGTACCATTACTTGTTTATACTGATTTGAAAGTTGTTAATCAAGAATTAAATATTTTACAAGACAGCATGATTCGGGCTCAATCGCACCATGCCAATACGACATTATTACCAGAACTAACTGAGAATACTGTTACTGGTGGGACTATGATGATAAATCATGCATTAGCTGAGAAGTGGTTTACTCCTAATGATATCTTAATGCATGATTGGTTTTTAGCACTCTTAGCAGCAAGTTTAGGAGAAATCATTTATTTGGATTTACCAACTCAACTATACCGTCAACATGACAATAATGTTTTGGGGGCGAGGACAATGGATAAGAGATTTAAGATACTTCGTGAAGGTCCTAAATCTATATTTACAAGGTATTGGAAACTTATCCATGACTCACAAAAGCAAGCTTCCTTAATTGTTGATAAGTATGGTGATATTATGACAGCTAATGATCTTGAGCTCATTAAATGTTTTATAAAAATTGACAAACAGCCTTTTATGACAAGATTAAGGTGGTTATGGAAATATGGTTATAGCAAAAATCAATTTAAGCATCAAGTTGTGTTTAAATGGTTGATTGCAACAAATTATTACAATAAGAGATAAGATGATGAAAAAAATTTTACTAGTGATACCTGCTTATAATGAAGAAGGTAGTATTGCAAAGACAGTCCAGACTATTGTAGATTTTAAGGCGTCTCGCTCACTACCTTTTGAGCTGGATTATATTGTTATTAACGATGGGTCAACCGATGGTACTCCAGAGTTATTAGATAGATTGGGTTTAAATCATATTGACCTTGTTCAAAATCTAGGTATTGGTGGCTGTGTGCAGACAGGATACTTATACGCTAATCGTAATCATTACGATGTTGCCGTTCAATTTGATGGTGATGGTCAACATGATATTAGAAGCATTGAAGATGTTGTTATGCCAATCTTAAATGACGAAGCAGATTTTGTTATTGGTTCTCGCTTTGTTGATAAAAAACATCAAAATTTTCAATCGACAGCAATGAGGCGTCTTGGCATAAATTTAATATCTGCTGCTATAAAATTAACGACGGGACACAAAGTCTATGATACAACAAGTGGTTATAGGGCAGCCAACGCGGCGCTAATAGCTTATTTATCGTGTCATTATCCAGTACAATACCCAGAGCCTGAATCAACTGCTCGGATTTTGAAAAAAGGCTATCGTTTGAAGGAAGTCACAGCTAATATGTTTGAACGTGAGGCAGGTACTTCAAGTATAAGTTCCCTAAAATCGATTTTTTATATGACGGATGTTTTAACATCAATTATTATTGCAGGGTTTATTAAGGAGGATGATAAATGAGTTTAGCATTGCAAATTGAAATGTTTATTTTAGCCATTGTCCTACTTTATATGATTATAAGAATGGTTAATAAAAACACATTTTCTGTTAAACGTTCTTTACCTTGGCTATTAGTTGGTTTAATTCTAGTCTTTATTAGTGTATTTCCTGGGGTGGTCTCATTTATCGCTCATCACCTTGGATTCGCTTTAACGATGAATTTCTTGTTATTTGGTGCTATTTTATTTCTGTTTTGTTTAGAATTATTTGATACTAGTAGCAATACCAAAAGAGATGAGCAAATTAAACGCCTGATTCAAGAGGTTTCTTTGTTGAAAAAAGAGATAGAGGATAGCACTTTAGATGAGTAAAAAACATATTTTTATTTGTCTGTTTTTCATGCTTTTTTTAGTAGGTTGCCAAAATAATAAAAAAGTAAAAACAGATAAAAAAGTAGATATTACAGCTTATTATTATCATAATAATACCCCGCAATACAGTGTTCAGATTAATGCTATTCATTTACAAACAGCATTGGATAAAGTGAGGACGGGGGAGTTTGAGAGCAAAGACTTTACACACTATACTTTTGATAGTATCAAGCGGAAGTACCAAGTTAGTGGTAAAAAAGTCCTTATGGATAATAACTATAGATTTGGTTCTGGTATAAAAAATACTAGACAGGATGCTATTGCTATTGTAAGGTTACTGCTTGAAAAGAATAAAGATTATTTAATTTACATGAATGGCTTAGAAGAGCCAAGTGTTTTATATAATCCAGAAAATAAACGTTATAAGTTCACAAATAACAAAGGAAAAGCAATTGGTAATATTCCAGTTGGTTTAACTGCTTTTGAAAACAGCGCAGAAACTCAAGAATATGTGTTGAAAAATATTCAGAAAAACGAAACGATTTATCTTGGTAATACCCGAGTAGATAATCCTCGAGTAACTGTTAATAACAAAAAAAGAGATACTATAGGAGTTGAATACGGTAAACGTATTACTTATAGGATTCCAATTTATTCAAAGCAGCTGACTGTCAGAGTTAGCCCTAATTTTGTAGTAGATAGTACTAATTATAATTACCGACTTTCTCAAGCGCCTATTATTGCGGAAGAAGGTAAAGAGGGACGTTTGTATCCAATAGATAGCAGTATTAGTGTCGATGGTGATAAAATTGTTTTAAATAGTAGTGGTGATGAAACAGAGCAAAAAGAATTATTACAAAATAGCCTGTATAAACTTCACTCTATTGATAAGTTAGACTTTGATTTGACAAATGCTGATATTAAAGAGTTAGAGATTACAGGACATGTTGCTTCAAAAAGAGATTATAATTTGTCTGTTGCTCAGGAAAAGAAAGGCGTCATAGAGACTAAACGGAGTCTAATTTCTGTTGATAATCAAAAACAAGATCAAGGGATTTTTGTCGAGGATTCTAAAGGCTATATAAAGACACCTAGTTTGAGCAGTTATGGTATAAATTTTGCCATGTATGACGACAATCAAAATAGATTATTACAAGGTTCAGAGTATATTTTAGGAAGATTGAATGCAGATAAAAAAGTATCTCTATATCAACCTAATGGCTTTTGGATAAATACTCAAAAAACGATTAAGAGTTTAAATAAAGAATATCTTAACCAAAATGCTTACCATATTAGAGGAAATAACATTATAGGTATTGATGGCTATTCAAATGACATAGACTTGAATCCTAGGTTATGGGCTTATAACTATAAAAAACAAGTGAAAAGTAACCAATCATTATTTAAATTACGAGGTTTGTCTAATAAATATAAGTATTTCTTAATACAGACAAAATCTCCAAAAGGCTACTTACAAAGCAATAAACCATTTTATTTTACAGTAAATAAAGATAGTGTTTCTAAAGCACAATTTGGTAACTATAATATAAATGGTTATATAATGGACATGCAGTACAACAAACAAGAATACAATGCACTTGCAAACACTCCAAAAGGTCAAAAAACAAAGAAAACTTTCAAACCCATGACCCTAGTGATTCTTTTTGCAGTAGCTTTATTTATTTTCTATATTACAGCTATAAGATTTGTATTTAAAAGAATGTGAGTTAACTGTTAGACAGAGGTAATTATGAAAGAAATGACGGTCTCAGAAATAAGAGAAGTTCAACTTGAAATGTTAGCTTATATTGATAAAGTTGCGCGTGATAATAAAATTGAATATTCTTTAGGCGGAGGCAGCCTACTGGGAGCAATGAGACATAAAGGATTCATTCCATGGGATGACGATATTGATTTGATGCTAGAAAGAAGCCAGTATGAGCGTTTGATGAAAGCATTAGCTGATGCTAATAATAGCGATTTTAAATTGCTACATCATTCTGTTGAAAAAAATCTATGGCCATTTGCCAAGCTGTATCACACAAAGTCAATGTACTTAAGTAAAACAGATAGAATTCATCCTTGGACAGGGATTTTTATTGATATCTTCCCACTTGACCGATTACCAGAGAGTGCAGAAGAACGTCAAAGATTCTTTAAAAAAGTTCACTCTGCTGCTGCAAATTTGATGTGTACGACTTACCCCAATTTTGCTAGCGGTTCCCGAAAGCTTTATGCAAATGCAAGGCTAATTTTGGGGCTACCCCGATTCATCGCTTATCACGGCCAAGCTAAAAAACGTGCTGAAATTGTTGATCAAGTGATGGAAACATATAATAATCAAGAGGTTCCTTACATGGGTTATACCGATTCAAGATATCGCTTGAAAGAATATTTTCCAAGAGAAATTTTTTCTGAGTATGAAGATGTTATGTTTGAAAACATTAAAACCCGAAAAATTAAAAATGAGCATGCTTATCTGAATCAATTATATGGGGGTAGTTATATGGAATTACCTCCAGAAAGTAAGAGAGAAAGTCATAGTTATTACACTTGGTACTGGAAAGAAGGTTAATGATGAATATTGGAGTTATTTTTGCAGGTGGTGTTGGTCGTCGCATGAATACCAAAGGTAAACCAAAGCAATTCCTAGAAGTGCATGGTAAACCCATTATTGTACACACAATTGATATTTTCCAAAATACAGAAGCTATTGATGCTGTAGTAGTTGTCTGTGTATCAGACTGGCTAGATTATATGAATAATCTGGTAGAGCGTTTCAACCTTACGAAAGTAAAAGCAGTTGTTGCAGGTGGAGAAACTGGCCAAATGTCAATTTTTAAGGGGCTTGAAGCCGCTGAACAGCTGGCTACAGATGATGCCGTTGTTTTAATTCATGACGGAGTACGTCCATTGATTAATGAAGAAGTTATTAATGCTAATATACAGTCAGTAAAAGAAACAGGAAGTGCGGTAACTTCAGTTCGTGCTAAAGAGACAGTTGTTCTAGTCAATGATTCTTCTAAAATATCTGAAGTTGTTGATCGTACTCGTTCCTTCATTGCTAAAGCGCCACAAAGTTTTTATCTATCAGATATCCTTTCTGTTGAACGTGATGCCATTAGCAAAGGGATTACTGATGCAATTGATTCTAGTACTTTGATGGGTATGTACAATCGTGAACTCACTATTGTTGAGGGACCATATGAAAATATCAAGATAACAACACCAGATGATTTTTATATGTTTAAAGCTTTGTATGATGCTAGAGAAAATGAACAAATTTATGGGATGTAATGATGATTAAATTTAGTAATAAAATTGTACAAGAAGATTTAGCACTTATTAGTAACCAAAATTATATTAATTGGGAAAGAATTGCTAATAAAGGCGTTTTAATAAGTGGTTCTAATAGTATGTTAGCGAGTTATATGGTATTTTTACTAGCCTATCTCAATGAGACAAGAAATTACCAAACGCAAATTATTGCGACAGCTAGAAACATTGAAAAAGCCCGTGATAAATTTTCAGATTTAGTTGGGAAAGATTATTTCACCTTAATTCCTTATGATGTAGAAGAACGCCTAGAGTATGATGGAAAAGTGGATTACATTATCCATGCAGCAAGCAATGCTAGTCCAACTGCTATTTTGAGTAATCCTGTTAGCATCATAAAAGCTAATACAATTGGTACATTGAATTTATTAGACTTTGCAAAGGAAAAAACAATTGAAAACTTCTTGTTCTTATCAACGCGTGAAGTATATGGAACATCTATTAAAGAAGTGATTGATGAAGAAGCTTATGGTGGATTTGATATTTTAGCTACTAGAGCTTGTTACCCAGAAAGCAAACGTATGGCTGAAACTCTACTGCAAAGTTACTATGATCAATATAAGGTACCCTTTACTATTGCTCGTATTGCACATTCATTTGGTCCTGGTATGGAGCTTGGTAACGATGGTCGTATTATGAATGATCTTTTATCGAATGTCATTGATGGCAAAGATATCGTTTTAAAAAGTAGTGGTACAGCAGAGCGTGCTTTCTGTTATTTAGCAGATGCTGTATCAGGGTTATTTACTATTTTATTAAATGGTGAAGTTGGTCAAGCTTACAATGTAGCAAATGAAGATCAACCCATTATGATTAAGGATTTGGCACAAAAGTTAGTTGATCTCTTTTCTGATAAAAATATTTCAGTAGTATTCGATATTCCTAAAACTATGAGTGCAGGTTATAGCAAAATGGGGAGAACACGTCTCACTATGGCCAAATTAGAAGCGTTGGGATGGAAGCGAGAAGTTTCTCTTGAATCTGGAATATTAAAAACAGTACAAGCATTTGAGGAGTAATATGGTAAAGACAGCAGTTTTAATGGCGACATACAATGGCGAAAAATTTATATCTGAACAACTTGATTCAATTCGCCAACAGACATTAAAACCAGATTATGTATTATTGAGGGATGATTGTTCAACGGATGAAACAGTCAATGTCGTCAATAACTATATCGCAAAACATGAGTTAGAAGGCTGGAAAATTGTTAAAAACGACAAAAACTTAGGCTGGCGTTTAAATTTTCGTCAATTACTTATTGATGTGTTAGCCTATGAGGTTGACTATGTCTTTTTTAGTGATCAAGATGATATTTGGTATCTTGATAAAAACGAACGACAGTTTGCCATTATGTCAGATAAACCTCAAATTGAGGTTTTGAGTGCAGACGTTGATATCAAAACGATGTCTACAGAAGCCAGTGTTCCACATTTTCTAACTTTTTCTTCTAGTGATAGAATCAGTCAGTATCCTAAAGTATATGATTATCAAACATTCCGTCCCGGATGGACCATTGCTATGAAGAGAGATTTTGCGCAAGCTATCGCTGATAATTGGACTTTTGGAGCTAATATTTCGCACGATAATCTTATCGAGACAACTGCCAGTATTATTGGAAATGGTTATAACCTTAACGAAAGCGTAGGAGTTCATATTCGATATGGAGGAAACGCAAGTGGTAATAGCAAATTTGTTTTGAATTGGAAGTCGCCTAAAACACAACATATCACAGGATTAAAAACATTTGTTGATTTTTACGAAACCATGCAGAAGGTTGTCAACAAATATCAAAATGATGTCGCTTTAAATCAACGCTTAGCCTTTGAAAAAGAAAGATTGGAAGCTTCTAAATTGTCATTAATTCATAATAGTGCTTTTGTGATTAAAAATTGGCGACTCTATAACTCTAATAGTGGACGTATGAGAGATTTATTATTTGCGTTTAAAAAGTAAGGAATAATATGGTAAAAACAGCAGTTTTGATGGCAACATATAATGGTCAAGGTTTCATCCACGATCAGCTAGATTCAATTAGAAATCAAACGTTGAGACCAGACTATGTCTTAATGAGGGACGATGGCTCTACTGATGATACTGTAAAGGTGGTTGAAGACTATATAAAAGAGCACCGTTTAGATGGTTGGTCAATAACTAGTAATGATAAAAATTTAGGTTGGCGTTTAAATTTTCGTCAATTACTTATTGATGTGTTAGCCTATGAGGTTGACTATGTCTTTTTTAGTGATCAAGATGACACATGGTATCATCATAAAAATAAGATGCAAGTTGATATTATGGAAGAACGCCAAGATATAAACCTTCTTAGCGCCGATATTGATATCAAAAAGTTATCAGAAGAGGCTACTATTCCCAATAATTTTAAGTTCAATGGTGAGGAAACAATTTCTAAGTATCCATTAGACTTTTCATATCATAACTATCGTCAAGGTTGGACTTTTTGTTTACGCAAGTCGTTTGTTGATCAAGTAATGACTTTTTACAGTGATAATTTAATTTTGTCACATGATAATCTTTTTGCAGGGGTATCTGGTGTCATTGGTTCAGGTTACAATTTAAACAGAAGTGTTGGTGAACATAAGCGACATGCTGAGAATGCAAGTGGGAATATCTTGAATATGAGCTCAAGTTACGAAAGGCATTTACAAGAACTGTATTTTGTTTTGAGTTACTATATCATCCTTGTACCATTTTTAGAAAAAAGTAGCTCTAGTCAATTAAGGGAAGCTAAAGCTTATCTGGATTTTAATCAGCAACGTTATAAAAATGCTCAAAATAAAGATTTTGTAGCAATACTTAAACAAATGATGACTAAAAAACGGTTCTATGATAGCTTTTCAAATCGCATTCGTGACTTGGTGTTTTTATTAAAAGATATAAAAAGGAGTTAATATGAACCTCAAAAAAGTTCGTCTATTTGAAAAGTTTTTTCTAGACAAGAACTTGCATAAAACATATTTTATATTAGGCTTAACGATTACTATTGTATTGAGCCTATTAATGCCATTTTTCAATGAACCTGATGGACAATACCATTTAGCTGTGTCTGGTCGTATTTCAAATAACATTATTGATACTTCTTACTATGGAGAATATAATATTGATTCAGGTATGAGACGACAATCGACCTCCTATAGAGATGGTACTAGATTTGAAAAATACTATTTAAATAAAGCCAATTTTGTTGATGGTAATCATTTGCCTCGTGAGATAAACTATTCTAAACATAACTTTGTTTTTTGGGGTCATCTTGTGCCAGCAGTTGGCTTATTTTTAGGCAAATTTGTGTATCCTTCTATGGGGGTAATGATTACAGTAGCAAGGTTATTTAGTTCCTTTGTCTCAATCACCTTGGTTGCCCTCATTATCCGGTATGTGAAAAAAGGAAAGTTAATCTACTTTGCTATTTTCCTCAGTCCCGTAGTTCTAAATTCATTTGCTAGTCTATCTTATGACTCGACTGGATATATTGTATTTGGAGCATTTTTATCGCTTTTGATAAATCTTTTAGTTGATAAATCGTTGACTAAAAATCTTAGTATTGCTCTTATAGGATTGATTCTTTTAGTCATTGTTGCATGTAAGCAGAATTACTGGCTGTTTTTATTGCTAGTAATACCGGTATTATTGCAGGTTAACAATCCTAAATTAATGGGCTATAATCAGAAGCTATCACATTTATTTCAAGGTCTTAAATCTAAAAAGCTATTTTGGCTATGTCTAACCTTTTTGTCACTTGCTATAGTTTATGTTCTGACCGCAAGACATGGTGGTGTCCTTGCTGTTTTAAGACGTTATGTAATGACATTTGGCTATAATTATGCTGGTATCAATATTTTAAGTAATGACATTACTTCCTGGCTTGCCTCTCCATATCCAAGTCAGAATTTTATTCCCACTTGGGTATCATCAGTATGGTATCTCATGGTCTTTCTAGTATGGTTTTCTGAAGAAAAATTTGTTAAGTCAAAAAATATGGGATTTCTTTTCTTAGCTAGTTTCTTTGTGGGAATTCTTGGTGTCTTTTTTATCATGTTAGAATATCGTGGAGCGCCAACAAGCTACATTGAAGGAGTTCAAGGACGTTACTTTACTGTTACATTGCTTTTGGTACAAGTTTTTGCATCAAGTATTCCAGCGCGTCTAAATGAGGCAGGAAGGAAAGTGGTGCCGTATGCGTTAACTGGCTTGGTAATTGTATCAAATGCCTTATTGTTATTTGATACTGTTATTAGTTTAATTATGAGGAGAAACTAATGAAACTTTTGAAAAATATGTTTTATAATACCTCATACCAGTTATTGACTTTGTTGTTACCTTTAGTAACAGTTCCTTATGTTTCCCGTGTACTATCTCCTCAAGGCATCGGTATTAATGCCTATACGAGCTCCATTGTCATGTACTTTACTTTATTTGGTGCTTTAGGGATATCTTTGTACGGTAATCGTGAGATAGCTTTTGTGCAGTCAAATAAGTATAAGAGAAGTAAGATATTTTGGGAATTAGTTGTATTAAAACTTGCCTCTGTATCTATAGCAACGTTATTATTCTTTGGATTTGTCTTACTTACAAACGAATGGCAATTATTCTATTTAATTCAAGGTATTAATTTATTAGCGACTGCAACTGATATTTCGTGGTATTTTATTGGAGTTGAAGACTTTAAGATAATTGTCATTCGTAATACCATTGTTAAGCTTATTACAGTTGTTTTGACCTTCTTAGTTGTGAAGACGCCAGATGACCTAGCACTTTATATGTTTTTAATTGCATTTGCATCATTACTCGGAAATTTAACAGTCTGGCATCATTTAAAGCATGAAATCATCAAGATACCATTTAGTAGATTAGATATCTTAATACATCTAAGACCAACTTTAATGTTATTTTTACCCCAAATCACCATGCAGATTTATCTCTCTCTTAACAAGAGTATGCTGGGAGCAATGGATAGTGTGGTCAGTGCTGGATATTTTGATCAATCTGATAAAATTATTCGTATTTTATTTACCATTGTTTCAGCAATCGGAGGAGTTTTCTTACCAAGGCTCTCCAGTCTATTTTCTTCAGGAAAAGAAAAGCAAGCTAAGGCTTTACTTTTGAAACTTGTTGATTTAAGCAATGCTATCTCAATGTTAATGATTGCGGGAGTGGTAGGAGTTTCGTCGACATTTGCCGTCTTCTTTTTTGGGAAAGGGTATGAAGCTGTCGGTCCGCTAATGGCTGTTGAGTCTTTGATGATCATTTGCATTTCTTATGGTAACGCTTTAGGGACACAGTATCTACTGGCTTCAAGACGTACAAAAGCTTACACAATGTCTGCAGTTATTGGACTTGTGGCAAATGTTGTGCTTAATATACTTTTAATACCAATTTTAGGTGCTATGGGAGCTATTATCTCTACAGTTATTACTGAATTTATTGTCTCCCTATATCAAGCTATCTCTTTAAGAGATGTATTTACTTTTAAAGAATTAACAAGAGGAATGCTGCGCTATTTAATTGCTGCTACTCTTAGTGGAGCTGTACTCTATTATATCAATACTCAAATGTCAGTATCATTGGTAAATTATGTCATTCAAAGTTTAGTAGCAGTAACTATCTATGTCGGTATCGTTTTTATAACCAAAGCACCAGTCATTCAGTTATTTAGAGATTTTAGAAAAGAGCATAGAACATGAAATATTTAGCGGGTATTGTCACCTTTAACCCCAATATTGAACGCTTAGATCAGAACATTCGAGCAATTTATCCTCAAGTAAGCCACATCTATATCGTAGATAATGGCTCGAAAAATAAGGAAGAAATTTCTCAATTAGTAGCCGATTATAATGAAGAGGGGCACCTAACTGTTGATTATTTAACAGAAAATAAAGGGATTGCATATGCTTTGAACTGTATCGGTCAATTTGCAGTAGCACAAGAATTTGATTGGTTCTTGACTTTAGATCAAGATTCGGTTGTCCTAGGTGATTTGATAGATAATTATGAAAATTACCTTCATTTACCTAAGGTCGGTATGTTATCTTGTTTGTATCAAGATATGAACCGTGAAAATTTAGTGATGCAAGAATTTGACTATAAAGAAATTGAAGAGTGTATTACTTCGGCTGCTTTAATGAAAACGAGCGTTTTCGAAGAAACATCTGGCTTTGCAGAAGAGATGTTTATTGATTTTGTTGACTCTGAAATGAATTATCGTCTGTCAGAGATGGGATATAAGACTTATCAGGTTAATTTTATTGGTCTGTTACACGAAATTGGACACTCTTCACGAGTTAAAAAATTTGGCCATGTTTTTCATGTATTGAATCATTCACCATTTCGAAAATATTACATGATACGCAATGCGATCTATATTATAAAAAAATATGGTAAGAAGAAGCGATACAAATATTTAGTATTTATGCGAAATGAATTTGTTCGAGTGTTGGTAGCAGAAGAGCAAAAGAGCAAAAAAATAGTTGCTATGATTAAAGGCTTAAAAGATGGCTTATTGATGAAAGTGGATAAATATGGAAAATAAGGTAAAAACAGTTGCTGTTTTCTCAGGATATTATCTACCCTTCCTCGGAGGTATTGAACGTTATACAGATAAAATGACAGCAGATTTGGTTAAGCGTGGCTACCGTGTTGTTATTGTAACAACTAATCATGGTGATTTACCGATTATAGATGAAGACAAGGGTAGAAAAATTTACCGTTTACCGACCAAAAATATTGTCAAGCAGCGCTATCCTATTATTAACAAAAATCGAGAATACAACACGCTGATGAAATATGTTTCAGATGAAAATATTGATTTTGTGATTTGTAATACACGTTTTCAGTTAACAACGCTAGAAGGGCTATCTTTTGCAAAGAATCACCATTTACCTAGTATTGTTTTAGACCATGGGTCAAGTCATTTTTCTGTCAATAATCGTTTTTTAGATTTCTTTGGAGCTATCTATGAACATCTTCTCACAGCGCGTGTTAAGCATTATCGTCCAGATTTTTATGCGGTATCCAAGAGAAGCGTTGAATGGTTAAAACATTTTAATATAGAAGCTAAAGGAGTTATTTATAATTCGGTATCTGAAAGTCTAGGCTCTGATTTTGCTGGTACGGCTTACCTTGAAAAATCTGCTGATGATATTTTCATCACTTATGCTGGTAGAATTATTAAAGAAAAAGGCATTGAATTGCTCTTAGAAGCATTTTCGATGTCACAGTACTCTGAAAATGTTTATTTACAGATTGCAGGAGACGGACCTGAATTAGCACATTTGAAAGAGAAATATCAGTCCAAACAGATTAACTTTTTGGGGAAATTAAACTTTGAACAGACTATGTCTTTAATGGCACAGACTGATATCTTTGTTTACCCTTCAATGTATCCAGAGGGATTACCAACCTCTATTTTAGAAGCTGGTCTACTTTCAAGTGCTATTATTGCAACAGATCGCGGTGGAACAGTTGAAGTTATTGATAGCCCTGAGTTAGGAATCATCATGGAAGAAAATACTCAGTCACTCCATGAATCTCTTGATTTATTAGTAAAAGATAAGGCATTAAGAGAGAAACTACAACAGAATATTGCTAAAAGAATTAAAGAACATTTCACATGGGAAAAAACAGTTGAAAAGTTGGATTATATTATTCAAAAAAATTAACATTAAAAAGCTAGAGCATTACACAATGCTCTAGCTTTTTAATGTTAATTTTTAAGAGTTATAGGAGCTACGATTAGTTATTTCATTAGTTTTTGCAAAAAGTTTGCAATATTTTTCTTCCTGTATTGATGAAATAATTTTTTGGATTTGATTGATTTGGTCTGAAGTATTAATCAGATCAATATATGTAATTAAACTCTCTGAAGAAATCTCATGTTTGATAAAGGGAGAAAGCTTTTTATTGGTAATAATAATGTCTGGATTAAGATTAGTAATATTGGAAAGATCATCAGTTAATAAATAGTAAGGGTGGAAATGAATCTTTTTAGAAGAAAATCTCTGTAATAAGCATTCTGTTAAAATTTGGTTATTAATAAAGTCTGTAGTTAGTACGGCTATCTGTATCGGAGGAATATGATTTTTGATGATTCTTTCTAGATGAGTACAAAGGAGAAGAAAATGTTGTTCTTTAAACGTGTATTCTCCAATTTTACTTAACCAATTTGTAATTATCGGTCGGAGAATAGTAGTTAATTTATCATGTCTATGATAGTTCCATGAAGGAAATGAAATTGTTTCAGGGATTAATTGATTTAATCCTAAAATAAATGTTCGGAAAAAAAGATAGCAACTTTTACCAACTCATCATGATAGGAGCCAGATAAGGGAAGAGCATCTTTGAGTGGCTGTAATAATTTTTGGAATTTGGGATAATTTTCGAAAATAGCTATTACATTATCGATACGCTTCTCAGTCCAATTTGGATTAGAAAAAGAGTTATGGGAAGTAAGGTAAGCAAGAAAAATATAGTCTATATCGTCTTTTTTTAAATTAATTTTAAAGGAATCTATAATAACATTTTTGACACAATATTGTAATGTATCATAGATAAATATATTTTGTAGTTCAGTGAAAAGGGATGAGTAAGGGACAACTACATTATAATTAATACGTTTCCATGATAGAGACAACAATGTATCAAAGAAAATAAATGTATTTGGGAAGTAATGAGAAGCAGTAAAAGTAGTTGAGTGTTCTAATAACAATCGTTTGATGAGCAATTTATCCATCTTAGACATGGGATAAACTTCTATACCAAATTGAGCATTTAAAAATGCGATTAAATAGCGAATTCGATACTCGTCACCGGTAATAGTATTTTTGACAATCTGAAATCCAAGTTTTTCTAGTAATGGACTAATATGTTTTCGTATGCGATAAGCAGTTGCACAAGATAGTCCAAATTTTTCACTAAAGTAAGTTAAAGGTAACCTGCCTGAATCATTCGTGATCAAAAATTTTAAAAGTTGTAAAACGTGTGATTGATGATAAATATATTTGAAAGCTTGTTCTCTAGTTACACCATTAGATTGGTAGACTATTGTACTCTTTTCGATATTCAGAGAGAGTTGACTGTTAAATAAAGTTGTTAAATCATGACAATATTTCCTAATAAGTAGTTCAGATAAACCAAGTTGATGACATGATTTGTCTAGAGTAATGGAAGGGTAGTAATCATAGCATAAAGTTAGAAGTTTTATTTGATTAAGGATGTCTTTTTCTAAATAATTTTCAATCAATTCAGTAAACTCTCTCAAACATTATTTTTAAGCAATATTTTAAAACATAAAAAAAGAAAAATCAACTACTTAAGCTCATTGAAATATTTCTAAGATAATAAAAAATAAGATTATCAAATAAAAAGAAAAATTATTCAAAAATTGGGAAAAAACATTAAAATTCCATACCTTATAATAAGAAATTATTGATATCATAATAAGTGATAGTTTGTATATTCTAGGATATTCTGTATCTGATCTTAGATTTAGAAACGACATTTCGGCACAATAGGAGTTGTAAAATGAGAAAATACCAAAAATTTTCTAAAATATTGACGTTAAGTCTTTTTTGTTTGTCGCAAATACCGCTTAATACCAATGTTTTAGGGGAAAGTACCGTACCGGAAAATGGTGCTAAAGGAAAGTTAGTTGTTAAAAAGACAGATGACCAGAACAAACCACTTTCAAAAGCTACCTTTGTTTTAAAAACTACTGCTCATCCAGAAAGTAAAATAGAAAAAGTAACTGCTGAGCTAACAGGTGAAGCTACTTTTGATAATCTCATACCTGGAGATTATACTTTATCAGAAGAAACAGCGCCCGAAGGTTATAAAAAGACTAACCAGACTTGGCAAGTTAAGGTTGAGAGTAATGGAAAAACTACGATACAAAATAGTGGTGATAAAAATTCCACAATTGGACAAAATCAGGAAGAACTAGATAAGCAGTATCCCCCCACAGGAATTTATGAAGATACAAAGGAATCTTATAAACTTGAGCATGTTAAAGGTTCAGTTCCAAATGGAAAGTCAGAGGCAAAAGCAGTTAACCCATATTCAAGTGAAGGTGAGCATATAAGAGAAATTCCAGAGGGAACATTATCTAAACGTATTTCAGAAGTAGGTGATTTAGCTCATAATAAATATAAAATTGAGTTAACTGTCAGTGGAAAAACCATAGTAAAACCAGTGGACAAACAAAAGCCGTTAGATGTTGTCTTCGTACTCGATAATTCTAACTCAATGAATAACGATGGCCCAAATTTTCAAAGGCATAATAAAGCCAAGAAAGCTGCCGAAGCTCTTGGGACCGCAGTAAAAGATATTTTAGGAGCAAACAGTGATAATAGGGTTGCATTAGTTACCTATGGTTCAGATATTTTTGATGGTAGGAGTGTAGATGTCGTAAAAGGATTTAAAGAAGATGATAAATATTATGGCCTTCAAACTAAGTTCACAATTCAGACAGAGAATTATAGTCATAAACAATTAACAAATAATGCTGAAGAGATTATAAAAAGGATTCCGACAGAAGCTCCTAAAGCTAAGTGGGGATCTACTACCAATGGATTAACTCCAGAGCAACAAAAGGAGTACTATCTTAGTAAAGTAGGAGAAACATTTACTATGAAAGCCTTCATGGAGGCAGATGATATTTTGAGTCAAGTAAATCGAAATAGTCAAAAAATTATTGTTCATGTAACTGATGGTGTTCCTACGAGATCATATGCTATTAATAATTTTAAACTGGGTGCATCATATGAAAGCCAATTTGAACAAATGAAAAAAAATGGATATCTAAATAAAAGTAATTTTCTACTTACTGATAAGCCCGAGGATATAAAAGGAAATGGGGAGAGTTACTTTTTGTTTCCCTTAGATAGTTATCAAACACAGATAATCTCTGGAAACTTACAAAAACTTCATTATTTAGATTTAAATCTTAATTACCCTAAAGGTACAATTTATCGAAATGGACCAGTGAAAGAACATGGAACACCAACCAAACTTTATATAAATAGTTTAAAACAGAAAAATTATGACATTTTTAATTTTGGTATCGATATATCTGGTTTTAGACAAGTTTATAATGAGGAGTATAAGAAAAATCAAGATGGTACTTTTCAAAAATTGAAAGAGGAAGCTTTTAAACTTTCAGATGGAGAAATCACAGAACTAATGAGGTCGTTCTCTTCCAAACCTGAGTACTACACCCCTATCGTAACTTCAGCCGATACATCTAACAATGAAATTTTATCTAAAATTCAGCAACAATTTGAAACGATTTTAACAAAAGAAAACTCAATTGTTAATGGAACTATCGAAGATCCTATGGGTGATAAAATCAATTTACAGCTTGGTAATGGACAAACATTACAGCCAAGTGATTATACTTTACAGGGAAATGATGGAAGTGTAATGAAGGATGGTATTGCAACTGGTGGGCCTAATAATGATGGTGGAATACTTAAGGGGGTTAAATTAGAATACATCGGAAATAAACTCTATGTTAGAGGTTTGAATTTAGGAGAAGGTCAAAAAGTAACACTCACATATGATGTGAAACTAGATGACAGTTTTATAAGTAACAAATTCTATGACACTAATGGTAGAACAACATTGAATCCTAAGTCAGAGGATCCTAATACACTTAGAGATTTTCCAATCCCTAAAATTCGTGATGTGAGAGAATATCCTACAATAACGATTAAAAACGAGAAGAAGTTAGGTGAAATTGAATTTATAAAAGTTGATAAAGATAATAATAAGTTGCTTCTCAAAGGAGCTACGTTTGAACTTCAAGAATTTAATGAAGATTATAAACTTTATTTACCAATAAAAAATAATAATTCAAAAGTAGTGACGGGAGAAAACGGCAAAATTTCTTACAAAGATTTGAAAGATGGCAAATATCAGTTAATAGAAGCAGTTTCGCCGGAGGATTATCAAAAAATTACTAATAAACCAATTTTAACTTTTGAAGTGGTTAAAGGATCGATAAAAAATATAATAGCTGTTAATAAACAGATTTCTGAATATCATGAGGAAGGTGACAAGCATTTAATTACCAACACGCATATTCCACCAAAAGGAATTATTCCTATGACAGGTGGGAAAGGAATTCTATCTTTCATTTTAATAGGTGGAGCTATGATGTCTATTGCAGGTGGAATTTATATTTGGAAAAGGTATAAGAAATCTAGTGATATGTCCATCAAAAAAGATTAAAAATTATGCGCTTTAGTATTCTTAATTAATTAACTAAAATTCCATGACTTGAAGGGAGTGGTGCTGCGGTGTATTAAAATCCGCATATTATTAATCATGTTGATTAACTAAAATAAGAAGGAGATAGAAATGAAAAGAATCAACAAATATTTTGCAATGTTCTCGGCATTGTTACTGACTTTAACGTCATTGCTCTCAGTTGCACCAGCGTTTGCGGATGAAGCAACAACTAATACAGTGACTTTGCACAAGATTTTGCAAACCGAATCAAATCTTAACAAAAGTAACTTCCCAGGAACTACAGGTCTTAACGGAAAAGACTACAAAGGTGGAGCTATTTCTGACCTTGCTGGTTACTTTGGCGAGGGATCTAAAGAAATCGAAGGTGCGTTCTTTGCTTTAGCTTTGAAAGAAGATAAAAGTGGTAAAGTGCAATATGTTAAGGCAAAAGAAGGTAACAAATTAACACCAGCCTTAATTAATAAAGATGGTACTCCTGAAATAACAGTAAATATTGATGAGGCCGTGTCTGGATTGACACCAGAGGGAGATACTGGACTTGTTTTCAACACCAAAGGATTGAAAGGCGAGTTTAAAATTGTTGAAGTTAAATCAAAATCTACTTACAACAATAATGGTTCCCTCCTGGCTGCTTCAAAAGCGGTTCCAGTTAACATCACTCTTCCATTGGTAAATGAAGATGGTGTTGTTGCTGATGCCCATGTTTATCCAAAGAACACTGAAGAAAAACCAGAAATTGATAAAAACTTTGCTAAAACAAACGATTTGACAGCATTGACAGATGTTAATAGACTTTTGACAGCTGGCGCAAATTATGGTAATTATGCACGTGACAAAGCAACTGCTACTGCTGAAATCGGTAAAGTTGTTCCTTATGAAGTTAAAACAAAAATTCACAAAGGTTCTAAATACGAAAACTTGGTTTGGACAGATATAATGTCAAATGGTTTGACAATGGGTTCAACTGTTAGCCTTAAAGCTTCAGGAACTACAGAAACTTTTGCTAAGGATACAGACTATGAACTTAGCATTGATGCCCGTGGTTTCACATTAAAATTCACAGCTGATGGATTGGGCAAATTGGAAAAAGCAGCTAAAACAGCTGATATTGAATTTACATTGACTTATAGTGCTACTGTTAATGGTCAAGCAATTATTGATAATCCAGAATCCAATGATATCAAATTGTCGTATGGTAACAAACCAGGTAAAGACTTGACTGAACTTCCTGTTACACCTTCAAAGGGTGAAGTAACAGTTGCTAAAACTTGGTCTGACGGAATTGCACCTGATGGTGTAAACGTTGTTTACACATTGAAAGATAAAGATAAAACTGTTGCTTCAGTATCATTGACAAAAACATCTAAAGGTACAATCGACCTTGGAAATGGTATCAAATTTGAAGTATCTGGTAACTTCTCGGGTAAATTCACTGGTCTAGAAAACAAATCATACATGATCTCAGAACGTGTTTCTGGTTACGGAAGTGCAATAAATCTAGAAAATGGTAAAGTAACCATTACCAATACCAAAGATTCTGATAACCCAACACCATTGAACCCAACTGAACCAAAAGTTGAAACTCATGGTAAGAAATTTGTCAAAACTAATGAACAAGGTGACCGTTTGGCTGGTGCACAATTCGTTGTGAAAAACTCAGCAGGTAAATACCTTGCTCTTAAAGCAGATCAATCAGAAGGTCAAAAAACTTTAGCTGCTAAGAAAATAGCTTTAGATGAAGTTATCGCTGCTTATAACAAGTTGTCTGCAACAGACCAAAAAGGTGAAAAAGGAATTACTGCAAAAGAACTTATCAAAACTAAACAAGCAGATTACGATGCAGCCTTCATTGAGGCTCGTACAGCTTATGAGTGGATAACAGATAAGGCTAGAGCCATTACCTACACTTCAAACGATCAAGGTCAATTTGAAGTTACAGGTCTTGCAGACGGTACTTACAACCTTGAAGAAACACTTGCTCCAGCAGGATTTGCTAAGTTGGCAGGTAATATTAAGTTTGTAGTTAATCAAGGGTCATACATAACAGGTGGTAACATTGACTACGTTGCTAACAGCAACCAAAAAGATGCGACACGTGTAGAAAATAAAAAGGTAACAATCCCACAAACAGGTGGTATTGGTACAATTCTTTTCACAATTATTGGTTTAAGCATTATGCTTGGAGCAGTAGTTATCATGAAAAGACGCCAATCAAAGGAAGCTTAAGGCTAGTCTTTGATGATGTATAAGCGCAGTTAAAGCTGTGCTTATGATCTAAGGGTATTTCAGTAGAAGTACTCTTAGATCATAAGCAAGAGCCATTATCTAGGAGATGACGTGAAGACTAAAAAAATCATCAAAAAAACAAAAAAAAAGAAGAAGTCAAATCTTCCTTTTATCATTCTTTTTCTAATAGGTCTATCTATTTTATTGTATCCAGTGGTATCACGTTTTTACTATACGATAGAATCTAATAATCAAACACAGGATTTTGAGAGAGCTGCTAAAAAACTTAGTCAGAAAGAAATCAATCGACGTATGGCTCTAGCACAAGCTTATAATGATTCTTTAAATAATGTCCATCTTGAAGATCCTTATGAGAAAAAACGAATTCAAAAGGGGGTAGCAGAGTACGCCCGTATGTTAGAGGTAAGTGAAAAAATCGGAACAATTTCAGTTCCTAAGATAGGTCAAAAACTCCCTATATTTGCAGGTTCAAGTCAAGAAGTTCTATCTAAAGGAGCAGGGCATTTAGAAGGTACCTCTCTTCCAATTGGGGGCAATAGTACACATACTGTTATAACAGCGCATTCAGGAATTCCAGATAAAGAACTCTTTTCTAACCTTAAAAAGTTAAAAAAAGGAGATAAGTTTTATATTCAAAACATAAAAGAAACGATAGCATATCAAGTAGATCAGATAAAAGTCGTTACACCCGATAACTTTTCAGATTTGTTGGTTGTTCCTGGACATGATTATGCAACCTTATTGACTTGCACCCCGATTATGATCAATACACACAGACTTTTAGTAAGGGGACATCGTATCCCTTATAAAGGTCCTATTGATGAAAAATTAATAAAAGACGGTCATTTAAACACGATTTATAGATATCTATTCTATATATCTTTAGTTATTATTGCTTGGTTACTTTGGTTAATAAAACGTCAACGTCAAAAAAATCGTTTAGCAAGTGTTAGAAAAGGAATTGAATCATAATGGGAGGAAAATTTCAGAAAAACCTTAAGAAATCGGTCGTTTTAAATCGATGGATGAATGTAGGCTTGATACTATTGTTCTTAGTTGGTCTTTTGATAACCTCATATCCTTTTATTTCAAATTGGTACTATAATATTAAAGCTAATAATCAAGTAACTAACTTTGATAATCAAACCCAAAAATTAAATACTAAAGAGATTAATAGACGATTTGAGTTAGCAAAAGCTTATAATAGAACACTGGACCCAAGCCGCCTATCAGATCCCTATACTGAAAAAGAAAAAAAAGGTATTGCTGAATACGCCCACATGCTTGAGATTGCTGAAATGATTGGATATATTGATATACCGTCTATCAAGCAAAAATTACCTATCTATGCGGGGACTACCAGTAGTGTTCTTGAAAAAGGAGCAGGACACCTTGAAGGAACCTCCTTGCCAATTGGTGGAAAAAGTTCACATACTGTTATCACAGCTCATCGCGGCTTACCTAAAGCTAAGTTATTTACAGATTTAGATAAACTTAAAAAAGGAAAAATTTTTTATATTCATAATATCAAAGAAGTTTTAGCCTATAAGGTTGATCAAATAAGTGTTGTAAAGCCAGATAATTTTTCTAAATTATTGGTTGTTAAAGGTAAGGATTATGCGACTTTGCTAACATGTACACCTTATTCGATTAATTCACATCGTTTACTAGTTAGAGGGCATCGAATCAAGTATGTACCTCCTGTTAAAGAAAAGAACTATTTAATGAAAGAATTGCAAACACACTATAAACTTTATTTCCTCTTATCAATCCTAGTTATTCTTATATTAGTCGCTTTACTATTATATTTAAAACGAAAATTTAAAGAGAGAAAGAGAAAGGGAAATCAAAAATGAAAAAGATTAGAAAAAGTTTAGGACTTCTACTATGTTGCTTTTTAGGATTGGTACAATTAGCGTTTTTTTCGGTAGCCAGTGTAAATGCTGATACCCCTAATCAACTAACAATCACACAGATAGGACTTCAGCCAAATACTACAGAGGAGGGGATTTCTTATCGTTTATGGACTGTGACTGACAACTTAAAAGTTGATTTATTGAGCCAAATGACAGATAGCGAATTGAACCAGAAGTATAAGAGTATCTTGACTTCTCCTACTGATACTAATGGTCAGACAAAGATAGCACTCCCAAATGGTTCGTACTTTGGTCGTGCTTATAAAGCTGATCAAAGCGTTTCAACAATAGTACCTTTTTATATTGAATTACCAGATGATAAGTTATCAAATCAATTACAGATAAATCCTAAGCGAAAAGTTGAAACAGGCCGATTAAAACTTATTAAATATACAAAAGAAGGAAAGATAAAGAAAAGGCTATCCGGAGTAATATTTGTATTATACGATAACCAGAATCAGCCAGTTCGCTTTAAAAATGGACGATTTACGACCGATCAAGATGGGATTACTTCATTAGTAACTGATGATAAGGGAGAAATTGAGGTTGAAGGTTTATTACCTGGTAAGTATATTTTTCGAGAAGCAAAAGCACTAACTGGTTACCGTATATCTATGAAGGATGCTGTAGTTGCTGTAGTTGCTAATAAAACACAGGAAGTAGAGGTAGAAAACGAAAAAGAAACTCCTCCACCAACAAATCCTAAACCATCACAACCGCTTTTTCCACAATCATTTCTTCCTAAAACAGGAATGATTATTGGTGGAGGACTGACAATTCTTGGTTGTATTATTTTGGGAATTTTGTTTATCTTTTTAAGAAAAACTAAAAATAGCAAATCTGAAAGAAACGATACAGTATAGTAATTTGGTATTAATATGATTTTTAATCACTACTACTAATTAGTAATTAAAAAACTTGCAATTGCAAGTTTTTTTTGTTATGCTATAGGTGTCTTCAGGGCAGGGTGTAATTCCCGACCGGCGGTAATCGCTTCCAACTTATTTGTCAGTTGTGAAGCATCAGTCCGCGAGCGAAAGCTGATGTGGTGAGATTCCACAACCGACAGTAAAGTCTGGATGGGAGAAGACAAAGGTTTTTTCGCGTACATACGCTTACCTTTGGAGCTTCTTTCAATTTATTTAAATTGGAGGAATTTTTTTATGACAAATACACGTAAAATGGTGACAATCGCCATTCTTTCTGCCTTATCTTTTGTATTGATGATGGTTTCATTTCCATTAATACCAGGAGCAGAATTTTTAAAGGTTGATTTTTCAATCCTTCCGATGTTAGTTGCTTTTATTTTATTTGATTTGAAATCAAGTTATGGTGTACTCTTATTAAGATCACTTTTAAAAGTTATACTTGCTAATCGTGGTCCAGAAACGTTTATTGGTTTACCGATGAATATGGTTGCTCTAGCTTTATTTTTAGCAAGTTTCGCTATTTTCTGGAAAAATAGAGAGAGTGCAAAAGATTTTATTAAAGCTAGTCTATTTGGTACAGTTAGCTTGACCGTATCTATGGTAGCTCTCAACTATGTCTTTGCGATTCCTTTGTATGCTATATTTGCTAACTTTGATATCAGAACATTTATTGGTGTAGGCAATTACCTTTTAACAATGGTTATTCCATTTAATATCGTTGAGGGAATTTTAATTTCGATTGTTTTCTATCTAACTTACGTGGCTTGTTTGCCAATATTAGAAAGATATAAAAAGACTAATGTTATCTCGTCAAAATAGTAAACTTATTCAAGCATTTATTGCTATTATCTTATTTTTCAGTTTAGGATTGGTCATCAAATATTGGCCCGACACTGTAATTTCATTTGACCAAACTATTCAAGAAAGTGTTAGAGGACAGTTGCCAAATCTTTCTACAAGATTTTTCAAGTTAATCACTGTGATTGGTAATACTGTAAGCCAGATAGCTATTGCGATTATGAGCGTCACTTTCTGTTACCTTAAGAAGTGGTATCCTCAAGCTAGATTTATCGCAGTAAATGCTATTATCTCTGGTATATGTATACTTTCTTTAAAACTTATTTTTCAAAGAGTAAGACCAACTTTAACCCATTTAGTATTTGCAGGTGGCTATTCGTTTCCCAGTGGGCACTCGATGGGAACATTTATGATATTTGGGAGTATTATTATTTTATTGCAGTACTATATGCCTAAGAGTATATGGAAACTGTTGTGCCAAGGTACTTTGGGTTTGCTCATTTTTTTAATTGGGTTATCTCGTATTTACCTAGGGGTTCATTTTCCGACAGATGTTTTAGCTGGTTTTATACTTGCTTATGGTATTTTGAATCTAACTGCGTATATCTTTTTAGCCAAGGATTGGTTAAAGAAAGTGAAGTAAATAAAAGATTGGGACTAACTGACGTTCCAATCTTTTTTAGTTTTATTGTAGTAGTGAGGTTATTTTAGTTAAAATTGTGATACAATTATCCTATGAAAAAACGTTATCGTGCGATTAATGATTATTATCGAGAACTCTTTGGAGAAAAAATATTTAAATTACCTATAGATGCTGGTTTTGACTGTCCTAACAGAGACGGAACAGTTGCTAGAGGAGGGTGCACTTTTTGCACAGTTTCTGGTTCAGGGGATGCTATAGTTGCTCCAGAAGCTCCTATTCGTGAACAATTCTATAAAGAAATTGATTTCATGCATAGAAAGTGGCCTGAGGTTAATAAATACTTAGTCTATTTTCAAAATTTTACCAATACCCATGCTAAGTTAGAGATAATTAAAGAGCGTTACGAACAGGCTATTAATGAGCCAGGAGTTATCGGAATCAACATCGGAACAAGGCCGGATTGCTTACCTGATGAAACTATATACTATCTCGCTGAACTTTCTGAAAGAATGCATGTGACTTTAGAATTAGGCCTTCAGACAACTTATGAAGCAACTTCTGCATTAATAAATAGAGCACATTCATATGACCTTTACAAAAAAACTGTTAAGAGAATACGAGAATTAGCTCCTAAAGTAGAAATCGTTTCTCACCTAATAAATGGCCTTCCAGGGGAGACACATGATATGATGGTGGAAAATGTTCGTCGATGTGTTACGGATAATGATATTCAGGGTATAAAATTACACCTTCTGCATCTTATGACTAATACAAGAATGCAGAGAGATTACCATGAAGGTCGTTTACGTTTGTTAAGTCAAGAAGACTATATTTCGATTATTTGTGACCAACTGGAGATTATTCCAAAACATATTGTTATTCACCGAATTACTGGTGATGCGCCACGTCATATGTTAATTGGACCGATGTGGAGCCTTAATAAATGGGAAGTGCTTAATGCCATTGACAAAGAAATGGAGAAAAGACAGTCATATCAAGGATGTAAAGCTGAGGTAAAACATGATTAAAAGACCAATTCATCTTTCTCATGATTTTTTAGCAGAAGTTATTGATAAAGAAGCAATAACGCTTGATGCAACTATGGGAAATGGGAATGATACTGTTTTTTTAGCGAAAAGTTCTAAAAAAGTTTATGCATTTGATATTCAAGAAGAAGCAATAGCAAAAACGAAAGCAAAGCTCACGGAGCAAGGGATCTCTAACGCTGAACTTATCTTGGATGGGCATGAAAATTTGGAACAATATGTTCATACACCTTTAAGAGCGGCTATATTTAATCTGGGATACTTACCCTCAGCGGATAAAACAGTTATTACAAAACCACACACAACTATCAAGGCAATCAAAAACGTTTTAGACATTTTAGAAGTAGGTGGACGTCTATCACTTATGGTTTATTATGGTCATGATGGTGGAAAAAGTGAGAAAGATGCGGTGATAGCATTCGTGGAACAATTACCACAGAATAATTTCGCTACAATGCTTTATCAACCACTCAATCAAGTTAATACGCCTCCCTTTTTAATTATGGTAGAAAAGTTACAATCATATGAAAATGAGGTGTAACTATCTTTAGGCAATTAGCTAAAATGATAATTTCTATAAAATGCCATAAACAATATTATCGACTATGCGCTCAGTGCTATTATATGATATAATGATAGCATTATCTAATAGAAGAACAGTTGGTAGAGTTAATCGCTATCAGCTAAATTCAAATAATTTTTATTTAGGAGTAATTTTCCATGCAAGACCCTGGCAGTCAGAGTTTGTTACTACAATTTGTTATTTTATTAATATTAACCCTATTTAACGCCTTCTTTTCAGCATCTGAAATGGCTTTAGTATCGCTAAACCGCTCTAAAGTAGAACAGAAAGCTGAAGAAGGGGACAAAAGGTATCGACGTCTTTTGGACGTTCTTGAAAATCCCAATAATTTTTTATCAACAATTCAAGTTGGTATTACTTTTATTAGCCTTTTGCAAGGGGCTAGTTTATCTGCCTCACTAGGACATGTGATTTCAGGGTGGCTAGGAAATTCAGCAACAGCCCGTACAGCAGGGAGTATTATTGCGCTAATCTTTTTAACATATGTCTCTATTGTTCTAGGAGAATTATATCCTAAGCGTATTGCTATGAATTTGAAAGATCGTCTAGCAATTGTTTCAGCTCCCATTATTATCTTTCTAGGGAAAATCGTAAGCCCCTTTGTATGGTTGCTCTCAGCTTCAACTAACTTATTGAGTAGAATCACTCCGATGACTTTTGATGATGCTGACGAGAAGATGACACGTGATGAAATTGAATATATGTTGACGAATAGTGAAGAAACTTTGGAAGCTGAAGAAATTGAGATGCTGCAAGGGATTTTCTCGCTAGATGAAATGATGGCGCGTGAAGTTATGGTTCCGCGCACTGATGCTTTCATGATTGACATCAACAATGATGCACAATCAAATATTGAAGGAATTTTATCACAAAACTTTTCTCGTGTCCCTGTTTTTGATGACGATAAAGATAGAGTTGTTGGTGTTTTACATACCAAGCGCTTATTGGAAGCGGGCTTTAAAACTGGTTTTGATACTATCGACTTGCGAAAAATACTTCAGGAACCTCTTTTTGTTCCAGAAACGATTTTTGTAGATGACCTTTTAAAAGCATTACGCAACACTCAAAATCAAATGGCCATTTTACTAGATGAATATGGTGGCGTTGCTGGTTTAGTAACTCTAGAGGATTTATTGGAAGAAATTGTCGGCGAAATTGATGATGAAACAGATACAGCTGAACAATTTGTCAGGGAAATCGATGAGAATATCTATATTGTTCTAGGAACTATGACGCTTAATGAATTTAATGATTATTTTGAGACAGAGTTAGAAAGTGATGATGTTGATACAATTGCGGGTTATTATTTAACTGGTGTGGGTAGTATTCCAAACCAAGAGGAAAAAGTAGCTTACGAAGTAGACAGCAAAGATAAACACATCACTTTGATTAATGATAAAGTTAAAGATGGTCGTATAACAAAATTGAAGGTGCTATTGTCTGATATAGAACAGAATATTGAAAAAGACTAAGATTACTTAGTCTTTTTTTCATGAAAATGATATAATAAAGTCATAAAAACGGTTACAAGGTGATGAAATGGCAGAAATAGACTATAAAAAAGTAACAGGAATGATCCATTCTACAGAAAGTTTCGGCTCTGTGGATGGGCCAGGTATTCGTTTTATCATTTTTATGCAAGGATGTAAAATGCGTTGTCAATACTGTCATAATCCTGATACTTGGGAAATGGAAACTAACAATTCAAAGGAACGTACCGTTGAGGATGTTCTAAAGGAAGCTCTCCGTTATAAACATTTTTGGGGAAAAGATGGAGGTATCACAGTTTCAGGTGGTGAAGCAATGCTGCAAATTGACTTTATTACAGCCCTCTTTATTGAGGCTAAGAAACTAGGTATTCATACGACGCTAGATACTTGTGGTTTTGCTTATCGAGCAACACCAGAATACCATGCTATCCTTGAAAAATTGTTAGATGTTACTGATTTGGTACTCCTTGACTTAAAAGAAATTGATCCAGAACAACATAAAATTGTAACTCGTCAGTCTAACAAAAATATTTTACAGTTTGCTAGATATTTATCTGATAGAGGTACTCCGGTATGGATTCGTCATGTTTTAGTTCCTGGATTGACTGATATTGATGACCATTTAAAACGTTTGGGTGAATTTGTCCAAACACTTGATAATGTCGATAAATTTGAAGTATTGCCTTATCATACTATGGGAGAGTTCAAATGGCGTGAATTAGGAATTCCGTATCCATTAGCTGGTGTGAAACCACCAACTCCAGAACGTGTTAAAAACGCTAAAGATATCATGAAAACAGAATCCTATACAGAATATCTAAAAAGGATTCAAAATTAGTTTTAAGTTGAATTTTATTCAACTTTTTTAGTTGCAAAGGGCTTCCTAGTAAGATTTTTTGCTAAGTTATTCAATTTTTGCTACAATAAGGTGAATATAAAAGAAGAGGTAAAAACATGTCTAAAATTTTAGTCTTTGGTCACCAAAATCCAGATTCAGATGCTATTGGATCATCAGTTGCTTTTGCATATCTAGCTAAAGAAGCTTGGGGGCTTGACACAGAGGCCGTTGCTTTAGGAACTCCAAATGAAGAAACAGCATATGTTTTAGATTATTTTGGTGTTCAAGCACCTCGAGTAGTAGAATCTGCAAAAGCAGAGGGTGTAGAGACAGTCATTTTAACTGACCATAACGAATTCCAACAATCTATTTCTGATATTAAAGATGTGACAGTTTATGGTGTTGTTGATCATCATCGTGTTGCTAACTTTGAGACTGCCAATCCGTTATATATGCGTTTGGAACCAGTTGGCTCAGCATCATCGATTGTTTACCGTATGTTTAAGGAAAATGGAGTATCAGTACCCAAAGAGTTGGCTGGTTTATTATTATCAGGTTTGATTTCAGATACTCTTCTTTTGAAATCACCAACAACTCATGCTTCAGATATTCCAGTTGCAAAAGAACTAGCAGAGCTTGCAGGTGTAAACTTAGAAGAATATGGTTTAGAAATGCTTAAAGCAGGTACTAACCTCTCAAGTAAGACTGCAGCGGAGTTGATTGATATTGATGCTAAAACATTTGAATTAAATGGAGAAGCTGTTCGTGTTGCACAAGTTAATACTGTGGACATTAACGATATTTTAGCACGTCAAGAAGAGATTGAAGTTGCTATTCAAGAAGCAATTGTCACAGAAGGTTATTCTGATTTTGTATTGATGATTACTGACATTGTTAATTCAAATTCAGAGATTTTAGCTCTCGGTTCAAATATGGCTAAAGTTGAAGCAGCTTTTGAATTTACACTTGAAAATAACCACGCTTTTCTTGCTGGGGCAGTATCACGCAAAAAACAAGTTGTTCCTCAATTGACAGAAAGCTACAATGCTTAATTAATCATGTAAAACGGGCTGCGTCCCGTTTTTTTAGTCATACATTTAGGAGCGCTTTTATGATATTAACGTTTAATCCAGGAAAGTTAGAAAGACAAGAGTTTTTTAAGGAGCTTATTAACTATCTTTGGATACATGATGATGTAACACTAAGAAAAATAAAGTCCCACTTTACAGACTATTCTAAAATTGACCGTTTGTTAGAAGAATATATTAATCATGGATATATCCTTCGCCAAAATAAACGCTACAGCCTTAATCTTCCTTTTCTGAGTTCGCTAGATGGATTAGTATTAGATGATTTGGTTTTCATAGATTCTGATAGTCAAATCTATCAGTTATTACAGAAGCGAAAATTTGTGACAAATTTAGATAACCCAACCAATCACTTGGTATTTGTAGAAGAGACAGATTTTGAAAGAAACACTTTGACTCTTTCTAATTATTTCTATAAACTAACTAACGGTTATCCACTTTCAAGAGAACAAAAAAAGCTTTATCAACTTTTAGGAGATGTTAATTCGGAATATGCTTTAAAATATATGTCAAGCTTTATATTGAAATTTCTTCGCAAGGATAGTGTTAAGCAAAAACGTACAGTTATTTTTATCCAAGCTTTAGAATTACTTGGATATATTAGCTTAAACCAAGATACTACCTATCGTTTAAATGCTAAACTTGATGTTGAAGCTTTAAAGATTTACTTAACATAAAAAAGACTGGAAGTTTGTCCAGTCTTTTTTAGTCAACTTTTGTCATCAACCAGAGAAAATAGGGGGCACCAATTATTGATACAACCAATCCAGTGGGAATACCCGTACCAACTAAGAGGAGACGACCTATAGTATCTGATACCAATAGGATAATAGCACCAATAAGAAGACAGCTAGGTAGTATAATTTTATGGTTATTTCCTAATAGTCGTCTACTTAAGTGCCCAGCGAGTAAGCCTATAAAAGTAATATTACCAATTAAGACGACGCTAATAGCAGCGAGGCTACTTGTCAGCATCAAAGTATATATTCTTTCCTTTTTTAAATGAAGTCCTAGAGCGAGAGCAGTCTGCTCGTTTAGGTTCATAATATTAAGGTGGCGACTGCGACTATATGCTAATCCCCATAACAAAATGAGAATCGGGATAAAAGTGATAATGGTAGTCCAGGAACTAATTGTAATTTTTCCACTAAGCCATTCAACGATCATATCCATTTTTTGATTATTAGACTGACTAATAATCAAAATCATAACGCCTGAAATAATTGTAGATATTCCGATACCAGTGACGATTAATCGTGTAGGGCTAATATTGTGATTTCTTCTGTATGACATAAGATAGATAAGAAAAATAGTTACCAACCCTCCAAACATAGCAAATAGGGGTAAAAAGTATAATATAGTTGGATTGCTAACATTAAATGTTCCTATGGTTAGAGCGATTACTAATCCAGCTCCAGCATTGATACCAAGAATACCGGAATCAGCTAGTGGATTTTTGGTTAACGTCTGTAATAGCAACCCAGCAATTCCTAAAGAAGCTCCCCCAAAGATACAGACAATAATACGAGGTAAACGAATGTTAGTAATGATAAAAAGGAAGGCATCATCAGATTTTCCACTTATTAGTTTTAAAACGTCAATAACGGAAGTATTAGCATAGCCAAGTGAAATTGATACTAGTATTAATAATAGTAGGATAATGACAGATGATATTAAAACAAAAGGAGCTTTATTTTTTTGAATCATAGATTTTTCCCTTTTCTAATTAACCATAGGAAACATGGAAGCCCTACGATACTGATTATAGAACTAATTGATGTCTCTGAAGGGGGATTTATAATACGAGATGATAAGTCTACCCAGATCATGAAAGTAGCCCCTGAAAATCCTATTAAAGGTAATAACAGACGATAATCTTTGGGAATAAAAAGCTTAATAAAATGTGGAATAATCAATCCAATGAAAGAAACGGTTCCTATCAAAGCGACTGATGAAGCTGATAAAAACAAAACAATAAGTAATAGAAACGCAGTCATTAATTGAGTTTTTTGTCCCAATGCTTTGGCCACAGATTCATTAAGGCTCAAGATAGTTAATTGATGTGCTAGGAGTTGTGAAATAAGTAAACCTAAAATAATGATAGGTGCTATTATGATTAGCATTTTCCAGTTAATTTGGGATAAACCACCTGCTTGCCAACCGATAACAGTTCGATTGAGTTTAAAGTATAATGTAACCACTTGTCCAACAGACGTAAAAAGTGTGGAGATCATCGCTCCGGCTAAAATGAGTCGTAGTTGGTGGTAACCCTTTTGCTTTGTATAAGAGAGTGTGAAGACTAAAAGACAAGAAATGACAGACCCTAGTAAGCAGACTATGAGAATCGTACTATAGTGCATGCTCCCTAAAAAAGCATATGCTACAACAAGGGCTAACCCAGCTCCGGCGTTAATACCTAGTAGTCCAGGATCAGCAATGGCGTTTCGAGTGACTCCCTGCATAATAGCACCTGCTTGTGACATAGCTGCACCTACTAAGATAGCTGCAATTATGCGTGGTAGTCTAATGTCAAAAATAACATCCTGAGCATTAGAGTTTTTTAAGGGATTTTTTAAAACAGTTATTAAATCACTAGTCTTGAAATTGATAGCACCAAATCGTAAGCTGGCGTAACAACCAATAAGAAATAGTATAAGTGTTATGAAAAAAAACAAGCCAAAAATGATTTGACTTATTTTTTTGAACGAGTTTTTTTGAAGCTTTAAACATAAGAGGAGCTTTCTTTTAATTTGTATTTTCTTTGATAGCCTTTGTAAATGATTTTAATTGAGCTTCTAAAGATAGAGGGTCAGAGAAATAAAACACGTCGTAGTTACTTTCTATGATGTGCCCTTTTTTGACAGCTGGTAAATTCTTCCAGACATCACTTTCTTTAAGTGATGAAGCTGCTTTTTTAGTCGTTTTGTTTATATTAACAAGGGCATAATCTCCAACGTAATCACCGATTGCTTCTTGCGAAACGGTAAACCACCCTTTTTTAAAGACATCTTTTTTGACTTTTTCTGGGGCAGCATAACCTAGTGAATCATAGATTAGTTCTCCACCGCGTCCAAAATTATTACCATATAAATAGATATTTTTATCATAAAAATCCATAATAGTAAAAGTAGTGTTAGGCTTTAAGATATGGTGTAAATCTTTTTTGACAGCGAGAGTTTTAGTTTTCCATTGGCTAACCCACTGATTAGCTTCTTTTTCTTTACCGAATACTTTCCCCAAGGCTGGCATCATATCTAAATAATTTTGTGCACCATATTTAATAACTAAAGTTGGTGCAATTTTTTTCAGAGTATTGATGTTTGGATCTTGATCGAAAACCATGATTAAATCAGGTTTTTGTGCGGCAATAGCTTCTGTATCATCAGCAGTTAATTTTTTAGCTTCTTTCAGTTGTTTACCAAAAACGGGGCTATCTTTTTCTAAGTCTAAACTGTAACTTGAAACATTAACACCTAGTTTTAATAAATACCCAGTGTAAGAATATGTAAAATTAATTACTTTTTTCGGATTTTCAGGAATTTTTCCATAATAGGTGAAGCCTTCAATTTTAGGCATTTTAGAAATAGTTGTTTTAGTGCTTTCTTGTTTAGTTTGTTGTCCGCAAGATACCAAAAAGAAGGTCAGTAGTGTGAGGACAATAATTCCAATTTTTTTCATAAGATAACATCTCCTAAATAATATTAATTTTGATCAGTTGATAATTGATAAGATAACAAAACAGGTTGTTTACTAATAGGGTCCTGAATGATATGAGCATCAATCTTAAAAATATCTTTGATAATATCTTTAGTCATGATCTGACTAGGACTACCTTCATAGATAATTTTACCGGTTTTCATTGCAACTAGATAATCAGAATAGCGCGCAGACAGGTTTAGGTCGTGTAGGACCATAATAATTGTTTTTTGCGTTTCGTCATTAAGTTTTTTGAGCAATTCTAAGACTTCTAATTGATGATTCATGTCAAGATAAGTTGTAGGTTCGTCTAAAAAGATAGTATCTGTATCTTGTGCTAAAGCCATAGCAATCCATACTTTTTGCCTCTGACCTCCTGAAAGGTCATCAACATCTCTATTAGCAAATTGCGCTACGTTAGTCATTTCCATCGCCCAATGGATTTTACTGCGATCGTCATTTGTCAAATTGCCAAGGTATTTTTGGTGTGGGAACCGTCCATAAGATATTAGTTCATAAACTGTTATCCCTTCAGTTGCTTCTAACACCTGTGGGAGAAGTGCAATCTTCTTAGCAATTTCCTTTGTGGGTAAATGTGCAATATCATGACCATCAATAGTGATAGTACCATCTTTTATTTTATGGATGCGTGTGAGAGCCTTCAAAAGAGTAGACTTTCCACATCCATTGGCACCAATAATCGTTGTTATTTTTTGGTTAAGTATACTGAGGGAAAGATTATTGATGATTTCTTTCTGATCGTAAGATACGATAATGTTTTCTGCTTTTATGTGAGACATAGAGAACCTTTCTAGCAAAAAATTAAGTTCATTATAACATAGAAAAAAGACTTACAAAAGCCTTTTTTAGCATTAATTAAGAAAAATGTGAACAAAATGATAATTATTTGGAATGATTCAAAATAGTATCAATAATCATTATTGTTTAGCTTTTTTTATCGTTTAAGGTATTTTTTCGCAACTTCTAAATCTCCAGAGTAATTGTCACGATTTCCTTTGATAATTTGATAAGCATCTGCTCCTTTACCAGCGATAATAATTGCATCTAGTTTGCAATTAGTAAGAGTACTGGCATTAGCAATTGCTTCTTCTCGATCAATGATGATAGTAACCGGACGATTAATATGGCTTGCTATTTCTTGTGAGATAACTAAGGGATCTTCAAAATTAGGATCATCTGCAGTGAGTATCACTTGTAGATTAGGATGTTGATTAATGACATCTCCAAAGTCTTTACGACGGCTTTGACCTTTATTACCAGGAGCTCCGAGTACTAATATAATATCCCCTTTTTGGTGTTCCTCAACAACAGCTAATAATTTCTTCAAACTGTCTCCGTTGTGGGCATAGTCAACGAAAATCTTTGCGCCGTTGGTTTGTGTTAGGACTTCCATGCGGCCAGGGACGGTAGTTTGTGCAATTCCGTTTTTTATATCTTCAATTGAAACACCAAGTCGGAGACAAGCAAGTCCAGCTGCGATAGCATTTTCTTGATTGAATTTTCCAATCAGCTTGATATCGTAGGTGTTCTCCAACTTTCCTTTGACATGGAAAGAAAAGGCCTTTGATTCTGTGATAACATTTTCAGAATAATCTCCATAGAAATCATGAGGAATATATTCGACCTGTTCTTTGACAATATTAAAATGATCCATCTGACTATTTACAACAACAGCATTGCTATTCTCCATCAAGAGCCGTTTGTGGAAAAAATAATCTTCGAATGTAGGGTGCTCGATAGGACCAATATGATCGGGACTAATATTTAAGAAAACGCCAACGTCAAAGGTTAAACCATAAACACGTTTGGTTAGGTATGCTTGGCTTGATACTTCCATAATTAAGTGTGTCATTTGATTCTCAACGGCTGTAGCCATCATCCGAAATAAATCAAGACTCTCGGGGGTTGTGAGATGTGATTTAAAGAAAGATTTACCATCTAATGTTGTGTTCATAGTTGAGAGCATAGCAGGACGATGGTTTACTTTTAACATATGATAAGCAAAGTAAGCCGCAGTTGTTTTTCCTTTTGTTCCAGTAAAAGCTAGAAGTTTAAGTTTGTTTTGTGGGTTATTATAGAAAGACATAGATATCAAACTCATGGCTTTTTTGATATCATTGACTAATATCACTGGAATATCGGCGCCGTAATCTATCTCAGAAACGTAAAAAGAAAGGCCTGCTGTGATTGCAGAATCTAGATATTCTTTTTTAAAAGTAGCACCCTTAGCGAAAAATAAAGTATCAGATGAAATTTGACGACTATCATATGATAAGGCATTAAAAGTTACATTTTGTGTCCAGTTATAATAATAATGCTCATGAAACAAAATCTCTCTGAAATTATGGTCATTTTTTAAAATTTCTAAAATTTTATCTATTGTAATCATACTCCTTATTTTAGACTTTATGTTCTCGTTTTACAAGTCTAAGGTAAAAGTTTATAATAAAGTGATATTTCTGAGATTTTTGTCTTTTAAATGCTAAATAATATTGAAAATAGAAAGTTTACCATGTCACAAAAAACAACAAAAGTTAGTCAGCAAGAACAAATGGTCAAAGGGACGGCTTGGTTAACAGCAGGGAATTTCATTAGTCGCTTGCTGGGAGCCATCTATATTATCCCTTGGTATGCTTGGATGGGAAAGCATGCTGCCGAAGCAAATGCTTTATTTGGGATGGGATATGAAATCTATGCTTTATTTCTTTTGATATCAACTGTTGGAATTCCAGTAGCAGTTGCAAAACAGGTATCTAAGTATAACACTTTAGGTAAAGAAGAGATGAGCATTTATCTGGTTCGGAAAATCTTGCAGTTTATGCTGATTTTAGGTGGAATTTTTGCATTAATTATGTATATTGGTTCACCTCTATTTGCTTCACTTAGTAAAGGAGGGCAAGAACTCGTTCCAATATTGCGTAGTCTAACTCTAGCTGTTTTAGTTTTTCCTTCAATGAGTGTTTTACGTGGTTTTTTTCAAGGTTTTAATAATTTAAAACCGTATGCCATTAGTCAAGTCGCTGAGCAGATTATACGTGTCATATGGATGTTATTAACTGCTTTCTATATTATGCGTCTAGGATCAGGAGATTATATTGCCGCTGTGACACAGTCAACATTCGCCGCCTTTGTCGGTATGTTTGCTAGTATAGCTGTGCTGCTTTATTTCTTATGGCGTTATAATATGCTATCTGCCTTGATTGGTAAAACTCCAAAGCACATTAAATTAGATACTAAAGAAATCCTAATTGAGACTATTAAGGAAGCAATCCCTTTTATTATTACTGGTGCAGCAATTCAAATTTTCAAACTGATTGATCAGTTTTCATTTGGGAATACGATGGCGCTCTTTACGAATTATTCAAGTGAAGAATTACGGGTTATGTTTGCTTACTTTTCAAGCAACCCTGGTAAAGTTACGATGATTCTAATTGCTGTTGCTACCGCAATTGCTGGAGTTGGTATTCCATTGTTAACAGAGAATTTTGTTAAGAATGATAAAAAAGCCGCCGCTCGTTTGGTTGTTAATAATCTACAAATGTTACTAATGTTTTTACTGCCAGCTGTTGCAGGATCCGTTATTTTAGCAAAACCTTTGTATACAGTCTTTTATGGGTTACCGCAGGGACAAGCTTTAGGACTTTTTGTCATATCTCTTATTCAAACAATTATTTTATCTATTTATACTGTTTTAGCACCAATGCTACAAGCATTGTTTGAAAATCGTAAAGCTATTATTTACTTCCTATATGGTCTGGTGGCAAAAGTTATTTTACAACTTCCCTCCATTTTCCTTTTCCATGCCTATGGACCACTTTTCTCAACGACAGTAGCTCTTTGTATCCCAGTAATTCTTATGTATTTGAAAATACATGAAATTACAGGATTTAAACGCCAAGCTATTCGTCGTACAAGTGCTTTAGTCCTTATTCTAACGCTATTGATGAGCTTTATTATTTCTATGATAATATGGTTAATGAATCTGGTTATTGTACCCGATAGTAGACTGGTAAGTCTAGTTTACATTATCGTTATCGGTGCAATAGGTTTAGGGGTATATGGCTTTATGGCACTGGCCACCCATCTACTTGATAAAATGATTGGTAGTCGTGCTCAAGACTTACGCCGAAAGTTGCACCTTAACTAATGAAAAACTAGGTTAGACAGAATTGTTTAACCTAGTTTTTTGACGACCAAAATTATTTGTGAAATTTTAAGGTAGTCACAATATAGTGAGCTTATTTTTATGTTATAATTAAATGGAGAAATATGAGGTGAAAGATGTCTTACGAAAAGCTTTTAGAACGATTTTTAACATACGTCAAAATAAATACAAGAAGTAATCCTAATAGTACACAAACGCCAACAACTCAAAGTCAAGTTGACTTTGCTTTAACAGTTTTAAAACCAGAAATGGAAGCAATTGGTTTAAAAGATGTTCATTATTTACCTTCTAATGGGTATTTGGTTGGAACCTTACCTGCTACAAGCGACCGCTTACGCCATAAAATAGGTTTTATATCCCATATGGATACAGCTGATTTCAATGCTGAAAATATTACTCCACAAATTGTTGACTATAAAGGTGGAGATATTGAACTTGGAGACTCAGGTTACATTTTAAGTCCAAAAGATTTTCCAAATTTAAATAATTACCATGGGCAAACACTGATTACAACAGATGGTAAAACCTTACTGGGAGCAGACGATAAGTCTGGTATAGCAGAAATCATGACAGCTATGGAATATTTGGCTTCGCATCCAGAAATTGAGCATTGTGAAATTAGAGTTGGCTTTGGACCAGACGAAGAAATTGGTATAGGTGCAGATAAATTTGATGTTAAAGATTTTGATGTTGATTTTGCCTATACAGTGGATGGTGGACCACTAGGAGAATTACAGTATGAAACCTTTAGTGCAGCTGGTTTGGAGCTTACATTTGAAGGACGAAACGTTCACCCTGGAACTGCAAAAAATCAAATGATTAATGCTTTACAGCTTGCTATGGATTTTCATAGTCAATTACCAGAAAATGAACGTCCTGAACAAACAGATGGCTATCAAGGATTTTATCACTTATATGATTTAAGTGGAACAGTTGATCAAGCTAAAAGTTCATATATCATTCGAGATTTTGAGGAAGTTGATTTCTTAAAGCGTAAGCACTTGGCTCAAGATATCGCTGATAATATGAATGAAGCATTACAATCTGAACGTGTAAAGGTTAAACTATACGATCAATATTACAACATGAAGAAAGTTATTGAAAAAGACATGACACCTATCAACATTGCTAAAGAAGTAATGGAAGAGTTAGACATCAAGCCAATCATAGAACCGATTCGTGGTGGTACAGATGGCTCTAAAATTTCCTTTATGGGAATCCCTACTCCTAATCTTTTTGCAGGTGGTGAAAACATGCATGGACGCTTTGAATTCGTTAGTCTACAAACAATGGAAAAAGCAGTTGATGTTATTTTAGGCATCGTTGCTAAGGATTAGTAAAGAAATATCAGATTGGAGTGGTTAAATGATAAAATTATTTGGGAAGATACGTTATCACTGGCAACCTGAACTTTCTTGGGCTATTATTTATTGGTCAATAGCCATTGCACCAATTTTTATTGGTTTATCTCTGCTATATGAAAGAACTGAGATTCCGAGTCAGGTATTTGTTCTATTTGCCATCTTTATTGTTTTAGTGGGCATTGGATTTCATCGCTATTTTGTTATTGAAGAAGACGGATATCTTAGGATTGTATCTTTTAACTTTTTAAGACGAACTAAGTTTCCAATTGAAGATATTGCTAAAATTGAGGTCACTAAATCAAGTGTTACTATCAAATTTAATAATAACCATGAGCGTATTTTTTACATGCGAAAATGGCCTAAAAAATATTTTTTAGATGCACTAGCTATTGAACCTACATTTAAGGGAGAAGTGGAGCTTCTCGATAATTTGATTAAAATGGATTATTTTGAATGTTATCGCTACGATAAAAAAGCTCTTACAAAATCGTAAGAGCTTTGGTGGGACATGATTTAACTGCTAAAACAGTATCTTGATCAGAACTTGGAATTTCTTTTTCTAGGTTATCTGTATCGGAAAATTTAACGATACCATCATCTTGATAATCAAAAATATTTGAATATGTTTGGCAAAGCCCGCAGGCAATACATTTTTCTGGAATTAGTGCAACTTTCATAGTATTATTGTAATACTTATTGATACGATTAACAAGGGGGAAGTCATGGCGAAAAAACCATGGGAAAAAAAAGTTGTGGAAAACAATAGTCATAGAAAAGACAAAATTACAAGAACGAGTAGAGGTGTGGTGTCAAGCACTCCTTGGATTACCGCTTTCTTGAGTGCATTCTTTGTTATTGTCGTTGCTATTTTATTTATAGTATTTTATACTTCAAATAGAGGAGAAGACAGAGCAAAAGAAACTTCTGGTTTTTATGGTGCTTCAAGCCAAAAAGTTAATAGTTCTAAAACGAAAAAAGCATCTACAAGTAAGAAAACAACGTCATCATCAAAAACTAAAACTAGTGATAAATCAACAACATCTTCTAGTACTGTAGCAAGTTCGAGTGAGACATCGACATCATCTTCAGTAAACGGTGGAACAATCGTAGTTCAACCAGGTGAGGGAGCAGCCTCCATAGCTGCTCGTGCAGGTATCTCAGTTGCTCGTTTACAAGAACTTAATCCCAGTCATATGACCTCAGGGTATTGGTATGCTAATCCAGGCGATCCTGTGGTTGTAAATTAAGGGGAGGATTATGAACTCAATTAATATTGCTATTGATGGACCAGCATCAAGTGGAAAAAGTACTGTCGCTAAGATTATTGCTAAAAATTTGAATTACACTTACCTTGATACAGGTGCTATGTATCGTTGTGCTACTTATCTGGCTTTACAGCATGGATATGAAGCACAAGATGTTTCGAAAATTCTAGGACTCCTAGCTGAAAGACCAATTTCTTTTGGTAAAGCAGAAGATGGCAGCCAGACAGTCTTTCTTGGCACAGAAGAAGTTACTTTAGCTATCCGTCAAAACGATGTTACTAACAATGTCTCGTGGGTTTCTGCTATCCCAGAGATTCGAGAAGAGTTAGTAAACCAGCAGCGTCGTATAGCCAAAGATGGTGCTATTATAATGGATGGTCGTGACATAGGAACAGTTGTTTTGCCAGATGCAGAATTGAAGATTTTTTTAGTGGCTTCTGTTGATGAAAGAGCTGAGCGTCGCTTTAAAGAAAATCAAGAAAAAGGCATTGAGAGTGATTTTGAAACACTGAAATCAGAAATTGCTGCTCGTGATTATAAAGATAGCCATCGAGAAGTTTCACCATTAAAGGCAGCAGAAGATGCTATTGAATTTGATACTACAGGAGTATCAATTGAAGGTGTTGTAACTTTTATTCAAGAAAAAGCAGAAAAAATAATTGACATGGAGAATTAGTCATGATATACTAGTTGCAATGAGAAAAGCAGAAGTGAGAACTTCTCGCCTTGCGACTTAGGTTGTCTGGCCCAACATGTCAAGATTCCATCTAGGAAGATTATATGTGCGGGCTTGATTTATCAAGTCCGCTTTCGTTTTTCTCTAAAAAAATAAAGAGGTGAAGATCATAGCTAAAAAAGATCTATTCATTAACGATGAAATTCGCGTTCGTGAAGTTCGTCTGGTTGGTCTCGAGGGTGAACAATTAGGTATTAAACCATTGTCTGAAGCTCAAGCAATTGCAGATGATGCTAATGTTGATTTAGTTTTAATTCAGCCACAAGCTACACCACCTGTTGCGAAAATTATGGACTATGGTAAGTTCAAATTTGAGTATCAAAAGAAACAAAAAGAACAACGTAAAAAACAAAGCGTTGTTACTGTTAAGGAAGTTCGTCTTAGCCCAGTTATTGATAAAGGGGATTTTGAAACAAAACTTCGTAACGGTCGTAAGTTCCTTGAAAAAGGTAACAAAGTTAAAGTTTCTATCCGATTCAAAGGACGTATGATTACTCATAAAGAAATTGGAGCAAAGGTATTGGCGGAATTTGCTGAAGCGACACAAGATATCGCTATTATTGAGCAAAGAGCTAAGATGGATGGTCGCCAAATGTTTATGCAGCTTGCACCAATTCCAGACAAGAAATAATTGTCGACTTTATAGTATTATTTAAGAGGAGAATTTAAAATGCCAAAACAAAAAACACACCGCGCATCAGCTAAACGCTTTAAACGCACAGGTTCAGGTGGATTGAAACGCTTCCGCGCGTTTACTTCACACCGTTTCCACGGTAAAACTAAAAAACAACGTCGTCATCTTCGTAAAGCTACTATGGTTTCATCAGGAGATTTCAAACGTATTAAAGCAATGCTTACTCGCCTTAAATAATAAGGTCTCTGTAAACATTTACTACATATTATAAAGGATTATTTGGAGGAAATATAAATGGCTCGTGTTAAAGGTGGAGTTGTTTCACGTAAACGTCGTAAACGCGTACTTAAATTAGCTAAAGGTTACTATGGTGCAAAACATATCTTGTTCCGTACTGCAAAAGAACAAGTAATGAATTCTTACTACTATGCATACCGTGACCGTCGTCAGAAAAAACGTGACTTCCGTAAATTATGGATCACTCGTATCAATGCGGCTGCTCGTATGAATGGTTTATCATATTCACAATTGATGCACGGTTTGAAATTAGCTGAAATCGAAGTTAACCGTAAAATGCTTGCTGATTTAGCAGTTAACGATGCAGCAGCTTTCACAGCTCTTGCAGATGCAGCTAAAGCTAAACTTGGTAAATAAGAATTAAAAAAGTTGGGTTTGCCTAACTTTTTTTAATTACTAGAAAGAAAGTACCTATATTATAATTTTAGTGAAAAGTTTCGTTCTATATATGTAGAATGAAACTTTTTTGTTTTATTTCGATATATTTATTATTGTTATAATTTTCCTTTTTGATTTTTATTGTTTTATAGTATTATTCCGTATAAAAAGCACCTCAATCGTTGGATTGAGGTGTGGATTAAACTTTAAATGGCAAGGATTATTTTTTAGATGTTTTATGTGTCTTATTAGGATCTTGCAATTCCAAGTAACTTGGAGCATGGAAGAGATCAACTGTTGATTTGTTGTTATGTTTGCTGTATATGCTTGTTGAACGATCTTTCAATTTACGTTCTTTAGCTTTGAGTGCTTTAAGAGAATGTGTGTAATTGAATTTTTCAACTTCTACAGTTTTCAAACCATTGTTTTCATCAAATCGTAGTAAATCTCCAGTTTGAATCGAATCACTTGTAGATAATTGTTTATTAGTAGCATCTCGAATAGCTTTTATTTCAGCTTTAGTTGTTTCATCAGGATTTGTGATTTCTTGTCCTGAATCAGTGTAATAGAGATGTCCACTATAGTTAGTGTATTTAGGAGTAATATACTGACCAGTTGTTCTCATAGCGACCATTTGTTTATTATCTTTAGATAATAAGTCTTGTCCTAACTGAGTATATTTAGACGTATCTATTCCTAGAATATGAAGTAAAGTTGGTAAATTATCTACCTCACCACCGTATGTATTACTGATAAAACCTTTTGAATAGCCAGGAATGTGAATCATATATGGAACACGTTGTAACATAGCGTTGTCGTATTCAGACCATGTTTCAGGGTCTTTACCTAATAATTCAGCTAAGCTAGGATTGCGTGTATTAGAAATACCGTAGTGATCCCCATACATTACAATAATAGAATTATCATACACACCAGCAGCTTTTAGATATTCAAAAAATGATTTAAGAGCTGTATCAAGGTAGTTTGCTGTGGCAAAATAACCGTTAATCGTTTCATCGTTAGTCTTTGCAAGTGGGAATCCCTCTTCGTCAGACTCTCCCTTCAAACTTGTGTAAGGGTAATGGTTACTTACTGTAATAAATTTAGTATAAAATGGTTGTTGCATGTGCTCTAGATATTTGATAGAGTCAGCAAACATATATTTATCATTCAAACCGTATTGGAATGAATTATCTTTGGTTTGTTTTGAGAAGTAGCTAGAGTCAAAGAAGTAGTCATAACCCCACTGTTTGTAAGCATTATTTCTATTCCAAAATGTTCCGACGTTTCCGTGGAAGACCGCACTACTGTAACCTCCATTTTGAGCTAAGATATGTGGAGCAGCAAATTGTGTATTTTCACCACCATAATTAACCATGAATGAACCACTACTTAGACCAAAAAGTGAGTTTTCCATGAGTGTCTCAGCATCGGATGTCTTACCAGCTTTGACTTGATGGAAGAAGTTAGAGAAGGAGACAGTCTCTTTCGAATGATAAAGGCTGTTAATAAATGGAGTAACCACATGTTCTTTACCATCAATATTTAATTTATAGTCAATCAAGAATTGTTGAAAACTCTCCAAATGAATCATGATAACGTTTCGCCCTTTTCCGATACCATAATATTCTGGATTGGGTTTGGCATAATGCTCTGCTACATATTTTTTGGCAGTCGCTAATTCTTGTGCAGTGGCACCATTTCTTTCTTTCTGTGCTTGATAAGTTTGATTACCACTATAAATCGAAAATGATGGCAAGCCAAGAGCTTTAACAATATAGGTGTTTGAAAAACCACGACTTAGTAGTTCTGGACGATCAATTTCAGCTAAGAATAAGTTAATTGAAAAGAGTAAACCAGACAAAGCTGTGATAGAAAAACTAGCACGTTTATTAAATGGACGATCATCTAAGTGGATTTTCTTGGTTGCAAATAAGAAAATAAGGATAATGAAATCGAAAACGTAGACAAGATCCCAAATTCTCAATAGATTAAGAGCAGAGTCTCCAAGGCCAGCCGAAGTTTTACTACTAGCCAAGACGGCGCTAACTGTAATGAAATCGGAAAACTCTCTATAGTAGATTGCGTTTGCAATTAGAAGGATATTTACGATAGCATAGGTGATAAAAGCGGTAATATAAAAAGCTTTGGTTCGCTTAACATATAAGGCCAAACCTATGATTAAGAGTCCTAAGGGGATGGGGTTTATAATGGTCAAAAACAACTGATAGGAATTTTCTAAACCTAAATTAAAATCAGTATGGTAAGCCCAAATTGTCTTTAACCAATATATAACTACTAACAATAAAATAAAGCCGAGTCGTGTATTGATCGCACGGCTAGCAAAATCTTTAATTTTTTTCACAGTAGGAACTTCCTTTAATTTTTTTCCTAAAGATAAAATCTCAGATTAAATTATAACATAAAATTTTGTAACATACGGTAAAGAAAGGTCGAATTCAGTATGAAAAAAGATAAAAATTTGTTATAATACTGTTTATGAATAAACTTAAAGTGAATTCTGTCGTTGAAAGAAAAATCAAATCAGGTGCTCAGTTACTGGAAAAAAAAGATTTTGATACCAGTTTAGTTAACCAGTTGGTTCAACTTTTTTCACAGTCAAATCAATTCTTAGGGATGGCCTATCTTTCACCACAAAATAAAGGTATTGGTTGGTTACTATCAAGACAAGTTTTTGATTTTAACCATGATTACTTTGTATCGCTATTCGAAAAATCTAGAGAGAAGCGTCAAAAATTTGAAAAATCTAGCCAAACAACAGCCTACCGCTTGTTTAATCAGGATGGAGATAACTTTGGTGGCCTAACTATAGATTTTTATAGTGACTATGCTCTTTTTTCGTGGTACAATGAATTTGTTTATACTAATCGACAAATGATTGTTGCAGCCTTTAAGCAGGTCTATCCTAATATTAAAGGGGCATATGAAAAAATTCGTTTCAAAGGTTTAGACTTTGAAAGTGCTCATTTGTACGGTCAAGAGGCTCCTGAATCATTTTTGATTTTAGAAAATAATATCAAATATAGTGTCTTTTTGAATGATGGATTAATGACAGGTATTTTCCTTGACCAACATGATGTCAGAAAAGCCTTAGCAACTAATCTATCAGAAGGTAAAAAAGTTCTAAATATGTTTTCATACACTGCGGCTTTTTCTGTAGCTGCAGCTGTTGGAGGAGCATTAGAGACAACTTCTGTTGATTTAGCAAAACGCTCGCGTGAACTTTCAAAAGCACACTTTGATGCTAATCAGATTGTCACAGATAACCATCGATTTATCGTTATGGATGTTTTTGAATATTATAAGTATGCCAAAAGAAAACATCTATCATATGATGTGATTGTTATTGATCCACCAAGTTTTGCTCGAAATAAAAAACAAACTTTTTCGGTTACTAAAGATTACTATAAATTAATTGAACAAGCTTTAGATATTTTAACCCCTGGTGGAACTATCATTGCATCAACTAACGCAGCTAATCTAACCGTATCACAATTTAAGAAACAATTGGAAAAGGGGTTTGGTAAAGCTTCACATAATTACATTAGCTTACAGCAGTTGCCTGAAGATTTCACTATAAATGATAAGGACCAACAAAGTAATTATTTAAAAGTATTTACAATAAAGGTAAAATAATGAAAATAGTAGTACCAGTAATGCCGCGCAGTCTTGAAGAGGCTCAAGAAATAGATTTATCAAAATTTGATAGTGTTGATATTATTGAATGGCGAGCTGATGCCTTACCAAAGGATGACATTATTAATGTAGCTCCAGCTATTTTTGAGAAATTCGCAGGTCATGAAATTATTTTTACTCTTCGTACAACGCGTGAAGGTGGTAATATTGTCTTATCTGATGCTGAGTATGTTGAGTTAATCCAGAAAATTAATTCTATCTACAATCCAGATTATATTGATTTTGAGTATTTTTCACATAAAGAAGTTTTTCAAGAAATGCTAGAATTTCCAAATTTAGTCCTGTCTTATCACAATTTTCAAGAGACACCGGAGAATATTATGGAGATATTTTCAGAATTAACAGCCCTAGCACCACGAGTTGTGAAAATCGCAGTAATGCCAAAGAATGAACAAGATGTCTTAGACGTTATGAATTACACTCGCGGTTTCAAGACTATTAATCCTGATCAAGTTTATGCGACGGTATCTATGAGTAAAATTGGACGTATTTCTCGTTTTGCTGGTGATGTAACTGGATCTAGTTGGACATTTGCATATTTAGATTCATCTATCGCACCCGGACAAATTACTATTTCAGAGATGAAGCGTGTCAAAGCATTGCTTGACGCTGACTGATACGAGATAACAAAATGTTAAATATACTGATGAGATCCCTAGCAATTGCTTAGGGTTTTTGTCTTATTAAAACAAACATGAGAGGACATTAGAATGCAGGTTGAAGTTGACTTACCGAATCACCCTTATCATATTAAAATTGAAGAAGGATGTTTTTCTGAGGCTGGTGACTGGGTATCACATTTATGGCAGAAACAAATGATAACTATTATCACAGATAGTAACGTAGAAATATTATACGGGGAGTCGCTTGTCAACCAGTTAAAAAAACAAGGTTTTACAGTACATGTTTTTAGTTTTGCTGCGGGTGAAGCTAGTAAAACTTTGGAAGTTGCTAATCGTATTTATGCTTTTTTAGCAAAGCATCATATGACCAGAAGCGATGGGATCATTGCACTTGGTGGAGGCGTCGTCGGAGATTTAGCAGCGTTTGTTGCTTCTACTTATATGCGGGGAATCCATTTTCTTCAAATTCCAACTAGTTTAACAGCACAGGTTGATTCTTCCATTGGCGGAAAAACAGGAGTCAACACTTCATTCGCTAAAAATATGGTAGGTACTTTTGCACAACCTGATGGTGTACTGATAGATCCTGTTACTCTAAAAACATTGGGCAATCGTGAATTAGTTGAAGGTATGGGAGAAGTCATCAAATATGGCTTGATTGATGATATAAAACTCTGGCATATTTTAGAAGAGATGGATGGGACTATTGATAGTATCCTTGATAATGCATTAGCTATTATTTATCACTCTTGTCAAGTTAAACGAAAGCATGTTTTAGCTGATCAATATGATAAAGGGTTAAGGATGCATTTGAATTTTGGCCACACTATCGGTCATGCTATCGAAGTACATGCTGGCTATGGAGAAATAATGCATGGAGAAGCTGTTGCAATTGGAATGATCCAGCTTTCTCGTGTGGCTGAGCGTAAAAATCTTATGCCAAGAGGTATCAGTCAAGATATTTATAATATGTGTTTAAAATTTGGCCTTCCGGTCCACTATGCGGAATGGGATAAGGACGTCTTATTTGACATATTGAGTCATGATAAAAAAGCAAGTGGACAATTTATTAAAATTGTTATACTGCCTCAATTAGGTAGTGCAACAGTCCACCAAATACCTTTAGAAGAAATGAGAGATTATTTGGAGAAATAGATGAGATATTTAACTGCTGGTGAGTCACATGGACCTAGTTTAACAGCTATTATCGAAGGGATTCCTGCGGGACTGAAATTATCTGCTAAAGATATTAATGAAGATTTAAAACGCCGCCAAGGTGGTTATGGTCGTGGGAATCGAATGAAAATTGAAACTGATCAAGTGATCATTAGTTCTGGTGTGCGCCATGGAAAAACCTTGGGTTCACCTATTACACTGACAGTAACTAATAAGGATCATAGCAAATGGCTGGACATCATGTCAGTCGAAGACATTGAAGAGCGCCTAAAGCAAAAACGTCGTATTAAGCATCCTAGACCTGGGCACGCAGATTTAGTAGGTGGAATTAAATACCGTTTCGATGATTTGAGAAATGCTTTAGAGCGTTCTTCGGCTCGTGAGACCACAATGCGAGTAGCTATTGGTGCGATTGCTAAACGTATCTTGAAAGAAATTGGTATCGAAATTGCCAACCATATTGTAGTTTTTGGTGGCAAGGAGATTACTGTCCCTGATAAGCTAACAGTTCAACAAATCAAAGTGTTATCTAGTCAATCGCAAGTAGCTATCGTCAATCCATCCTTCGAACAAGAAATCAAGGATTATATTGACAGTGTGAAAAAGGCTGGAGATACTATCGGAGGAGTGGTTGAAACTATCGTTGGAGGAGTTCCCGTTGGTTTAGGCTCTTATGTACACTGGGATAGAAAGTTAGATGCTAAGATAGCGCAAGCAGTTGTATCTATCAATGCTTTTAAAGGTGTTGAATTTGGTCTAGGTTTTAAGTCAGGGTTTTTAAAAGGAAGTCAAGTAATGGACTCCATATCATGGACAAAGGACCAAGGTTATATACGTCAGTCAAATAATTTAGGCGGTTTTGAAGGCGGTATGACTAATGGAGAGCCTATTATCGTTAGGGGAGTAATGAAACCAATTCCTACGCTTTACAAGCCACTAATGTCAGTTGATATTGATACTCACGAGCCTTATAGAGCTACAGTGGAACGTTCTGATCCCACGGCACTTCCGGCTGCAGGTGTCGTTATGGAAGCTGTAGTAGCCACCGTCCTGGTGACAGAAGTGCTAGAAAAATTTTCTTCAGACAACATGTATGAACTAAAAGAAGCTGTAAAACTATATCGCAATTATGTTGATCATTTTTAAATGAAAACTAGTAGTATTCAATTGCAAAAAAAGGTATAAAAGTCTAAAATAGTGGTAAGTTCAAGTAGAAAAAGGAGTAACTTATGGCTAATGTATATGATTTAGCAAATGAATTAGAACGTGCTGTTCGTGCTTTACCAGAATACCAAGCAGTTTTAACTGCAAAATCAGCTATTGAAAGTGATGCGGATGCACAAGTGCTTTGGCAAGACTTTTTGGCTACCCAATCAAAAGTTCAAGAAATGATGCAATCTGGCCAAATGCCAAGTCAAGAAGAACAAGATGAAATGTCTAAACTTGGGGAAAAAATTGAATCCAATGACCTTTTAAAAGTTTATTTTGACCAACAACAACGGTTGTCTGTCTATATGTCTGATATCGAAAAAATTGTCTTTGCACCCATGCAGGACTTGATGTAATATTATAAAAGAGAGAGCTCCTTGAGTTTTCTCTTTTATAATATTTCAATTTATGATAGTCTACTGAACTAGTATTGCCCACATTATATTGGTTTTGCATTCTACGTAGCAGAAAATTGTGACTGTAAACACTTTGTGATAGAGTATAGGTATCAATGATTCAAGGAGAGAGTAATGTCAAAACAATATGATTATATCGTTATTGGTGGAGGTAGTGCAGGCAGTGGTACCGCTAATAGGGCAGCCATGTATGGAGCAAAAGTCCTGTTAATTGAAGGTGGACAAGTAGGTGGAACTTGTGTTAACTTAGGTTGTGTACCGAAGAAAATCATGTGGTATGGTGCACAAGTTTCTGAGACACTCCATAAGTATAGTTCAGGTTATGGTTTTGAAGTCAATAATCTTAATTTTGATTTTACTACTCTAAAAGCTAATCGCGATGCTTACGTGCAGCGGTCTAGACAGTCGTATGCCGCTAATTTTGAGCGTAATGGAGTCGAAAAGATTGATGGATTTGCTCGTTTTATTGATAACCATACTATTGAAGTGAATGGTCAGCAATATAAAGCTCCTCACATTACTATTGCAACAGGTGGACACCCTCTTTACCCTGATATTATTGGAAGTGAACTTGGTGAGACTTCTGATGATTTTTTTGGATGGGAGACCTTACCAGATTCTATATTGATTGTTGGGGCGGGCTATATCGCGGCGGAACTTGCTGGAGTGGTTAATGAATTAGGCGTTGAAACCCATCTTGCATTTAGAAAAGACCATATTCTACGCGGATTTGATGACATGGTAACAAGTGAGGTTATGGCTGAAATGGAGAAATCAGGTATCTCTTTACATGCTAACCATGTACCTAAATCTCTTAAACGCGATGAAGGTGGCAAGTTGATTTTTGAAGCTGAAAATGGGAAAACGCTTGTCGTTGATCGTGTAATATGGGCTATCGGCCGTGGACCAAATGTAGACATGGGACTTGAAAATACCGATATTGTTTTAAATGATAAAGGTTATATCAAAGCAGATGAATTTGAGAATACTTCTGTAGATGGCGTGTATGCTATTGGAGATGTTAATGGGAAAATTGCCTTGACACCGGTAGCAATTGCAGCAGGTCGTCGCTTATCAGAAAGACTTTTTAATCATAAAGATAACGAAAAATTAGATTACCATAATGTACCTTCAGTTATTTTTACTCACCCTGTAATTGGGACGGTAGGACTTTCAGAAGCAGCAGCTATCGAGCAATTTGGAGAAGATAATATCAAAGTCTATACATCAACTTTTACCTCTATGTATACGGCTGTTACCACTAATCGCCAAGCAGTTAAGATGAAGCTCATAACCCTAGGAAAAGAGGAAAAAGTTATTGGGCTTCATGGTGTTGGTTATGGTATTGATGAAATGATTCAAGGTTTTTCAGTTGCTATCAAAATGGGGGCTACTAAAGCAGACTTTGATGATACTGTTGCTATTCACCCAACTGGATCTGAGGAATTTGTTACAATGCGCTAACGCTATCAAAGAATACAAAAAAAGCTAGGGAACCTAGCTTTTTTAAGGTGTTGTTGTATTTTCAATAGTTGAGGTATCGGTAGTAGTATTATTTGTTTGATCATTGTTAGTACTAGATGATGTTTGATCGTTATTGGCAGCAGAATTTGAACTGCTACTCGGAGTACTACTAGCAGAGGAATTTTCTAGTGTTTGGCTGGATGATGCCCTTGTCTCATCTTTTTCAGTAGAAACTTGGTTACTAGAATTTTGTCCACTTTCTCTTATAATGACGGTTTTTGAAGTAGAAGAATCAGTCTTACTAGAGTCTTTGTGATTATTAATCGCATTAGTAATAGTAATAGAGGCAACAATAATACTTAAAACACTACCGACTAATGCAATTGTTTTTTGAAGTGCAGAAAAACCTGTTTTTATATGCTTAGCGGGTGATTGAGTTGAATCAGTATTAGTCTTAGTAGACTTTTTCTGTTGTCTTGAATATCCTTTTGACATGACGCCCTCCTTAAATGTACATCAACTATTATATGATTTTATCCTAAAAAAAGCTAAAGAAAAAATAATTTAAAACATTTAAATAAGCAACCTAGGTTATTAAGCTATGTTAGTGTAATAGGTAGTGAGTTTTGTGATAAATTATGAGAATTATCATAAATATTGTTTTGGGATGTTCACAAACTAATATAAATAGTAGGAAAATTATGCTATAATAACACTGATTGACTTTAGAAGGACAGATTTATGATTTATTTTGATAATTCGGCAACTACTATTCCCTATCCAGAAGTTTTAAGGACTTATCAAGAAGTAGCTAGTAAAATCTATGGAAACCCCTCAAGTTTACATGAGCTAGGAACAACATCTTCTCGGATTTTAGAGGCTAGCCGTAAACAAATTGCTAGTTTACTTGAGCTTAAAGCAAATGAAATTTTCTTTACCTCTGGTGGTACAGAGGCCGATAATTGGGTTATTAAGGGTCTTGCGTTTGAGAAACAACATTTTGGAAATCATATTATTGTTTCTGATATCGAACACCCAGCTGTTAAAGAGTCTGCTAAATGGCTTGGAGAGTATGGGTTTGAGATTGATTATGCGCCAGTAGATGATAAAGGATTTGTAGACGTAGAAGCACTGGTCAAATTAATTAAACCAGAAACGATTCTTATTTCAATTATGGCAATAAACAATGAAATTGGTTCTATTCAGCCAATAAAAGCTATTTCAGACTTGTTGTCAGATAAACCTACTATATCGTTTCATGTTGATGCTGTTCAAGCAATAGGTAAGATACCGACTAAAGATTATTTGACTGAGCGAGTTGATTTTGCATCTTTTTCTAGTCATAAATTTCACGGCGTTCGTGGGGTTGGCTTTCTATATATTAAAGAAGGAAAACGTATTTCACCATTACTAACAGGTGGTGGACAAGAAACTGATTTACGTTCAACTACTGAGAATGTCGCAGGGATTGCAGCTACTGCTAAAGCTTTACGAATGGTTATGGACAAGGAAGTAGTAGCTATTCCTAAAATAAGTAAAATGAAAACCATTATTCATGATGAATTAGCCAAATATGAGGATATTACGTTATTTTCGGGTAAGGAAGATTTTTCACCTAACATTATCACGTTTGGTATCAAGGGTGTCCGAGGAGAAGTTCTTGTCCATGCCTTTGAGGGACATGATATTTTTATCTCGACAACTAGCGCTTGCTCTTCTAAAGCAGGTAAACCAGCAGGAACTCTTATAGCAATGGGAATTTCAACTAAGTTAGCCCAAACTGCTGTACGTATCAGCTTAGATGATGATAATGATATGGGACAAGTAGAGCAATTTTTAACTATTTTTAAACAAGTTTATGAAAAAACTAAGAAAGTTAGAGGATAAGATGCAGTATTCAGAAATTATGATTCGTTATGGAGAACTCTCTACTAAGAAGAAAAACCGTATGCGCTTCATCAATAAGTTAAAAAATAATATGGAGCATGTACTCTCCATTTATCCAGATGTTTCAGTAAAAACAGATCGTGATAGAGGACATGTATATCTCAATGGTACAGATTATCATGAAGTTGCAGAGTCCTTAAAAGAGATTTTTGGTATCCAAGCTTTTTCTCCATCTTTTAAAGTAGAAAAAAATGTTGATACATTGGTAAAAGCTGTCCAGGAAATTATGACTTCCGTTTATAAAGATGGGATGACTTTTAAAATTACCGCAAAACGTAGTGACCACTCATTTGAATTGGATAGCCGTGCTCTAAATCATACTTTAGGAGATGCTGTTTTTTCAGTCTTGCCAAATATTAAGGCTCAGATGAAGCAACCAGATATCAATCTTAAAGTCGAGATACGAGATGAGGCTGCTTATATTTCATATGAGGATATTAGGGGTGCAGGAGGATTACCAGTAGGAACATCTGGAAAAGGGATGCTGATGTTGTCTGGTGGGATTGATTCTCCGGTAGCAGGTTACCTAGCGTTAAAACGTGGTGTAGATATAGAAGCAGTCCATTTTGCAAGTCCTCCTTATACTAGCCCAGGTGCATTGAAAAAAGCACATGATTTAACACGTAAATTGACAAAATTTGGTGGTAATATTCAATTTATTGAAGTTCCATTCACAGAAATTCAAGAGGAAATTAAGGCAAAAGCTCCCGAAGCCTACTTGATGACGTTAACACGTAGGTTTATGATGCGTATTACAGATCGTATTCGTGAGGACCGAAATGGTCTTGTTATTATTAACGGTGAAAGTTTAGGACAGGTGGCAAGCCAAACGTTAGAAAGTATGCAAGCTATTAATGCTGTCACTGCAACACCGATTATTCGTCCTGTGGTCACGATGGATAAGCTAGAAATTATTGATATTGCTCAAAAAATAGATACTTTTGATATTTCAATTCAACCATTTGAGGATTGCTGTACGATTTTTGCACCAGATCGCCCAAAAACTAACCCTAAAATTAAGAATACAGAACAGTATGAGAAACGTATGGATGTAGAAGGTCTTGTAGAGAGGGCAGTTGCAGGGATTATGGTAACTACTATTCAACCTCAAGCAGATAGTGATGATGTTGATGACTTGATTGACGATTTATTATAATGAATTTTTAAACTACAGATTTACTCTGTAGTTTTTTATTAAAATGATTGCGCTATCATAAGGTTATAAAAAATGCTATAATACGAATAAAGGAGGCAAGTATGGCAAGAATCCCTTATCAGAAAACACTTATTTTTTGTGTAGCCGTTATTATTGCTATTTTTATTTTGGGGTTATCTAAGGATTTAGCACAATCTAAAGGGCAAAAGGTTGCAAATAATAATACTGTAAAAACAGCACGTGTGGTTGCAAACGGAGATATTTTGCTGCACGATGTACTATATGCCAGTGCGCGCCAACCCGACGGCACTTATAATTTTACTCCTTATTTTAAAGAGGTAAAATCTTGGATTGAGAGCGCTGATTTAGCGATTGGTGATTATGAAGGGACGATTAGTTCAGAATATCCTTTAGCGGGCTATCCTTTATTTAATGCTCCTAATGAGATTGCAACTACTATGAAAGAAACTGGATATGATGTCGTTGACTTAGCACATAATCATATTCTGGATTCACAACTGGCAGGTGCTATCAATACTGTCAAGACTTTTAATCGTCTGGGATTGGATACTATTGGGGTTTATTTAAAGGATAGAAATAAAGAAGATATCTTAATTAAGCATGTAAATGGTATTAAAATTGCTATTTTAGGTTATTCGTATGGCTACAATGGTATGGAAGCTAATGTTTCAAAGAGTGACTATGAAAAACATATGTCTGATTTAGATACTAAAAAGATTAAGCAAGATATTAAAAAGGCTGAAAAAGAAGCAGATATCACCATTGTCATGCCACAGATGGGGATAGAATATCAAAAAAAACCTACTACAGAACAAGTAATGCTTTATCATAGTATGATTAAATGGGGGGCAGATATTATATTCGGAGGACACCCTCACGTTGTTGAACCGTCTGAAGTGATAAAAAAAGATGGCCAGAAAAAATTTATTATTTACTCTATGGGAAATTTTATTTCAAATCAGCGTTTAGAAACGGTTGATGATATCTGGACAGAAAGAGGATTATTAATGGATGTAACCATAGAGAAAAAAGGTCAAAAAACAGTAATTAAAAAAGTTAAGGCGCATCCAACACTAGTAGAAGCAAAACCAAATGGCCGTTATGTTGAAGAAGGCTTTCCAGCTTATGATTATAGGACGCTAGTTTTAGAGGATTATATTGAAGGTGGTAAGAAACGTTCTACGATTGATCAGACTATGAAAGATAAAGTTGATAAAGCATATAAGGAGATGAATGAGTTAGTTAATTTGAAGTGGTAAAGTTGATAATTTTATTTTGTTTTATCTTGCATAAAAAAAGAGTTTATGATAAAATTTGAATGTTGACTAAATGCACATCCTGTGCAACCGCGCGAAAATCGTTAGATTAAGTAGAGCAAGGCTCTCACGATTTATAGGCGAGTCTTCACAGAGGGAAACCTCACAAGAAATTTTTATAGGAGGTGCATCATGAGCACATACGCAATCATCAAAACTGGTGGTAAACAAGTTAAAGTTGAAGTAGGACAAGCTATCTACGTTGAAAAACTTGACGTTGAAGCAGGAGCAGAAGTTACATTTAACGAAGTTGTTCTTGTTGGTGGTGAAACAACTAAAGTTGGTACTCCAGTTGTTGAAGGAGCTACTGTTGTTGGTACTGTTGAAAAACAAGGCAAACAAAAGAAAGTTGTTTCTTACAAATACAAACCTAAAAAAGGTAGCCACCGTAAACAAGGTCACCGTCAACCTTATACAAAAGTTGTTATCAACGCAATCAACGCTTAATTTTTCATGATTAAAGCAACTTTTACTCGTAATCAATCAGGCTATCTTTATAGTGCTGAAATCAGCGGTCATGCTGGTAGTGGCGAGTACGGCTTTGATGTGATTTGTGCAGCTGTTAGTACTTTATCAATTAATTTTATTAATTCATTAGAGGCTTTAACAACCTGCCAAGCGCAATTGATTATCAATGACGTTGAAGGTGGTTATATGAAGATAGATTTATCTTCTATACCACAACATAAAGAGGATAAGGTTCAATTATTATTTGAGTCTTACCTTCTTGGAATGACTAATCTGTCTAAAGATTCTTCTGAATTTGTTAGTACAGTAGTCATGACACACTAATTTAAGAGAGGACACAACATTATGTTAAAAATGAATCTTGCTAACTTGCAACTTTTCGCCCACAAAAAAGGTGGAGGTTCTACATCAAACGGACGTGATTCACAAGCAAAACGTCTTGGAGCTAAAGCAGCTGACGGACAAACAGTATCAGGTGGATCAATTCTTTACCGTCAACGCGGTACACACATCTATCCAGGTGCTAACGTTGGACGTGGTGGGGACGATACACTTTTTGCTAAAGTTGAAGGTGTTGTTCGTTTCGAACGTAAAGGACGCGATAAAAAACAAGTGTCTGTTTACCCAATCGCAAAATAATGCCTAGTTAAGACTTTATGACTATTCATAAGGTCTTTTATTATTGTCAGAGCTTTCATTTTGTAACAAAAGACAATATGTTAAGAGATTTATCATTAATACTCATAAACTTTGTTGTTCTTTTATAGTGAAATAGTCCTAATTCATGAAGAATTTTCCGCAAGGATAGTTATTTTTTGGTATAATGAAGGGTACTAAAATGAGGAAGTGATAAAATGAATATTCAACAACTGCGTTATGTTGTTGCTATCGCAAATAGTGGTACTTTTCGTGAAGCAGCTGCAAAACTATTTGTTAGTCAGCCAAGTTTATCTGTTGCCGTTCGTGATTTGGAAACAGAATTAGGGTTTCAGATTTTTACGCGTACAACTACTGGTGCAGTGTTGACCAATCAAGGCATGACTTTTTATGAGAATGCTTTAGAAGTTGTGAAAAGCTTTGATTCATTCGAAAAACAGTTTTCGCAATCTGAAGCTACAGAGCAAGAATTCTCAATAGCAAGTCAACATTATGATTTTCTACCTCCTTTAATCACAGCGTTTTCAAAATGTAATGATAATTTTAGCTATTTCCGTATTTTCGAATCAACAACAATACGTATCTTAGATGAAGTTGCTCAAGGGAATAGCGAAATAGGTATCATTTATATCAATAGTCAAAATAAAAAAGGTCTACTTCAGCGGTTGGACAAATTGGGGTTAGAGTTTGTAGAGCTTATTCCTTTTAAAACTCATATTTATCTTGGGAAAGACCATCCCTTGGCTAGTAAAACATCTCTGATAATGACAGATTTAGAAGGATTACCAACCGTACGTTTTACACAGGATAGAGATGATTATCGGTATTACTCGGAGAATTTTGTGGAAGTACTTGATAGTTCTGTTACCTATAATGTTACTGATAGAGCAACATTAAATGGTATTTTAGAAAGAACCCAAGCTTATGCGACGGGCTCAGGATTCTTGGATAGCCGCAGTGTGAATGGTATCACTGTTATTCCATTAGAAGATCATCTAGATAACCAAATGATTTATATCAAACGAAAAGATCGTAATTTATCTCAGATGGCTTTAAAATTTGTTGCTGTTATGGAAGAGTATTTTAAGGGATTTAATTCATAGGAGAAGTAATGAGAAAGATTATTATACCAATAATAACTATTTTGTTGATTGCTTTAGATCAACTATCTAAGTTATGGATTGTTAAACATATTGAACTAAACCAAATTAAGGAATTCATTCCAAATATCGTTAGTCTAACTTATCTGAGAAATTATGGTGCTGCATTTTCTATTTTGCAAAATCAACAATGGCTTTTTACCTTAATTACAATCTTCGTTGTTGGTGTTGCTATTATTTATTTGATGAAACATATTAATGGAAGTTATTGGTTATTAATTTCTCTAACCTTAATCATCTCTGGTGGATTAGGAAACTTTATAGATCGCTTAAGATTAGGTTATGTCGTTGATATGGTGCATTTAGATTTTATTAATTTTGCTATCTTTAATGTAGCAGACTCATATCTGACAATCGGTATTATTTGCTTAATGATTGCACTTTGGAAAGAGGAAAGTAATGGAAATCACAATTAAAATAGCAGGAGTTAGGCTAGATAAAGCTTTAGCGGATAATTCTGAACTGTCGCGTAGTCAAGCTAATGAAGAAATTAAAAAAGGGATTGTGTTAGTAAATGGACAAGTAAAAAAAGCGAAATATACTGTTCAAGAAGGAGATCGGATTACTTTTGATATTCCTAAAGAGGAAGTACTAGATTATCAAGCTGAAAATATCCCTTTAGATATTATCTATCAAGATGATGACGTTGCTGTGGTTAATAAGCCGCAAGGGATGGTTGTTCACCCTTCTGCAGGCCACAGTTCGGGCACCTTAGTTAACGCCTTGATGTATCATATTAAGGATTTATCATCAATTAATGGCGTTGTTCGCCCAGGGATCGTTCATCGTATTGATAAAGATACTTCTGGTTTATTGATGGTTGCAAAAAATGATAGAGCTCACCAAGTGTTGGCTGAAGAGTTAAAAGATAAAAAATCGCTTCGTAAATATTTAGCAATTGTGCATGGTAATTTACCAAATGATCGAGGTGTGATTGAGGCTCCGATTGGTAGAAGCGATAAAGATCGTAAGAAGCAAGCCGTGACTGCTAAAGGTAAGCCAGCAATAACTCGTTTTCATGTTTTAGAACGTTTTGGTGATTATACCTTAGTTGAATTGTCATTGGAGACAGGTCGAACACACCAAATTCGGGTTCATATGGCTTATATTGGCCATCCTCTAGCCGGTGATCCTGTCTACGGTCCCCGTAAGACTTTAGGGGGTAAAGGACAGTTTTTGCATGCACAAACACTAGGTTTTACGCACCCTAGTAACGGAGAGAATTTGATTTTTTCAGTAGAGGTTCCGGAAATTTTTCAGACAACCTTAGAAAAGTTGAGAAAAAATTAAGTTTTTCTTGAAAAATACTTTTACCATTTGCTATAATATAAGCAAATCATTCCTTTAACCTTATCCAGTGAGATAGTTAAGGAGAAACTTCAGACTAAATCAATGCCTGAGCGGCTTTGTCATTCTAGAGAGTCTCCTTTTGAAGGGGCTCTTTTATCTTAGAGAGGATACTGCAATGAAAAGAAAAGAAATTATTGATGATGTGACCATGAAACGTGCTATTACACGTATTACCTACGAAATTATAGAACGTAACAAAAATTTAGATAATATTGTCTTAGCAGGCATTAAAACAAGAGGTGTTTTTTTAGCCAAACGCATTCAAGAACGCTTGAAGCAATTAGAAAATTTAGATATTCCCGTTGGAGAATTGGATACTAAACCTTTCCGTGATGATATGAAAGTTGAAGTTGACACCACAACTATGCCAGTTGACATCACTGATAAAGATATTATATTAATTGATGATGTTCTCTATACAGGTCGCACTATTCGAGCTGCTATTGATAATCTTGTTAGTTTAGGGCGTCCGAGTCGTGTCAGTTTAGCTGTATTAATTGACCGTGGGCATCGTGAACTACCTATTCGTGCAGATTATGTGGGGAAAAATATTCCAACAAGTCAATTTGAAGAAATTCTAGTTGAAGTGATGGAACATGATGGTTACGATCGTGTGAGTATTATTGATCCGAGTTAAGTAGACGACTATTATTTACGATGATTTTATAGAAGGGGAAGAACCACAATGGCAAAAAAATTGTTAATTCTAGAGGATGGTACGGTTTTTGAAGGACTATCCTTTGGTTCATCTCTTGATGTAACTGGCGAATTAGTTTTTTGTACGGGGAATACCGGCTATCAGGAAATAATAACGAATCCTTCACATAATGGAAAAATTTTAGTTTTTACCTCACCGCTAATAGGAAATTATGGTATTCATCGCAGTTACTCTGAAGCCATTATTCCCACTTGTTTAGGAGTTGTTGTTGCAGAGTATTCCAGATGTGTAAGTAGCGATACTAGCAAGATGAATCTAGATGAATTTTTGAAAATGAAAAAGGTTCCTGCAATGTCGGGGGTCGATACAAGGTATTTGATGCAAGTTATTAAAGAAAAAGGATTTGTAAAAGCTACTTTAGCAGAAGCAGGTGATGTTTTATCACATTTACAGGATCAATTAATAGCGACAGTATTACCGACAAATAATGTGGAACAAGTTTCGACAAAAACAGCTTATCCGTCGCCTGCTAGCGGTCGAAATATTGTTGTACTTGATTTTGGTCTTAAACATTCTATTTTGAGAGAATTGTCTAAACGTCAGTGTGACGTGACTGTCATTCCCTACAATACGTCTTTAGAAGGTATTAAAAATCTATACCCAGAAGGTATCATATTATCTAATGGTCCGGGGAATCCAGAAAAGCTTCAGGAAATCTTAAACACTATTAAAGAATTACAAAAATCTGTTCCTATGTTAGGTATTGGTTTGGGGCACCAATTAATTGCCATGGCAAATGGTGCAGAAATTATGAGACTCCCAGTTGCTAAGAAGGGGCCAAATTATCCCATGAGAGATATTGCTACGGGTCGTTTAGAAACAGTTAGTCAGTTTAATCATTTTACCGTTAACCGGCTAAATCTTCCGCATGATTTACTGGTAACACACGAAGGTTTGAATGATCAAGAGATTGTTGCTCTAAGGCACCGCTCATTTCCAGTGATGTCCGTGCAATTTTACCCAGAGGCTGCTCCAGGCCCTCATGATGTGACCTATTTTTTTGATGAATTTTTAGAAATGATTGGATCACGCGCTTAAACATAAGGTATTATTTAAAGTCAGTCGGTGAGCTGATTAATAAGGAGGTGCGTATATGCTAAATACAAAGGATAAACAGCCTATTTTGCTTATTATTTTCGGACAGAAAATGAAAGAATATGACGATTTAATTAGATCAACTGTTGAGAGGTTATCTAAAAGGGATAGACCTGTTAGTATTCTTATCTCGAAGGAGCTAAACCATGTGATTCACCATTATGATGCACAATTTGAAAATCTTGAGACGCTTGTGGGGTATATAAATACACATGAAGATAGTTTGATTTACCCCCTTTGCTTAGATAAAAATCATGAGCTATTTCAAGAGTTTTTAGCGTGGCAGAGTCATTATTCAAGGCAGTATATCAGCGATAATTTATCAGAAAAAAGTGTTCAGGCAATAGACAATAATCAAGACTTTGTGCAAGTAGATTGTTTAGTAATGAGAGACTCTTTGAATAATTGTTTATATGTCTCTGATTTAGAATATATTGAATCTAATAAAACAACTGGTAAGTCTCTAGCGATTGTACCAAGTCAAACTTTATCCGATGCTGCTAGGCAAACAATTCGAGATGTTGCATTTGATGTGTGTCGAAAAGCAAACATTATTGGAGTATGTTACTTTAGTTTCTTAATAGATTTGAACAGTTTGGATTATCATATAATTAGTTTATCATCTGGTTTGTCTCATCAAAGCATTTTATTTGAGACTATTACGACCTATCCTGTTTTAGAGATAGCAACTAAATTGACAGTGGGATATACTTTTAGTCAACTGAAGCATTCTTATTACCCAAATACCTCTGCCTTTTTAGAGCCGCAATTAGACTATGTAGCTACCGTATCTTTTAGTTTTGAAAAAGTTGACTATATCTTTTTTGCTCGTAATATAGAGCAATTATTTTTAAATTTACTCGAGGCTAGCAGTCATGATCATTTTCCATTTCTGAGTGATATTAGCGAGGAAGATTTGATGTTTGCTTTGATTCAGAAAAAAGAAAATCGTCTAGCTTATCTTTTGGAGGCTTTTAGACGTGGCTTTGATTTGTATGATTTATCCTCAGTTACTAAAATCAACCCTTTTTACTTAGATAAATGTTTACATATTGTAGAGTTGTATGAAAACCTGAATAAAAGCCAATATAATGTAGATATTTATAAGGAAGCTAAAAGGTATGGTTTTTCGGATGACTATATTGCTAGTAGTTGGCAAATCTCTTTGATAGACATGTTAGAATATCGAAAAAAACATAGTGTCGCACCTGTTCTGAAGCAAGTCGAACAAAGTTCTGGTGTTCTAACTGGCCATCAAATTCAGTATTTTCGAAGCTATGATTGGCATTCAGACTACATTTCTAGCGGTTGTCAAAAGGCTTTGATAATGGTAGACAAGGGTTATTCCCTAGTAAAATTAAATGAGTTAATTAAGCAAATCAAACAAACTCATTTAGAATTATTAATTGTTACCAATCAACCTCTCCTCATAGAACAATTAAATGATACATCTATAATTTTTGACACTATAGGTATTGAGACCATATTAACAATTATGGGTATAGAAGAGGTGGAAGAAGTGTATTTATTGGGAGAAAGTCAAGCAGACATGTTTTCAAAAATGAAAAATTTTTCTATCTCTTGTCAGTCTATTTAGCAATTCTTAATAAAAGCTGAGATCTATATCTCAGCTTTTATTTGTGGTAAAAAGTAAAGTACTTTCAATTTTGTAAGTTCTTTCTATGAGCAAAATAGTATACTTAATGAGTAAAAATATTATTTTTAAAGAATTTTCTTGACAATATTATTTAAAAATAATACACTTGTTCTATATTAATAATACAAACAGGAGATGGACATGAGTAAACGACAAAATTTAGGAATTAGTAAAAAAGGAGCAATTATATCAGGGCTCTCAGTGGCACTAATTGTAGTAATAGGTGGCTTTTTATGGGTACAATCTCAACCTAATAAGAGTGCAGTAAAAACTAACTACAAAGTTTTTAATGTTAGAGAAGGAAGTGTTTCGTCCTCAACTCTTTTGACAGGAAAAGCTAAGGCTAATCAAGAACAGTATGTGTATTTTGATGCTAATAAAGGTAATCGAGCAACTGTCACAGTTAAAGTGGGTGATAAAATCACAGCTGGTCAGCAGTTAGTTCAATATGATACAACAACTGCACAAGCAGCCTACGACACTGCTAATCGTCAATTAAATAAAGTAGCGCGTCAGATTAATAATCTAAAGACAACAGGAAGTCTTCCAGCTATGGAATCAAGTGATCAATCTTCTTCATCATCACAAGGACAAGGGACTCAATCGACTAGTGGTGCGACGAATCGTCTACAGCAAAATTATCAAAGTCAAGCTAATGCTTCATACAACCAACAACTTCAAGATTTGAATGATGCTTATGCAGATGCACAGGCAGAAGTAAATAAAGCACAAAAAGCATTGAATGATACTGTTATTACAAGTGACGTATCAGGGACAGTTGTTGAAGTTAATAGTGATATTGATCCAGCTTCAAAAACTAGTCAAGTACTTGTCCATGTAGCAACTGAAGGTAAACTCCAAGTACAAGGAACGATGAGTGAGTATGATTTGGCTAATGTTAAAAAAGACCAGGCTGTTAAAATAAAATCTAAGGTCTATCCTGACAAGGAATGGGAAGGTAAAATTTCATATATCTCAAATTATCCAGAAGCAGAAGCAAACAACAATGACTCTAATAACGGCTCTAGTGCTGTAAATTATAAATATAAAGTAGATATTACTAGCCCTCTCGATGCATTAAAACAAGGTTTTACCGTATCAGTTGAAGTAGTTAATGGAGATAAGCACCTTATTGTCCCTACAAGTTCTGTGATAAACAAAGATAATAAACACTTTGTTTGGGTATACAATGATTCTAATCGTAAAATTTCCAAAGTTGAAGTCAAAATTGGTAAAGCTGATGCTAAGACACAAGAAATTTTATCAGGTTTGAAAGCAGGACAAATCGTGGTTACTAATCCAAGTAAAACCTTCAAGGATGGGCAAAAAATTGATAATATTGAATCAATCGATCTTAACTCTAATAAGAAATCAGAGGTGAAATAATCGTGACAACTAATCGAAAAGAACTGATTAGATTGCATCAGATTGTTAAAAGTTATCAAAATGGGGATCAAAAACTTCAAGTCTTAAAGAACATTGATTTGACGGTTTATGAAGGTGAATTTCTTGCAATCATGGGGCCATCTGGTTCAGGGAAATCCACACTAATGAATATTATTGGCTTGTTGGATTCTCCAACTTCAGGAGATTATAGTTTAAATGGTAAACGTGTCGAAGAACTAAGTCAAACAAAATTAGCTCAAGTTCGAAATAAGGAAATTGGTTTTGTCTTTCAACAATTTTTCTTGTTATCTAAACTAACGGCTTTACAAAATGTTGAATTACCCTTAATTTATGCGGGTGTACCTCCTAAAAAGCGTAAAAATTTAGCAAAACAATTTTTAGATAAAGTTGAATTAAGAGAGCGTATGAACCATCTGCCAACAGAATTATCTGGGGGACAGAAGCAACGTGTAGCAATCGCGCGTGCTTTGGTGAATAGCCCATCTATTATTCTAGCAGATGAGCCGACTGGTGCCTTGGATACAAAGACGGGTGAGCAAATTATGCAGTTCCTAACGGAATTAAATCAAGAAGGTAAAACCATTATCATGGTAACTCATGAACCAGAAATCGCCGATTATGCGACTCGTAAAATTGTTATTCGTGATGGCGAAATTACAGCAGATACTACTGATAGTATTAGAATTGATTAAGGGGAGATTCGATTATGGAAAATTGGAAGTTTGCCCTATCATCGATTCTAGGGCACAAGATGCGTGCTTTTCTGACCATGTTAGGGATCATCATTGGGGTTGCATCAGTTGTGTTAATTATGGCCTTAGGTAAGGGCATGAAAGATTCGGTTACAAATGAGATTACAAAGTCTCAGAAGAACCTTCAGATTTATTATAAAACAAAAGAAGACCAAAAAAATGAGGATAACTTTGGAGCTCAAGGGGCTTTCATGCAAGGTAGTGATACCAACCGTAAGGAACCAATTATTCAAGAATCATGGTTAAAAAAGATTGCTAAGGAAGTAGATGGTGTTAGTGGCTACTATGTAACCAATCAAACAAATGCTCCAGTAGCTTACCTTGAAAAAAAGGCAAAGACGGTTAATATAACAGGAATTAACCGCACTTACCTTGGTATCAAAAAGTTCAAAATTAAAAGTGGTCGTCAATTCCAAGAGGAGGATTATAACCAATTCTCGAGAGTTATTTTACTAGAAGAAAAATTAGCTCAGAGATTATTCCAGACAAATGAAGCAGCGTTAAATAAGGTGGTGACTGTAAAAAATAAATCTTACTTAGTAGTGGGGGTTTATTCGGATCCAGAAGCTGGTTCAGGCTTATATGGAAGTAATTCTGATGGGAATGCTATTTTAACCAATACACAGTTAGCTTCGGAGTTTGGTGCTAAAGAAGCAGAAAACATATATTTTCATCTTAATGATGTATCGCAATCCAATCGCATTGGTAAAGAAATAGGCAAACGTTTAACAGACATTAGTCATGCTAAGGATGGGTACTATGATAATTTTGACATGACATCTATAGTTAAATCTATCAATACCCAAGTTGGTATTATGACAGGTGTTATTGGAGCGATTGCAGCAATTTCTCTCCTAGTTGGTGGTATCGGAGTGATGAATATTATGTTAGTCTCTGTAACTGAGCGCACGAGAGAAATTGGCCTTCGTAAAGCCCTTGGGGCAACTCGACGTAAAATTTTAGCTCAATTTTTAATTGAATCAATGGTCTTAACGATTTTGGGTGGATTAATTGGGTTATTACTAGCCTATGGAGGTACGATGTTAATTGCTAATGCGCAAGATAAGATTACTCCTTCTGTGTCACTTAACGTGGCTATAGGCAGTTTAATTTTCTCAGCATTTATTGGAATTATATTTGGTTTATTACCTGCTAATAAAGCCAGCAAATTAAACCCAATTGATGCTTTACGATATGAATAAAAAAACATGTACTCTGTCAAGATTTTTTCTTGACAGAGTTTGTATTTATGTTATACTTAGTAAGGTAAAGTTGTTAGTTAAGCTATCAACGACCAAATATAAAGAAAAAGAAAAGAGACTATTTAAAAATGGCAGTAAAAATCCGTTTAACTCGTATGGGTTCTAAGAAGAAACCTTTCTACCGTATCAATGTTGCAGATTCACGTGCACCACGTGACGGACGTTTTATTGAAACTGTTGGAACATACAACCCATTAGTTGCAGAAAACCAAGTTACAATCAAAGAAGAACGTGTTCTTGAATGGTTATCAAAAGGTGCACAACCTTCAGATACAGTTCGTAACCTTCTTTCAAAAGCTGGAGTTATGACTAAATTCCACGATCAAAAATTCTCAAAATAATAAAAGCTTATGGATACCATTGAAAATCTCATTATTGCTATTGTGAAACCTTTGATTTCACAACCAGATCAGTTAACCATAAAAATTCAGGATGGCCCAGAATTTTTAGAGTACCATCTTGATTTAGATACCCAAGACATCGGTCGTGTTATCGGCAAAAAGGGTCGTACAATTACAGCGATAAGGTCGATTGTCTATTCGGTACCAACACAAGGGAAAAAAGTAAGACTCATCATTGATGAGAAAGAATAATTTATTCTAAAAGATAGGAACTTCCTGTCTTTTTTGTTATATCTACACAAAAATTGTGAGTTTTTTAGTCTTTTAGAATATAATGGATGTGAAAGGGAATTTTCTGATTTTTTATTAAGGAGGATAAGATATTGCTATTTGATTTTCTCGAAGAAAAAATAAAACTGAAAGCATACCTGATGACCGCCTTACTTGATGATGGAGAAATTAACCTTGATCACTTTAAAACAGAATATGCTTTGAGTGAAAAGATTTTACAAGGTCTTATTTCGGAACTACAAATACTTTATTCTGATTTCTACCTTGTTGTCAAAAGTAGAACAATGGTATTGTTCCATTACGAAACACTTTCTAAGCTAGAGACTTTGCATACCATTTATCGAGAGTCTAATACGTTACAGTTTTTGGCATATTTTATTGCTCCTCAAAATGTCAGTTTTTCTGAATTCACGGCTAAGAAATTCATATCCGTCGCAAGTGCCTACCGAATAAAGAAAAACTGTAAACTTTATTTGGAGAGTGTTAAGTTATCAATACAAAAAAATAAAGTGACAGGTCCAGAATATCAGATTAGGCTGCTGATTGCTTTGTTACAGTATCATTTTGGTTTTATTATTTATCCTTTTGATGCTACAAGTGAGGTAATGATAAGGGATTTTATTGAATACTCGAATTTTAAAGGGTGTGACTACGACCTTAAAGACTTATCTGAAGAATATTACTATTTTTATATTTTGGTGAATTTAGTTTGGAAAAGAAAAGAATATAAAGTAGAAATTCCTCAAACAGAATCCTTTAATCAACTAAAAAAATCTATTCTCTACATGGAGTTATCCAAAGCAGCTCAAAAGAGTATTGCTATACATCTTGGTATAGAGTTGAATGAAGGTTTACTTGATTATCTATATTTAGTGTTTTGTATTAGTGATGGTCCTCTATTTAGCAATCGAGATGATATCAATATCAACGAAGAATTTATTTTTGCTTCTTATAAGATATCAAAGTCTAAAGCCTTTAAGAATTTTTGTGGTCGATTATTGGGTAGAGAATTTATTGACTCGCAGCATTTTAAAGATATTAATGCCTATTTTTTGAGACATTTTATTTGTTATTGTTATTATTTTATTCCTGATTTTTATTTTTTAAATACATCAAGGCTGAGCTATTCTAAGGATTTATATCACCTATTAGATAAAGGTCTGGCTGATATTTTTAACCTTAAAGGAGGGAATTTAACTTTTTCAAAACATGAGACAGTGCTACTAACAATGCAATTATCTAACTTAATAGAGACTTTCTTAGCTCCTCTTTCTGTATATGTAATTTCATCTAGTAATATTAGATTACAAACCTATCAAGTAATGTTAAACCAATATTTTACATCTAAGATAGCGGAATTCTTTTTTGTAAACTATCAAACGACTCAGATAGATGAAAAATTACTAAAAAAAGCAGATATCATTATTGCTGAGAGACGCTATATATCTTCTTTAAAAAATGACTCAGGTGTGGCTATACAAGATATATTAGAAATTGGGATGAATAATAAGCAGTACCATGAACTACTTTTACAAGCTATTATCGAAAAAAGGGACCAAAAAGTTTTTGAATATATTTCAAAAATGAAACATAAAATACTTTGATAGACTCTATATGAGCTTTATTAAAAGGGATAAAATCGAAATTTAAAATTTAATTCGAAAAGATATTGACAGTAATCTAGAATTTCGATATACTAGATTTTGTCTTTTGGGGTATAGCCAAGCGGTAAGGCAAGGGACTTTGACTCCCTCATGCGTTGGTTCGAATCCAGCTACCCCAGTTTCACATGGTCCGTTGGTCAAGGGGTTAAGACACCGCCTTTTCACGGCGGTAACACGGGTTCGAATCCCGTACGGACTATCGTGGCCAGTTGCATTTTAGCGGCTGGTTTTTCTTTTATTTTCAAAAATATCGGAGTTACTATGGAATACTTTAACGTTGGAAAAATTGTCAATACACAAGGATTACAAGGCGAAATGCGTGTATTAAGCGTGACTGACTTTGTAGAAGAACGCTTTAAAAAAGGTCAAGTGTTAGCTTTATTCGATGAAAAGAATCAGTTTGTTATGGATATTGAAATTGCTAGTCATCGTAAGCAGAAGAATTTTGACATTATAAAATTCAAAGGAATGTATCATATTAATGATATTGAAAAATATAAAGGTTTCACACTGAAGGTGGCAGAGGATCAACTGAGCGACCTTAAAGATGGTGAATTTTATTATCATGAAATTATTGGCTTAGATGTCTATGAAGGGGAAGAGCTGATTGGAAAAATCAAAGAAATTTTACAACCAGGAGCAAATGACGTTTGGGTTGTGGAACGTCATGGAAAACGTGATCTTTTATTACCCTATATCCCGCCAGTAGTATTAGAAGTGGACCTTTCTAATCAGCGTGTTCAAGTTGAATTGATGGAAGGTTTAGATGATGAAGATTGATATTTTAACTTTATTTCCTGAAATGTTTGCCCCTCTGGAACATTCTATAGTTGGTAAGGCAAAAGAAAGAGGACTTCTTGAAATTAATTATCACAATTTCAGAGAAAATGCTGAGAAGTCTCGACATGTTGATGATGAGCCTTACGGTGGGGGGCAAGGGATGCTTTTACGTGCTCAACCTATTTTTGATACAATTGATAAAATAGATGCTCAAAAAGCACGTGTTATTTTGCTAGACCCAGCGGGCAGAACATTTGATCAGGATTTTGCAGAAGAACTATCCAAAGAAGATGAATTAATTTTTATTTGTGGTCACTATGAAGGTTATGATGAACGTATAAAATCATTAGTAACAGACGAAGTATCTTTGGGAGATTTTGTTCTTACGGGAGGAGAATTGGCGGCTATGACAATGGTCGATGCTACCGTTCGTCTGATTCCAGAAGTTATAGGTAAAGAAACAAGTCATCAGGATGATTCATTTTCATCGGGCCTATTAGAATATCCTCAGTATACGCGCCCATATGATTATTTAGGCATGACAGTTCCTGATGTTCTCATGAGTGGTCATCATGAAAATATCCGAAAATGGCGTTTAGAACAAAGTTTGCGAAAAACACTAGAACGTCGACCAGACTTGTTAGAAAATTATGCAATGACGGATGAAGAGAGACTTATCTTAGAGAAAATTAAAACAGAAATAGAAAGAACAGATACAGTAAATGAACAAAACAATTTATGATATCACTATTGTAGGAGGCGGACCAGTAGGTCTCTTTGCTGCTTTTTATGCTGGACTACGCGGAGTATCCGTTAAAATTATTGAAAGCCTTTCGGAATTAGGAGGCCAGCCAGCTATCCTTTATCCTGAGAAAAAAATCTATGATATTCCTGGTTATCCGGTGATTACTGGACGTGAATTAATTGATAAACATATTGAACAATTAGAGAGATTTAAAGATTCTATTGAAATCTGTTTAAAAGAAGAAGTTTTATCATTTGAAAAAGTAGATGATGTTTTCACAATTCAAACAGATAAAGATCAACATTTGTCACGTGCTATTGTTTTTGCTTGTGGCAACGGTGCTTTTGCTCCGCGTTTACTAGGTTTGGAAAATGAAGAAAATTATGCAGATAATAATTTATTCTATAACGTTACAAAGTTAGAACAGTTTGCAGGTAAACATGTTGTTATTTGTGGTGGAGGCGACTCAGCTGTTGATTGGGCCAATGAATTAGATAAGATTGCAGCTAGTGTAGCGATTGTTCATCGTAGAGATGCTTTTAGAGCGCATGAGCATAGTGTGGATATACTAAAGGCATCAGGTGTTAGAATTTTAACCCCTTATGTCCCAATTGGTTTAAATGGAGATAGTCAGAGAGTTAGCAGCTTGGTCGTTCAAAAAGTTAAAGGTGATGAAGTAATTGAATTACCTTTAGACAACTTGATTGTTAGTTTTGGCTTTTCTACTTCTAATAAAAATTTACGTTATTGGAATTTGGATTATAAACGGTCTAGTATCAATGTTTCTTCACTTTTTGAGACGACTCAAGAAGGCGTGTATGCTATTGGAGATGCTGCTAATTATCCAGGAAAGGTAGAATTGATTGCAACAGGATATGGGGAAGCACCAGTCGCTATAAACCAAGCTATCAATTATATTTATCCTGATCGAGATAACCGTGTAGTCCATTCAACATCATTGATAAAATAACTATAAATAAAACTGATAAGTTTATAAAAAAGGATTATATATATTGTTAAAAAAATAACAAAACTTCCTATTTATTTTGTGATATAATTAACTTTGTCGTTATGAATGATATTAAATAAATGAAGCGAGGTATTTTATGACAAATACGGTAACACCAAAAGAGACGGCTGGCTCTTTTATCAATAAAGTGTTAGGTGGGACAGCAACTGCAATCGTTGTAGCACTCATCCCAAATGCTATCCTAGCCACTTTTTTGAAACCATTTTTATCTTACGGACTTGCTGCAGAGTTCTTACACATCGTGCAGGTATTCCAATTTTTCACACCAATTATGGCAGGATTTTTGATTGGTCAACAGTTTAAATTCACCCCAATGCAACAGCTTGCTGTTGGAGGTGCTGCATATATTGGTTCTGGTGCGTGGGCTTACACAGAAGTTATTCAAAAAGGAGTTGCTACTGGTAGTTTCCAATTGCGTGGGATTGGTGATCTCATCAATATGATGCTAACAGCAGCTTTAGCAGTTTTAGCAGTTAAGTGGTTTGGTAATAAATTTGGTTCCCTAACCATTATCTTGTTACCTATTATCATAGGTACAGGCGTAGGCTATTTAGGATGGAAATTACTCCCTTACGTTTCATATGTGACAACACTTATTGGTCAAGGAATTAATTCTTTTACTACTTTACAACCAATTGCGATGTCAATTCTAATTGCGATGGCTTTTTCAATGCTTATTGTAAGTCCTATTTCAACAGTAGCGATTGGTCTAGCGATTGGTCTTAATGGTATGTCAGCAAGTGCAGCTTCAATGGGAGTTGCTTCAACAACAGCAGTGCTAGTTTGGGCAACGATGAAGGCTAATAAGTCTGGAGTTCCAATTGCTATTGCTTTAGGTGCAATGAAGATGATGATGCCAAATTTCCTAAAGCATCCAGTAATGGCGATTCCAATGCTTATGACTGCTACAGTAAGTTCTCTAACAGTCCCATTGTTTAAATTGGTGGGGACACCAGCTTCGTCTGGTTTTGGGCTTGTTGGTGCAGTAGGTCCGATTGCTTCATTTGAAGCAGGAGCAAGTATGTTGATTGTTATCTTATCTTGGCTCGTTATTCCTTTTGCAGTAGGTTTTGTATCACACAAAATTTGTAAAGACATTCTGAAACTTTATAAAGACGATATTTTCGTTTTTGAAGGTCAAAATTAATTTGGAGGTTGTATGTTAGTTTATATTGCTGGTTCAGGCGCTATGGGATGTCGTTTTGGATATCAAATTTCTAAAACAAATCATGATGTTATTTTACTTGATAATTGGGCAGACCATATTATGGCTATTAAAGAAAATGGCTTGAAGGTAACAGGTGATACAGAGGACCTTGTTAAACTTCCTATCATGAAGCCAACTGATGCGACAGAAGAAGCAGATTTAATTATTTTGTTTACTAAAGCAATGCAGTTGCCAAATATGCTTCAAGATATTAAAAAAATTATTGGTAAGAAAACAAAGGTCTTATGTCTTTTAAATGGATTAGGACATGAAGATGTCATTCGTCAATATATCCCTGAACACAATATTTTGATGGGAGTAACAGTTTGGACTGCAGGGTTGAAAGGACCAGGGCATGCTCATCTGGAAGGAGTTGGTTCTGTAAATCTTCAAAGTATCGATCCTAACAATCAAGAAGCAGGTCATCGCGTTACTGAATTGCTTAATGAAGCAAAATTACAGGCTACTTATGACGAAAATGTTTTGCCAAATATTTGGAGAAAAGCTTGTGTTAACGGAACGATGAATTCAACTTGCGCCTTGCTAGATTGTACAATTGGTCAACTCTTTGCTAGTGAAGACGGCGTAAATATGGTACATGAAATTATCCATGAATTTGTTACTGTTGGAAAAGCAGAAGGTGTAGAGCTTGATGAAGAAGAAATAACAAAGTACGTTATGGATACATCTGTTAAAGCAGCCCATCATTACCCTTCAATGCATCAAGACTTAGTTCAAAATCAGCGCTTAACTGAAATTGATTTCTTAAATGGCGCAGTGAATAAAAAAGGTGAAAACCTAGGCATTGATACACCTTACTGTCGATTAATCACACAATTAATTCACACTAAAGAAAATGTACTTAGCATAAAATAATAATCAACCGGGAGAATAGTGCCCGGTTTTTTGATATGCTTAATGATAATGATTTTGTTATACTAAGAATAATAAGAGTTGGGTATTTTTTTCGAGAAGTATTTACAGTATAAAATATTACATTTGTATTACAAATATTTCTAAAATATGTTGACATGTTACAAAAAGGATATTATAATAGTAGTGTAAATAAATAAGGAAGTAGGTGTTTATGATGAAAAAAGGACAAGTAAATGATACTAAGCAATCTTACTCTCTACGTAAATATAAATTTGGTTTAGCATCAGTAATTTTAGGGTCATTCATAATGGTCACAAGTCCTGTTTTTGCGGATCAAACTACATCGGTTCAAGTTAATAATCAGACAGGCACTAGTGTGGATGCTAATAATTCTTCCAATGAGACAAGTGCGTCAAGTGTGATTACTTCCAATAATGATAGTGTTCAAGCGTCTGATAAAGTTGTAAATAGTCAAAATACGGCAACAAAGGACATTACTACTCCTTTAGTAGAGACAAAGCCAATGGTGGAAAAAACATTACCTGAACAAGGGAATTATGTTTATAGCAAAGAAACCGAGGTGAAAAATACACCTTCAAAATCAGCCCCAGTAGCTTTCTATGCAAAGAAAGGTGATAAAGTTTTCTATGACCAAGTATTTAATAAAGATAATGTGAAATGGATTTCATATAAGTCTTTTGGTGGCGTACGTCGATACGCAGCTATTGAGTCACTAGATCCATCAGGAGGTTCAGAGACTAAAGCACCTACTCCTGTAACAAATTCAGGAAGCAATAATCAAGAGAAAATAGCAACGCAAGGAAATTATACATTTTCACATAAAGTAGAAGTAAAAAATGAAGCTAAGGTAGCGAGTCCAACTCAATTTACATTGGACAAAGGAGACAGAATTTTTTACGACCAAATACTAACTATTGAAGGAAATCAGTGGTTATCTTATAAATCATTCAATGGTGTTCGTCGTTTTGTTTTGCTAGGTAAAGCATCTTCAGTAGAAAAAACTGAAGATAAAGAAAAAGTGTCTCCTCAACCACAAGCCCGTATTACTAAAACTGGTAGACTGACTATTTCTAACGAAACAACTACAGGTTTTGATATTTTAATTACGAATATTAAAGATGATAACGGTATCGCTGCTGTTAAGGTACCGGTTTGGACTGAACAAGGAGGGCAAGATGATATTAAATGGTATACAGCTGTAACTACTGGGGATGGCAACTACAAAGTAGCTGTATCATTTGCTGACCATAAGAATGAGAAGGGTCTTTATAATATTCATTTATACTACCAAGAAGCTAGTGGGACACTTGTAGGTGTAACAGGAACTAAAGTGACAGTAGCTGGAACTAATTCTTCTCAAGAACCTATTGAAAATGGTTTAGCAAAGACTGGTGTTTATAATATTATCGGAAGTACTGAAGTAAAAAATGAAGCTAAAATATCAAGTCAGACCCAATTTACTTTAGAAAAAGGTGACAAAATAAATTATGATCAAGTATTGACAGCAGATGGTTACCAGTGGATTTCTTACAAATCTTATAGTGGTGTTCGTCGCTATATTCCTGTGAAAAAGCTAACTACAAGTAGTGAAAAAGCGAAAGATGAGGCGACTAAACCGACTAGTTATCCCAACTTACCTAAAACAGGTACCTATACATTTACTAAAACTGTAGATGTGAAAAGTCAACCTAAAGTATCAAGTCCAGTGGAATTTAATTTTCAAAAGGGTGAAAAAATACATTATGATCAAGTGTTAGTAGTAGATGGTCATCAGTGGATTTCATACAAGAGTTATTCCGGTATTCGTCGCTATATTGAAATTTAAAGCTAAATCTTTTTAGATTTAGCTTTACTAATATTATGTGTGTTGGAAAAAACAGTGGAGATTTACGTCAAAATTATATTATTTGGATAGTATCGAATAGATAGAATGTGGAGAAAAGTAGGAAATAGTTAAGAAAGGTATTTATGACGCTTCGAGAATTAACAATAGAAGAATTTAAAGAACATTCAGGAAATTATGATTCACAATCATTTTTACAAACACCTGAGATGGCTAAACTTTTAGAAAAACGCGGCTATGATGTTAGGTATTTGGGATATCAAGTAGAAAATAAACTAGAGATAATCAGTTTATCTTATATTATGCCAGTCACTGGTGGTTTTCAAATGAAAATTGATTCAGGACCAGTTCATTCAAATTCTAAGTATCTAAAACAATTTTATAAAGCATTGCAAGGCTATGCCAAATCCAACGGTGTTCTAGAATTAATAGTTGAGCCTTTTGATGATTACCAATTATTCACTAGTTCGGGAGTTCCTAGTAATCAGGGAAATGATAATCTGATTGAAGATTTTACCAGTTCAGGTTATCACCATGATGGTTTAACAACTGGTTTTACTGGTAAATATTTATCTTGGCACTATGTTAAAAATTTAGAAGGTGTCACTTCTGAAACGTTACTATCTTCATTCTCTAAGACAGGACGAGCTTTGGTTAAGAAAGCAATGTCTTTTGGAATCAAGGTTCGCGTTCTTAAACGTGATGAGCTACATTTATTTAAAGAGATAACAACTTCTACGTCAAATAGACGTGATTATATGGATAAGTCCTTAGATTATTATCAAGATTTTTACGATAGCTTTGAAGGCAAGGCTGAATTTGTGATTGCCACTTTAAATTTTAGAGAATACGACCATAACTTGCAAATAAAAGCTGAAGCATTGGAAAATAAGCTTAAATTGCTTGATGAACGTTTTAGGGAAAATGCAGACTCTCCTAAGTATCATAGGCAACGCTCTGAAATAATTAATCAACTGGCTAGTTTTGAAACACGACGACAAGAAGTTCAGTCATTTATTCAAAAGTATGATAACCAAGACGTTGTTTTAGCTGGTAGTCTATTTGTTTATAGTCTTAAGGAGACAGTTTATTTCTTTTCAGGATCCTACACAGAATTTAATAAATTTTATGCACCAGCAGTTCTTCAGGAATATGTTATGCAAGAGGCTCTCAAAAGAGGTTCTACTTTCTATAACCTCCTAGGTATTCAGGGAACTTTTGATGGTTCAGATAGTATTCTTCGCTTTAAACAGAATTTTAATGGTTATATCATTCGTAAAATGGGAACTTTTAACTATTATCCAAGTCCTTTTAAATACAAAGGAATTCAGCTTCTTAAAAAGGTTTTGAAGAGAAATTAAAGTATTTGTAAAAGCTAATCTTTAGATTAGGCTTTTTTAGTTTATTGATAGTTTTTGGAAGAAAATGCTTGACATTTAAAGAAAAAGAGATATAATTAAATTGCAAACGATTTCAATTCAAGGAGGGACTATGCTAAAGTCAAAGAGAAAAGAAATTATCTTATCACGACTTGAGCAAAATAAGAGTGTTACTTTAGATGAATTAACGTCTATCTTAGAGACTTCTGAATCTACAGTTCGCAGGGATTTAGATGAACTTGAATCTGAAGGTTTTTTAAAAAGGGTGCATGGTGGTGCTGAATTACCATACTCACTTGGCCAGGAATTAAGTAATCAAGAAAAAGCTATCAAAAACGTTCAAAAAAAATTGGATATTGCTAGACAAACTGCAAAGCTGATAGCAAAGCAAGATGTTATATTTATTGATGCCGGAACTACGACAGAATTATTAATTGATTTTCTCCCTCACGAGCAATTAACGGTGGTGACGAATTCTATTCATCATGCTGCAAAGTTAGTTGATAGAGGGATAAAAACAATCATTATCGGAGGAGCGGTTAAACATTCAACAGATGCTAGTATTGGCCAGGTAGCCATTAATCAGATTAGGCAGATAACGGTTGACAAAGCTTTTCTGGGGATGAATGGTATAGATGAAGTTTATTTAACTACACCAGATTTAGAAGAAGCTGCTATTAAAGAAGCTATTATTAATAATAGTCAACAAACCTTTATTCTAATGGATTCATCTAAAATTGGACAAGTTACATTTGCTAAAGTGAAAGAGATAAATGACATTAATTTAGTAACTAATAAGACTGATTCAGAACTTATGACAATAATAAAAGAGAAAATGAAGGTGATTCAAGTATGATTTATACAGTAACATTAAATCCATCGATTGATTTTATTGTTCGTCTAGATACACTATTGTTGGGTAGTGTTAACCGTATGACTAGCGATGATAAATATGTAGGTGGTAAAGGAATTAATGTTAGTCGCATATTAAAACGCTTAAAAATTGACAATACTGCTACAGGTTTTATCGGTGGATTTACAGGACATTTTGTTGAAGATGGACTTGTATCAGAAGGTATCAAAACTGACTTTGTTTCTGTTAATGAAGATACACGTATCAACGTTAAAGTAAAAGCAAAAATTGAAACTGAAATCAATGGCGGGGGTCCTAGGATAACAAATGAACAACTTCATCGTCTAGAGAAACTTCTTTCGAGACTAACACCTGAGGACACAGTAGTTTTCGCAGGTTCAGCACCAGCTAGCCTTGGAAATAAGGTCTATAATACATTGATTCCAATTGCTAAAAAGACAGGAGCGGAAGTTGTTTGCGATTTTGAAGGTCAGACACTTTTAGACGCTCTTGCTTATCAGCCTCTTTTAGTAAAACCGAATAACCATGAATTAGCAGATATTTTTGGCGTAGAGCTAGAAGGTCTGCCTGATATCGAAAAATATGCACATAAGATTCTAGATAAAGGAGCTAAGAATGTTATCGTTTCTATGGCAGGGGATGGTGCATTGTTAGTAACTCCAGAAGCTTCATATTTTGCAAAACCGATTAAGGGTGAAGTGAAAAATTCCGTTGGGGCTGGTGATTCAATGGTAGCTGGCTTTACAGGAGAATTTGTTAAGTCAAAAAATCCAGTAGAAGCACTAAAATGGGGCGTAGCTTGTGGTACAGCAACCACTTTCTCAGATGATTTAGCAACAGCTGAGTTTATCCAAGATATTTATAATAAAGTTGAGGTAGAAAAATTATGAAAATCCAAGACCTACTAAAAAAAGAAGTTATGATTATGGATTTAAAAGCAACCAGTAAAGAGGCTGCAATTGATGAAATGATTACAAAATTAGTTGACACAGGTGTTGTGACAAACTTTGCTATTTTTAAAGATGGTATCATGAAGCGTGAGGCACAAACATCAACTGGATTAGGTGATGGTATCGCTATGCCACATAGTAAAAATGCTGCCGTTAAAGAAGCTACTGTCCTTTTTGCAAAATCTGCATCAGGTGTTGATTACGAAGCACTTGATGGACAGCCAACTGATTTATTCTTTATGATTGCTGCGCCAGATGGTGCTAATGATACGCATTTAGCTGCCTTGGCAGAACTATCTAAATATCTTTTAAAAGAAGGGTTCGCTGATCAATTACGTCAAGCAAAAACGCCAGATGACATTATTGCTACTTTTGATAGTAATAGCATTTCTCAAGAAACAGTAGCTCCACAAACAGTACAATCAACAAGTAAAGGTTCAGATTATATTGTTGCAGTAACAGCTTGCACTACGGGAATTGCCCACACGTATATGGCAGAAGAAGCTTTAAAGAAAAAAGCAGCTGAAATGGGTGTAGGTATTAAAGTTGAAACAAATGGCGCTTCTGGTGTAGGAAATAAGTTGACTTCAAGTGATATTGCAAGGGCTAAGGGTGTTATTATTGCAGCAGATAAGGCTGTAGAGATGGATCGTTTTGATGGCAAACCTTTGGTATCACGTCCGGTAGCTGATGGTATTAAAAAAAGTGAAGACTTAATTAACATTATTCTCGATAATAAGGCACAAACCTATCATGCAAAAAATCAAAATGATAAACAATCAGGTGAATCTGATGGAAAATCAGGCTTAGGCTCTGCTTTTTATAAACACCTTATGGGTGGTGTATCACAAATGTTACCATTCGTTATTGGTGGTGGTATTATGATTGCGATTGCTTTCCTTTTTGATAACATACTTGGTGTACCAAAAGACCAATTAAGTAATTTAGGTTCATACCATGAAATTGCAGCCTTATTCAAAAATATCGGTGGCGCAGCATTTGCATTTATGTTACCAGTATTGGCAGGTTATATCGCTTATTCAATAGCTGAAAAACCAGGACTAGTAGCTGGCTTCGTAGCTGGTTCAATTGCATCAAGTGGACTGGCATTCGGTAAAGTACCTTTTGCAGAAGGTGGGAAAGCAACCTTAGCATTAGCAGGTGTGCCATCAGGTTTCTTAGGGGCTTTAGTAGGTGGTTTCTTAGCTGGTGGAGTTATCCTACTACTTAGAAAATTACTTTCAGGTCTCCCAAAATCGCTTGAAGGTATTAAATCAATTCTTCTATACCCATTGTTAGGTGTTTTGATTACAGGTTTCTTGATGTTGCTCGTAAACATTCCAATGGCAGCTATCAACACAGCTCTTAACACTTTCTTACAAGGTTTATCTGGTAGTTCAGCAGTCTTGATGGGCTTACTAGTTGGTGGTATGATGGCTGTAGATATGGGTGGGCCTGTTAATAAAGCAGCTTATGTTTTTGGTACAGGTACTCTTGCAGCAACTGTTGCAAATGGCGGCTCTGTTGTTATGGCAGCTGTAATGGCTGGAGGAATGGTTCCACCGTTAGCAGTATTTGTGGCAACTTTATTATTTAAAGATAAATTTAATAATGAAGAACGTCAATCTGGTCTAACAAATATCGTTATGGGGTTATCTTTTATCACTGAAGGTGCTATTCCGTTTGGTGCTGCTGACCCAGCTCGTGCAATCCCTAGCTTTATTGTAGGTTCAGCCTTAACTGGAGCACTTGTTGGTTTAGCTGGTATCAAGTTGATGGCTCCTCATGGAGGGATTTTTGTCATCGCATTAACAAGTAATCCTTTACTTTATATTCTATTTATTCTAATTGGAGCGGTAGTCTCAGGTGTACTCTTTGGCTTGTTCCGTAAAACAAAATAGTTAATCTCAACTTATCCAAATTTACATTGAATAAAAGGTGAATAAACTATCGTTATTGGGTCTATTCGCCTTTTTATGTTGTAAAAGAATGGTAGATTAATCATTAATAATTGCTAATCTTTTTTCAATAGGATATGATTTATTTAAGCAAAAAAATGGATAATATGATTGAGGAAAGGAGGTAAGCAATGATTAAATGGAATGAAAAAGAAACAAAACTAGTTGATACAAGTTTTTCAATTATGTTGTATCTAAAAACGCTATTTGCAGTCGGACAAGTAGTAGCTGGCGTTTTATTATATTATTTTAAACCTACACAAATAAAACATCTCCTATTTCTTTTAACTGAAGGTGAAGTTCACGGTGGGATTCATGGTTTTATTTCTGCTCATTTCTTGAAAATAAGCAGTTATATTAATGATTCGGCTAGTCATTTAGCCGCTATCTATCTATTAATTCATGGCGGTATCAAATTAGTAGCACTTATTTTATTACATAAAGAGAAATTATTTGCTTACCCTTTATCAATTTTAGTTTTCGTTGGGTTTATCATTTTCCAACTAAGGGAATATTTTTCTAGTCATAGCATTTTAATGATTTTTCTATGTGTATTTGATGTTATCATGATAATTTTAACATGGTTAGAATATCAGAAAATGAAATTGAATTTTTCAAAAAGGTGACTTCCCCCATGCCTTAGCGCTTGTTTTTATAAGCGCTTTTTTGCTACAATATGACTATGAAAACTATTGAAGAAATTTACAAAAATTATCCTAATATCCCCTATATCTCACCTGAAAGAGACTTGGCTGAAATTAATTTTAGTAAAGTTGTTCCTAGGAAAAATATGGAAGAAACTAGTGAAGGACTCTTGCCTGGAGATATTATCTTATTATGGCGTATACAGTTTGGAACTTTCACAACTGAAACAAGTTTTTCAAAATATTTTGAATACATTTATGGTATAAATGGAAAAGAACACCTAGAATTTTTAATAAAAAATGGATTTGTAAGAATGGAGTCACCGCTTGATTCTTTAGATCACTTATCTGCTCCACTTTTAAAACTATTCTTAAAAGAAAAAAACGTAAAAGGCTTGTCAAAGATGAAACGCTCTGATTTAGATCAGGCAATAGCTATTGCTTTTACAGAAGAGGAATTAGGGAAGTTGTTTGTTGTCAGAGGGTTGGCACTTACAGAAAAAGGTTTAGCAGCCTTGAGTAACAATCAAGAAGTGATTGATAGACATCCTAAGAAGAAGTTCTAGATTCCCACCTGCTTTAAGAATCTACAAATTTATGCTATAATAATACATATTGTCTATCAAGGAGAAAATACATGGAAGTCATTCGTGAACAAGAATTTGTCAATCAATACCACTATGATGCGCGCAATTTAGAATGGGAAGAGGAAAATGGTACCCCAAAAACAAATTTTGAAGTTACTTTCCAATTAGCTAATAGAGATGAAGCAGCAAAAGTAACGAGCATTGTAGCAGTGTTACAATTTGTTATTGTACGTGATGAGTTTGTTATTTCTGGTGTCATTTCACAAATAGCTCATATCCAAGGGCGCCTTATCAATGAGCCTAGTGAGTTTAGTCAAGATGAAGTTGAGAATCTAGCAGCTCCTCTTTTAGAAATCGTTAAACGTCTGACTTATGAAGTTACAGAAATTGCTTTAGATAGACCAGGAGTAACATTGGAGTTTAATAGTTAATGAAATTAGCACTTATTACGGATACCTCAGCTTACTTGCCTGAGGCTATCGAAAATCATGAAGATGTCTATGTTTTAGATATTCCAATTATCATTGATGGTAAAACTTATATTGAGGGACAAAATCTGACATTAGACCAATATTATGATAAGCTAGCGGCATCAAAAGAATTACCTAAAACAAGTCAGCCTAGCTTAGCTGAACTAGATGATCTCTTATGTCAATTGGAGAAAGAAGGGTATACACACGTCCTTGGTTTATTCATTGCAGCGGGGATATCAGGTTTCTGGCAGAATATTCAGTTTCTTATTGAAGAACATCCAAATTTGACAATTGCTTTTCCGGATACTAAAATAACTTCAGCACCACAGGGCAATTTAGTTAGAAATGCTTTGATGTGTTCACGTGAAGGGATGGATTTTGATGTCATAGTTAACAAGATACAATCACAAATTGAAAAAATTGAAGGATTTATTGTTGTTAATGATTTGAATCATCTAGTAAAAGGTGGTAGATTGTCAAACGGTTCAGCTATCATTGGTAACCTTTTAAGTATCAAGCCGGTCTTACATTTTAATGAAGAAGGTAAAATCGTTGTCTATGAGAAAGTGCGTACAGAGAAAAAAGCCTTAAAACGCTTGGCTGAGATTGTCAAAGAAATGACAGCAGATGGTGAATATGATATTGCTATTATTCACTCTAGAGCACAAGATAAGGCAGAACAATTATATAATTTGTTAGCTAAAGCTGGTCTTAAAGACGATTTAGAAATTGTATCATTTGGTGGCGTTATTGCAACTCATCTTGGTGAAGGTGCGGTTGCCTTTGGTATTACCCCCAAAAATTGATGTGTGATAAAAAGAGTTGCTTGGAGGTTGATCCTTATTGCAGATATCAAAGAAGAAGTTAGGAGATTCTTTTTTGATAATTTGAGTAGGTAGGGAGTGTCCCTTAGGCAGTTCTTTTTGTTTCTGAATCCATTTATAAGAAATAATAATGCGACTTTAGTTCGTTTAGATTTGGAATAGTATGATGAGATTAAATTATTTGCCTTCTGAGTTTCAGAAGGCTTTACCAATATTAAAAAAGATAAAAAAAGCCGGTTATGAAGCATACTTTGTAGGTGGTAGTGTTCGGGATGTTTTACTTGACCGTCCAATTCATGATGTTGATATAGCAACGTCATCTTATCCAGAAGAAACAAAGCAGATTTTTAAAAGGACAGTTGATGTTGGTATTGAACATGGAACAGTCTTAGTATTGGAAAAAGGTGGTGAATATGAGATTACCACTTTTAGGACTGAGGAGGTTTATGTTGATTATAGGCGTCCGAGTCAGGTCAATTTTGTTAGGTCGCTAGAAGAAGATCTAAAACGTCGAGATTTCACAGTTAATGCCTTTGCTTTAAATGAAGATGGAGAAGTTATTGATCTCTTTCATGGATTGGATGATTTAGATAATCACCTTCTTAGAGCAGTAGGACTCGCCAGTGAGCGTTTTAATGAAGATGCTCTTCGAATTATGCGAGGTTTGCGTTTTTCTGCTAGTCTAAATTTTGATATCGAAACAACAACTTTTGAGGCAATGAAAAAGCACGCGCCATTATTGGAGAAAATATCTGTTGAGCGTTCTTTTATTGAATTTGATAAACTTCTATTAGCACCTTATTGGCGTAAAGGAATGCTGGCACTAATAGATAGTCATGCTTTTAATTATCTACCATGCTTAAAAAATAGGGAATTACAATTAAGCGCCTTTTTGTCCCAGTTAGATAAAGATTTTTTATTTGAGACATCAGAACAAGCTTGGGCATCACTCATCTTGAGTATGGAAGTTGAACACACAAAGACTTTTTTAAAAAAATGGAAGACATCAACTCACTTTCAAAAAGATGTTGAGCATATAGTGGATGTTTATCGTATTCGTGAACAAATGGGATTGACTAAAGAACATCTTTATCGTTATGGAAAAACTATAATAAAACAAGCGGAAGGTATTCGCAAAGCAAGAGGCTTGATGGTTGATTTCGAAAAAATAGAACAACTAGATAGTGAGTTAGCTATCCATGATAGGCATGAGATAGTTGTCAATGGTGGCACCTTAATCAAGAAATTAGGAATAAAACCTGGTCCACAGATGGGAGATATTATCTCTCAAATTGAATTAGCCATTGTTTTAGGACAACTGATTAATGAAGAAGAGGCTATTTTACATTTTGTTAAGCAGTACTTGATGGATTAGAGAGGATTATATGAGCGATTTTTTAGTAGATGGATTGACTAAGTCGGTTGGTGATAAGACGGTCTTTAGTAATGTTTCATTTATCATCCATAGTTTAGACCGTATTGGGATTATTGGTGTCAATGGAACTGGAAAGACAACACTATTAGATGTTATTTCGGGTGAATTAGGTTTTGATGGTGATCGTTCCCCTTTTTCATCAGCTAATGATTATAAGATTGCTTATTTAAAACAAGAACCAGACTTTGATGATTCTCAGACAATTTTGGACACCGTACTTTCTTCTGACTTAAGAGAGATGGCTTTAATTAAAGAATATGAATTATTGCTTAATCACTACGAAGAAAGTAAGCAATCACGTCTAGAGAAAGTAATGGCAGAAATGGATTCTTTAGATGCTTGGTCTATTGAGAGCGAAGTCAAAACAGTATTATCCAAATTAGGTATTACTGATTTGCAGTTGTCGGTTGGTGAATTATCAGGAGGATTACGAAGACGTGTTCAATTAGCGCAAGTATTATTAAATGATGCAGATTTATTGCTCTTAGACGAACCTACTAACCACTTAGATATTGACACTATTGCATGGTTAACGAATTTTTTGAAAAATAGTAAAAAGACAGTGCTTTTTATAACTCATGATCGTTATTTTCTAGACAATGTTGCAACACGTATTTTTGAATTAGATAAGGCACAGATTACAGAATATCAAGGCAATTATCAGGATTATGTCCGACTTCGTGCAGAACAAGACGAGCGTGATGCTGCTAGTTTACATAAAAAGAAACAGCTTTATAAACAGGAACTAGCTTGGATGCGTACTCAGCCACAAGCTCGTGCAACGAAACAACAGGCTCGTATTAATCGTTTTCAAAATCTAAAAAACGATTTACACCAAACAAGCGATACAAGCGATTTGGAAATGACATTTGAAACAAGTCGAATTGGGAAAAAGGTTATTAATTTTGAAAATGTCTCTTTTTCTTACCCAGATAAATCTATCTTGAAAGACTTTAATTTGTTAATTCAAAATAAAGACCGTATTGGCATCGTTGGAGATAATGGTGTTGGAAAGTCAACCTTACTTAATTTAATTGTTCAAGATTTACAGCCGGATTCGGGTAATGTCTCTATTGGTGAAACGATACGTGTAGGTTACTTTTCACAACAACTTCATAATATGGATGGCTCAAAACGTGTTATTAATTATTTGCAAGAGGTTGCAGATGAGGTTAAAACTAGTGTCGGTACAACAAGTGTGACAGAACTATTGGAACAATTTCTCTTTCCACGTTCGACACATGGAACACAAATTGCAAAATTATCAGGTGGTGAGAAAAAACGACTTTACCTTTTAAAAATCCTGATTGAAAAGCCTAACGTGTTACTACTTGATGAGCCGACAAATGACTTAGATATTGCTACATTAACTGTTCTTGAAAATTTTTTACAAGGCTTTGGTGGTCCTGTGATTACAGTTAGTCACGATCGTTACTTTTTAGATAAAGTGGCTAATAAAATTATTGCATTTGAAGATAACGATATCCGTGAATTTTTTGGTAATTATACTGATTATTTAGATGAAAAAGCATTTAATGAGCAAAATAATGAAGTTATCAGTAAAAAAGAGAGTACCAAGACAAGTCGTGAAAAGCAAAGTCGTAAAAGAATGTCTTACTTTGAAAAACAAGAATGGGCGACAATTGAAGACGATATGATGATATTGGAAAATACTATCACTCGTATAGAAGATGATATGCAAACATGTGGTAGTGATTTTACAAGGTTATCTGATTTACAAAAGGAATTAGATGCAAAAAATGAAGCACTTCTAGAAAAGTATGACCGTTATGAGTACCTTAGTGGGTTAGACACATGATTATCCGTCCGATTATTAAAAATGATGACCAAGCAGTTACACAATTAATTCGACAGAGTTTACGCGCCTATGATTTAGATAAACCTGGTACAGCATATTCAGACCCTCACTTAGATCACTTGACCTCATACTACGAAAAAATAGAGAAGTCAGGATTCTTTGTCATTGAGGAGAGAGATGAGATTATTGGCTGAAGCGGCTTTGGTCCGCTGAAAAATCTAATTGCAGAGATGCAGAAGGTGTACATTGCAGAACGTTTCCGTGGTAAGGGGCTTGCTACTGATTTAGTGAAAATGATTGAAGTAGAAGCTCGAAAAATTGGGTATAGACAACTTTATTTAGAGACAGCCAGTATTTTGAGTAGGGCAACTGCGGTTTATAAGCATATGGGATATTGTGCCTTATCGCAACCAATAGCAAATGATCAAGGTCATACAGCTATGGATATTTGGATGATTAAAGATTTATAAGTTGAAAGTGGATTAGTGAACATGGATTAATTATTTTGAGATAAGAGGAAAGAAAAGGAGACATATATGGCATATATTTGGTCTTATTTGAAAAGGTACCCAAATTGGTTATGGCTTGATTTACTAGGAGCTATGCTTTTTGTGACGGTTATCCTAGGAATGCCCACAGCCTTAGCGGGTATGATTGATAATGGCGTTACAAAAGGTGATCGGACTGGAGTTTATCTGTGGACGTTCATCATGTTTATATTTGTTGTACTAGGTATTATTGGGCGTATTACGATGACTTACGCATCTAGTCGCTTAACGACAACAATGATTAGAGATATGCGTAATGATATGTATGCTAAGCTTCAAGAATACTCCCATCATGAATATGAACAGATAGGTGTATCTTCACTAGTGACACGTATGACAAGCGATACTTTTGTTTTGATGCAATTTGCTGAAATGTCTTTACGTTTAGGCCTAGTAACTCCTATGGTAATGATTTTTAGCGTGGTTATGATACTAATTACGAGTCCATCTTTAGCTTGGCTTGTAGCGGTTGCGATGCCTCTTTTGGTAGGAGTTATTTTATATGTAGCTATAAAAACAAAACCTTTATCTGAAAGACAACAGACTATGCTTGATAAAATCAATCAATATGTTCGTGAAAATTTAACAGGGTTACGCGTTGTTAGGGCCTTTGCAAGAGAGAATTTTCAATCACAAAAATTTCAAGTCGCTAACCAACGTTACACAGATACTTCAACTGGTCTTTTTAAATTAACAGGGCTAACAGAACCACTTTTCGTTCAAATTATTATTGCAATGATTGTGGCTATCGTTTGGTTTGCTTTGGATCCCTTACAAAGAGGTGCTATTAAAATAGGGGATTTAGTTGCTTTTATCGAATATAGCTTCCATGCTCTCTTTTCATTTTTGCTATTTGCCAATCTTTTTACTATGTATCCTCGTATGGTGGTATCTAGCCATCGTATTAGAGAGGTAATGGATATGCCGATTTCTATTAATCCTAATACCGAAGGTGTTACGGATACGAAACTTAAAGGGCATTTAGAATTTGATAATGTAACATTCGCTTATCCAGGAGAAACAGAGAGTCCCGTTTTGCATGATATTTCTTTTAAAGCTAAGCCTGGAGAAACAATTGCTTTTATTGGTTCAACAGGTTCAGGAAAATCTTCTCTTGTTAATTTGATTCCACGTTTTTATGATGTGACACTTGGAAAAATCTTAGTAGATGGAGTTGATGTAAGAGATTATAACCTTAAATCACTTCGCCAAAAGATTGGATTTATCCCCCAAAAAGCTCTTTTATTTACAGGGACAATAGGAGAGAATTTAAAATATGGAAAAGCTGATGCTACTATTGATGATCTTAGACAAGCGGTTGATATTTCTCAAGCTAAAGAGTTTATTGAGAGTCACCAAGAAGCCTTTGAAACGCATTTAGCTGAAGGTGGGAGCAATCTTTCTGGGGGTCAAAAACAACGGTTATCCATTGCTAGGGCTGTTGTTAAAGATCCAGATTTATATATTTTTGATGATTCATTTTCTGCTCTCGATTATAAGACAGACGCTACTTTAAGAGCGCGTCTAAAAGAAGTAACCGGTGATTCTACGGTTTTGATAGTTGCTCAAAGGGTGGGTACGATTATGGATGCTGATCAGATTATTGTCCTTGATGAAGGCGAAATTGTCGGTCGTGGTACCCACGCTCAATTAATAGAAAATAATGCTATTTATCGTGAAATCGCTGAGTCACAACTGAAGAACCAAAACTTATCAGAAGGAGAGTGATTGTATGAGAAAAAAATCTATTTTTTTGAGATTATGGTCTTACCTAACTCGCTACAAAGCTACTCTTTTCTTAGCGATTTTTTTGAAAGTTTTATCTAGTTTTATGAGTATTCTGGAGCCTTTTATTTTAGGGTTAGCGATAACAGAGTTGACTGCTAACCTTGTTGATATGGCTAAGGGAGTTTCTGGGGCAGAATTGAACGTTCCTTATATTGCTGGTATTCTGATTATTTATTTTTTCAGAGGTGTTTTCTATGAATTAGGTTCTTATGGCTCAAATTATTTTATGACTACTGTCGTTCAAAAAAGTATCCGTGATATCCGTCATGATTTGAATCGTAAAATCAATAAAGTTCCTGTATCGTATTTTGATAAGCACCAATTTGGAGATATGTTGGGACGTTTTACAAGTGATGTTGAAACGGTCTCAAATGCTTTACAACAGAGCTTTTTACAGATTATCAATGCTTTTTTAAGTATTATTCTAGTAGTCGTTATGGTACTTTATCTAAATGTACCATTAGCCATGATTATCATTGCTTGTATTCCTGTAACTTATTTTAGTGCACAAGCGATACTAAAAAGATCCCAACCTTACTTTAAAGAACAGGCAAAGATTCTGGGAGAACTGAATGGTTTTGTACAAGAGAAATTAACTGGTTTCAATATCATAAAATTATATGGTAGAGAAGAGGCGTCTAGTCAAGAATTTCGTGATATAACGGATAATCTACGTCATGTAGGTTTCAAAGCTAGCTTCATTTCAGGAATTATGATGCCAGTATTGAATAGTATCTCTGATTTTATTTATCTTATCATTGCATTTGTTGGCGGTTTACAAGTTATTGCTGGTACCTTAACAATTGGTAACATGCAGGCATTTGTGCAGTATGTTTGGCAAATTAGTCAACCCGTTCAAACCATTACACAATTAGCAGGTGTTTTGCAAAGTGCAAAATCTTCCTTAGAACGTATTTTTGAAGTCTTAGATGAAGAAGAGGAAGCCAATCAAGTCACTGAAAAATTGAGCCATGACTTAACCGGTCAAGTCAGCTTTCATGGTGTCGATTTTCACTATTCTCCGGATAAGCCACTTATCCGCGACTTTAACTTAGATGTAGAACCAGGGCAAATGATTGCAATTGTAGGGCCAACAGGTGCAGGTAAGACAACACTTATAAACTTACTCATGAGATTCTACGATGTTAGTGAAGGTGCTATCACCGTAGATGGTCACGATATTAGACACCTATCACGCCAAGATTTCCGGCAACAATTTGGCATGGTGTTGCAAGATGCTTGGTTATATGAAGGTACAATAAAAGAAAATCTTAGATTCGGTAATCTTGAAGCCAGTGATGAGGATATAGTTGCTGCTGCCAAAGCTGCGAATGTTGACCACTTTATTCGAACGTTACCTGGTGGCTACAATATGGTGATGAATCAAGAATCAAGCAATATCTCCTTAGGACAAAAGCAACTGTTGACTATTGCACGTGCTTTATTAGCAGATCCTAAAATTTTAATTTTAGATGAAGCGACTTCATCTGTTGATACAAGGTTGGAATTGCTTATTCAAAAAGCTATGAAAAAATTGATGGAAGGAAGAACTAGTTTTGTCATTGCACACCGTCTATCAACGATTCAAGAGGCAGACAACATTTTAGTTCTAAAGGATGGTCAAATCATCGAACAAGGTAATCACCAGAAACTCCTAGCAGATAAAGGATTTTATTACGAATTATATAATAGCCAATTTTCAAATAGTAAATGACGTCATCAATAGATAAAAAAAGGACACGAAACATGTCCTTTTAATAATTAATACGAGTAAAAGTGTAAATAGCCGAAGCTCCAATTGCTATTAATATAAAGGCTACAAATCTTCCAATGATGGCTGCTGATAAGGTAGGTTGAACCAGTAAAATAATACCTAAAATGAGTGCAATATAAGCCGAACGTTTATAGGATTTGGCACCTGGGAAATTAATTTTTTGCATTTGGAAACCACCCAAAAGTCGTAAAATACCAGATACCAGTAGCCAGTATGCTAAAATAGTCATGACAGTATTTGAAAGTGACATTGCTGAGCTGGATAGTAAAATGATACCAAAAATAATAGCAAGGATACTCTGAACCAGATACCAAGGGCTACGGTGATAAGAATCAGCTTGCAAGTAGCGTACTAAATTTGAAATGCCATAAATAAAGATAAATAAAGCAATGAACCAACCCAGAGTTGCAACAACCGTTACAGGATTTATAAAGAGATAGAAGCCAGCTAATAAGGCAATTATACCTCCAACAAGTGGGAACCATTTCATATAGATACTCCAATCAAATATTTGTCTCATTATAGAACGAAAGTCAGTAAAAGTCAAATAATTACCTTTAAAATTGCTCCTAATAATGATACCATAGCAAATAGTTGACAAGAAAATTCTGACAATTTATAATGCTAACTATATTAAAACAATACGGAGGAAAATAAATGACAAGCGGAAAGACATATGTAGCAAGTGTTTTAGAGAAAGTGAAGAAGCAAAATGAGCATGAGGAAGAATTTCTACAAGCGGTTGAAGAGGTTTTTGAGTCACTAGTACCAGTTTTTGATAAATACCCTCAGTACATTGAAGAAAATCTTTTAGAACGTTTGGTTGAGCCTGAGCGCGTGATTTCTTTTAGAGTTCCATGGGTAGATGATAAAGGCCAGGTTCAAGTTAACCGAGGATATCGTGTACAATTTTCATCAGCTATTGGTCCTTATAAAGGTGGTTTACGTTTTCACCCTACAGTAACACAATCTATTGTCAAATTTTTAGGATTTGAACAAATTTTTAAGAATTCACTGACAGGTCTACCAATTGGTGGTGGCAAAGGAGGGTCAAACTTTGATCCAAAAGGGAAATCAGATAATGAAGTGATGCGTTTCACACAAAGTTTTATGACTGAACTTCAAAAATACATTGGACCAGATTTAGATGTGCCAGCTGGCGATATTGGAGTAGGTGGACGTGAAATTGGTTATCTTTATGGTCAATATAAGCGTTTAAATGGTTATCAAAATGGGGTTTTAACCGGAAAAGGACTGACTTATGGTGGCTCTTTGGCTCGTACAGAAGCAACTGGTTATGGGGCAGTCTATTTTGCTAAAGAAATGCTAGCAGCGCGTGGTCAAGATTTAACTGGCAAAGTTGCACTGGTTTCGGGATCTGGTAACGTGGCTATTTATGCTACTGAAAAATTACAAGAGTTGGGTGCAACTGTTGTAGCTGTATCAGATTCTTCAGGTTATGTTTATGATCCAGACGGTATTGACCTTGAAACATTGAAACAGATAAAAGAGGTTGAAAGAGCACGTATTGTTAAATATACGGAGAAACATCCAAAAGCTAATTTCACACCAGCAGATCAAGGTAGTATCTGGTCTATTAAAGCTGATTTAGCTTTCCCGTGTGCTACTCAAAACGAATTAGACGAAGAAGACGCTAAGTTATTAGTTGAAAATGGTGTCTTGGCAGTAACAGAAGGAGCAAATATGCCATCTACCTTGGGTGCTATTAAAGTTTTCCAAAAGGCAGGGGTTGCTTTTGGTCCTGCTAAAGCTGCCAATGCAGGGGGAGTAGCTGTTTCAGCGCTTGAAATGGCACAAAATTCTAGTCGTAGGGCATGGACTTTTGAAGAAGTTGATCAAGAATTGCAACGTATTATGAAAACTATTTTTGTGAATGCTTCCGAAGCGGCTGATGAATTTGGCGATAGTGGTAACCTGGTTCTAGGTGCTAACATTGCAGGCTTTTTAAAAGTTGCTCAAGCTATGTCTGCACAAGGTATTGTTTAATCTCTTATCATAGTCCTTAGCTAACCTATGGTATACTAGTATTATCATAATAGAGTTAGGTTAAAATAAATGATAAAACCAATTGTTAGAGATACTTTCTTTTTACAACAAAAATCACAAATGGCTAGTAGAGCAGATGTGAGCTTAGCAAAAGATTTACAGGAGACTTTGCATGCTAATCAAAATTATTGTGTAGGTATGGCAGCAAATATGATTGGTAGTCTGAAGCGTGTCATTATCATCAATGTGGGTATTACAAATTTAGTAATGTTTAACCCTGTAGTAGTTGCAAAATCGGATCCATATGAGACAGAAGAATCTTGCCTTTCTCTCGTAGGTTGCAGAAGTACACAACGATATTGTCACATTACGATTTCTTATCGTGATATCAATTGGAAGGAACAGCAAATCAAGTTGACAGATTTTCCAGCTCAAATTTGTCAACACGAGTTAGATCATTTGGAAGGCATATTAATATAAAAATAGGTTTGGATATTTTATCCAAACCTATTTTTATTATTTCATATGTTTTTTCTTTGTATTTAAAGCAATTCCTATAAGTCCAACACCAAAGACAGACATAAGGAATGATTGTCCATATTCAGAGTTTGTTTTTGGTAATTGTTTTGATTTTACAGTAGTGGAGTTTGATGGTTTGCCATAATTTCTCATAGGGTTAATAGCTGTAAATTGGTGTAATTGTTTTTTGTGAATTGTAGTTACAGGGTTGATTTTTGTAGATTTTGATTTTGTTTGGTTTAAAGTGTCTGATACAATCTCTTGTGCTACAATATTTCCTTGTCGATCTAAATAAAGTTTCTTAATAATGCTATGTGTACCATCATTTTGTGTAATAGTTTCATTAACCATCTTCATAGTGACATAGATTTTAGGTTTATTATTTGGAACGCTCACTTTTTTACCAGCTTTTTCTAAATCAGTGATATAGGCCATAAATACCTCTGTATCGGGGTTAATGGCTCCTAGAAGTTTGGCATTTCTGAAGCTTGCAAAGCCATCACCACCACCGAATAAAAAGTCATTGATAACTAATTTGTATTTTGCATCAGGATTGATTTCCTCACCATTTGATTTATAAGCTTTTACAACTTTAAATGGTGTTTCTTCCCCGCCCTCTTTATTATCTGTGTAAGTGTATCGCAGACCAGCTATTTGAAGGAAGAAATTTTGTTTTTGGTCGTATTGTTCGTTGAGTGCTTTATAAAGATCTCTACCAGTAATTTCGACGACTTGTAAGATATTACCAAAAGGTTGAACTGCTTGTGCAGCTCCCCAGGTGATTGTTCCATCTGGTTTGATGAGTAAGTCAGCACGAATGCCACCATTATTTGTCATGGCAAAATCGATATCTGGCCAGCTTTTTCGAGCAATTGCTAGTTGAGCCTCTGTGATGAGGCTGCCTACCGGACTAACATTATCTTGATCAACAGAACGCGTAATCATGACACTTACCTCGGCAGTACCAATTTTAGCTTCTGTTACTTGTTTAACGATAGTATTAGCTTGGTCAACAATGGCTTGAATATCGGCACTACCTGTTTTTTTACCAGGAGCAACTGCAATTACTTTAGCTGAAGGGGTCTCAATGAAATCTTGTGTATCAGTATCTAAGACACCACGTACATCAGCATAGGCTTTTCCTTGAGAGAGCGCTTGTACAATACGAGTTTTACCAACAAGACCATTTGTATATTGATGATTGTGTCCAGCAAAGACAATATCTACGCTATTTTCAGGGAAGAGTTGATTGACTTTTTTCATCATTTCTGCTGCTTCACCTTCAGCAATATCATTTTTACTTGTTGCAGGTACATGTGCGAGAACTACAATAGCTTTGACATTTTTAGCTTGTAATTCTTTGGCGTATTTAACGATTGTTTCAGCTTCATCTAAAAATTCATATTGTTCATAATTTTTACGTAAGACAAGGTTTGGGATGTCTTTGGTGACAATCCCGATAAAGCCAACGTTCACACTTTTGTTATTTACAGGAATATTTTTAATAGCGTAAGGCTTCCAATTGTAAGGAATTTGTTTGTTAACTTTATCAATAACATTTGCCACTACAATTTCTTGTTTTGCAGCTTCATGTGGGTATGATTTCGTAATATTATTAATATTAGAATCTGGAGCAGGGGCTTTACCAGTAACGATACGATTATATTCTGCCAACCCTTCATCAAATTCATGGTTACCCAATGTGCCATACTCAACATTCATTGCATTAAAATTTTTGACAGTTGGTTCATCTTGAAGAAGCCCAGAGTTGGCTGGACTTGCTCCAACCATATCGCCTGCTTGAACCCTAATGCTTTCACCATTAGGGTTAGTTTGTTTGAAATCTTTTTGAGCGTCATCCATATAAGCATCTAATTGAGCAGCAGTACCAGCATTAGCAACTTTTCCATCAGGCATATTTGCTGTTCCAGTATTGTCAAGTGCACCATGAAAGTCATTGACGCCTATAACTTGGACACCGACTTGGTCCGCGAACACGCTTGAGAACATAATAGAAGTCCCAGCGACTAAACCAAGAACACTACTTTTCAAAATAATTTTCTTTTTCATTTAAATCTCCTGTAAATTAAATAAATATTACATTTGTATTTTACTAACATTTAAATTAAAAATCAATATAAATTTATAATTTAAGATATAAAAAAACGAACATATATTTTTAATCTTGGATAGTAAGCGAAATAATTTTTTATTTAACGAATGATATATATATATATATATATATTAGAAATTTTAATGTAGGAGTAGTTCTTACGATAAGTTTTAATTGACAATTAATAAAGGTTGTTTTAAAATAGTTCTCACGGTAACTATTAAAGGAGTATGATTATGGAGAATCCTCTTCAAAAAGCACGAATACTTGTTAATCAACTTGAAAAGTATTTAGATCATTATGCAAAAGAATATGATGTTGAACATTTAGCGGGTCCACAAGGACACCTAGTGATGTATCTCTATAAACATCCTGATAAGGATATGTCTATAAAAGCTGTTGAAGAAATCTTACACATTTCTAAGTCTGTAGCTTCTAATTTGGTAAAACGGATGGAAAAAAATGGTTTTATTGCGATTGTACCATCTAAGACAGATAAGCGTGTAAAATATCTTTATTTGACTCACTTAGGTAAAAAAAAGGCTACACAATTTGAAATTTTCTTAGAAAAATTGCATAGTACTATGTTAGCAGGTATTACTAAAGAAGAGATTCGTACCACCAAAAAGGTTATTAGGACATTAGCTAAAAATATGGCAATGGAAAATCTTGATTAACTATCTTAGGGTGATGACTTAATGCTGTGATTTTATTAAAGACATGAAGAGAGAATTGGTAAGAATTACTTCTACAGGATTGCTAGTTTAACAATATTTAATAAAGGTAAGTTATCTAGAGAATCATTTTTAAATATAGCCGATAGTTCTCGTTTACCATTTCAACTTCAATCTAAAAGAACTAAACGATTAGTCACTTTAACTGTTTTGTTCTTTTGGAAATTCCTGTGTTTAAGTAGTTTTAGTGTTAAAGAGCAACATGATTGATGAGGATGATATTGTAAAGAAATTTTAGGAAATTTTTAAGCTACAGTTTAACTTGTTATACTGTAATACTTTGAGATGAACCTCCCATTTGGACAATGAGCAAGGTAAATAGATATACTAAATATTTTAATACAATCAGCTACACCAGATAGTTTTTATAGTGTCTGATAATATGATTTTAAACCTGCTTAATAGACTTGTGATAATATAATCAATTGTAAATAGCTTTCAGAGACACTTTTTAGTTAAAAGTCTCCTTAATTATCTTTATATTGGATAGAAGTATCGAATCTGTTTTATGTAAACTACCAGGTCTTAGTATCTATTTTTCAATTTATCTTGAATAAGACTCCTCTTTAGTTTTATGTAAAGTCAAAATATTTTTAAATTAGGGTAATTTTCAAAAATCTTTACCTTTCTAATTGACAGCGTTTTAATTTTTTGCTATTCTTTATGTGAAATATAAAAACTGTTACAGGGAGGTTGATATTATGTTTCGTAAATAGACTTCCTGCGAAACAAAATATGGTACAATAGTTCTATGAATTATGAAGCAAGCAAACAATTAACTGATGTACGATTTAAGCGCCTTGTTGGTGTTCAGCGCACTACTTTTGAAGAGATGTTAGC
>NODE_2_length_162453_cov_10.670114
CAAAATCCTTTTCAATGAGAAGCTCCATAAAAAGCGTAAGCCACGATTTAATTCAAGTGCTTTCAATAAAGCTATGTTATACGATACTTTCAATTGGTATGAAGTGAATGATCACGACATTACAGACTAGTCAAGTGTCTGCTGATCAAGTTACAACTCAAGCAACAACTCAAACAGTAACGCAAAATCAAGCAGAAACAGTAACATCAACTCAACTTGATAAAGCAGTAGCTACAGCTAAAAAAGCAGCTGTAGCTGTTACAACCACAGCTGCAGTTAATCATGCGACAACTACTGATGCACAAGCTGATTTAGCTAATCAAACACAAACAGTTAAAGATGTTACTGCAAAAGCACAAGCTAATACACAAGCTATTAAAGATGCTACTGCTGAAAATGCAAAAATTGACGCAGAAAACAAAGCAGAGTCTCAACGTGTAAGTCAGTTAAATGCACAAACTAAAGCAAAAATTGATGCTGAAAACAAAGATGCACAAGCTAAAGCAGATGCGACTAATGCACAATTACAAAAAGATTATCAAGCTAAATTAGCGAAAATCAAATCAGTTGAAGCTTATAATGCAGGTGTACGTCAACGTAATAAAGATGCACAAGCTAAAGCAGATGCGACTAACGCACAGTTACAAAAAGACTATCAAGCTAAATTAGCACTTTATAATCAAGCTCTAAAAGCTAAAGCAGAAGCAGATAAACAGTCTATTAATAATGTTGCTTTTGATATCAAAGCTCAAGCTAAAGGTGTTGATAACGCTGAATATGGAAACTCAATCATGACTGCAAAAACTAAACCTGACGGAAGTTTCGAGTTTAACCATGATATGATCGATGGTGTGAAGACAATCGGCTATGGGAAATTGACAGGTAAAGTTAATCATCATTATGTTGCTAACAAAGATGGCTCTGTGACAGCATTTGTTGACTCTATCACTCTTTACAAGTACGAGTATCGTAATGTTGCTCAAAATGCTGCTGTTAATCAAAATATTGCTTTCAGAGTCTTAACTAAAGACGGACAAATCATTTTTGAGAAGAAACATAATGGTAACAAAACTTTTGCAGAAACTTTAAACAAAACTTTACAACTCAATCTTAAATATGAGCTTAAACCACATGGTTCTAGTGGAAGCGTTGAAGTCTTTAAGATTCATGATGACTGGGTACATGACACACATGGGTCTGCTTTAGTGTCTTATGTTAATAATAATGATGTTGTTCCTAACGTTGTTATACCAAAACAGCCAACACCACCGTCAACAGAAAAAGTGACTCCTGAAGCAGAAAAACCAGTACCTGAAAAACCAGTTGAGCCTAAATTTGTAACACCTACATTAAAAACTTACACTCCAGCTCAACCAAAAGTGAAACCACATGTGTCTATTCCTGAAAAGATTAACTACTCAGTTAGTGTTCATCCTGTTTTAGTTCCAGCTGCTAATCCTTCAAAAGCTGTCATTGATGAAGCAGGTCAATCTGTTAATGGTAAAACCGTATTACCAAATGCTGAATTAAATTACGTTGCTAAACAAGACTTTAGCCAATATAAAGGAATGACTGCATCACAAGGTAAAATAGCTAAAAACTTTGTCTTTATTGATGATTATAAAGATGACGCACTAGATGGTAAGTCTATGAAAGTGAACTCAATCAAAGCATCTGATGGCACAGATGTGTCACAACTCTTAGAAATGCGACATGTGCTTTCTACGGATACTTTAGATGAGAAACTTCAAACGCTTATTAAAGAAGCAGGAATCAGTCCTGTTGGTGAGTTTTACATGTGGACTGCAAAAGATCCACAAGCTTTTTATAAAGCTTATGTTCAAAAAGGTCTAGATGTTACTTATAACTTATCATTTAAAGTTAAAAAAGAGTTTACTAAAGGTCAAATTCAAAATGGTGTTGCACAAATCGACTTTGGCAATGGATATACAGGTAATATTGTAGTCAATGATTTGACAACTCCAGAAATACATAAAGATGTGTTAGACAAAGAAGATGGCAAGTCTATCAACAATGGTACTGTCAAATTAGGTGATGAAGTTACTTACAAATTAGAGGGTTGGGTAGTTCCAACAGGTCGTTCTTATGATCTATTTGAATACAAATTTGTGGATCAATTACAACGCACACATGATCTTTACTTACGTGATAAAGTGGTCGCTAAAGTTGATGTGACATTAAAAGATGGTACAGTCATTAAAAAAGGGACTAATTTAGGAGAGTACACAGAAACAGTTTACAACAAAAAGACAGGTCTCTATGAATTAGTCTTCAAGAAAGACTTCCTTGAAAAAGTTGCACGTTCTAGTGAATTTGGGGCAGATGATTTTGTGGTGGTTAAACGTATCAAAGCAGGTGATGTTTACAATACCGCAGACTTTTTTATCAATGGGAATAAGGTTAAAACTGAAACTGTGGTAACACATACTCCTGAGAAACCAAAACCAGTTGAACCACAAAAAGCAACTCCAAAAGCTCCTGCTAAAGGATTACCTCAAACTGGTGAAGCAAGCGTTGCCCCTCTTACAGCACTTGGAGCAATCATCTTGTCAGCTATCGGTTTAGCAGGATTTAAAAAACGCAAAGAAAATTAAAAAGTCAATATTCAGAAGCACTTGAAAAAGTGCTTCTTATTTTTAGAAAAGAGGAAATTATGAAACAAGAAACATTAGTGTTACTTCCAAATTTTATTGGAGATGCAATTTATGAAGGATTTGAAGCTGGACCTGCTCAATTAAATGGTAAAAAAGGGTCTTATACAAGACACATTTTGTTTAATGAAAAACATGGTAAGTTTTATGTTTATACACCAGCATCTTCACGTGTGATTGGAAATGGAAAAATGGTAACTGTTGAAAAACCGTTATTGTTTATTGACAATACAATTAATGGTAGAAATATTGAACCTGCAAAAAATGTATGGGCTGAAAAGCTTATTGAAGTGAAATAAGGAAAGTAGAGGATTAGAAATATGGCAAAAATTGGTTTAAACTTTGGAGAAAAATTACAAATTGCAGATAAGGAATATCGTACCTTTAATGATGGATTGGATGTAAATGTTTTGTTAGGAGATTTAACTTGGAGACGATATGAAGAACCAGTTCAATTTACGGAAGATGATACGACACAACCACCAGATCGATTTGGTCGTTATCCACAAAAACCAACAGGTGAAGTGAAGTGGAATGATATTGCAGTATTTAGTACTGCTCAAAATGAAACAATTTTTGTTTCAATTACTGATATGCCTTCTTATGCAATCGAGGATTTAGGTCTTAAATTGGGTGACCCTATTGAATTAAGTGATGTTGTTGTGACATGGTCTAACGTTTCAGGTGGTATGTTTAAAATTTTTGCATCATCACTTAAGAAAAAGGATGTTGCAAATAATGGAAACGCATCAAAAAATGAAGCATCTAAAGTTAATAAATAAACGGTAAAGGAGGGGTAATTTGGCTCGTTTAATACCACAATATAGAGGGATTAAGGTAAAACCATATATGAGGTATATGAGTTATTACCTTTTTTCTTTTCTATTTATTTTGTTTTTGACACCTGTAGGCGTGTATAGTTATTACTATTTAGATTTGTTAAAAATGATGGATAAAATGTCTATGATCAGTGTAGGTACAGGTTTGTTTTTAGCATTTTTTGTTTCTTGGTATTTGACTTGGTTTTTGCAAGAAGCTAATCCATTATTTAATAAACTAGATCGATTAAAAAGAATGTCTAAGTTTTTATATGAGAATGGCTATGTTTATGAAAAACGTAAAAAATCAAATAAGAAAACGAAGACAAAATATCGTTTTCCAAAAGTTTATGTGAAACAAGGTAAGTATGATTTAAGTGTTTCATTTGAAATGGCTGGAGGAAAATTTCAAAAGAAATTTAAGGATATTGGTGGAGAATTAGAAGATACTTTTTTCATGGATTTTATGGAAAAAACTGATGATCCACGCTTTAAAATTTACAAATTAGCTTATTCGGCTTTCTTATCACGTATTACGGTTAAAGATGTGATATGGGATAAAGATAAGGGAATTAAGTTAATGGATGGCTATTATTGGGATTTCATCAATGATCCTCATTTATTAGTTGCTGGTGGTACTGGTGGAGGTAAAACAGTATTACTAAGGTCAATCCTTCGTTGTCTTGCGGAAATTGGAGTTTGTGATATATGTGACCCTAAAAGAGCCGATTTTGTTACTATGTCAGATTTATCAGCTTTTGAAGGTAGAATTGCCTTTGAAAAGGCTGATATTATTGAGAAGTTTGAAAATGCTGTTACGATAATGTTTGCACGTTATGATTTTGTTCGAAATGAAATGAAGCGTTTAGGTCATAAAGACATGAAAAAGTTTTATGATTATGGATTGGAACCTTATTTTTTTGTATGTGATGAATATAATGCTTTAATGAGTTCTTTGTCTTATCAGGAACGTGAGATTGTAGATAATGCATTTACTCAATATATATTGTTAGGACGTCAGGTTGGATGTAATGCGATTATAGCAATGCAAAAGCCGTCTGCAGATGATCTTCCCACTAAAATTAGATCTAATATGATGCACCATATCTCGGTTGGTCGTCTCGATGATGGTGGTTATGTGATGATGTTTGGTGATGAAAATAGAAATAAGGAATTTAGGTTTATTAAATATCTTGCAGGTCGTCGTGTTTATGGTCGAGGTTATTCAGCTGTTTTTGGTGAAGTAGCAAGAGAATTTTATTCTCCTTTATTGCCTAAAAATTTCTCTTTTTATGATGCTTTTGAAAAAATAAATAGGCACAAAAATCCATTTGATCCGACAGAAAATCATGAAGTTTCTAAGGCAATTCTTAAAGATGAATCGTTAAGAGAATTTGTAGAAAAAACGTCTGACAATGAGTTACCTAAAGGTTCAGTAGGATTTGATTTTGATGATGAAATGGAGGAAATGGAAAATATGAGTATTGGTGATTTAGCTAAGAAAACAGGTTTTTCATTTGGTAAGATTAAGAATTTAATAGATATGATTGAAAAAGATAATTATATGACTTTTAGTCGTGAAGATGAAAAGGTTGTATTAAATGATTCTGATGCAGTCGTCTTAGAAAGTTTACTGACACAAAAAGATGAATTTGAGGGTAGCTGGAAAGAGTTACTATTGAATTATTTTAAGGGTGAATAGTAGATGAAGGGTATTTTTTAAATATCCTTCTGTAAAGCCCTAGTGTAGCTGTAGGCGTAGTGTAGCGTAGCGAAAACGGACACGCCGGACACAGCGCACACACTAGGGCTTTACAGAGGGATTTATCAATTTTAAAACCCCCGTTTTCTAATAGGGGGGTAAGAAATGAAAAATTTCGAATTTTAACCCCCAAAAACCTATATGTATCAAGGGTTTTCAGATTTTTAAAGGTGGGTCATTTTAGTGAAAAAAGTGGGTCACTAATCCTAAGAAGGAGTTTGTTTATTGTGGATGCTATCTATTTAAAAAAATTTCGAAAGAAAACAGGTCTAAAACAAAAGGAATTTGCTTTAAGTTCTGGTTTGACATTGAAATCACTTAGAAACTATGAGCAAGGAAAGCGGAAGTTGACACTTGAAAAGTATCAAGAGATAAAATCACATTTTGGATATCTAGTAGAAAATGATAGTTCACGATTACAAGTGATGATTGACTATGTCAGAATTACGTTAAAGGATGTTAGGGATCTTGAATTTTTCTGTCGTAACTTTTTGCACTGTGCATTTAAAGAATTTCAGCCTTTTGAATCGAAGTTGATGAATTACAATCATCTTTGGAAACGTGGAGATATTTGGATATTTGATTTTGCGGATAAACATGAGACAGGTAATTTTCAAATAACTGTTCAATTGTCTGGTCGTGGATGCCGACAATTGGAATTGTTGATGGAAACTGAAAAATTTACATGGCATGATTGGTTAAGTTATCTAAGAAATTCATATCGTGATGATATGAATGTGACACGTTTTGATATTGCTATTGATGAATTGTATCTGGGTAAGGATAGAGAAAATGAACAGTTTCATTTGTCAGATATGATTTCAAAATATTATCGTCATGAGTTAGATTTTGAAAGTTTGAGAACTTGGAATTATATAGGTGGCGGTTCTTTAAATTTTTCGGATATGGAAGAGATTGAGCAGAATAGACAAGGAATATCGCTTTATTTTGGTAGTCGTCAATCAGAAATGTATTTTAACTTTTATGAAAAACGTTATGAAATTGCAAAGCAGGAAGGAATTACTGTTGAAGAAGCTTTAGAAATTTTTGAATTGTGGAATCGTTATGAGATACGGTTATCTCAAAGTAAAGCTAATGCGGCAGTTGATGAATTTATTTCTGGAGTGTCGATTGGTGAAATATCCAGAGGGTTAATTGTTAGTAAGATTGACGTGTATGATGGGAAAAATGAATATGGGTCGTTTCAAGCAGATAGAAAGTGGCAATTAATGTTTGGAGGTGTTGAGCCTTTAAAATTTGTTACAAAGCCAGAGGCTTATAGTATTGAACGAACCTTACGTTGGTTAAGTGATTCTGTTTCTCCGTCTTTAGCTATGATAAGAGAGTATGACATGATTGTGGATGGTGACTATTTACAAACCATTCTTAATTCTGGGGAAGTCAATGAACGTGGGGAGAAGATACTTGACAGTATCAAAGCTAGCTTAGGTATTTTGTAGGAGGTAAGTTTTGTTTTGTATAGTAACCGAGAATTTGCTTATTTTGTTAATAGACGAAATAATTTAGATAAAATGATTGATTTACTAGTTTTTATGATTCCTGATCGTGAGTTTTATTATCCTGAAATTAATCAAGGTGAATTAAGTGACTATCAAAAAGATATTTTTGATCTCATTCAATTTGGCTATTGTGGTGTCTATGAAGTTAAGAAAGAATATGAAGATAAACTTCAACAGTTAGCAACATTGAAACGAAAGTTACTTAAGTTTGGTTTGCTTATGCAACCTTTAGAAAAGCAAAAAGAGATAGTTATTCGTTTAGCTGGTAAATATCGTTTGGAAAAAAGAATTCTGATGAGAAGGGAAATGTTTAGAGATGAGGAAGTTGACTAATTTTGGAGAAAACTTAAGGCTAACGAGAAAAACAAAAAGTCTAACTCAAACTGAGCTAGCGTCTAAATTAAATATAAGTCAAAAGTCATATAGTAATTGGGAAACAGGGAAAAGTGAACCGAATTTAGAAAATGTCGTCAAGCTAGCAAAATTATTTAAAACAACTACAGATTTTTTATTGGGGGTAACAGATGATTGAAAATTTTGCACTTAATTTAATTCGTTTACGCAAACAAAAAGGTCTATCTCAAAAAGAACTTGCCAAAAAAATAGGAATGTTACCGCAAACCATTTCAAATATTGAAAATCAAAAAGGCTATCCTACATTTTCAAACTTGGATAAAATTGCTCGATATTTCAATGTCTCGGCAACGGAACTTTTTGGAACACCACAACAAATTGAATTAGAAAGAGTAATGTTTCAAACTGATGAATATAGCCGTAAAGCAGAAAAGATTTTGTCTGCTGTTTCGGTTTTTGAAAATTTTGTAAAGAAATATGATTATCAAAAGATTATAGAATTTGGTTTGAGTTTAAAAGAATAAAAAATACAAAAGTAAGTAGGCTACCCCTACTCTTTTTATTTTTGGAGGAAATTATGTTTATTAGAAGTCCAACTAAAGTTAGAAACAATTTGTAAATTATTAATATTCAATAGAAAAAGAGGAAAAGAAAAATGTCAAATACACGTTCAGAAGCAGATAAAAAGTTGTTAGTGGTTACTCAGGAGCTATCAGAACTGTTGACTAGTCATCAGTATGAACAGTCATGGGAAAAAGCTGGAGAGTTAAATAGCTTACTTAAGAGACGTGAGGAACTCACTTTACCAGGTTATATGGTCGATATGATTCAACAACATTTGAAGTCATACTACTACCAAAATAATATGATTAATAAGGCTCATAAGTCTATGTCAGCGATTGGTCATAAACTACAAGAATTTCATTAAGATTGAGAGCGAGTCAATGACTTGCTCCTTTTTAATTAAGGAGTGTCAAAAATGGATGTTAGTGCAATTGTTAGAGATATAAAAACTGGTAGAGCTACGTTAGTTTGTTTTCCTGTGGAGATGAATGAGCTTAAGTTAGCTTTGGGTCTTCGTGAAGAAGATGATTTAGAGTATATTATTGCAGATTCAGATTGTCAGTTACTAAAAGAACATGATTCTATTGAGATGATTAATCAATTTGTTGAACTGGTAGAGAATGTTGATAGTGAACTTGTTAAAGCAGTGCATCAGGTAATAGGTTATACTGCCTCAGACTTTGTGGATTATGATTTTAATTTTGGTGATTGTTGTTTACTGTCTGATGTCACAACTAGACGAGAACTAGGTGAATATTATTTCGATGAATTAGGCGTACAAGGAGTTGGTAAAGAGGCTCTGGAGATGTATTTTGATCATGAAGCTTATGGTCGAGATATTGACTTAGAAAGCCAAGGTGGTTTTTCAGACTACGGATATGTCGAAATATCAGGGTAAGTAGATAATGATTGCAATTATAAGGACTCGTGAAAAAGGTAGAAGTCAATTTTTATGTGAGTTAGACATCATGCAGTTTACGGAAAATCAAGTAAGAAACCGTATGATAGAAAAAGGCATTAAGGATGATGCCTTTTTTATTTGTGGTTTTTCTGATTGGAATGTTGATAGGATTATGTCACTTACAGAAGTCTATCTTTTAAAAAGATGTATTGAAGGACTTTATGATGGTGATGACTATATTGTTCAATATCTTTTGAAAAAAGGTTTATCAGTTCATTCAATAGTGACAAAATATTATATATTTTTGTCAAATAATGAAAATAAAGTAATGAAATATATCTTAAGGAAAGTTGAATTTGATTCTTTAATTGATTTTTGGCAACGGTCAGTAACTTGGGTAAATGCTTTAAATGCTTATATTGAAGAAGGAATAGTATTAAACACCTCAAAAGGTTTTTACGTGTTAAAAACAGAATGAGGAGGTAATTGGAAGCTTAACGATAATTTATGTATTGTTATCATTTGTAAGTTATTTATTTAGTGATTATTAAAACCAAAACTTGTACAACATGTTGTCAAATGATATAATAACAACATATCTAGTAAAGTTGAGGTGATTAATATGGAGGCTATTGTTTATTCACATTTTAGAAATAATTTAAAAGATTATATGAAGAAGGTCAATGATGAATTTGAGCCTTTGATTGTAGTTAATAAAAATCCTGATGAAAATATAGTGGTTTTATCTCAAGATAGCTGGGAAAGTTTACAAGAAACGATTCGTTTGATGGAAAATGATTATCTATCACATAAGGTTATTAATGGTATATCACAAGTTAAAGAGAAGCAAGTCACTAAACATGGTTTAATTGAGGTAGAAGATGTTTAATTTTACTGAAGAAGCATGGAAAGATTATGTTTCTTGGCAACAGGAAGATAAAAAAATCTTGAAACGAATTAATCGTTTGATAGAAGATATTAAAAGAGACCCATTTGAAGGCATTGGAAAACCAGAACCTTTAAAATACCATTATTCAGGGGCTTGGTCTCGAAGAATTACAGAAGAACATAGGTTGATTTATATGATAGAAGATGGAGAAATCTATTTTTTATCTTTTAGAGATCATTATAAGTAGAAGTAGTCGCTAAAAAAAGTGACTGCTTTTTTATTTTATAGAAAGGGGTTAAATGATTGATATACAAAAAATAAAAAAGTTTCTATTGAGATATACAAAGAAAGAAGAGGGAGGTAAACAGCCTAAGACAAAAGAAGTAAAGCAAAGGACAGCCAATTTTATTGTCTATGGTATCTTAGGTTTGTTATTTATTGTAGGATTTTTTGGATCATTGAGGGCAATTGGCTTATCTAATCAGGTACAACATTTAAAAGAAACAGTTATTGCTGTAGAAAAAAAGTCAAAACATAAGAAAACTGACGATTCATTAGATATATCTAGAATTCAGTATTACATGAATAATTTTGTCTACTACTATATCAACTATTCACAAGATACTGCAGATCAAAGAAAAACAGAATTAGAAAATTATTATTCTTTCTCAACTGCCAGTATGACAGATGATGTTAGAAAGTCTAGGACTTTGCGGACACAACGTTTAATAAGTGTTGAAAAAGAAAAAGATTACTATATAGCTTTGATGCGTATTGGTTATGAAGTTGATAAAAAATCATATCAGATGAACTTGGCTGTTCCTTTTCAGATGCAAAGAGGATTGCTTGCAATCGTTAGTCAACCTTATACTGTGGCAGAAGATTTGTATTTAGGTAAATCTAAAGCATTTGAGAAGAAAACATTAGATCAAGTCAAGGAACTATCGAAAGAACAAGTAAGTTCTATTCAAAAGTTTTTACCAGTTTTCTTTAATAAATATGCCTTAAGTAACAAGACAGACTTGAAACTGTTAATGAAAACTCCAGAACTGATGGGGAAAGGATTTAAAGTTAGTGAGCTAGATCTTAATAATGCGATTTATTATCAAGAAAAAAAGCATCAAGTCGTGCAATTATCAGTAACTTTTTCTGATCTTGTAACAGGTGGCACACGATCAGAAAACTTTACATTATATTTATCTAAAGCAGACAATGGTTGGTATGTTGAAGAGATGTATCATTATTTTAAATAGAGGTGTAAGAGAGGAAAAAATGAATTTAGTAAAAGTGAATAGTGTTATTTTAGCAGGTGGTCCCAACGTCTCAGGACTAAAGCAATTTTTTCAAGGTGATGGGATTTACCTCATTAGTGTAATTGCTGTCTTTATAATTATTAAGAATTGGAAAGAAGCTAATTGGTTAAAAGTTTTCTCTACTTTAGCTATTTATGCCATTATTGTATCGATGCTTAAAGGTCAACAGATTCTATCTTTCTTAGGTGGATTGCTTCGCTGGTTTGGTGTTGAGACGGGGTTATAAGTTATGGAAGAAGAAAAATATTTTGATTACAGCAGGGGCTTGAATGCTCCTTACTGGATTCAGGAAGTTAAAACGGCAAAAGGCAAAGTGATTTGGTATTTTTCTACACCTATGCAGTTATCATTTTTTATTGTTTTCTTTATCATCTTAATGTTGATGCTGACGGTATGTTCTCCATTAATGCAGGTGTTAAATGCTTTAACGCATTCCGTTTCAATGCTCTTGTATTGGTTTGTTCCAAGCAAGTTAGCGAAATTTTATGTAGAATATGAACCGCAAGGAAAAAAGATGCATATCTTTTTGTGGGATTATCTGGTTTATCTCAAAGATTTTGGGTTAAATAAAAAAGGGATTTATCAAGGAGAACGTGTTGACATTGTAGAGGAAATAGTTTTTGAGAAGACGAAAATATAAAGACTAAGAAAGGAGATCAGATGGTAAAAAAATTGGAATATCCGATTGATAGAATACATCAAAATTTAGCTTTACGAAAAGATAAAGTTGTTGTCGCATACTATCGCATTCCAAATACACCAATCACTATTACAGATAGTGATAAAAAAGATAGTCATAAAGCGAAGGTAGCACAGGTTATCAAAAAATTAGCTAAATATAAAAATTTTGATATTTCATTAATACCAAAAGATTATCTTCTTGGTGAAAAAATGTCGGATTTTGAAGCGGATCTAGCAGATGATGTTAAAGAATTAGGGTTAGAAACACTCGATTTTACAGTTGATACGTTAACACATGAAATGGAGATACCGTATCAGTTTGATTGGTTAATTGGAGTTGATCTTGGTAAAGGGCAATACAATGCTAATATAAAAGAATTTATTTATAATCAGTTTGAATCTATCGCATCAAACTTCGCTTCTTTAGCTGGTTATGAGGTAGAAGTAGATGAAGATTGGTATAAAGAACATTCAGAAGAAGAATTACTTGTCTATAGTTTATTGTCTACCCTGAAAGCCAAAAGATTAACGGATGTTGATTTATTTTATTATCAACGGATGCAATTTTTAAGATATGTTCCCCATACTAAAAGTGAGGTTATAGCTAATCGGAATATGTTAAATGTGACAGATACGTTGATTAAATCACTAGAAGGTGGTTTTTTAAAATTGGAGAGTGCTTATGGGAGTTCATTTGTATCCGTTCTTCCAGTAGGTCGGTTCTCTACCATATTTAATGGCTTTCATCTTGGTGAACTAGTTCAAAGAATGAGTTTTCCGGTTGAATTAAGATTTCAAGCGGAATTTATAGATAAGACAAAATTGGGTGGCACTATGGGTCGCTCAAATACACGCTATGATCAAATCATGAAAGAAGCTTATAACACAAATACGGTTCAACAAGATGATATCTTGATGGGAGCATATTCGCTTAAGGATCTTATGAAAAAAGTTGGAAATAAGGAAGAAATCATAGAGTATGGTTGTTATTTGGTAGTTGCTGGTTCTAGTTTAAATCAACTAAAACAACGTAGATATGCCATTTTAAGTTACTTTGATGATATGAAAGTCAATGTTTATGAAGCCAGTCATGATACACCATATTTATTTCAAGCGTTACTTTATGGTCAAGATTTACAAAAAACAACTCGTAAGTGGAATCATTTAGTAACTGCTCGAGGTTTTTCGGAGTTGATGCTTTTTACAAATACCCAATCAGGTAACAGGATTGGTTGGTATATTGGACGAGTAGATAATCGTTTAACTGCTTGGGATTCTATTGACGAAGCTATTATGGGATCTAAAAATCTTGTCTTATTTAATGCGACAGTCGCGAATAAAGAAGATGTTGCTGGTAAGGTTACTAAAAATCCTCACGTGATTATAACTGGGGCGACAGGTCAAGGGAAATCATACTTAGCACAGATGATCTTTTTACATACTGCTCAACAAAATGTTCGTGTCCTTTATGTTGACCCTAAACGAGAACTACGGCAACACTATTTAAAAGTTGTTTCTGATGCAGAGTATGCACGTAAGTTTCCTCTACGTAAGAAGCAAATTGGAGAAATGAATTTTGTCACTCTTGATAGTTCTGTCAAAGAAAATCATGGTGTATTAGATCCTATTGTTATTCTTGATAAGGAAGGTGCTTCCTCAACGGCTAAAAATATGTTGCTTTATTTGTTAAAAAACGCTACAGAGATTAAATTAGATCAAACAACAGCTTTAACAGAAGCAATTAGTCAAGTCATTGCAAAACGTGAAGCTGGTGAAGTCGTTGGTTTTAATCAGGTGATAGAGGCACTTATTGATTCTGAAAGTGATGAAGTTCAGTCAGTTGGTCGTTATTTTAAAGCTATTATTCAGAATTCTATTTTAGAGTTGGCATTTTCAGATGGTGATGTTGCTGGTCTTTCTTACGAAGAACGTGTGACAGTTTTAGAAGTTGCGGATTTATCACTGCCTAAGGACGGTTCAGATCATATATCTGATCATGAAAGTAATTCGATTGCTTTAATGTTTGCTTTAGGTGCGTTTTGTAAGCATTTTGGTGAGCGTAGTGATGATGAAACAGTTGAAATTTTTGATGAGGCTTGGGTTCTCATGCAGTCATCAGAAGGAAAAGCTGTTATTAAATCTATGCGCCGTGTTGGTCGCTCTAAGTATAATGTGTTGATGCTAGTGTCTCAATCTGTTCATGATGCCGAAAATGATGACGATACGACTGGTTTTGGGACAATTTTTTCATTTTATGAAAAATCGGAACGTGAAGATATTTTAAGGCATGTTGGTTTGGAAGTAACACCTAAGAATCTAGAATGGATTGATAATATGATTTCAGGTCAATGTCTTTATTATGATGTTTACGGTAACTTGAATATGATTTCGATACATAACATTCATCCAGATATTGATCCATTGTTAAAACCTATGAAGAAAACAGTATCAAGTCACCTTGAAAATAAATATGCTTCGTAGAAGGGAGGTAATCAGATGGACAAAATAGATGATGGTTTGATTGCTTCGACATTTGCGAAGGTAAAAGATGTGGATATATTTGCGTTAAAGGCTTATATGGAGATAACTCACGGAGCTGAGACTGGAGCTCAAAGCATTTTGTTAGATGTTTTTGTTAATTTTCCCTTTTTCCTACTTAACTTGATTGTTGGTTTATTTTCTGTTATTCTACGCTTTTTTGAAAACTTCAGTTTGTATGATACCTATAAACAAACAGTTTATCATTCGTCTCAAAAATTATGGGAAAATCTATCAGGTAATGGGTCTTATACAAGCTCCTTGCTTTATTTATTGGTTGCGATTTCAGCTTTTTCAATATTTATTTCATATCTTTTTTCAAAAGGAGATTTTTCTAAACGTTTGATCCACTTGTTCGTGGTTATCATTTTAGGTATGGGTTACTTTGGTACGATTCAATCAACATCAGGTGGTATTTATATTTTAGATACCGTTCATCAACTAGCTGGTTCGTTTTCAGATGCGGTAACTAATTTATCACTGGATAATCCATCAGGTGGTAAAACAAAGATCACACAAAAATCATCAGTAGCTGATAATTATGTGATGAAAACTTCTTATACGGCTTATTTGTTTGTCAATACTGGTCAGTTAAATGGTAAGTTTCACAATAATCAAACAGGTAAAGAAGAAAAGTTTGATAACGAACAAGTTTTAGGTAAGTACGATAAATCAGGTAAATTTATCACTCCAAAACAAAAGGATATATTGAATTATACTGATAATTTGGGAGATAAGGCAACCGAAGGGGAGGAAAAAAATAGATGGCTTTCTGCAGTAAATGATTATCTTTGGATAAAATCAGGCTATGTTATCTTAAAGATTTTTGAAGCGGTTATACTCGCAGTTCCATTAATACTCATTCAGTTAATTGCTTTTATGGCAGATGTTTTAGTGATTATATTAATGTTTATTTTTCCATTAGCTTTATTAGTTTCATTTTTGCCTAGAATGCAAGATATCATTTTCAATGTTTTGAAAGTCATGTTTGGGGCTGTTTCCTTTCCTGCCTTAGCTGGTTTTTTAACCTTGATAGTCTTCTATACTCAAACTTTAATAGCCACCTTTGTTAAGAAAAAATTTACAGATGGTTCCCTGCTTAGTGGTAGTAATTTTAAAGGTCAGGCAATACTGTTTATGTTGCTAATAACAGTTTTCGTCCAAGGTTGTGTGTTTTGGGGAATTTGGAAATATAAAGAAACTTTCTTAAGACTGATTATAGGGTCTAGAGCTTCTCAAGTTATTAATCAATCTGCAGATAGAATAAATGAAAAAGCAAATGATTTGGGTATTACTCCAAAATCAATCTATGAGAAGGCTCATGATATGTCAAACCTTGCTATGATGGGGGCTGGTTATGGTGTTGGCACTATTATGAATGCACAGGATAATTGGAATGCTTTTAAAGAAAGACGACAAGGAAAATCAGAAAATCATCCTTCTCAAGGTGAAGATCCTAACCATTATGATGAAGTAAATGCGGATGAATCTAGGGTATCTAAAGATGATTCATTACATCAGGCACCAGATTATCAATTAGAGTTGCCAAATGAAAACGGCCAATCATTTCATCCAAAGACAACTGATAGAACTTATGATGTTCCTTTTGAACCGGATAAGATGCGAACAGATGATGTCTTGAATGATGTAGAGACGGATAATCATATGTTTAATGAAGCTAATAGTAATATGTCTATGAGAGAACATGAAAGTAAGACTGTTTGTTCAGAAGATCTGCCTAATTCAAGAACAAGAATTACTGTTGGTGTATCTCCTTTGAATCAGGATAAAATAGAAAAGATGAAAGGTGACTTAAACCAGTATAATAGTGATCTAAATGTGACTAAAAATCATGGTAGAACTCCTTTTGAAAAGGGATTTAATGCCAGTAAAACGAAAGAAGTTAGAAAGCGACATAATCTTGAAAGACAGTCAAAAGTTTTGGAAGAACTAGAAAAGTTGAGAGGAGCTAAGTAGCATAAGGAGTTTTATGACATTGAGAGGTTTAGTAAACTAAGTATCCCAATTGACACTATTTCTAATATAATATATAATACTAGTATAGAAAAAAGCAGTTGCTTCTAACAACTGCTTAGCAGAACCGTTTAAGACGGTGGCAGAAAATAACCGTTAAAAAATAACCGTTAACTCGCCAAAGTTGAGACGGTTATTTTTTTGTCGATTTTACCAGTTCAAGGACTAACTTCACGAGAGCGATAACGAAGTTACCTGCTATAAACATGAGTGTTAAGACCTCAAAGGTAGACAAATCTAGCTCCTCCTTTCTGTTGGATTTTGATGAATTGCCCATGGGCACCACCTACCTTTCAGAAATAAGAGCCACCGTCTTAACTTTTCTGCTTCATTATTATATCATATTTCATAGTGGTTTAAAGTATCAATTTTTGTTGGTGCTTTTTTATTTTGTTTGAAAGGAGGGAACTAAAGTAAAACATAAGAAAAAATTAGGCTGTTTGGGAATACTGATCGTATTTCCTTTTTTATTGTTTTTATTGTTAATTGCTTCGTCAAGTTCTCAACAAGATTGTCAAATTACACCAGATGTATCTTCACAAGTTGAAACCTCAAGTGAGAATGCTTCCAATAGTGATTGGACTAAAAAAGGCTCTGTTGCTAATAAGACTGCGGAGAAGGTATTTAATGCGTGGGTAAGTAAAGGTTTATCTGGAGCAAGTGCATCAGGAATAGTTGGTTGGACAAATTCAGAAGGTGGCTTTGCGATGATAGGTCGAGCAGAAGGGCATTATGGTAATGATTTAAAAACAAATTCAATTGCCTTTAATGTGAGACCTACTGGGTTATCTTACTATACGACTGAAGCTGGAGGTGGTATTTATCAAATCACACCTTTCACAAAGTATGCCCCATTAGGCGATCCCAAATGGGAAGATGCAGATGCCATGAATGCCTTTGTTATGAAATCCATTAAATCAGGAGACTGGAATAAAGCAATGGATTTATCAGGTGGAAATCATTCTTTTGAAGAGATGGCACAGATGACTGATCCCAAGCAGGCCACTTTAGTTTGGAATGCTTACGAACGAGGAAATACTGCATATATTAATAAAGCTCAAAAGACTGCGGATGGGCAAAAAGCCTATGAAATATTTAATGGTTCAAAATATAAATTTGATGCAGAAAAATTTTCTAAAAGTTTTGGTGGTGGTTCAAAAACGTCCTCGTCTGGTAAGAGCGATATAATTTCTGATTCTACAGTTTTATCTCTTTGTGATTCAGCTAGTAATGCGGTACAGGGCTTATTTGGTAAAGATAAGTCAGGGAAAGTTAAATACACTTCTTATAATGCATGGAAACCAGATCAATTACCAAGTGATTTGAAAAAGTATGCAATAGATCCTAAGTCAGTTGGTTTATTTTATCGAACGTCTAGTGGATGGAATGCGATAGCTTCTACTGGTGGTCAATGTACAGATCTTTCAGCAAGTTTGATGTATGGTTTATGGCTTAAAGGCGGAATGCATCCAACGCAAAGAATGGGAAATGGTAATATGGTTGTTTCTAATTGGGTATCTGCATTCGGTGGACGCTCTGAAAATACTCCATCTTCTGGAGCTGTTTTTTCAAGTTCAGGTACTTCTAGTGCTGGGCATACTGGAGTGGTTAGTCATGTATTTGAAAATGGCGATATGTTAATAGTAGAGCAAAATTATTCAACTTATTCTGGAGATAATAGAGGATTTGGACCATATTCATGGAATTATCGTTATGTTTCTACTTTAGAATTAAAAAAAGAGCATTATAGTTTTTATAATCCCTCTAAAGCTGGTTATAAATTGTCTGATAAAGTGAAAACGGTAGGTAGTTAATGAAACGTAGAAAAATAGTTTTATTTTTAATGGTGTTAGTGATGGCTTTTATAGTTTATAAAGTTATTCAAAAAGATAATCCAGTGATTAAAACAAGTGGTAATCATACAAAAGTTGAACGAGTTGAACCGAAACATAAGGTTAAGTCTTATGATTCAACTAAAGAAGCAAAATCTACTTTGGAAGCTAGTGATCGTCAAGTATCTGATAAGGAAAAGGAGAAGGTTAAAAGATCTATAACTGTACCTATTGATTACCTTGTAAAAATCCCAACACAATCAGATATTAAGGGTGATTATCAAAATAAATTATCCATTACAAATCCTACAGTTGCCCAAACTGTAAAAACCATGTTGATGGCTGGTTATCATTTTGATTTGGAAAGTTTACAAGTATATGAGTCAGATGCGAGTAATGTTTATCAGTTTACTATTAATTTAGTAACAGATAAAAGAGACAAATTAAGTTTAGCTGGTAATTATGTATTAGGTACAGACCAATTTGAGATTGCGAGTGTACATGGTACACCTGTAAATGTAGTATTTTAAGAAAGAAGGAAAATTTATGTCAAAAGTAAAAGTTTTAAGTTTAATTACTGTTTCAGGACTATTTTTAATGGCTGGTAATTTATCAGCAAGTGCAGATGTTGTAATTAGTGGAGGTGATACTATAATGCTATCAGGGGTAGATGCAGGTGTATCTGATTCTATAACGCCAACACCAAGTACAGATCCAATAACAGATACCACAGAACCAAGTGCGCCAACACCAAGTACAGATCCAATAACAGATACCACAGAACCAAGTGCGCCAACACCAAGTACAGTTCCAATAACAGATACCACAGAACCAAGTGCACCAACACCAAGTACAGATCAAACAACAGATACGACAGATTCAAGTACGTCAGCACCAAGTACAGATCAAACAACAGATGCGACAGATTCAAGTACGTCAGCACCAAGTACAGAAGCAGAAAAACCAGCACCTAGTAAAGAGCCAGATGCGCCTAAGCCTATTACAAAACCTATTGTTGATGTTCCAATTTCAACAGTTACAGGAGATACAGTAATTGGCACTGAAAATGGAAAAGTGATTGTTCAAAGTGCATCTGGAACAATACTAAAGGATGCCAAAGAGGTTGGTGGTGAGGTACAAAAAGACGGTACTGTAGCAATTAAAAAATCAGATGGAAAAATAGAAGTATTGCCAAACACTGGTGAGGGTAAGACTATCTTTACAATAGTAGGTCTCTTGTTAATTGCTGGAGCAGTTTGGATTGGATTTAAAGATAATATAAAAAAGTATTTAACCTTTTTCAAAAAGAAAAGTGAAAAATAAGATAATGCCATGATTCATTTCATGGCTTTAATTTTATATGTTAAATTCTTTACTTTAAGTTTTTCGAAAAATATGTTGTGTTTTCTTTATATATGATATAATAACTGTAAAAAAGGAGGACACACATGGAACTATTTAACAAAGTTGAGGCACAAGAGATTGTCAATAATATTATAATGGGTTATAATAATTATCTTCAAATGAGAATTGAGAAAAAAGAAGAGATGTCAGTTTCAACTGGTTTTGCTTGGACAAAATCAAATTATATAGATGATGCATTTGATAAAAGTCAATCAAAATTTCTTAAGAGAGATGCATTGAAAAAAGCTGGTGAAAGCTGGGAATATTTACAATTTTGTGCTGATACAAAATTTGGAAAAACATTGATTCTTTTTAAAGGGGAATCAAGGTCAAAACAAGTTTTTGGAAAGTCTAGTCGTACTAAAAGTTCTTATTTATATGAGAATGCATCAATTAACAAAGAGATTGTAAAAACTTATAGTGGTGATAAAGATGCTAAAGAAATCACTATTCAACTTGATTTATTTAATGATGATTTATTTACAGAGGATTTTAAAAGTAAATTTGATTGCTTTTTGATGATCTCTTATGAGCCTAATCAATCTGAACGAAGACTTTTAAAAAGTGTTAAAGTTCTTTTACCAGATCCAATTTCGGATAAATTACTTGATATACAAGACTTATCTACTTATATTTCATCTAGCCCGATTCAACCAATTGAAGATCCTAAAAATATTATTCCTACATTAAATGAGGATGTTGAAGTAGAAGACTTTGGTTTAATACCACTGGAAAAGAAGCAATCTCTTTAAGATAAGAGAGGTAATAACTAATGTATAATGGCGAAAAAATTGAAGAATTACGCCTTTTATTTGAAATGAGCCGAGGTGAATTGGCTCAAAAATTGGAAGTTTCAGAGCAAGCGATTTGGCAATTTGAAAATGGAGAAGTTTCTCCAAAAACATCATTAAAATTAAAGCTTGCTCAAATATTTCAAGTTGATATTGATTATTTTGAAGATAGTATTATTGAAAGTAATTTTGGTGTGTCAGATATTGCTTTTAGAAATTCATATACTATTTCACGTAAAATTATTAATTATCAAGAAGTTTATTTAAATACAATTAATAAATATATCAATTATTTAGAGCAATTTATTAAGTTTCCACAACAAGATTTTTATAGTTTGACTAAAAAAGTAGCAGAAATGCTTGAAAATAACATAAGTATTGAAAAAATAGTTGATTTTAGTAGAGAAATGTTAGATATATCAGATGATAATAGTGACTTACTTTACAAGCTAGAAAAGTCTGGAATTTATATTCTTGAAAAAAACTTGAATGGTACAGAAGATGCGTATAGTATTTGGTCACAACAAGGGGTTCCGTTTATTATTTTAGGTGTAAAAAAGACAGGTGTTAGAAGAAATTTTGATTTGGCTCATGAATTGGGTCATTTACTCCTTCATAGAGGTGTTGATTTTGAAAGTTTAGATAAATTTGATTTACAAAAAAAAGAATCTGAAGCGAATAAATTTGCTTCATATTTACTCTTGCCAGAAAAGCGATTTAAGCAGGTAATATACGATTTACATATTGAAAATAAATTAAGTAATCCAGATTCATATATTAGTTTAAAAAAGAAATTTAATGTTTCAATTCAAGCAATGGAATATAGAGCATTTCAATTAGGATTATTAACTAAAGGACAGCATGAATATTTTTATAGATTAATCTATAAAAAGAAATATAAGGTGTTAGAACCGCTGGATACAGATATTGCTGTGAAGAGACCAACTAAGGTACGTAGTATTTTTAACGTAGTATTTGACAACGATTTAATAACAATTGAACAATTTTTGAAAACAAATAAAATTACTTTGGATTTTTTATCACGTTTATTTTATGTAGAAAAAACTTTTTTTGATAAGTTTTTATCTAGTGAAGTAAATGACTTTAGTAAGATTATTAATATTAAAGATTATAAAAAGAGTATTTGAATCATATAGTAAACAAAGAGCCATGAAGATTTCATGGCTTTTTATTATATTTATAATGTTGGTCTTAATTTATATTTTAGTTAATTTGATAGTGTTTCAAGTAATGAATATTTCATTGACGATATTATTTGTTGGTTTTGCTTTTATATTTAGGCTTGCTGGAGTGAGTGGTAATCGTTATTAAGAAAGGAGTGAAGAGTATGCAACAGGTTTTTAATGTGAGTGTTCCTGTGCCAGATGATGTTGTTATTATTTCAAAAGAAGAATATTTAGATCTATTAAGTGATAATGAACAAGGAAAAAGGTGGGATATTGATGATTTACAGGAGTTATTAGGGATTGGTAGATCAAAATTGATTAATGATATTTTGTTAAATCCAGATATAAAAAAAGAAGTAGATTTATCAATTAATCCAAATGGTTTTATTGTTTATCCGAAAGGTAAAGGTAGTCGATATAAAATATTAGCAACAAAAGCTAGAAAATATTTTGAAGATAATTTTGGTTCTATTTTATTAAATAGTTAAATGATATAATATTGAGGATAAATTCCTTGATGTCTAAGAAAGGAGTAAAATGGCAACATATAGACAAAGAGGTAAAAAGAAATTATGGGATTATAGAATATTCAATGAAAAAAGTGAGTTAGTTGCTTCTGGTTCAGGCTTTAAGACAAAGCGTGAAGCTATGAATGAAGCTATGAGGATAGAGCAACAAAAGTTATTAGTAAATGCTATATCTTCTGATATAACATTGTATGATTTGTGGTTTGAATGGTACAGTTTAATTATAAAGCCTAGCAATCTAGCAGAGACTACAAAGAACAAATATTTTACAAGAGGTTCTGTTATTCGTAAACTTTTTGGAAATCAGAAAGTAAATAAAATAAAGCATAGTGCATATCAGAGGAAATTAAATACGTACGCTGAAAAATACACTAAAAATCATGTCAGGAGATTAAATTCTGATATAAAAAAAGCCATTCAGTTTGCAAAAAGAGATGGCATTTTATTATCTGACTTTACAGATGGAGTTGTCATAGCTGGTAGGCAATTTGTTAAGGATGCAGATGATAAATATCTACATAGTATTTCTGATTACAAGAAAGTGATATCTTATTTAGAAAACAATTTGAATTATTCAAATAGTATCGTTTATTATTTATTACTGGTGTTATTTAAAACAGGTTTACGAGTGGGTGAAGCTTTAGCATTAACTTGGGATGATGTTAATTTTGAAGATCTAGAAATTAAGACGTATCGAAGATTTAGTGGCGATAAGGGAACTTTTAGTCCACCTAAAACAAAAACTTCTATCCGCACTATTCCTATTAGTCAATCTTTAGCATTAATCTTAAGAGATTTGAAGGATGATCAGCAAGTTATGTTGAAAAACTTAAAAATTGTAAATATTAATAATCAAATATTTTATGACTATAGGTACGGTGTGTCGTCAAATAGTGCCATTAATAAAAGTTTGAGAAATGTATTACATTTATTAAATATTGATTCAAAAATGACTGCAACAGGTGCGAGACATACCTATGGAAGTTATTTATTGGCTAAGGGTGTTGATATTTGGGTAGTTGCAAGATTAATGGGTCATAAGGATATTACACAGTTACTTGAAACTTATGGTCACGTCTTGACAGAAGTAATAAATAAGGAATATGAAACGGTCAGAAGTTTAGTATCTTAAAGCTAATTTTTAAAGAATATCTTCTAGAACAAATTTAGAACAAATTTGCTGAAACAAAGAAAAAAACCTTTAAAATCAAGGTTTTTGACACTATTATTAATGCCCCCTACAGGGCTCGAACCTGTGACCCATAGATTAAGAGTCTACTGCTCTACCAACTGAGCTAAGGAGGCTAGGAAGCTGTATTGGCACCGATGATCCACTTTTTGTATTGATCCCGCACAAAATAAGCAGGTGGGTAACTCGCACCTCTTTAAGTGGCTTCCGCGTGTTAACGGCTTGCGCACTAGAGATGACTTCGTTTCCCGAAATACAAAGAAATAGTCGGTCAACACTTAGATGTGGATTCGTATGCCACAGCAATGTTTCTATGTCTTTATGATACCACTTTTTATAAAATTTTCAAGCAAAATTATCGATTTTTGAAATCGATTGCGATTTTTAAAACTAGCAATCAGTCTGAGAGCTTATCAATGCGCTCTTTATTTGAACCAAGTGCGCGTTCGTATTTACCAGTTTCATTGGCTTCAAAGTAATTATGTCCTACTAGTTTATCTGGTAAGTATTGTTGTTTAACCCATTTTTCAGGATAGGCGTGAGGGTACTTGTAATCCCTTGCATTGCCCAAGGTTTTACTACCGCTGTAATGTCCATCTCTTAGGTGACGTGGAATAGGTAAATTTCCTGAACGACGTAAATCAGCTAAAGCTGCATCCATAGCCAAATAGGCTGAATTTGATTTAGGTGATAGAGCTAAATCCACAACAATGTTAGCAATAAGAATACGAGCTTCTGGAAAACCAATGCGTTGGGCAGCTTCCAATGCAGTCACAGTATGTATTTGTGCTTCGGGGTTAGCTAAGCCGATATCTTCATAAGCAATAATGGTCAAACGTCTTGCTAAACTAGGTAAATCTCCGGCTTCTACTAAACGAGCGGCATAGTGCAGGCTGGCATTGACATCAGAACCTCTAATTGATTTTTGTAAGGCTGATAGGATATCATAATGCCCATCTCCGTTTTTATCCATTGTAATATAACTACACTGCAGACTATTTTCCATTGTCTCTAGACTAATATGACGGCTACCATCTTCATTAGGAGAAGTAGACATGACTGCTAGATCCAAGGAATTATAAGCAGATCGTAGGTCTCCATTTGTGGCGGTAACAATAAAATCTAGCGCCTCATCATCAATTGTCACTAAAAAAGGAAATCCCCGTTCTTTATCGGAAATTGCTAGCTGAATGGCTTTTTTAATATCCTCGTTAGAAAGAGGTTCTAACTCAAAAATTTGTACCCTACTTCTAATGGCAGGAGTTACTGAAAAGAAAGGATTTTCAGTTGTTGCTCCAATCATAATAATATTGCCATTCTCAAGTAGAGGTAAAAGAAAATCTTGTTTTGTCTTGTCAAGTCTATGAATCTCGTCAAGTAATAAAACTAAGCCACCAGAAAATTTAGCTTCTTCTGCAATTTCTTGAAGACGTTTTTTACTATCAACAGTGGCATTAAAAGTACGAAAGGCATATTTAGTAGTACCAGCAATAGCAGAAGCAATAGAAGTCTTCCCAATACCTGGTGGGCCATATAGGATCATGGAAGATAACATATTAGCTGCAACCATTCGATCAATAATTTTGCCATTACCAACGAGATGTTGCTGCCCGATAACTTCATTAATATTGCGAGGACGCATACGTAGAGCAAGATTGTCAGCCATGATTATTCTCCAAATCTTTTGCGAAAATTAAAGCATCAACATAATGATTTTCAATGAAAAAGGCTTTAGTGATTCGAGCCTCTTCGGTAAACCCGTATTTTTGATAGAGGGAAATGGCTCTGCTGTTATTGCCCATGACATGCATGGCAATCTTGATGTAACCTTGAGCTTTAGCCTCAGTTAGCAGAGCTTTCAAGAGAGCTTTACCCAGTCCCTGACCTTGGTAGGGTTCAGCGATGAGAATGCCGAAAGTGGCAACATGCTTGCCAGCTGGGAAAGGATAGTAGGGACCAAAGTCCAAGACGCCAGCGATCTTATCATCGACCTCAGCGACAAAGAAGGACATGCCATTTGCCAGATTCTTCTCCAAATCACTCTCAGTCCACTTGCGGTCATAGACAGGAGAGGTAAGAGCAGTCCAGCCAGTATTTTGTAAGGTCAGAACTGCCTCACGGTCGCAGTCCTGCATAGGTCTGATAATCATAATTGATGATACAAAGGGACGGTTCGGTTTACCGAAAATTTTCGTAAAGAAATAGGGAACGACGAAGTGTCGTCAGACATTAGGAAGTTCATCTTTTCTTCTAGAAAATTAGTCCCGTATTCAAATCCTTTCTATTTTCTATATAGAGTTTTTCTCTTGGCTGACGCTTTTAACATAGTATGAAGTCAGTCAAAAACGGCTAGTCTTTGAGACTATTGTAACATAAAAATAAGTAGGAACTACCTTTTGATTAACCTGAGTCTGTAACGTTTTTCTTCTATTTCATGTTATAATAAGAAAGAATAAATAGAAAATAAGGACATAAGATGGCTAAATTTGGATTTTTATCGGTACTAGAAGAAGAATTGGATAAGCATTTACAGTATGACTTTGCCATGGATTGGGATAAGAAAAATCATACTGTAGAAGTCACTTTTATATTAGAAGCACAAAACAGCTCTGCTATTGAAACCGTGGACGACCAGGGGGAGACGAGTAGCGAGGACATCGTTTTTGAGGACTATGTACTCTTTTACAACCCTGTCAAGTCTCGCTTTGATGCTGAGGACTATCTGGTGACTATCCCCTATGAGCCTAAGAAGGGCTTGTCGCGTGAGTTTCTGGCTTATTTTGCGGAGACTCTCAACGAGGTTGCCACTGAAGGGTTGAGCGACCTCATGGACTTCCTCACCGATGACAGTATCGAAGAGTTCGGTCTTTCTTGGGATACGGATGCTTTTGAAAATGGCAGAGCAGAACTGAAAGAGACAGAGTTTTACCCTTATCCGAGATATTAGACTTGATGGATTTGCTAAAATGTGGATATACATTGGATGATATAGAAACAGCCAGACCAGAGGATATGGAACGTTATTATGCCCCTGAACAAATCAGAAAATATGGAGCTTTAGGAATAGAATTGAGGTTATTGCATGGATATTTTTGATGAGTTATTTGATTTCTCAGGTGCAAAGATCGCTCTTTTCTGCGAGGGAAAGATTTTGACCAGCCTAAGAGATGATTTTCCAGATTTGCCCTATGCAGGCTTTTGGGACTTACCAGGCGGTGGTCGTGAGGACAATGAAACACCTTTGGAATGTCTTTTTCGTGAAGTTGATGAAGAATTAAGTCTGACCTTAACTCGAAACCATATTGATTGGGTCAAGACTTATAGGGGTATGTTGAAGCCTGATAAATTATCAGTTTTTATGGTTGGACATATCAGTCAGAAAGAGTACGATAGCATTGTTCTAGGCGATGAAGGACAAGACTACAAACTCATGTCCATTGACGAATTTTTAAGCCATAAAAAGGTCATTCCTCAGTTGCAGGAGAGGTTGAGAGATTATTTGGAGGTGGAAGATGATTACTTTACAAAAGGCGGAAGCTAGTGATTTAGAGAAGATTATTGCCATTCAGAGAGCTAGCTTTAAGGCAGTCTATGAGAAATACCACGATCAATACGATCCCTATGTGGAAGAAGTTGAGCAGATTCGATGGAAACTAGTGGAGCGACCAGATTGTTTCTATCATTTTGTCCTTGTTGATGAGACAATTGTTGGTTTTCTTAGATTGGTTATCAAAGACGAGGAGAAGCGTGCTTGGCTTGGTACGGCGGCTATTCTTCCCCAATATCAAGGGCAGGGCTACGGCTCAGCAGCGATGGCTTTATTAGAGAAAACCTATCCTAAGCTTACAAAGTGGGATTTATGTACGATTGCGCAAGAAAAACTAATGGTCAGTTTTTATGAAAAATGTGGTTATCATTCAACCCATACCGAACCTGAGCAAGAAGGAATGGATATGGTCTATATGACAAAGAAGATAGAATAAAAAAAGAAAACTAGATGATTGTCTAGTTTTCTGATAGTTTATTGGCAATAGTAAGCAATAGCTTGGCTGACAAATTCACTTGTTCCTGCTCCACCAGCTTTGTCAATTGATTGACTAAACCGGTCATCTGATTGATACATTTGTCCTAGTCCAGCAAGGATTTCATTGGTACAGGTGTAAAAATTCTGAGAGATATAGTCTTGTAGCCGTTTCACACACATTTGAACAGATTCATCAGATACATTTTGTGTCTTTAATTGCCCAAATTGTACCATTATTTTTGCCATTTCTTGGCTAATTTGTGCAAAGTCATCTGAAGCATGTTTTTGAGCAAATTCTTTGTAGGCTGCTGTTTGTCCCCACTTTTCTTTTGCTTCAGCTTGTAATTGTTCTAATTCTGTTTTATTATAAACATCGAAATTCATATAATCATCTCCTTTTTCTTGTAATCGTTTCGCATGGGTGATAACCTGCTCAAGGTGCGATCTTTTCCATTCAAGCAATTTGATTTGTTGGGCTAATAAGTCTTGCCTTTCCTCTTTTGCTTGCTCAAGCAGGTATTTGATATCTTTGAGAGGGAATTCCAACTCACGAAATAGCAAAATTTCTTGCAGGCGAATCAATGCTTCATCGTCATAAAGTCGATAGCCTGCTTCGGATAGGGCGGTAGGTGGGAATAAACCGATTTTATCATAGTGATGCAAGGTGCGCACACTTACACCGCTTAAGATACTGACTTCTTTAACTGTTTTCATGGTAATAACCTCCTCTCACTTACATAGTATAAAGGATAACCTAAGGTCAGGGTCAAGCAAAAAATAAATTATTTTGAAAAGTATGGTTAATCATATTGATTTGAAGATAAAGGAGGGATAGTTATAGAAATAGTTGAGCTACTTAGGGAATGGTATTCTTCCTTTGAAGTTAAAGAAGAAAAGTGGAATGAAAAATATGAAGGTATCCTCATAAGAATTGAAGGCGATGGAAACTATAAAAGGTGTCGTTTAGCTCATAAGACAGCTAGCAAGATGGGGTATTTTACAGTATTTTGGCAGAAAGATGGAAATGGTAAAAATATTCCTTTTTATGAACAAGATGAAGTGGAAGATTTGATTATTGTCATTAAAGATGGTAGGTGGAAAGGTTTGTTCATCATTCCCAAAGAGGTTGCAGTGAGTAAGGGTATTCTTTCATCTGCTAACTCTCAAGGAAAGATGGCTATGCGATTTTACCCTCCTTGGTGTAGCGATTTAAATAGAACAGCTTTGGTGACACAGCGATGGCAGTTGAACTATTTTATTGATTTAAGTAGAAATAATGAAGGAGTTACTACATGAACACATGGAATGAACTAACGGTTCACGTGAATCGTGAGGCAGAGGAAGCTGTCTCGAATTTATTGATTGAAACTGGCAGTCAGGGGGTTGCCATTAGCGATTCGGCTGACTACCTTGGACAGGAGGATCGTTTCGGTGAGCTTTATCCTGAGGTGGAGCAGTCTGATATGATTGCTATTACTGCTTATTATCCTGATACGCTTGATATTGAGGCGGTTAAGGCTGATTTGGCTGATCGTTTAGCTAATTTTGAAGGCTTTGGTCTTGCGACGGGTAGCGTCAACCTTGACAGTCAGGAATTGGTCGAAGAGGACTGGGCTGATAACTGGAAGAAGTACTATGAGCCAGCTCGCATTACCCATGATTTGACCATCGTGCCGTCATGGACGGACTACGAGGCTAAGGCTGGTGAGAAGATTATCAAGATGGATCCTGGTATGGCTTTTGGGACTGGGACTCACCCAACGACTAAGATGAGTCTTTTTGCCTTGGAGCAAGTGCTTCGTGGTGGTGAGACGGTTATCGATGTGGGGACTGGTTCTGGCGTTTTGTCTATTGCTAGCTCTCTCTTGGGTGCCAAGGACATCTATGCCTATGATTTGGATGATGTTGCAGTGCGCGTGGCTCAGGAAAATATCGATATGAACCCTGGCACTGAAAATATTCATGTGGCTGCTGGTGATCTGCTCAAAGGTGTCCAGCAAGAGGTAGATGTTATTGTTGCCAATATTTTGGCGGATATTTTGATCCATCTGACAGACGACGCCTACCGTTTGGTCAAGGATGAGGGCTATCTCATCATGTCTGGTATCATTTCTGAGAAGTGGGACATGGTGCGTGAGAGTGCTGAAAAAGCTGGTTTCTTCCTTGAGACTCACATGGTTCAAGGTGAGTGGAATGCCTGCGTTTTCAAAAAGACAGATGATATTTCAGGAGTGATTGGCGGCTAATGCAACAGTATTTTGTAAATGGCGAAGCAGGTGCCTATGTGACCATCGAGGACAAGGATACCATCAAGCACATGTTCAATGTCATGCGATTGACAGAAGATGACCAAGTGGTCTTGGTTTTTGATGATGCCATCAAGCGTCTGGCAAAGGTGGTGGACAGCTCTGCTCATCGCTTCCAAATTCTAGAAGAGCTAGACAACAATGTTGAAATGCCAGTTCAAGTGACCATTGCCTCAGGTTTTCCCAAGGGAGACAAGTTGGATTTTGTGACGCAAAAGGCAACAGAATTGGGTGCTGCGGCTATCTGGGGATTCCCAGCTGACTGGTCAGTCGTCAAGTGGGACGGCAAGAAACTAGCTAAAAAAGAAGATAAGCTGGCAAAAATTGCTCTGGGCGCAGCGGAGCAGAGCAAGCGTAATCGTCTTCCTCAGGTTCGTTTATTTGAGAAGAAGGCTGATTTTCAAGCGGAGCTTGCAGGCTTTGATAAGATTTTTATCGCCTATGAAGAGTCTGCCAAGGAGGGTGAATTGTCAGCGCTAGCCCAGAACTTGCAGACTGTAAAAGCAGGTGACAAGCTCCTCTTCATCTTTGGACCAGAAGGGGGCATTTCTCCAAAAGAAATCGCAGCTTTTGAAGAGGTTGGAGCTATCAAGGTGGGCTTGGGGCCACGCATCATGCGCACAGAAACAGCGCCGCTCTATGCTCTAAGTGTTATTAGTTACTCAGCGGAGTTATTATGATTATTGCTATTCAAGGTGGTATGGCTGTAGGGAAAACCACAGCTTTGAAAATCATTGAGAATGTTTACCCCAAAATCGCTATTAGTTTTGAGGATATTTCTCCAGTAGTTGATAAGATTAATAAACATCAGCTTGATAACAATAAATTAGACGATTATTGTGAAATTCAACAACTATTTATTCAGCATGAGCGAGATAGATACGAACTTGTTAGAGATAATGAAATAGTGTTAATGGATTATGGAGCTGAGGAAATTGCTTTTTATACACAATACTTTCCAAAGGTGGCGGGTTATAGTTGGACTTTACCTTCTAATTTGTTACTAGAGGTAAATAGGCTAAAGGAATGTTTTGCTGATTATATTATTTTTCTAGATGCAGATGAGACGGTCCTATACCAACGTCAAAAAAATGATTTTAATAGACAGCGTCATTTTTTCAAATGGTATACTCATCACCTGCTGCCTGCTAAAAAACATTATTTAGACACATTTTCCAATGTTATTCATATTAATACAAATCATTTAAATGCTGAGGAAGTGGCTGAAAAAATCATTGACATCATTCGTAAGTTAACTCTATAATGGGATAGTTATACTCCAATTATGTGATGTAACAACTGTTTCAATCCGACTTACTGGCTGAATTACCATAATAGAAAAAAGGAGTTTGGATAATTTTCCAACTCTTTTTAATTTTACATTGATTTTACAAAAATCCTCAAAGAGATTTGATATTTCTTAACTATAATAAAATCAAATCAAAAAATATTTAGGAGTTCATCATGAAAAAACACAAAATGCTATCTCTTTTGGCGGTATCTGGTCTTATGGGAATTGGCATCCTAGCAGGATGCTCAAATGATTCATCATCTTCATCTAAAGGGACAATTAACATTGTTTCTAGAGAGGAAGGGTCTGGAACTCGTGGAGCTTTCATAGAGTTATTTGGGATCGAGTCAAAAAATAAAAAGGGCGAAAAAGTAGACCATACTTCTGATGCAGCAACTGTTACCAATTCAACTTCAGTTATGCTAACCACTGTCTCTAAAGACCCGTCAGCTATTGGTTATTCTTCACTAGGTTCATTAAATAGTAGCGTTAAAGTGCTTAAAATTGATGGCAAAAATGCGACTGTAAAAGATATTAAATCAGGAAGCTATAAGATTTCTCGTCCTTTCAATATTGTAACAAAAGAAGGTAAGGAAAAAGAAGCAACAAAAGATTTTATTGATTATATCTTAAGCAAAGATGGGCAAGCAGTCGTTGAGAAAAATGGCTATATTCCACTTGACAATGCTAAAGCATATCAAGCAAAAGTGTCATCTGGTAAAGTTGTTATAGCAGGTTCAAGTTCAGTAACGCCGGTTATGGAAAAGATTAAAGAAGCCTATCATAAAGTAAATGCAAAAGTAGATGTTGAAATTCAACAAAGTGATTCTTCAACTGGGATTACAAGCGCAATTGATGGATCAGCAGATATAGGTATGGCATCACGTGAATTGGATAAGACAGAGTCATCCAAAGGGGTCAAAGCTACTGTTATTGCAACAGATGGTATTGCAGTAGTTGTTAATAAGAAAAATAAAGTTAATGATCTATCAACAAAACAAGTAAAAGACATTTTTACTGGAAAGACAACGTCTTGGTCTGACTTATCAAAGTAAGGTAAGAGTAAACAATGAAACAAACAAAAGAAGGTCTTATGCAAGCTGTGTTTTTCATCACGGCTTGCGTCAGTGTTATATCAGCTATTTTAATTTGCCTCTTTCTCTTCTCTAGTGGTCTTCCAGCTATTACGAAAATCGGCTGGGGAAATTTTATATTTGGTAAAGTCTGGCATCCTAGTAATAATATTTTTGGCATCTTTCCAATGATTGTAGGTTCCTTATATGTTACAGCGGGAGCTTTACTTTTAGGAGGACCGATAGGTATCCTTACTGCTGTTTTTATGGCTTATTTCTGCCCAGAAAATATTTATAAGCCTTTAAAGTCAGCTATCAATTTAATGGCGGGAATCCCTTCAGTTGTTTATGGTTTCTTTGGACTCGTTGTTATTGTCCCTATGATAAGGCAATATATTGGTGGCTTTGGTATGGGAGTCTTAGCAGCTTCAATTTTGCTAGGAATTATGATTTTACCAACAATTGTTAGCATTTCAGAATCTTCTTTAAGAGCTGTTCCAGAGAGCTATTATGAAGGCGGTATTGCCCTTGGTGCCTCTCATGAACGAAGTGTCTTCTTTGCTGTTTTACCAGCTGCTAAACGTGGCATTTTAGCATCGGTTGTTTTGGGAATTGGACGTGCTATTGGTGAAACAATGGCTGTCATCATGGTAGCGGGTAATCAAGCTGTCTTGCCTCAATCGCTGACATCAGGCGTTAGAACTCTAACCACTAACATTGTTATGGAAATGGGCTATTCTTCTGGTTTGCATCGTCAAGCCTTAATTGGTACAGCTGTGGTACTCTTTATCTTTATATTAATGATTAATATCAGTTTTTCAGCATTACAGAAAGAGGAATAAGATGGAAAATATTAACCAAAGAACGTCAAAACAATATTTAGCATCTTTAAAAAAAGATCCCCTTTCCTTCTTTCTTTTTGCTATTGTCTATTTGGGAGCAATTCTAAGTTTTGCTACAATTGCATTTGTTGTTATTTATATTTTAGTTAAGGGGCTTCCTCATGTGAATACTGGCTTGTTTGCATGGACTTATAATACTCAGAACGTTTCACTATTACCAGCTTTCATTAACACTATCTTTATCATCGCCTTAACTTTATTATTTGCAGTTCCACTTGGTATTGGTGGATCAATTTATCTAACGGAATATGCTAGACGTGATAATCCTTATCTCAAAATTATCCGTGTTGCAACCGAGACATTGGCAGGGATACCTTCAATTATTTATGGTTTGTTTGGTGCATTATTTTTTGTAAAATACACACACTTAGGCTTATCTTTGATATCGGGTTCTATGACTTTGAGCATCATGATTTTACCTTTGATTATGAGGACAACTGAAGAAGCTTTACTATCTGTTCCGGATTCTTATCGAGAAGGAGCCTTTGCGCTTGGTGCTGGTAAATTGAGAACCATATTTAAAATCGTATTACCTAGTGCTATGTCTGGTATTTTTGCTGGTATTATTTTAGCGGTAGGACGTATCATTGGTGAGTCAGCAGCACTTATTTTCACAGCTGGAACAGTTGCAAAAGTAGCACATTCGGTATTTAGTTCATCTCGTACTTTAGCAGTACATATGTATGCTATTTCGGGTGAGGGCTTATATGTTGACCAAACTTATGCGACTGCGGTCATCTTATTGCTTTTAGTTATTATTGTCAATTTTGTATCTGGACTAGTAGCCAAACGATTAGGAAGTGAGTCGAACAGTGAGTAAATTAGTAATTAATAATTTAGATTTGTATTATGGAGAATTTCACGCTCTGAAGGATGTTAATTTAGACATTGAAGAAAAAGAAATCACAGCCTTTATTGGACCTTCTGGGTGCGGAAAGTCTACTCTCTTGAAAAGTATTAACCGTATGAATGATTTGGTCAAAAATTGCAAAATCACAGGGGATATTACTTTAGAAGGCGAGGATGTCTATAGACAATTGGATATTAACCAATTGCGTAAAAAGGTTGGAATGGTGTTTCAAAAACCTAATCCGTTTCCAATGAGCATTTATGATAATGTTGCTTTTGGTCCAAGAACGCACGGTATTCATTCCAAAGCAGAGTTAGATGATATCGTTGAACGTTCCCTTAAACAGGCGGCTCTATGGGATGAGGTTAAAGATCGTCTTCACAAATCTGCTCTGGGTATGTCTGGCGGACAGCAGCAACGTTTGTGTATTGCGCGTGCTCTTGCTATTGAGCCTGATGTTTTACTTATGGATGAACCCACAAGTGCCTTGGATCCTATTTCAACAGCAAAAATTGAAGAATTGGTTATCCAACTGAAGAAGAACTACACTATTGTTATAGTGACACATAATATGCAACAAGCTGTTCGTATTTCTGATAAAACAGCATTCTTTCTGATGGGAGAAGTGGTTGAATATAACAAAACGAGCCAACTCTTTTCATTGCCACAAGATGAGCGTACAGAAAACTACATTACAGGGAGATTCGGATGATTCGTTCACGATTTGCAAGTCAACTTAATGACCTTAATAAAGAAATTATTTTTATGGGGGCATTGTGTGAGGACATCATTGGGAAGTCCTTAGGTGCTCTAACAAATAGTAATGACGTTTACCTTGACGATATTTCTGAAACTTATCACAAGATTGAACAAATGGAACGGGATATTGAGGAGAGATGTTTAAAACTTTTACTCCGTCAGCAACCAGTTGCCAAGGATTTACGCCGTATTTCTTCTGCATTAAAAATGGTTTATGATATGAAACGTATTGGTGCTCAAGCTTATGAAATTGCGGAAATTGTTAGTTTAGGTCATATTATCCAAGGTTCAGGTTCTGAAAGGGATCAACTTAACAGCATGTCTAATAATGTCATTAGTATGCTGACTAAGAGTATAGATGCTTTTATTTATGACAATGAAGAACAAGCGCATCAAGTAATTGAACAAGATAGGACAGTTAACCAGGAATTTGATACAATAAAGAAACAGTTAGTGTTATATTTTTCGGTACAGGATGTTGATGGTGAATATCCCATAGATGTTTTAATGATCGCCAAGTACCTAGAGCGTATTGGTGATCATACAGTAAATATTGCTAAGTGGGTGCTTTTCTCAATAACAGGTAACCTAGATGGAGAAGCGTAATGATATATTGTGTTGAAGATGATGCTGATATTCGCGAAATGATGCTCTATACTTTGCAAATGGCAGGTTTTAAAGCTCAAGGATTTTCGAGTTCAGAGCTTTTTTGGGAAGCTATTCAGGAGAAAGTTCCAGACTTGATTTTGCTTGATATTATGTTGCCGGGAGATGATGGTTTGACTATTTTAGAGCGTTTAAGGAGAAAACATCAAACGGAAATGATACCAGTAATCATGACAACTGCTAAAGGTAGTGAGTATGATAAAGTTAAAGGGTTAGATCTTGGAGCAGATGATTATCTCGTCAAACCTTTTGGGATGATGGAAATGATTTCACGAATAAAAGCAGTCTTGAGACGTAGCCGCCAAGTAGATTCAAAAGCTCATATTATCATTGGAAATTTAGAGATTGATCCGACTAATTATTGGGTCAAAAGGGGAACGGAAAAAATCCACTTAACCCTAAAGGAATTTGAGTTATTAGTATTATTCTTCCGTAATCCCAATAGAGTCTTTACAAGGCAAGAACTTCTGGATAAGGTTTGGGGAGAACAATTTTTAGGAGAAACTAGAACTGTGGATGTTCACATTGGGACACTGCGAACAAAACTTGGTGAGGATGGCTATTTGATTGCTACAGTAAGGGGAGTTGGATACCGTTTGGAGGAAAGACATGACTAAAAAAATTTTCCGTACAACTTTATCTGCTAGTTTGGGAATTGTTTTAGTTACAATTTTGATGATTATGGGATTTCTCTATAATTACTTCAATCACATTCAGCGAGAACAGTTGAGAACACAAACGGCACTGGCGTCACAAGGAATTTCCTTTGAAGGTAAAGATTATTTTGAAAATCTTAAAACTTCAAATGTGCGTATTACTTGGGTAGATAATAAGGGACAAGTGCTTTATGATACCCAATCAGATGCAAAACATATGAAAAATCACGCCAATCGTCAAGAAATTAAAGAAGCTATCAAGAGTGGTTATGGTGAGAGCACGAGGTGGTCAGCGACACTTACTGAGAAGTCTATCTATGCTGCGCAACGTTTAAATAATGGAACGATAGTTCGTTTATCAGTTGCGCAACAAACTATTTTTTATCTTCTCCTTGGTATGATAAGTCCCTTAGCAATTATCATCTTACTTGCTATTATTTTATCTGTATTAATTGCACGATATATAGCAAAAAAAGTATCAGAGCCTTTAAACAATATTGACTTAGATCATCCTTTATCAAATGATAGTTACGAGGAGATAACACCATTATTAAGGCGTCTTGATAGCCATCAGGCTAAGATTCAACATCAAAAACTGTTATTACAAAAGCGTCAAAAAGAATTTGATACCATTATTTCTAAAATTAAGGAAGGAATGATTCTTTTAGATGATCAAGCAAGAATCGTTAGTATCAACGCAGAAGCTTTAAAGTTATTCCAAATTAATGATGATTGGCATGGGCGCTTTATGATGGAAGTTAGCCGAGATTTAACTCTCAAAGACTTAATCGATCAAGGACTAAAAGGGAAAAAGAAAGAGGCTAATATTGGCATTGAAAATAATCATTACCGCGTCTTGGTAAGACCAACTACAGATAACAACCGAGTAACAGGATTGGTTGTTCTACTGTTTGATGTGACTGATCAACTCCAAATGGAACAACTTCAACGTGAATTTACTGCCAATGTCTCTCATGAATTGAAAACCCCGCTTCATGTTATTTCTGGTTACTCAGAACTGTTAGCTAATCAAATGGTTCCAAACGAAGAAGTCCCACAATTTGCAGCTAAAATTCATAAAGAATCTGAACGATTAGTTAAATTGGTTGAGGATATTATCAACCTTTCTCACCTTGATGAACAAGAAAAATTACCGCAAGAGACAGTAAATCTGTATGACTTAACACAAAAAGTTTTAGAAGGTTTACAAGCTAAAGCAGATAAGAAGCACATACAAATCAATTTTAATGGAGAAGAAGCTATTTTGCGAGGGAATCCAGTTTTATTGAATTCCTTGGTGTACAACTTGTGTGACAATGCTATCACCTATAACCATGAGAAAGGTCAAGTAAATGTGACTTTGAAAAATTCACCTGATACAATTACCTTAGAAGTTAGTGATACGGGACTAGGCATTGCAGAGAAGGACAAAAAACGTATTTTCGAACGTTTCTATCGCGTCGATAAAAGTCGCTCAAAAATAGTTGGGGGGACTGGTTTAGGTTTGTCTATTGTAAAGAGTGCTTTAGATTTTCACAATGGTAGTATAAAAGTGGACAGCCATTTGGGGCAGGGAACAACAATGACCGTTTTACTTCACAAACAATAAAAACTCACAAATAAAAGTCTAGATGATATTATCTAGACTTTTTTAGTAATTCAGAAAAAATATATAAGTAAGGGTTTACAAAAAACAAATAAGTGCTATAATAAAACCATAATAACGCAAACGCGTGCACTATTAAGTGCATAAAAGGAGATTGAAGATGAAAAATAATGTCAAACAGCTCTTTAGTTTTGAATTTTGGCAGAAGTTTGGGAAGGCTTTGATGGTTGTTATTGCTGTTATGCCAGCAGCAGGATTGATGGTTAGTATTGGTAACTCCATTAGTCTATTGGATCCATCAAATGTTTTATTAGGGCGCATAGCTAATGTTATTGCTCAAATTGGTTGGGGAGTTATTGGTAACTTACACATCTTATTTGCATTGGCTATTGGTGGTAGCTGGGCTAAAGAACGTGCCGGTGGTGCTTTTGCGGCTGGCTTATCCTTTATTCTTATTAACCTTATTACAGGGAACTTTTTTGGTGTTAAAACAGATATGTTAGCAGACAGTAAAGCAACTGTTCAAACGGTATTTGGTGCAACCATCAGAGTTTCAGATTACTTTGTTAACGTTCTTGGGCAACCTGCTCTTAATATGGGTGTATTTGTCGGTATTATTTCAGGTTTCGTTGGTGCAACTGCCTTTAATAAATATTATAACTATCGTAAATTACCAGATGCTTTAACTTTTTTCAATGGAAAACGTTTTGTTCCATTTGTTGTTATTTATCGTTCAGTCATTGTTGCATTAATTTTATCAGTATTTTGGCCGGTTGTTCAATCAGGTATCAATGGCTTTGGTAAATGGATTGCAAGTTCACAAGACAGTGCTCCAATATTAGCACCATTTGTCTACGGTACGTTAGAGCGTTTATTGCTCCCATTTGGTTTACACCATATGTTAACTATTCCAATGAACTACACGCAACTAGGTGGCACATACACTGTCCTTACAGGTGCAACTAAAGGAGCACAGGTGTTGGGACAAGATCCACTGTGGTTAGCATGGGTTGGTGATTTAATTAACTTAAAAGGCTCAAATTCAAGTCAATACCATCACTTATTGACAAGTGTCACTCCAGCACGTTTTAAAGTGGGGCAAATGATTGGTGCTTCAGGTATTTTGATGGGATTATCTTATGCTATGTATCGTAACGTTGATAAAGATAAAAAATTGAAATACAAGTCAATGTTTATTTCAGCAGCAGCGGCTACTTTCTTGACAGGTGTTACTGAGCCAATTGAGTACATGTTCATGTTTGCAGCAATGCCACTCTACCTTGTATATGCTGTCGTTCAAGGATGTGCGTTTGCTATGGCAGATATTGTTAACCTCCGCGTTCATTCATTTGGTAATATAGAATTTTTAACACGTGTTCCTATGGGCATAAAAGCGGGCCTTGGTGGTGATATTTTCAACTTTGTTTGGGTGACACTTCTTTTTGCAGTATTGATGTACTTTATTGCAAACTTTATGATTAAAAAATTCAATTTAGCAACAGCAGGACGTAATGGTAATTATGATAACGAAGAGGTTGATAATGCTCCTTCAACAGCTTCTGGTTCTGCTGATGCAAATTCTCAAGTTGTACAAGTTATTAATTTACTTGGTGGTCGTGATAACATTGAAGATGTAGATGCATGTATGACTCGTCTTCGTGTCACAGTTAAAGATGGAAATAGCGTGGGTTCTGAAGCAGCTTGGAAAAAAGCTGGTGCAATGGGATTGGTGTTAAAAGGTAATGGCGTTCAAGCTATTTACGGACCTAAAGCAGATGTCCTTAAATCAGACATTCAAGATTTGCTAGATTCAGGTACAGTTATTCCAATAGTTGATTTAGAAACAGGTCAACCTGTAGCAGCAGCCCCAGTTACAACTTATAAAGGAATAACAGAAGAAATTGTTTCGGTGGCTAATGGTCAAGTAGAAGCATTGGATGTTGTTAAAGACCCTGTCTTTTCTCAAAAAATGATGGGTGATGGCTTTGCTGTGGAACCAACTGATGGCAATATTTATGTTCCAGTTTCAGGTACAGTTACTAGTGTCTTTCCAACAAAACATGCTTTTGGTTTATTAACAGAAAGTGGCCTAGAAGTTTTAGTACATATCGGTCTAGATACAGTAGCTCTTGATGGTCAACCATTTGAGGTTAAAATTTCTAGTGGTCAAAAAGTGGTAGCAGGCGATCTTGCTGTAGTAGCAGATTTGGAAGCTATCAAAGCAGCTGGTAAAGAGACAAGTGTGATTATCGTCTTTACAAATGTTTCAGATATAAAAACTGTTAAACTTGAAAAATCAGGTCCACAAATAGCTAAAACAGTTGTGGCAAAAGTCGAACTGTAACAAACGATAGGAGCTGGGCAAGTCTCAGCTTCTTTCTGATGAAAGGATACTCTATGGCAAAATGCTTAACGTTAAATACTCATTCATGGATGGAAGTAAATGCTCTAAAGAAATTATTTGATTTAGCAGAGCATATCTTCCGTGAAAAATATGATATCATCTGCCTACAAGAGGTGAACCAGAGCATATCTTCCCCTCTTGCTAAGAGTAGTCCAAATTATCATCCGATTGAAGGTACACCAGCTCTTCATCAAGATAACTTTGCCTTGCAATTAGTGCATTACCTAAATCTTCAAGGTCTACACTATCATTGGACATGGGCTTATAATCATATTGGTTATAGTAAGTACCATGAAGGGGTAGCGATACTTTCTCTGAAACCATTAAAGCCAGAGGATATTTTAGTTTCAGCTGTAGACGATGAGACTGATTATCATACTCGTCGTGCTCTGGTAGCTGAGACCACTCTGAATGACAAAGTCGTTACAGTAGTTAGCCTCCATTTCTCATGGTTTGAGAAAGGATTTGCGGAGGAGTGGAAACGACTAGAAACTACCCTACTTGAGGTAGAAACTCCACTTTTACTCATGGGTGACTTTAATAATCCTACTGGAAATCAGGGTTATGAACTTGTTCTTAATAGTCCATTAGCATTAAAGGATAGCCACCAAATAGCCAATCATGTATTTGGGGACCATACTATTATGGCTGATATTGATGGTTGGGAAGGGAATAAAAAGGCTCTTAAAGTTGACCATATTTTTACTAGCGAAGACCTTTCAATCAGTTCAAGTCAAGTAGTTTTTGAAGGTGGTGAAGCACCTGTCGTTAGTGATCATTACGGCTTGGAAATTACCATGGATTTCTAATATCTTATAATAAAAGATACCCTTAGGTTCAGATAAAGTCTGTATCTAAGGGTATTTTAATAGAAATAATTTATTTTTAATACTTAACTACTTAATTAGGTGTTCAAATAGTTATATATGTTAAAATTAGCATATATTTATTATGCTTTTAAAATTAGCCTCATGGACGTCACATATTAAGACGGGATAACTCATAAACGATACCTATGAGAAGAATATCGTAGTGGCTCTATTGTGACTATTAATATTCAAGTAATAAGATAGAGGATATAAGGTGAATATTTTTATACTTGAGGATGATTTTGTTCAACAAGCCCATTTTGAAAAAATCATTAAAGAGATTAGAGTACAGTACAATCTGCATTTCAAAACAGTAGAAACGTTTGCTAAACCAGTTCAATTATTGGAATCAATTTATGAAATAGGTTTACATAATTTATTTTTCTTAGATATTGAAATAAAAAATGATGAGCAGATGGGCTTAGAGGTAGCAAAACAAATTAGACAAGTTGATCCATATGCTCAGATTGTTTTTGTTACAACTCATTCAGAATTAATGCCTTTAACCTTTCGTTATCAGGTATCAGCTTTAGACTATATCGATAAAGGACTTTCACAGGAAGAGTTTAGCCAAAGGATTGAGGAAGTATTGTTGTACGTAGATGGCATTTGCAATAAGCCCTTAGTGGAAAATTCATTCTACTTTAAGTCGCGTTACAGCCAGGTACAATTACCTTTTAACGATCTTCTTTATATAGAAACATCCTCAAGATCACATAGAGTTGTCCTTTATACTGAAAAAGATAGAATGGAATTCACAGCCACTTTGGGGGATATTTTAAAACAAGAACCTAGGCTCTTTCAATGTCATCGCTCTTTTTTAGTAAATCCCTTAAATATTTTTAAAGTGGATAGGATAGATAGATTAGTTTACTTCCAAAATGGAACGACTTGTCTGGTTTCACGCAATAAAGTGAGAGATATAGTATCTATAGTGGATAAATATCAAAAGGATAGAAAAAGATGAGTTCTATTTTAGACCGTTACTTCAAAACTTCTTTACAGGAGAGGTTGGTTGTTCAAAGAAAACTCTAATTGGCTAATATGATAGATTATAGCCACCATATTGAAGTTTCTTTAGAGACAGATGAACCTAAGATAGCCATGTCTTATTTTACATTAAACCATAAGCAAATTTTTATCATAGAAAATTCGATAGTCGAGGAAAGAATAGATGCTTCACGTTTGTTTGGTTATGGAGCAAGTAGCAAGGGAGAAGATAGAGGGTTAGGCCTTTATAATGTCATGAAAGTTATTGACCGTTATCCCAATGCATCTATTAGTACAAATAGTGAACAACATACTTTCCGTCAGGGCTTAGAAATAATCTTTTAGCTATATTACTTTACAATCATTTAGAGAGTAAGTGAGAAAGCTCATTTTTAACCTTTAGCTCAGTCGCTATATTTTAGTAATTGATTTTTCAACTGTCTTAATTATTGAAAGGAGACAATACTATGTTATTACAGCTAGATAATATCACTAAAAGCTACGGAAAAAAAATAGTACTTAACCAGATTTCCTACCAGTTTACTCCTGGTTTGTATGGACTCTTAGGAGCAAATGGTACTGGCAAAACAACCTTATTAAATTTGATGAGCCACTTTACATTAGCAGATAGTGGGAATATTTATTGGAATGGACAGGAGCAGTCGGAAGAATTTTATCGTCACATTGGTTTTTTACCGCAACATTTTCGCTATTATGATCAATTTACTGGCATTGCTTTCTTAAATTATATCGCTACCTTAAAAGGTGTTGATAAAAAGAAAGCTAAACAAGAAATTCCTAGATTACTAGAGCTTGTTGGTTTAGGCGATGTAGGTAAAAAGAAGATTTCATCATACTCCGGTGGTATGAAGCAACGTTTAGGCATTGCTCAAGCACTTATCAATGATCCTGAAATACTCATTCTGGATGAACCAACTGTTGGACTTGATCCCAAGGAACGGGTTAAATTTCGCCATATTTTGAGTCAGTTATCCACCAATAAAATTATCATTTTATCAACGCATATTGTGTCGGATGTGGAAGCTGTTGCCAAAGAAATTATAGTATTAAAAAATGGTAAATTTATCGAACATGGCAACACCGCACAGCTGTTGAAAACTATTGAGGGAAAAGTGTGGGAAATAACGACTGAACCAGGTTTATCTCAGATACCCAATATTGCTATTGTTAATGAAAAAGTCTTTTCAGATAGTCGGGTATTTCGTGTAGTGAGTGATATTTGTCCGAGTGATTCGGCACAGTTGGTTGTTCCGACTCTAGAAGATTTCTACATCTATCATTTTAGAGGGGAGTAAGTAAGATGATATCAATTTTTCCTTTTGAATTAAAAAAACTTCTACAACGTAAGGCAGCATTTGGGGCTTTTATTATCTTCCTTCTTGCTATTTTTGGTCTATTTTACCAGCATTTTTTTGTTGGGCAAATTAGTGGCTATTCTGCAGATAAAATACATGGTCGAGAAGCGGTTGCCATTAATCGTAGAATAGCTGAAAAATATTCAGGGGATTTATCTGAAGAACGAGTAACAAATATTATTAAAAACTATGTTAATCCGCCAGCAGGACGCCCCCCTATATTTGATGTTTTTAGTTATTATGTGGCAGACACTTTTGATCGTGATTTTTTAATTTACTATAACCAATTGAAAGATGATAAAACAATTGATTTTAATAAAATAAATATTAAAGATCAAAAACAGTTGGGTTCTGCGCTACCACTAAAACAACTAAAGCTAGGTAACTTTGCTCCTTGGAATCAACTTTTCGAAGTAAGTAATAGTACTTATATTTTAATTGTCTTATTTACTCTATTCTTATCAGCTCCTCTTTTTTCAGGAGATAGGGCTAAGAAGATTAATCCTATACTACTGACGACTCGGTATGGACGTGGTCAGTTGACCTGGGCTAAGTTAGCTAGTACAATGACCATCGGTATTTCCACATTTATCCTAGCATATGCCCTCATTCTGACGGTATTTGCAGATTATTTTGGTTTTAGTGGTTGGGAGACAAGCGTTCAACTGAATTTATACTGGACATCACCTTTGGCTAATATTATGGGATTTCCTGTACCTATGACAATATCAACTGCTTTTGTTCATATTATTGTCTTACAATTTGTTGGACTCCTTTTTATAGCCAGTCTTAATTTCTTTATATCAAGTATCACAAATTCGCCATTAACATCTTTTGCTGTTTCAACGCTTGCCTTTTTTGCTCCTAGCTTTTTAATGGCTATGTTTAATAAAGGTGTGATAAACAAGTTATTAACTATTTTCTCAGTATCAACGACAGACACTTCAGCTTTACTTTTAAAATTATCACGTAATGGTAGTCATGGCTTTTTCTTTGATAGTTTTTCTGCTAATGAAATCTGTCTGATTAGTCTACGTATGTTAATTGCAGTGTTATTGATAGCCTATACCTATCGTTTAATGCGACGAAGAAGTTTATAGTTCCCACTGGTTATCTGAACAAGAAATTATTCTAAGCTGATTTTCTTTTGCGAAATCAGCTTTTTTATTTCCTAATATGGTTGATAAGGTATTAACAATAATTATCAGATACCATTTAAGGCGTTTCAATGACTTTTTGGGATAATTGAGATATTCTTCTGAAGAGATTGGTATCATAGTAATGATAACTTATAGAAAGTAATGTTAAGGATGAAGAGAAGTCAGTGCGTGGATAATAAGCAGCATAATACATCAATGATTAGTTTGCTACAATACCTTTTTTCCATACTGGTCATTTTAGTTCATAGTGGGAGGTTATTTAGTCAGGATGTCATTCATTTTACCTTTAAAAGTTTCCTAGGTCGGATGGCTGTTCCTTATTTTTTGATTTGTACTGCTTTCTTTTTGAGAGGTCGTATACAGCAAGGTTTGTGTAATCACTCCTACTTTCGTAAACTGATTAAAAAGTATAGCATGTGGACTATCATTTATTTGCCTTATGGTTATTTCTTTTTTGAATCTCTAAATATAGCGAAGATCTATTTGTTGCCGGGGTTTATTGTGGCATTTTTGTATTTAGGTATGTCACATACCCTTTGGTACATCCCTGCTGTTATTCTAGGTTGGGTCATTATTCAAGGATTATTGAAGTATGTAGGAACTAGGGGGACATTTATCACAGTTGTTGTACTCTATTGTATTGGAGCAGTAGAGACCTATTCTGTCTTTATACAGTCAACAAAATTTTATCCCCTGATGTCCACTTATATGTCAATTTTTCAGACAACACGAAACGGATTATTTTACACTCCAGTTTATCTTCTAGCAGGATATTTACTCTATGATTATTTTAATACTGACCTATTTACCAAATCGCGTGGTCTTAAGTATATTCTCTTCCTTTTACTTCTAGCTTTAGAGAATGTTCTTATTTATTTTAATCAAGGGTTGGATAAAAATTTCTTCTTATTAGCTCCTTTATGTGCAGTATTCTTATTTAACTGGAGTATACGTACATCACTGTTTAAGGAATATCGTTTAAGTCCTTTAAAACAGTTGAGTGTCTATTATTTCTTCCTTCCCCCTCTTTTTATTGGCATAGTGTCTTACTGTTTAAAATCAACTTCCTTAGTTGCACACCATCAAGGAAAAGTGATTTTTGTGGTGACCTTGGCATTAACACATGCTTGTGCTCTACTCATAATAAAGGTTGTTAATAAGATACCCTATCAAAAAATTATTCCATTATCTCTTTCGAAATAGTGATGCATATAAGAGAAAGTTTAAAGTTATAGTGATGTAAAGGTTGTGTAAACTATTAGGATACATGACCTTTTTATTGTTCTGTTTTTAAATATTAATTATGTAGAATAGTCCACATATAGAGTAGAATAGTCCATTTTTAAACCGCTTTCATTTGTTAGAATGATAGTAAAGGTTATCTTATTCAAAGTATTGATAAAACTTTCAGAACTAATTTAGGGTAATGTAATAAATAGGAGGAGAAAGATGAAGCGGAAATTCCTAATCGGCAGTCACGGAAAACTTGCGAGTGGGTTGCAGAGTTCTATTGATATTCTGACAGGCAAGGGACAAGAGATTCAGACAATAGATGCTTACATTGATGATAGTGACTATACTAAGTCTATTGTAGAATTTATTGATGAGATTGCACCAGATGAACAGGGGCTTATTTTTACAGATTTGTTAGGTGGCAGCGTTAATCAGAAAATGGCGACTGCTGTAATGAATAGTGGGAAAAATAATATTTTTTTAATAACGAACAGCAATTTAGCGACCTTGTTGTCATTACTATTTTTGAAACCTGAAGAGGAATTAACTAAAGAAGAAATTGTAACCGTTATCAATGAATCTCAAGTGCAGCTGGTAGATCTTAGCTTTAAAGCGGGTTCAGAAGATGACTTTTTCGATTAATAATTAGGAGGAAAAAAATGATTACTCAAATTCGTGTTGACGACCGTTTGATTCACGGGCAAGTGGCAGTTGTATGGACTAAAGAATTAAATGCACCACTTTTAGTGGTGGCTAATGATGAAGCTGCAAAAAATGAAATCACACAGATGACTCTTAAAATGGCTGTGCCTAATGGCATGAAATTATTAATCCGTTCAGTTGAAGAATCAATAGCTCTATTTAAAGATCCACGTGCAACTGACAAGCGCATTTTTGTGATTGTCAATTCTGTTAAAGATGCCTGTACAATTGCTAAAAATATAACCGATTTAGAAGCAGTAAACGTCGCTAATGTAGGACGCTTTGATAAGTCTGATCCAGCTACAAAAGTCAAACTAACATCAAGTCTCTTATTAAATACAGAAGAGTTGGAAGCCGCAAAAGAATTAGCCAGCTTACCAGATTTAGACGTCTTTAACCAAGTATTGCCTTCAAATACTAAGGTTAACTTGAGTCAGTTAGTCAAATAAAGTGAGGTATGACATATGATAATGCCAGCGACGATGGCAGCTTTAGCTGTATTGATTTGTTTTGGGGGAAATTACTTAACAGGTCAAAGTATGATGGAGAGACCACTTGTAGTTGGTCTTGTAACAGGAATGCTACTAGGTGATATTAAGGTTGGTATCCTAATGGGAGCCTCCCTAGAAGCGCTATTTTTGGGAAACGTTAATATTGGGGGTGTTATTGCCGCAGAGCCAGTAACAGCAACAGCGATGGCAACAACTTTTACCATTATTTCAAACATTGATCAAAAAGCAGCAATGACTCTAGCTGTTCCGATTGGAATGTTGGCAGCATTTGTTGTTATGTTTTTGAAAAACGTCTTCATGAATATCTTTGCACCGATGGTGGATAAAGCTGCAGCCGCAAACCATCAAGGTAAACTTGTGATGCTTCACTATGGTACATGGATTATTTACTATCTCATTATCGCTTCTATTTCTTTCATTGGTATTTTAGTAGGTAGTGGGCCTGTTAATAGTTTTGTCCATCATATTCCTCAAAACCTGATGAATGGTTTGAGTGCGGCGGGAGGCCTCCTTCCAGCTGTTGGTTTTGCCATGCTGATGAAATTATTATGGACAAATAAATTAGCTGTTTTTTACTTGCTTGGTTTTGTTTTAACAGCTTATTTAAAATTACCAGCGGTTGCAGTTGCTGCCCTAGGAGCAGTTATTTGCGTCATTAGTTCACAACGTGATATAGAATTAGACGCAATTACTAGAGGTGCGATCAGTAAACAGACAACCTTTGACTCTAAAGAATCAGAAGAGGAGGACTTCTTCGCATGAAATCACAGGATAATTTGACTAAAGAAGACCGTAAAATGCTTCGCTCAGTCTTCTGGCGCTCATGGACGATGAATGCCAGTCGTACTGGGGCAACACAATACCACGCAGTAGGAGTTATTTATACTTTACTACCAGTCATCAATCGTTTTTATAAGACTGATAAGGATAAAGCAGAGGCACTGGTCCGTCATACAACATGGTTTAATGCCACCATGCACATTAATAATTTTATTATGGGTCTTGTTGCATCTATGGAAAAGAAAAACAGTGAAGATCCTGATTTTGACGCTAGTGCTATCACCGCAGTTAAGGCTTCTTTGATGGGACCTATATCTGGTGTTGGTGATTCATTCTTTTGGGGAATTCTAAGGGTTATTGCGGCAGGTATCGGTATCTCCTTAGCAAGTACAGGCTCAGCCATGGGAGCTGTTGTCTTTCTACTCTTGTATAACATTCCAGCTTTTCTGATTCATTATTATAGTCTCTATGGAGGTTACTCTGTAGGTGCAGGGTTTATCAAAAAATTGTATGAATCAGGTGGTATTAAAATTGTTACTAAGACTTCAAGTATGCTTGGTTTAATGATGGTAGGCTCAATGACTGCTTCAAATGTTAAATTCAAGACAATCTTAACGGTAGCAGCTAAAGGAGCTAAGGAAGCAGCTTCCATACAAAGTTACCTTGACCAATTATTTGTTGGCGTAGTGCCACTGTTGGTAACGATATTAGCCTTCTGGCTTCTACGTAAAAAAGTCAATATCAACTGGATCATGTTTGGTATTATGGTGTTAGGTATTGTACTTGGTCTCTTAGGTATTTGCTAATAATCTCCTAGCATTAAAGGTAAGTGGAACAAGACGATACTTGTTTAGCTTATCTTTTTTTCTTTTGAAAGTTATTGTATGAAAGGAGTTGACTATCTTTATTGGATAGCTATTTGCTATAATAAAAGGAGATGGAAATGAGAGGATATAGAATGGAAGAACGCTTTAAGAAACGACTACAAGATGATATCTCTAAACATTTTTCCCGCCAGTCTTTAATTTTATCCTTGTTATTGATTGCACTTTTCGTCCTTTTTTCTTTAGCGCCTCAACAGATAGGTCTTTATAAAGATGTTAATTCAGTTTCCTATAGTTATAAGCAATTGATTCAAAAACATGATACCTTATTAGATGACTTAGGTAAAAATAGTTTGAAACCATTTGTCTCAGGACACTTAGGAAGTGCTGATTTGAGTAAGCAATATTATCATTTAAGGAATCATTTACAAAGTCAAACAGAACTTTTAGTATTCTCACCTAATCAAGAACTTTTGTTTGCTAGTAATTCACATTTAGGTAATTTTTTTAGTAAGTCTATTTACATTAGTGAAGTTTTAGATAAGGCTAAAATAAATCAAAGGCTACTAAAAATTATTGTGGATAGTGAGGGAGGGCATTACCTTGCACTCATTAAGCCAATTATAGTTAATAAAAAAGTTTCAGGTTATGCCTTTTTATTGATGAATGGGAAAGACTTTTTACTTCCAACGAAGGCTATTAACTCAGACTTGATTATTGCCGATCAGCTAAATAATAGCTTTACTTTTACTAATCGTGATTTTATCTCCTCTAGTTTAGATAAGGTAGATAGTCAATTCTTAACTAGATATTTTAGTTTTCACGATCATCGAGCTTTTGTTGTTAGGAAAGTAGCTCTGCAAGACAATATCCTACTTTACATGTATCGTCCCCTGATACCAGTAACTCTGGTCGTCCTTTTTTCTCTAGTATCATCAGTTATTATTTTTGTGATTTTACGACAAAAATCTAGAGTTCTAGCCGATCGCATCGCAGTAAAAAATTCTAGCGCCATAAATCAAATGGTGCTAGATATGGATGCCATTTCCCGCCAAGAAAAATCTAGTATTGAGCTTGATAGTCAAGATGAATTTCAATATCTATCTGTGCAAATCAATCAGATGGTTTCACGGTTAAAAGATTTACATGAGAAAACTCTTGATTTGGAAACACAAAAGTTGTTGTTTGAAAAGAGGATGTTAGAAGCTCAGTTTAATCCTCACTTCCTTTATAATACCCTTGAGACAATTTTAATAACCAGTCACTATGATTCACAATTAACAGAAAGAATCGTTATACAACTAACAAAATTATTGCGCTATAGCCTTAGTGGTAGCACAGAAGCAGCTGTGCTTAAGGATGATTTAGCAATCATTGAATCCTACCTTTTGATTAATCAAGTGAGATTTGAAGAATTAACTTACACTATTTCAGTATCTCCTGAACTTGAACACATGCGTGTACCAAAACTTTTCTTGTTACCGCTAATTGAGAATGCTATTAAATATGGCTTAAAAGAACGTCATGATGTAGCAATAAACATAGATATTTGGCAAGATAGTGATGGAATTTGGTTTACTGTTTCAAATAATGGATCAGGTATTAGTTTGGCTAGGCAACAAGCCATACGTACAATGTTAAGATCAACTCACTCGCATCATGGGCTTATTAATTCTTATAGACGATTACAATATCAATTTTCAACAGTATTGTTAGAGTTTACGAAGACAGATGATGCTTTTCGAGTTAGCTATATAGTAAAGGAGTGAGTTATGTATAGATTACTTATCGTTGAGGATGAGCACCTTATTCGTAAGTGGTTACGCTATGCTATTGATTATCAATCATTGAATATTTTAGTGGTTGGTGAAGCAAAAGATGGTAAAGAAGGAGCTCAATTAATTCAGGAAGAGCAGCCAGACATTGTTTTAAGTGATATTAATATGCCAATTATGACAGCATTCGATATGTTTGAGGCAACCAAAGGACAATCTTATGCCAAAATTATTTTATCTGGCTATGCTGATTTTCCAAATGCGCAATCAGCTATTCACTATGGCGTTCTTGAATTTTTAACAAAACCACTAGAAAAGCAAGCTTTGATTGATTGTTTAAAAACAATTATGGCTAGAATTGAGGAACATAAGGAGAAGCACCTACAAGAGCATACAGAATTGTATTTACCTCTACCACAAGCTAATGACCAAGTTCCTGAAGTTATTAAAGATATGCTAGCATGGATTCATAGCCATTTTCATGGGAAAATTGTGATTAGCCAGTTAGCTCACGATTTAGGTTACAGTGAAAGTTATCTTTACACAGTCACTAAAAAGCACCTTCATATAACTTTGAGTGATTATATAAATCAATATCGTATTAATCAAGCCATTCAGTTGATGTTTAGAGAACCAGACCTAATGGTTTACCAAATTGCAGAAGCTGTTGGTATTTATGATTATCGTTATTTTGATAGGGTTTTTAAAAAGTACTTGGGTCAGACAGTAAAAGCGTTTAAGGAAGAACATATTTTTAAACAAATGGATTAGGTAGGTGAAAGATGAAAGAAAAACAGTCGAAAAGGCTTATTTATATACTACTGGTTGTTTCCATTATTTTTATAAGTGTTTTTACATACAGTATTAGCCAGCCTTCTAAACTACTTCCACCAAAAGAATTAGTTATTCTAAGTCCAAATAGTCAAGCCATTTTAACAGGAACGATTCCAGCTTTTGAGGAAAAATACGGTATAAAAGTTAAGCTTATTCAAGGTGGGACAGGGCAACTAATAGATAGATTAAGTAAGGAGGGTAAGCAGTTGAAGGCGGATATTTTCTTTGGAGGAAATTATACGCAATTTGAAAGTCATAAGGCATTGTTTGAGTCTTACGTATCAAAGAATGTTCATACTGTTATTCCAGACTATATCCATCCAAGTGATACGGCGACACCTTATACTATAAATGGGAGTGTCTTGATTGTAAATAACGAATTAGCTAAGGGACTTACCATCAAGAGTTATGAAGATTTATTACAGCCTTCCTTAAAAGGTAAAATTGCCTTTGCAGATCCGAATACTTCCTCTAGTGCTTTCTCACAACTCACTAATATACTCTTGGCCAAGGGTGGTTACACCAATCCAAAAGCGTGGAACTATGTTAAAAAGCTACAACATAATATTAATGCTATCAAATCTTCTAGCTCTTCAGAAGTTTATCAATCAGTTGCAGAAGGAAAAATGATTGTGGGGCTGACTTACGAAGACCCTAGTGTCAATTTGCAAAAAAGTGGTGCCAATGTTTCTATTGTATATCCGACAGAAGGGACAGTTTTTGTCCCATCTTCGGTTGCAATTATAAAGAATGCTCCTTCTATGAAAGAAGCAAAGTTATTTATTAAATTTATGCTTTCTTTAGATGTTCAAAATGCCTTTGGGCAGTCAACGAGTAACCGACCTATTCGTAAAGATGCCCAAACGAGTAATGGCATGAAAGCTTTAAAGGATATTGCTACTCTTAAAGAAGATTATCGCTATGTCACTAAGCATAAGGGCCAAATCCTTAAAACCTATAATCGTATTCGTAGAAATGCTGATTAAATGAGAATATAGAAAAACTCCTTGGAATCATTGATTCCGAGGAGTTTAATCGTCGTCTTCGTCGCTTTCGAAATCTTTTTTCCAATAACGATAAAGACTAATACATGCCAGAAATCCGGCTATAATGGGAACGATAATAAATAAGAGGTCAATCACTGTATCCATGGGCAATATACTCCAATGATAAGAAGTCATTATTGTTTATAGTGCGTACAATAATGTTAAGGTAAAACGTCGGTCATTATAAGTTTTTTGACATCCTCTAAACTCATAGCTTTTGTTAATATTTTTTCAGGTATCTCTTTTAAGAAATCTTTCTCAAGCCACCATCTTGCAAGAGAATCTTCTCCAAATTCTAAAGATTTAAGTCGAGTTGAATGTCTTTTAACAGTTTCTTGAAAGCTTAAATCATAGTAATAAGCATAAGTATTGTTGGGGTTATGTTTTAAAATATGTTTCCAAACAGGCGTATACCAATCAGAACGAAGTATGCCTTCAAGGATGATGTAGGAACAGTTATGGTAACCATAATTTAGTAAATTGATCAAAAGGGGAATGGTAGTAGTATTTTCACCATCCTTAGTTCCTAACATCTCTCTACGAAGGTAATCCTGAGATAAGAGAAGGGTATTTTCCCCTAATTCGGCTTGAAGTTGCTTAGCTATTGTAGACTTTCCGCTAGCTGAATTTCCCCTGATAATAATGAGCGTGGCTACCATTAGTCCACCATATTGCTTTTGAGATAGGCATCCACTAAGAGTTCAGTTGCTTGAATAGAATCGATATGGGTACGTTCATAAGAATGACTAGATTCAATACCTGCACCAAGTAGCGCGTGTTTAACTTCCGCACCAGCACGCATGGCAGCGGAGGCGTCACTACCATAATAAGGATAAATATCAAGTTTATAAGGAATATTATTGTTTTCAGCTAGAGAAACAAGATGTTGACGTAATTCATAATGATAAGGACCAGAAGCATCTTTAACACAGATAGAGACAGTATATTCGTCAGTTTCTTGATCGTCTCCCATAGCTCCCATATCAACTGCTAGATATTCTACAGTTTCATTTGGGATGCTTGAATTTGCTCCATGTCCTAGCTCTTCAAAGGCACTAAAGTAGAAATGAGTAGTATAAGGAAGTTGAATGTCTTCTTTCTTGTAAACAGAAAGAAGTTCCATTAGGATACCAGCGGATACCTTGTCATCTAGGTAACGTGATTTAATAAAGCCGCTGTCTGTTATGATTGTACGCGGATCAAATGAAATGAAATCACCGACCTGGATGCCTAAAGCACGTGTTTCGTCAGCAGTTGTTACTTTCTCATCTAAACGAATTTCCATATTTGTTTGATTACGTTCAGCAGTTCCAGCGTCTTTGTAAACATGGACACTAGTTTGATGAATAAGAGCAGTTCCAGAAATTTCTTTACCATTTTTTGAGAGGTGTATAGTACAGTTTTCTCCTTCAATGGCATTGTATGTATATCCACCAATAAGGTCAATTTTTAACCGACCATCTGGTTTGATGGCCCTAACCATAGCACCAAGTGTATCAAGGTGAGCAGTTATCATGCGATGTTTAGTATCATTTTTTCCTTTTAGAGAAACCATGACGCCTCCCTTGTTTGTGCGAATTGGTGAGTAGCCAAACGCTTCCAATTCTTTGATGATATAGGTCATGATTGTTTGGGTAAACCCTGTTGGTGAAGGGATTGATGTCAGGGTTTTAATGTAGTTTAATGTTGTTTCCATACTATTTCCTTTAGGCTTTAAAGTTCGATAATGTTTCAACGATAATATTTGCGATACGTTCAACGTCGCTAGAAGTTCCTCGCAATTCAAAGTCTCCTAACATAGGAAATCCAAACCGTTCAGAGTATTGTTTTGCAGTTAAACAGTACTGATTGTTAAAATTTCTATTTCCAGAGCCAACAATTCCGATACAATTTTTGACATTATTGTGTGCAGCTATAAAATCACCAAGTGGAATGGTAAGAATTTCTTGATCGCCATTGTCAATGCCATTTCCTCCCTCAAGGTAAGTGGGTAATAGTGCTACGAAAGGTTGGTCAACAGGAAAGGTTTGATGATTTTGTTCCTTGATATTAATAGTCGAAACCTGACAGTTATGCCAAGTTGACAGTTGTTCACTAAGACGTTTGACAAAGCTTTGAGTATTGCCGCTAAGACTGATATAGACTAGGGTTAATTTAGGCATTTAGTACTCCTTAAATCTAAATTTCTTGTTATCAGTTTAGCAAAATCATGTCAGATAAACAAGCTAGAGTGGTATCTCAATATCTGACTATTTAGAGAGAAAATCTATTGTTGAGACTAAAAACTGAGGTTGATTGGCCTCAGTTTTTAGTGATGACTATATTTGTTTCTTTTTAAGTAAACTTCCCACGAGTCCAAGTATTGCGACACCAAAGAAAGCCAGATAAGATTGTTTTTCTTGTCCAGTTTTAGGTAATGTTTTTTCTTTCTGTTGTGTATAGACAGTGCCTGTAATATTTGGAGAAGCTTTTGCTTTTGTATAAGCAGTTGCAACCATGTGGTGAATTTTTTGTTTTTCTATTTGGCTTAACTTTTCTTGATGTGATGGCTCAGTAAGGTCTACTTTTTCTTGTTCAGTATAGACAAATCGATAATCACCAAATCCTTCATCTTTGGTAGAACTAGCGATATACTGAATATCCTTGCTATTAGTAACAAGATTTTTAGCTTTATCGGCTGTTTGGAATCGTAAATCAAGGTCTTTAATAGACTCTGTGAAGCCCCAGTTATTATCAGCTGTAGGATTGATGGTTTTCTCTGAAATAATATAGTTGATAATAGTTTGGCGATTTTCTAAGTTCAGCAAACGGTTCATTGTGGCATTTTTAGCCCCAGGGAAGGTACCACTAGCACGGTAGTTATTGGTCACAATCATAAACTCTTGTTTGTCTGCAACAGGCTTACCATTGTACATTAAATCGCGTACTCGACTAGCTTGACTATTAACAACTTTTCCATCTTTATTGTATTTATTAGGTTGTGTAATATCAAATTTATAAGTCAAGCCGTCAATAACGTCAAAATTATAGGTACGATATTCGGTATTGATAATATTTTGTGGTGCTTTATTGTTAGGGTCAATTTGGTTAAATTGACCAGCGGACATTTCTAACCATTCACGTAAGTCTGCTCCGGTCACTTTTAAAAGTGCAGTAACATTATCATAAAGGTAAAGATCAGCTACGTTTTTAATTGCAACAGGTCCAGCTGGAATATCAGTATATGCGGTAGCATCGCCGCGTGTTCCAGCTTTAAATGGTGCTGCAGCAGATAGAAGTGGTAAATTTGCCTCAGGTGTTCCTTTCAATTCATTTGCAACGTACCAACGTTGAGCGTTGTTAACAATTTGAACTGAAGGGTCATCTTTAACTAGTGCAAAGTAACTTGTAATTGGCGCAGTTGTTGTACCTACTTGTTGGCGAACATAGTTGATAGTGCCATCGTGTGCTTCCTTAGCCAATGCAATGATACGCTCGTCAGCAGTTGTTGAGTTCATATCAATTTTACGGATTTTAGCACTACTTTCGGAGACTTGCCATTTTCCATTAGTATAACTAAGTCCTAAATCAATAATACCAAGATGATCCCCGTACTTGCCTGCCATTGTAACAGGTGTTCCATTTATTTTTCCATTGATACCATCAACTCCAGTGTATTTTTCATAGAAGCCAGTACCGTTACCTGATGGAAATTCAGCGTGTGAGTGTCCCGTAACAACGGCATCCACTCCCTTGATGCTGGCAATTTGATAGCCAACGTTTTCTTCACCTTCTTCATATCGATCATCTCCAATGCCAGAGTGTGATAAAACGAGAATGACATCTGCTCCTTTAGCACGCATAGTAGGAACGATTTCTTCGATTGCTTTAACTGAATCTTTGACAATAACCTTTCCCTCTAGGTTAGCCTTGTCCCAGTTTAAGATTTGAGGAGGTACAATTCCTGTAATCCCAATATTTAGTGCAACAGCTCTTCCTGTTGAATCTTTGAAGGTTTTAGTAATGATGTCATAAGTTTTAAAAACTGGTTGATGTGTTTTGAAATCCAAAACATTTGCGTTGAGGATTGGAAGGTTGGCTGTAGCAATGATTTTTTTGAGGTAATCTAAACCGTAATTAAACTCATGATTACCTAGTGTTGATGCATCATAACCAAGAGCATTCATGGCTTGGTACATAGGATGTTCTTCATTTTCTGCGACAGGTTTAACGATTGCTTTATAAGTTCCTAAAGGTGTCCCTTGAATGACATCTCCGTTATCAACTAAGACGGTATTAGGATTTTCTTTTTTTGCTTCTTCAATAAGGACAGCAGTTTTTGCTAACCCTATTTTTTGAGATTCTTTATCTTGATAATAATCATAGTTAACTAAATTGGTGTGTAGGTCTGTGGTTGACATGATGCGAAGGTCAACTTTTTCACCTTCAATAGGTTTGAGATCACTAGTTGTGGCTTCTGTGGCAACAGGCTGTGGATTTTGGTTATTGGTAGTGGTATTTGTGCTTGTGGCTGTTGAAGCATCAGTTATTGCAGTTGGAGTAGAAGTAACGTTTGACTTTTCCTCTGCAATTGTGCTAGTGGGGGTAGTTGATTCAACCTTTGTAGAGGTTGAACTTGGTGTTGTAACAATGTCTTCTGCTTGAACAGCTAAACCACTTGTTGCTGTAGCTGTTAAGACAGTTAAAGCGAATACGCTTTTTGAAAAATAATGTTTTGACATAAATCTCCTCCATTAAAACATTACATGTATATTATCCTAATCTAAAAACTATTATAGCTTATTGAAAACGTTTAATCAATCTCATTTACGAATTATTTTTAGTGATTACACCAAAAACAATCGTTTATTTATAAAGGATAACTTAGTTAGACACATTTACTTGGTATTTAATTCTTTTTGAGCCTCTAACTTCTTTTATTTTTAGGTTAAAAAGTGATAAAATAGGTACAATCTATCACTATGATTAAAGAGGATAACTATGGTCAAAGAAATTAATTTAACAGGAGAAGAGGTTGTTGCAATCACATCCCAGTACATGAGTGAGACGGATGTTGCTTTTGTAAAATTTGCCTTAAATTACGCAACCGCAGCTCATTATTATCAAGCAAGAAAGTCGGGCGAGCCCTACATTATTCATCCAATTCAAGTAGCAGGTATTCTTGCAGATTTACACCTTGATGCCGTTACGGTAGCTTGTGGTTTTTTACATGATGTTGTAGAAGATACGGAAATTACCCTTGATGAGATTGAAACTGATTTTGGCAAGGATGTTCGCGATATTATTGACGGCGTAACAAAATTGGGTAAAGTGGAGTACAAATCTCATGAAGAACAGTTAGCAGAAAATCACCGTAAAATGTTAATGGCTATGTCTAAGGATATCCGTGTTATTTTGGTTAAGCTCGCTGACCGCTTACATAATATGAGAACCCTTAAACACCTCAGAAAAGATAAACAAGAGCGTATTTCACGTGAGACTATGGAAATATACGCTCCTTTAGCGCATCGTTTGGGGATTAGTCGTATCAAGTGGGAATTAGAAGATTTATCTTTTCGTTACTTGAATGAGACGGAATTTTATAAGATTTCTCATATGATGAGTGAAAAACGTCGTGAACGCGAAGAGTTGGTTGATATAATTGTCGATAAAATCAGATCCTATACTGAGGAACAGGGTTTATATGGTGATATTTATGGTAGACCAAAACACATTTATTCTATTTACAGAAAAATGCGTGATAAAAAGAAACGCTTTGATCAGATTTATGATTTAATTGCGATACGCTGTATCATGGAAACTGCTAGTGATGTTTATGCCATGGTGGGGTATATCCATGAGTTATGGCGTCCTATGCCAGGAAGGTTTAAAGATTATATTGCGGCACCAAAGGCCAATGGTTATCAATCTATTCACACGACGGTTTATGGACCTAAAGGGCCAATTGAAATTCAGATTCGAACTAAAGAAATGCATCAAGTTGCCGAGTTTGGTGTTGCAGCCCATTGGGCCTATAAAAAAGGAATCACCAGTAAGGTTAATCAAGCAGAGCAATCGGTTGGTATGGGATGGATTCAAGAATTAGTTGAGCTTCAAGATGAATCAAAAGACGCCAAGGATTTTGTTGACTCTGTTAAGGAAGATATCTTTACAGAACGCATCTATGTTTTTACCCCAAATGGTGCTGTTCAGGAATTGCCAAGGGAATCTGGACCAATTGATTTTGCTTATGCTATTCACACGCAAGTTGGAGAAAAAGCTACTGGCGCTAAAGTAAATGGACGTATGGTTCCATTGACTGCTAAGTTAAAAACAGGAGATGTTGTTGAGATTATCACAAACCCTAATTCATTTGGACCAAGTCGTGACTGGATTAAGATTGTTAAGACCAATAAAGCTCGCAATAAAATTCGTCAGTTCTTCAAAAACCAAGATAAAGAAACTTCTATTAATAAAGGTAGAGAATTACTGGTTGATTATTTCCAAGAACAAGGTTATGTGCCTAACAAATATTTAGATAAGAAACATATTGAAGAAATCCTTCCACGTGTCAGTGTTAAAAGTGAGGAAGCTTTGTATGCAGCCGTAGGTTTTGGTGATTTGAGTCCGATTAGTATTTTTAATAAACTGACGGAAAAAGAACGCCGTGAGGAGGAACGTGCTAAGGCTAAAGCGGAAGCAGACGAACTTATTAACGGTGGTGAAATCAAAACCGATAAGCGTGATGTTCTCAAAGTTAAGAGTGAAAATGGTGTTATCATTCAAGGAGCTTCAGGTTTATTAATGCGTATTGCAAAATGTTGTAATCCCGTTCCTGGAGATCTCATTGAAGGCTATATAACTAAAGGTAGAGGCGTGGCTATCCATCGTTCAGATTGTCAAAATTTAAAGAGTCAGGAGAACTACGAACAACGTTTGATTGATGTTGAGTGGGATGATGATGGATCTAAAAAAGAGTACATGGCTGAAATCGATATTTATGGTTTGAATCGTAGTGGCCTCCTTAATGATGTTCTTCAAACCTTATCAAATGCAACAAAGCTAGTATCGACAGTAAATGCACAACCAACAAAAGATATGAAATTTGCTAATATTCATGTTAGCTTTGGAATTTCAAATTTAGCACAATTGACAACTGTGGTTGATAAAATCAAAATTATCCCAGATGTTTATTCTGTTAAACGTACGAATGGTTAGGAGAGCAAAATGAAAATCATTATTCAACGTGTTAATCAAGCAAGTGTTTCTATTGAAGATGATGTAGTCGGATCTATTGAGAAGGGTTTAGTACTTCTAGTTGGGATTGCTCCAGAAGATACAACAGAAGATATTGCTTATGCAGTTCGTAAAATTACTAGCATGCGTATTTTTTCTGATGATGAGGGGAAAATGAACCTTTCAATTCAAGACATTAAAGGAAGCGTCTTATCTATCTCACAATTTACACTCTTTGCAGATACCAAAAAAGGAAATCGTCCAGCTTTTACTGGGGCAGCTGATCCTGTTAAAGCGAATCAGTTTTATGATATCTTTAATCAAGAATTAGCAAATCATGTTTCGGTAGAAACAGGTCAATTTGGAGCTGATATGCAAGTCAGTCTGATTAATGATGGACCAGTAACTATCGTTTTAGATACTAAAAATAAATAAAAAACCAAAGAGTTGGGCAGAATGCTTGGCTCTTTTTATTGTGGTTCTAATTATACTCCTTAACCCATTCATGTTTATGAAAAGATTTACTGTAGCTTGGAAAGGCATGAATAAAGGTTGTTGATATGAAATTAAGTGCACTTAACAATATTAAAAATAGAAAAATATTAGATTTATGGTTTTTCGTTGACACTAAAATAAGAATACTCTAAAATATTAACTGGTTAAGTATTTTTTATTTTAAAGGAGGTTTAATGAAAAGGATACGGAAAAGCCTTATTTTTGTTCTCGGAGTAGTTACCCTAATTTGCTTATGTGCTTGTACTAAACAAAGCCAGCAAAAAAATGGCTTGTCAGTAGTGACTAGCTTTTATCCAGTATATTCCATTACAAAAGCAGTTTCTGGTGATTTGAATGATATTAAAATGATTCGATCACAGTCAGGTATTCATGGTTTTGAACCCTCATCAAGTGATGTTGCTGCCATTTATGATGCTGATCTATTTCTTTATCATTCGCACACACTAGAAGCTTGGGCGAGACGTTTGGAACCTAGTTTGCATCACTCTAAAGTATCTGTAATTGAAGCTTCAAAAGGTATGACTTTGGATAAAGTTCATGGCTTAGAAGATGTAGAGGCAGAAAAAGGAGTAGATGAGTCAACCTTGTATGACCCTCACACTTGGAATGACCCTGTAAAAGTATCTGAGGAAGCACAACTCATCGCTACACAATTAGCTAAAAAGGATCCTAAAAACGCTAAGGTTTATCAAAAAAATGCTGATCAATTTAGTGACAAGGCAATGGCTATTGCAGAGAAGTATAAGCCAAAATTTAAAGCTGCAAAGTCTAAATACTTTGTGACTTCACATACAGCATTCTCATACTTAGCTAAGCGATACGGATTGACTCAGTTAGGTATTGCAGGTGTCTCAACCGAGCAAGAACCTAGTGCTAAAAAATTAGCCGAAATTCAGGAGTTTGTGAAAACATATAAGGTTAAGACTATTTTTGTTGAAGAAGGAGTCTCACCTAAATTAGCTCAAGCAGTAGCTTCAGCTACTCGAGTTAAAATTGCAAGTTTAAGTCCTTTAGAAGCAGTTCCCAAAAACAATAAAGATTACTTAGAAAATTTGGAAACTAATCTTAAGGTACTTGTCAAATCGTTAAATCAATAGGTAGTTATATAAAGAAAGGACGCAGGATGAATCGTAAAAAAACAGTTATTATTAGTGCTTTATCAGTAGCTCTATTTGGTACTGGTGTAGGTGCTTACCAATTAGGTAGCTATAATGCCCAAAAATCAGACAATAGTGTTTCTTATGTGAAAACAGATAAATCTGATAGCAAAGCACAAGCAACAGCTGTAAATAAAACGCCCGACCAAATCAGTAAAGAAGAAGGCATATCTGCAGAACAAATCGTTGTTAAAATTACTGACGACGGTTATGTGACTTCTCATGGAGACCATTACCATTATTACAATGGGAAAGTGCCATATGATGCCATCATTAGTGAAGAATTGATTATGAAAGACCCTAGCTATGTCTTTAATAAAGCTGATGTCATTAATGAAGTCAAAGATGGTTATATTATCAAAGTTAACGGTAAGTATTACCTCTATCTTAAAGAAGGTAGCAAACGAACAAATGTTCGTACAAAGGAACAAATCCAAAAGCAACGCGAAGAATGGTCTAAGGGTGGTTCTAAGGGAGAATCAGGAAAGCATAGTAGTGCAAAAACTCAAGCTTTATCAGCCAGCGTACGTGAAGCGAAAGCTAGCGGTCGCTATACTACAGATGATGGTTATGTTTTTAGTCCAACAGATGTCATTGATGACATGGGAGATGCCTTTTTAGTACCACATGGCGATCATTTCCATTATATCCCGAAAGCTGATTTATCTCCATCAGAGTTATCAGCCGCACAGGCATATTGGAACCGCAAGACTGGCCGATCAGGTAATAGCTCAAAACCATCAAATTCAAGTTCATACATTCATGCAAGTGCACCAAGCGGTAATGTATCAACAGGAAGACATGCTAATGCCCCTATTTCTATTCCAAGAGTCACTCACGCAAATCACTGGTCAAAACCAGCTGGTAATCATGCTACGGCACCAAAACACCATGCACCTACAACCAAACCAATCAACAAAGATTCTGCTTTAGACAAAATGTTGAAACGTTTATATGCTCAACCGTTATATGCTCGTCACGTAGAAAGTGATGGTTTGGTTTATGACCCAGCACAAGTTAATGCTTTCACAGCAATCGGTGTTTCTATTCCGCACGGTAATCATTTCCACTTTATTCACTATAAGGATATGTCTCCATTAGAGTTAGAAGCAACAAGGATGGTGGCAGAGCATAGAGGACATCATATTGATGCATTAGGGAAAAAAGATTCTACAGAGAAACCAAAGCATATTTCTCATGAACCTAATAAGGAACCTCACACAGAGGAAGAACACCATGCAGTAACACCGAAAGACCAACGTAAAGGCAAACCAAATAGCCAGATTGTCTACAGTGCTCAAGAAATTGAAGAGGCAAAAAAGCTGGTAAATACACAACATCTGATGGTTACATTATATGACACATGAGCATTGGGTACCAAAGAAAGATTTATCAGAGTCGGAATTAAAAGCAGCTCAAGAATTTCTTTCAGGAAAATCTGAAGCAAATCAAGACAAACCAAAAACAGGTAAAACAGCTCAAGAAATCTATGAGGCAATTGAACCAAAAGCAATTGTTAAACCTGAAGATTTATTATTTGGAATTGCACAAGCGACAGACTATAAGAATGGTACATTTGTAATTCCTCATAAAGATCATTACCATTATGTGGAATTAAAATGGTTTGATGAAGAAAAAGATCTTTTAGCTGATTCAGATAAGACATATTCTTTAGAAGACTATTTAGCTACGGCTAAATATTACATGATGCACCCAGAAAAACGTCCTAAAGTTGAAGGATGGGGTAAAGATGCTGAAATTTATAAGGAAAAGGACTCTAATAAAGCAGATAAACCAAGTCCTGCACCAACTGATAATAAATCAACATCAAATTCTAGTGACAAAAACTTAAGTGCTGCAGAAGTATTCAAACAAGCAAAACCAGAAAAAATTGTACCGCTTGATAAAATTGCTGCTCACATGGCATATGCAGTTGGATTTGAAGATGATCAATTGATTGTTCCTCATCATGATCATTATCATAATGTTCCTATGGCATGGTTTGACAAGGGTGGTTTATGGAAAGCACCAGAAGGCTATACATTACAACAACTCTTCTCAACAATTAAATACTACATGGAACATCCTAATGAATTACCAAAAGAAAAAGGTTGGGGACACGACAGTGATCATAACAAAGGCTCAAATAAAGACAATAAAGCCAAAAATTATGCTCCAGATGAAGAACCTGAAGATTCAGGGAAAGTAACTCACAACTATGGTTTTTATGATGTTAATAAAGGGTCAGACGAAGAAGAACCAGAAAAACAAGAAGATGAATCAGAGCTAGATGAATATGAACTAGGAATGGCACAAAACGCTAAGAAATATGGTATGGATAGACAATCTTTTGAAAAGCAACTCATCCAATTATCAAATAAATATAGTGTAAGTTTTGAAAGCTTTAATTATATTAATGGTAGTCAAGTTCAAGTTACTAAAAAAGATGGCTCTAAAGTGCTTGTTGATATTAAAACACTAACAGAAGTGAAATAATAAAAGAGTTGAGTAAACTTAGCTGACAACTAAAAACAAACAAGTCACCGTACTTGTTTGTTTTTTAGTTATGATTTCTAGCGTGCGAAGCTTTTAATGATATATCTAATTCTTCTTTTGAACAACCATTGTTTTACGCTTAAAAAGAGAGTTAATATATTTTTGTTTGAGGAAGTTTTCTTGTTTTGACTTTTATAAAACGACTAAAGTTATAATCACTAAATAAAGAGCCACTACTAAAAGCTGTATAACAGGTTTCTAGTAGTGGCTCACTTGTTTTATTACATGTAATTGTTATTAGTTAAAATTTTGGTGAAGCTACTGTATTGCTCCTTAACAACATTATCAATATTATGATCTGTTAATACAAAATCAATATCGTCTAATTGATAAAAAGTATAAAAATCATATTTACCAAATTTTTGGCTATCAACTAAAAGGAATTTTTCAAAGGAATTATTAAGAGCAATGCGCTGAATTTCACCTTCTCCCTCGTCGTAAGTAGCGATAGACTTTTCAAAAACACCATTACTACTAACGAAAGCTTTTGAAAAATTAAGTGATTTAATAGAGTTAATAGTAACAGAACCGACAAAAGCACCAGTAATTTCTCTGTACTCTCCCCCTACAAGGATAAGGTCAAGTGTTGAACTTTGATTCAGAATATTGAAAACAGGAAGGCTATTGGTTACTACCCTAATTTTAAAATCAAGTAATTGCGTGGCTAATTTCTCTAAGGTTGTTCCAGGCCCAATAAAGATTGTTTCACCATCATTGATGAATTGTTTTGCAAATTGGGCAATTTCTAATTTTTCATTTGTTTGAATATCGTATTTTTCAGTGTTTGATTTTTCATAATTTTGTGGAGTTGGTGATGCATTTACTTTTTGTGCACCACCATGGATGCGTATTAACAGTCCTGCTTTATCTAATTCATCCAAGTCACGCCTAACAGTCATGTCTGATACATCAAGTTCTTCCATGATTTCATTAACAGTGACAATGCCATTTATATTGACTTTTTCTATTATTTTTTGTAATCTTTCTCGCTTTAACATAATGACCTCTCCTACCTCTTCGTTATATATATCATACCATAAATAGAGCTAAAATAATAATAATTTTGAAAAAATAAACAATAATAAACAAAATAAAATAAAAAATGTCTTGTAATGTTTTATTTTGTTTTGTATAATATTGATGTAGATAAGTTGATAAGGCTTGTTTGCCTTACAACAAAAATGTAACCGCTTAACTAAGAAGAAAGGTGTTTGCTGTGACTCAAGATATTTTATTTATTGATGCCCATTCTCAGGAAGAATTATTTGACTTAGTATCAAAAGCATTGATAAAACAACACTATGTTAGTCCTAACTACCGACAGGCAGTAAAAGAAAGGGAGAGAGAGTTTCCAACGGGGTTAAAAATTGATTTAAAAGATGGGACTCCTATTCAATATGTTGCTATTCCACACACTGAAACGCAGTATTGTCTAGTAGATAGAATCTTTTATGTCAAAAATAGTCAGCCAATTACTTTCAAACATATGATTAATCCAGAAGAGGAGTGTAGGGTTCAGGATTTTTTCTTCATCATTAATAGTAGGAATAGTAACCAAAGTGATATTTTATCTAATTTGATTACCTTCTTTATTACAAAAGGAAACCTAGATCGGCTACATGAGCTTGGCGACAATAAAGAAAAAATTAATCATTATTTAATAGAAAAAGGAGTGTTTTAACATGATCAAAATATTAGCAGCTTGTGGTGCAGGCGTAAACTCAAGTCATCAAATTAAAGATGCTATCGAGACACAATTAGGAGATAGAGGTTACAATGTACATTGTGATGCTGTTATGGTTAAGGATATCACTGAGGAAATGGTCAACAAATATGATATCTTTACTCCTATTGCTAAAACTGATTTAGGTTTTAATGTACCAATTCCAGTTGTAGAAGCAGGACCTATTCTTTATCGCATACCAGTTATGAGCGAACCGGTCTTTACTGCTTTAGAACAAGTTATCAAAGAACACAATCTATCATAACATATTTAAAATTGGAATTAGTCTTAAAGGAGAAGGAACATGCAGGTATTTTTAAATATTGTCAATAAATTCTTTGATCCAATTATCCATATGGGTTCGGGAGTTGTGATGCTAATTGTCATGACAGGTTTAGCCATGATATTTGGAGTGAAGTTTTCTAAAGCACTTGAAGGTGGTATTAAGTTAGCTATTGCTCTTACGGGTATTGGTGCTATTATTGGTATTTTAACTGGTGCTTTTTCTGAATCACTTCAAGCTTTTGTTAAAAATACAGGAATCAATCTAAGCATTATTGACGTTGGTTGGGCTCCATTAGCAACTATTACATGGGGATCACCATATACGCTTTACTTCTTATTAATCATGCTTATTGTCAATATTGTTATGATTGTTATGAAAAAAACGGATACCTTAGATGTTGATATTTTTGATATTTGGCATTTATCTATCACAGGTCTTTTAATTATGTGGTATGCTAAAAAAAATAATCTACCAACACTTTTATCTGTCATTATTGCAACTGTAGCTATTATCTTCGTTGGTGTTCTAAAAATTATCAATTCTGATTTGATGAAACCTACCTTTGATGATTTATTGGGGACAGGTCCAACTTCTCCCATGACTTCAACGCATATGAATTATATGATGAACCCCATTATTATGGTTTTGGATAAGCTTTTTGATAAAGTTTTTCCAGGGCTAGATAAATATGACTTTGACGCGGCTAAATTAAATAAAGCCATTGGATTCTGGGGCTCTAAGTTCTTTATTGGTATGATTTTAGGACTTGTCATAGGGATTATGGGCAACCCCGTGTTCTCATTTGCAGCATTAGGTGGCTGGTTTTCTCTCGGTTTTACAGCAGGTGCTTGTTTAGAGTTGTTCTCTTTGATTGGTTCTTGGTTCATTGCTGCAGTAGAACCACTTTCTCAAGGAATTACTAATTTTGCTAATGGTAAAATGCATGGTCGTCGTTTCAATATTGGTTTGGACTGGCCATTTATTGCCGGACGTGCAGAGATTTGGGCATGTGCTAACATTCTTGCACCGATTATGCTAGTAGAAGCTATTTTACTCTCTAAAGTTGGTAATGGTATTCTACCGCTTGCTGGTATTATCGCAATGGGCGTAACCCCTGCTTTACTGGTTGTTACACGTGGCCGTTTAATTCGTATGATTACCTTTGGAACATTGCTATTACCGCTATTTCTTTTATCAGGAACAATGATTGCCCCATTTGCAACTGAATTAGCTAAAAAGGTAGGCGCATTCCCAGCTGGGGCGCGAGCAGGTTCACTTATCACTCACTCTACACTAGAAGGCCCTATGGAGAAAATCTTTGGTTACGTTATTGGTAAAGCGACAACAGGTCAATTATCAGCGATTATAACATTAATTATTTTTGCGACAGCTTATCTTGGTTTGTTTATGTGGTATGCTAAACAAATGAAACGCCGTAATGCAGAATATGCAGCTAATCAAAAATAAATAGAATAAAAAAACCTAGGAGAATGTTATATTTTCTAGGTTTTTGATATATTAAAGATTTTAAAAATAACATATATAATTAATTTTCGCTCATTTTAATAATAAAAAACTAGTAAAATTATAAAAATATATTGAAAATAGTGATAAGTTGGTATACAATCCTTTTTGGAAACATTACTGAACTCCCATTTTTCTAGAGTTGATGTATGCAACCAATATTTTAAGACTTGGAGTTTCTATGACATTAACCTTTGGGAAACCTTCTATAACGATACGCCGTCTAGGAGTGATAACTAGTACATATATGATGCTAGGTTTTATCTTATTATGTGGATTTTTGCATCCTAGTACAATTTATAGTGAGGAAATAAAATCTGATATAAACTCTTTTATATCAATAGATGATGAAAAAACTACTGTTCCCATATTTGACTCTACTTTAGATAAGCTTACTAATTCAATAGAGGAGAGGCAGTTAGAATTAGATTCTGATACATCGGACAGTTTAATAGTAGATGATCAAAAAGATAAAGATATGGTAATAGTCTTAGGTGATTCTGACAGTCAAGAAAAATTGTCACCTCCTCTAAAATCGGAAATAGCGACAGAAGAAAATCGTAAACAGGCAAATTTAGCAGAACTAAATGCAACTCAACCTAATAATAGAACTACCTATATTATACCCGAAAGCAGTCATTCCATTGCAGAACAACAGAGATTCCTGATAGAATCAAAGGGTTATTCGGTTGCATTACTTAATAGCGATGAATTTAGAAAGACAGCGAGAGAGGATAGAGGTTTTGAAAGGGATAAGTTGAGGTCTTTGGATATCATTCCTAAGGGAGATTTATCGACAAGTAATGTCATAGGTAATACGGACATTGCTAGTCAGATATCGTTGGGCTTTAAAAAGAATGCGATACAGGAACACCATCTTACTAAAACATTCTCTCAAAAGGATGGAAAGTTATCGTCTGTTATAGAGGGGATGCTTGCTATTGGCAAAGAGAAAGTAGAGAAGGAAATAAAATATAGTGGTAATTTATGGCAAAAATTAAAAGCTAAGGCACACTGCCTTGTTTGCTGTGTTGATAATTTGAATTTTGAAGATATAAAATCTTATTTTCAATATTATTGTCATCTAAACCATCAGCTCAAATTACCTAAAGGTGCTATACTTTCTGCTAAAACAGAAGTATATAGGGGAGGAGATTTTGGGAGAAAAAATAAAGATAATGTGTTTGGTTACCGTATCCCCTCATTATTAAAAACGGAAAAAGGAACTTTACTTGTGGGAGCTGATGAAAGAATTGAGCAAGCTTGTGATTGGGGAAACATAGGAATGGTTATTCGCCGTAGTGAGGATGATGGTGTCACTTGGGGAAAAAGAGAAACTATTGTCAATCTCCGTAATAACCCTAGAGTTCCGCTAGTTACTAGTGGTGACTATAGTGGCTCACCTATTAATATGGATATGGCATTAGTTCAAGATACTAGCTCTAAGACGAAACGTATTTTTTCAATATATGATATGTTTCCAGAAGGAAGAGGCGTTATTAGTATTGCTAACACACCTGAAAAAGAATATACCCAAATCGGAGGACAGTCTTATCTTAATTTATATAATAATGGAAAGAAATCGAAGGTTTTTACTATCCGTGACAAAGGTATTGTATATAATTTTAAAGGGAAAAAGACTGATTATCATGTTATAACAGAAACTACTAAAAGTGACCATTCAAATCTAGGGGATATTTATAAGGGAAAACAGCTACTTGGAAATATATATTTTACAAAACATAAAACGTCACCATTTCGTTTAGCAAAATCAAGCTATGTGTGGATGTCATATAGCGATGATGATGGTAGGACATGGTCATCACCTAGAGATATAACAGCAAGTCTTCGTCAGAAAGGCATGAAATTTTTAGGAATAGGACCTGGAAAAGGTATAGTTTTAAAATGGGGGCCACACGCTGGTCGTATTATTATTCCTGCCTATTCTACGAATTGGAAATCTCATCTAAGAGGTTCACAATCTTCACGCCTAATTTATTCAGACGACCATGGAAAAACGTGGCATACTGGAAAAGCAGTCAATGATAACCGTATACTTTCTAATGGTGAAAAAATTCACTCCTTAACAATGGATAATAAAAAAGAACAAAATACAGAATCCGTACCCGTTCAATTGAAAAATGGGGACATTAAGTTATTTATGAGGAATCTAACTGGTAACCTAGAAGTAGCCACAAGTAAAGACGGCGGGGAGACTTGGCAAAACCATGTTAAACGATATAAGGAAGTTCATGATGCTTACGTCCAATTATCAGCTATTCGCTTTGAGCATGACAAAAAAGAGTATATTTTATTAGTGAATGCTAATGGGCCAGGTAAGAAGCGTCAAGATGGATATGCACGTCTAGCGCAAGTTAATCGAAATGGTAGTTTTAAGTGGTTATATCACCATCACATTCAAGATGGTTCGTTTGCTTACAACTCTGTTCAACAACTTAATAATGATAAATTTGGTGTCCTTTATGAACATAGAGAAAAACATCAAAATAGTTTTACTTTAAATTACAAAGTTTTTAATTGGAGTTTTCTTAGTCAAAATACAGAGAAGCAAGGCACTTTATGGGAGAAAATGGCAGCAAATTGGCATGTTTTGTTTAAATTTTATTTATGATTATGGCTTGCGGAATAAGCGTTCCTACAAATAAAAATAATAAGAAGTATCAAACTTCGTGATAGCTAGCTAGTAGTGAATTTTAGTTGACATAGTTATCACGGAGTTTTTTTTGTTCATTTCAAACAAAAACAAAACAAAACATTGACAAAAACAAAAATAAGATATATGATGATATTACAAACAAAAACAAACAATATCTTCCAACTACATACAATTGTATTAAAAGTGAAATAAGGAGAAAGAAATGACAATTATTATTGGGGCGGATGCGCATGGTGTTGAACTTAAGGAAGTGATTAGACAACACCTTACAAGTTTAGGTAAGGAAATTATTGATTTAACGGATACTAGCAAAGATTTCGTTGATAATACCTTAGCAATCGTTGCTAAAGTGAATCAAAAAGAAGATAACTTAGGAATAATGGTTGATGCTTACGGTGTTGGTCCTTTTATGGTAGCCACTAAGGTTAAGGGGATGATTGCAGCAGAAGTTTCAGATGAACGCTCAGCTTATATGACTAGAGCTCATAATAACGCTAGGATGATTACTTTAGGTTCAGAGATTGTTGGTCCAGGAGTTGCTAAACATATAGTAGAGGGTTTTGTTGATGGGACTTACGATGCAGGTCGTCATCAAATTCGGGTCGATATGTTGAATAAAATGTGCTAAGCGTAAGAGAGGTAAAGCAGATGAAAATTGCGGTCGGTTGTGATCATATTGTAACTTATGACAAAATTGCAGTTGTGGATTATTTAAAAACAAAAGGGTATGAGGTTATTGATTGTGGAACTTATGATAATATCCGTACTCACTATCCTATTTATGGTAAGAAAGTAGGAGAAGCTGTCGCTAGTGGAAAAGCCGACTTAGGTGTATGTATTTGTGGAACTGGAGTTGGTATTAATAATGCTGTTAATAAAGTTCCAGGAATTCGCTCAGCTCTGGTACGTGATTTGACATCAGCTATCTATGCCAAAGAAGAATTAAATGCTAACGTTATCGGATTTGGTGGGAAAATTACTGGTGGGCTGTTAATGACAGATATCATCGAGGCGTTTATAAGAGCTAAATATAAACCAACAAAAGAAAACAAAGTATTAATTGAAAAGATAGCCGAGGTTGAGACTCATAATGCCCATCAAGAAGAGAATGACTTTTTCACAGAGTTCTTAGATAAATGGAATCGTGGTGAATATCACGACTAAGGAGATATCTATGATTTTAACAGTAACTTTGAACCCTTCTATTGATATTTCGTACTGCTTAGAAAACTTTAACATGGATACTGTAAATCGAGTTACCGACGTCTCCAAAACACCTGGGGGTAAGGGGTTAAATGTGACTCGTGTTCTTTCTCAACTTGGCGATAATGTAGTGGCAACTGGCCTATTAGGGGGGGATTTTGGAGATTTCATCCGAAGTGGCTTAGATGCATTGGAAATCAGACACCAATTTTTAAGTATTGGTGGAGAAACACGTCATTGTATTGCAGTTTTACATGAGGGTCAGCAGACTGAAATTCTAGAAAAAGGTCCACATATTACTAAAGATGAAGCAGACGCCTTTTTGAATCATCTAAAACTTATCTTTGATGCTGCAACTATCATAACAGTATCAGGAAGTTTACCAAAGGGACTCCCCTCAGATTATTATGCTAGGTTAATCTCCCTAGCGAATCACTTTAATAAGAAAGTTGTTTTAGACTGTTCAGGAGAAGCATTACGTTCGGTTTTAAAATCTAGTGCTAAGCCGACCGTCATTAAACCTAACCTTGAAGAATTAACACAATTAATTGGAAAACCAATTAGCTATAGTTTAGACGAATTAAAATCTACCTTACAGCAAGATCTTTTTAGAGGAATTGATTGGGTTATTGTTTCTTTAGGTGCTAGGGGAGCTTTTGCTAAACATGGGAATCACTACTATCAAGTGACGATTCCAAAAATAGAAGTTATTAATCCAGTTGGTTCAGGGGATGCAACGGTTGCAGGAATCGCGTCTGCTTTGGAACATCAACTAGATGATACAAATTTGCTTAAGAGAGCTAATGTCTTGGGTATGCTTAATGCACAAGAAACATTAACAGGGCATATCAATCTGACCTACTATCAAGAATTAATCAGTCAAATCCAAGTGAAAGAGGTATAGGATGGGATTAACAGAACAAAAACAAAAACATATGGAACAATTGAGTGATAAAAATGGTATTATTTCGGCCTTGGCTTTTGACCAACGTGGAGCATTGAAGCGATTAATGGCAAAATATCAATCTGAGGAGCCCACTGTTTCTCAAATAGAAGCACTTAAAGTTTTGGTAGCTGAAGAATTAACCCCTTACGCTTCATCAATGTTGTTAGATCCAGAATATGGGTTGCCAGCTACGAAAGTTTTAGATGACAATGCCGGTCTTTTACTTGCGTACGAAAAAACGGGTTATGATACCAGTAGTACCAAGCGACTCCCAGACTGTTTAGACATTTGGTCTGCGAAACGCATTAAAGAAGAGGGAGCAGACGCAGTTAAGTTCTTACTTTATTATGATGTTGATAGTTCGGATGAAGTAAACGAAGAAAAAGAAGCTTATATTGAACGGATTGGTTCTGAATGTGTTGCAGAAGACATTCCTTTTTTCCTTGAAATTTTGTCATATGATGAAAAGATTACGGATAGCTCAGGTATTGAGTATGCCAAAATTAAGCCACGTAAGGTTATTGAAGCTATGAAAGTTTTTTCAAATCCTCGATTTAATATTGATGTCTTGAAGGTGGAAGTGCCTGTCAATATGGACTATGTAGAAGGTTTTGCGCAAGGAGAGACTGCTTATAATAAAGCGACAGCTGCGGCATATTTTAGAGAACAAGATCAGGCGACACTACTCCCCTACATTTTTTTGAGTGCAGGAGTTCCTGCTCAGCTTTTTCAAGAGACTCTTGTGTTTGCTAAAGAAGCTGGTGCTAAATTTAACGGTGTCCTTTGTGGTAGAGCAACTTGGGCTGGAAGTGTTAAAGAGTATGTTGAAAAAGGAGAAGCTGGTGCACGTCAATGGTTACGTACAATAGGTTTTCAAAATATTGATGAACTAAATAAAATTTTGCAAAAAACAGCAACTTCTTGGAAGGAAAGATAATTGCTAGAGAAAAGCTGGTAAAGCAATTATTGTTCTTTATGAAAGGAAAAATAATGGCTATTACGATACAAAATCATGAGTTGCAAGTGACATTAAAAGCGTTAGGTGCAACAATGACTTCTATTACAGATAGTCAAGGCGTTGAGTACCTTTGGCAAGGGGACGCCACTTATTGGGGTGGGCAAGCTCCTATTTTATTTCCTATATGCGGAAGTGTTCGAAATGATTGCGTCATTTACAGACCAGCTCAAGCTCCACATTTTACGGGTATCATACCAAGGCATGGCTTTGTACGTCACAAAACATTCGACTATGATTACATATCGGATTCTTCTGTTCGTTTTACAATTAAAAGTAGTAAAGAAATGTTGATAAATTATCCTTATCGTTTTAGTTTAGAAATAACTTACACCTTAAGAAATAAAAGCATTGCCATTACATATATTGTCAAAAACTTAGAATCAGAAAAAAATATGCCATATGCTATCGGAGCTCACCCAGGCTTTAATTGCCCTTTGTTTGAAAAGGAAGTATTTAGTGATTACTATCTAGAGTTTGAACAGTTTGAAACTTGCACAATTCCTGAGTCGTTTCCGGATACAGGCTTGTTAGATTTACAAGCTAGACATCCTTTTTTAGAAAATCAAAAACAATTATCTCTTAATCATGCTTTATTTGAAAAAGATGCTATTACTTTAGACCAACTACGATCTAAGACGGTTTACTTAAAATCTAGAAATCATGCAAAAGGAATCCAACTTGACTTTGATGATTTTGAGAATCTTATTCTTTGGACAAGTAACAATGGTGGTCCTTTTTTGGCTTTGGAACCCTGGAGTTCTTTGTCAACTTCTATTGAAGAGTCTGATATTTTAGAAGATAAACAAAATATCGTACGGCTTAATCCAAAGCAGTCGAAACAGCATTCTATTCGGATCACTATTTTATAACAGAAATTTTCTGAGGAGACATTCTCCTCTTTTTCTGTGCTCAAAAAGAGGTTATAAATATGATATAATGAACAAAACTGTAGTGGAGGATGCCATGGATTTTAAGGAACTGTTTCCAGAAGTTATTACTAAACAGGAAGTTAAACAGAGTGAGGATTATATCATCGTTGAGCAAGATGGTCATGTCCTCCACTTTCCAAAATCTTCGCTAACTAAGCGTGAACTATACTTATTACAAATGACACCAAGCCTGGAAGATGCGAGTTCAGTGGATTCTCAGAATCCTTGGTACCGCTATCTAGTTGAAGGTCGTGGAAGGTTGCCCCAATCTCATTCGGCAGTCCAATTTATTTTTATTGAGCATCAATTTACCTTATCAGAAGAACTTAAGGATTTCTTGTCGCCTTTAGTAATAAACGTAGAAACAATTATGACAATTAATCAAACCCAAAGTGTCATGATTTTAAATCAGGATAATTTCTTTAATGCTACGGAATTACTAACAGATATTTTACCAACGATTGAAAATGACTTTAACACGCGTTTAAGGTGCTATTTTGGAAATAGTTGGACGCATCTACAAGCAGTGGACTGGAAAGAATTATATGAAGAAGAATATAAACTTTTTACGCTTTTTCTTAGTCACAAGGCCGAACAACATTACTGTCGATTTCCAAAGATGGCTTTATGGGCTTTGGCAAATCAATCGCCCATGCCTTCTATTAAAGCAAAATGTTTACAACATATCCTTGATACGAGTGATACTTCGGCTATAATAAAAGCCCTGTGGCAAGAGCAAGGAAATCTTGCTAAAACGGCTAAGGCACTTTTCATTCATCGGAATTCATTGCAATATAAATTAGATAAATTTACCCAATCTTCGGGACTTAATTTAAAAATATTAGATGATTTAGCCTATGCCTATTTGATTTCGATGGATACCTAAAATTTAGTTAGTTTGCACAAGAAATTTAGGCAAGGTTACCATTATATGAAAACCCTTTCTTTGCTATAATAAAATCACAATAATAAAAGAGGTCAATCTAATGGTAGAATTAAATTTAAATCATATTTACAAAAAATATCCAAGTGCATCGCATTATTCTGTTGAAGACTTTGACTTGGATATTAAAGACAAAGAATTTATTGTTTTTGTTGGACCATCAGGTTGTGGGAAATCAACAACACTTCGTATGATCGCAGGTCTTGAAGATATTAGTGAAGGTGAGCTCAAGATTGATGGCGAAGTTGTCAATGACAAATCACCTAAAGATCGTGATATTGCTATGGTTTTCCAAAACTATGCTCTTTATCCACATATGACTGTTTACGATAATATGGCTTTTGGGCTCAAATTGCGTAAATTCTCAAAACAAGAAATTGATAAGCGCGTTCGTGAAGCAGCAGCTAATATTGGCCTTACTGAATTCTTAGAGCGCAAACCTGCGGATTTGTCAGGTGGACAACGCCAACGTGTTGCTATGGGACGTGCTATTGTGCGTGATGCCAAAGTGTTCTTAATGGATGAGCCTTTATCTAACTTAGATGCTAAATTACGTGTTTCAATGCGTGCTGAAATTGCAAAAATTCATCAACGTATTGGTTCAACAACTATTTATGTTACCCACGACCAAACAGAAGCGATGACTTTGGCAGACCGTATTGTCATTATGTCAGCTACTAAGAACCCTGATGGTGATGGTACAATTGGTAAAATTGAGCAAGTTGGTTCACCACAAGAACTCTATAATCTTCCTGCCAATAAATTTGTTGCGGGATTCATTGGTAGCCCATCTATGAACTTCTTCAAAGTTAAAGTTGAAAATGGTATGATTATTAGTGAAGATGGTCTTCGAATCGCTATCCCTGAAGGTCAAGAAAAACTTTTAGAATCACGAGGCTATAAAGGAAAAGAATTGATTTTTGGTATTCGTCCAGAAGACATTTCAAGCAATCTTCTTGTCCAAGATACTTATCCAAATGCCAATGTTGAAGCAGAAGTTTTAGTTTCTGAATTACTCGGTAGCGAAACTATGCTTTATGTTAAGTTAGGTCAAACAGAATTTGCTTCTCGTGTTGAAGCGCGTGACTTCCATAATCCAGGAGAAAAAGTTAACCTAACGTTTAATGTTGCTAAGGGGCATTTCTTTGATGCAGATACTGAACAAGCTATTCGTTAAGGTATAAGCGATATTCATAAAAAGGTTGGGTTCCAGCCTTTTTATAATGTTTTTACGCAAACGCTTGCACTAAAAGAGGAAAAACGTTAAAATAAAAGATGAATGAATTATTGATAGGAGAAGAATAATGAAGAAACACTGGTGGCATAAAGCTACGATTTATCAAATTTACCCACGTTCATTTATGGATTCAGATGGTGATGGTGTGGGGGACATTAAAGGGATTACTAGCAAACTAGACTACCTTGAAAAATTAGGGATTACTGCTATCTGGTTATCACCTGTTTATCAAAGTCCAATGGATGACAATGGTTATGATATTTCAGATTATCAAGCCATTGCAGATATTTTTGGTGATATGAATGATATGGACCAACTGTTACAAGAGGCAAATCAACGCGGGATTAAAATCATCATGGATTTGGTAGTGAATCATACCTCTGATGAACATGCTTGGTTCGTAGAAGCGCGAGAAAACCCTAATAGTCCTGAACGTGATTTTTATATTTGGCGAGATGAACCTAACGATTTGACTTCTATTTTTAGTGGCTCAGCTTGGGAATATGATAAAGTATCAGGTCAATATTATTTGCACCTTTTTAGCAAACATCAGCCAGATCTCAACTGGGAGAATGAAGCTTTACGTCATAAAATTTATGATATGATGAATTTCTGGATTGATAAGGGTATTGGTGGTTTCCGTATGGATGTCATTGATTTAATTGGGAAAATTCCAGATAAGGGCATTACTGGTAATGGACCAAAACTTCATGATTATCTTAAAGAAATGAACAGAGCTAGTTTTGGAAAGCATGACTTATTGACGGTGGGTGAAACTTGGGGAGCAACGCCAGACATTGCAAAACAATACTCAAATCCCGATAATGAAGAATTATCTATGGTCTTTCAATTTGAACATGTAGGTCTTCAACATAAACCTGACGCTCCTAAGTGGGATTACAGTGACGGATTAGATGTTCCAGCATTGAAAGATATTTTTACAAAATGGCAAACACAATTGGAGCTTGGCCAAGGTTGGAATTCTTTATTCTGGAATAATCATGACCTTCCTCGAGTGCTCTCGATCTGGGGAAATGATAGTGATAACAGAAAACAATCTGCCAAGGCTCTAGCAATCCTACTACATTTGATGCGTGGAACGCCTTATATCTATCAAGGTGAAGAAATTGGTATGACTAATTATCCATTTGAGTGTTTAGCAGATGTAGATGATATTGAATCCCTTAACTATGCTAAAGAAGCCATGGATAATGGGGTATCTGAAGCAACAATTTTAGATAGTATTCGTAAAGTCGGTCGTGATAATGCTCGTACTCCAATGCAGTGGAGTCAAGAACATCAAGCTGGTTTTACTAAAGGTACCCCATGGCTAGCAGTCAATCCCAATTATCAGGAAATTAATGTGGAGGCAGCGTTAAATGATACGGAAAGTATTTTTTATACTTATCAAAAATTAGTTGCTTTACGTAAAGAACACGACTGGTTAGTTGATGCTGATTTTAAACTTTTGGAAACAGCAGATAAGGTATTTGCTTATGTTCGTCAAACAGATAAAGAACGTTATTTAATAGTTGCGAACTTATCCGATCAAAACCAATCTTTTGAATTTCCAGAAGCTGTTAAAGAAACTATTATTTCAAATACAGAGGTTCAAGAAGTACTATCAAGTAACACTCTCAAGCCGTGGGATGCCTTCTGCATAGAGCTATTCTAATTTCGGTAGATATTTGCAAAAAAAGCTTATTCTCAGTATAATGAGGTAACAAATGATGTTAAAAGAGTATTGAAATAGGAGAAAAATATGGCAGTTCTGATTTTAGGTGGCGCCGGCTACATTGGCTCGCATATGGTTGATCAGTTAATCACACAAGGAAAAGAGAAAGTTATTGTTGTTGATAACTTGGTAACAGGTCATCGTCAAGCGGTGCATTCAGATGCGATTTTTTATGAAGGAGATTTATCCGATAAAACGTTTATGCGTCAAGTTTTTAGGGAAAATCCTGATGTAGATGCTGTTATCCATTTTGCGGCATTTTCACTAGTTGCTGAGTCAATGGAAAATCCTTTAAAATATTTTGATAATAACACTGCTGGAATGATAAAACTTTTAGAAGTAATGAATGAATGTGATATCAAAAATATTGTCTTTTCATCAACAGCTGCAACATATGGTATTCCAGAACAAGTTCCTATTTTAGAAACAGCTCCTCAAAATCCTATTAATCCTTATGGCGAAAGTAAGCTTATGATGGAAACAATTATGAAATGGGCTGATCAAGCCTACGGTATTAAGTTTGTCGCTCTACGTTACTTCAACGTTGCTGGAGATAAACCGGATGGCTCAATTGGGGAAGATCATAAACCAGAAACACATTTGTTACCAATCATTCTTCAAGTTGCTCAAGGAGTACGTGACAAAATAATGATTTTTGGAGATGATTACAATACTCCAGATGGAACTAATGTTCGAGATTATGTGCATCCATTTGATTTGGCAGATGCTCATATATTAGCAGTTGATTACCTTCGCCAAGGGAATGAATCAAACGTGTTTAATCTCGGATCTTCGACAGGTTTTTCTAACCTTCAGATGTTAGAGGCAGCTCGTCGTATTACTGGGAAAGAAATTCCTGCTCAAAAGGCAGCTCGTCGTCCAGGAGATCCAGATACGCTTATTGCTTCCTCAGAGAAAGCTCGTCAAATCCTTGGGTGGGAGCCTAAATTTGATAATATTGATAAAATTATTTCATCGGCATGGGCATGGCATTCTAGTCATCCAAATGGCTACGAAGATTAAAAAAACTTAGGTCTACAGGCCTAAGTTTTTTTTTATAAGCTTATAAACTTTGTAAGGACGACCGACCTTAGTATAAATTTGCTGACTTGTCAGAAGGCCTTTTTCTTCCATATAGGCAATATATTTCCTAACAGAGACATGAGAAAATTGACTGCATTTTGCTAACTCTTGGATAGTGAAAGGCTGCTCTAACTCTTGAATGGCATCAAGAATATGCTGATAGGTAATTTCAGAGAGCCCTTTCTCATCAAGTTTAACCTCTCCCTCTAGCCATCCAGAATCTATTTTTTGAAAGTGATCGATGTTGTCTTGATAGATTTTATCAGCTTCAAATGTATGATAATGATTTAGGAATTTTTCAATACTAGACTCAAAGCGTTCAAATGTAAATGGTTTTATCAGGTAATCTACAATACCTAAATGAAATGCTTCTTTGACAGTGTGCGCCTCGTTGGCTGCTGAAATAACAATGACTTCGGTATTTTGGTGTTGATTGCGTAATAACTTTAATAATTCTAGACCATTGCCTTCTTTAATATGAATATCTAAAAGAACAAGTTGGATTTTAATGTCATTAAGATAAGCAATAGCTTGTGTTTGACTAGCAGTTGAATAGATGTTTTGAAAATAATTGAGTTTTTCAAGGTAATTGCGGTGGATAAATTCCACCATAGGATCATCTTCGATAATTAATACGTCCATACTAAGGCCCTTCTGAGTAGATAATATTTGTTCTTATAATAACCTTATTTTGTTTTAAAGAGATCTTATAAGTAGCTCTTGAATCTACAAGTAACTGTTGAAAATAAGCGTCGTTGAAATACTGATGGTAGTCATTGAGTAACCACTTCTCATTCTCCCATTGATAATCTGTTTCAATGAGGTTATTTTGATAATTTAAACGTAAAGAAACTAAAGTCGTTGAATTTAATAGCGTGAGTATCTTCGTATTAATATATCTGTGGAGCAAGAGATAGTTATTAACATCCTCAACAGTTGACTTGGTAGGGATTTCTACTAAAATTTCTGTGGATAGATTGATGTGTTTTTCTGCGAATTTTTCTCTTTCGCCAATAATGAAACTAGCCAGTCGAGGCTCTCTAACTAACATTGATAAGCGTGCTAAAAATTCATTTTGTGGCTCCAATAATTCTTTTAAATAAATTTTCAACTCGTCGTAGTATTCAATGTCTGCAAGTCCATAAATAACATGAAGTTGATTCATAAATTGATGTGTTTGGGCCTGTAGCGCAGAAGCATAAGCTGTAGTGTGTGCTAATTGATCCAAAGTGAAAAGTGTTTCAGTAACATTCCTTAAGAAGACAACATAGCCTCTATTTTGTGTTTTAACCGTAATTGGCGAGATAGATAGTAAATAGTCTTGTCCTTGAAAATGTAATACTTGTTCAGTTTTTTTTGAAAAATGATCCTGCTTGAGTTGAGGAATTAAAGATTCTAATAATTTACCTGAAAATAGGTCTCGTTGCCCCTCTTTTTTGAATAATAAACTAGCTGCAGGATTATTTCTTTTGATGATATGCCTCTGGTCAATAACAAATACAGCGGCTTGAATTTGGTCCAGTGTTGCATTGCGCTCTTCTAAATGTTGAAAAATATCACTTGGATGGAGGTTGTGAAGTTGTTTTTTTAAGCCATAAGAAATTATACTTGTGACGACTAAGCTAATCAAAATACTAATCAAGAGAGGCTTACTAAACTCTTTTATGCTACTTTGAGATAAGTCTCCAAGTGTCGTTAATTTTAAGCCAACTGCAATTGCCCCAACCTGTTTTTGGTGATCATATACTGGAATTAAGTATCGTAAAGATTTTCCTAAAGAACCTTCTGCAGTAGACATAATAGCTTTTCCCTTAAAAACAGCTTGTTCATCACCCCCTTGAAATGGTTTACCAATCTTAGTGGAGTCAGGGTGGGTAAAACGGATCCCTTTTAAATTTATAAGGACAATATAGTCTAAATTTGATTTTTTGCTAAGGAATAACATTTGTTTTTGGAGACTTTGATCATAGTGATTATCTTTGAGTGTTTGTATAACTTGTGGATTTCTCGATAAAGCATAACCAGTATTTTTTAAGATTTTTTCTTCCTGTACCCTTACCATACGATAGGACTGATGTATAGTGACATAATAAAAAATAGAAAATATACAAATGGTCATAGTGACTAAAATCAATGATAGAAATGCCCAAAGAGATAGTTTTTTTTTCATCAGCACCCTCCGAGTTTAGTATAACATAGCCTAAAAACTAGAATCCAGCTTAAATTAATTAAATAAGTTGAAATAATTCAATTACTTAAATAAACTTCCTTATCACTAAGTCCCAAAGTAAACTGTACATAAGAAGTAAAAGGAGGTGCTTTCATGGCAGACGTGAAGGTAGTGAATAATGAGGATTCTAGAGGTCAAAAGCAAGACTTAAAGGCTAAACTATTTCATATTAAGATAGGGTCAGTTCCCCTACCAGTATATGTTTGTTTAGCATTATTGATTCTTCTAGCAGGCTTTTTACAAAAATTGCCAGTCAATATGCTAGGAGGATTTGCAGTTATCTTAACAATGGGGTGGTTCTTAGGGACTATCGGAGCTAGCATTCCTGGTTTTAAAAACTTCGGTGGCCCAGCTATTTTATCTTTATTAGTACCATCTATTTTGGTGTTTTTCAACCTCATTAATAAAAATGTTTTAGAATCAACAAATATGTTGATGAAGCAAGCTAACTTTCTTTATTTTTATATTGCTTGTTTAGTGTCCGGTAGTATTTTAGGGATGAATCGGAAAATGTTGATTCAGGGATTGCTAAGAATGATTTTCCCCATGTTATTAGGAATGGTTTGTGCGATGATGGTAGGGACATTTGTCGGTGTTATTTTAGGCTTAGAGTGGCGACACACTTTGTTTTATATCGTAACACCCGTTTTAGCTGGTGGTATTGGTGAAGGTATTTTACCATTATCGTTAGGCTATAGTTCAATTACCGGTGTAGCTAGTGAACAACTAGTTGCTCAACTCATCCCAGCCACTATTATTGGTAATTTCTTTGCCATTTTATGTACTGCACTATTGAATCGTTTGGGAGAAAAGAAACCACACTTGTCTGGTCAAGGGCAATTAGTAAGGTTAAATAAAGGAGAGGACATGTCAGATATTATTGCTGATCATTCTGGCCCAATTGACGTTAAGAAAATGGGTGGAGGTGTTTTAACAGCATGTAGTCTCTTTATTTTTGGACATTTGTTGCAGCAATTAACTGGATTTCCTGGTCCCGTATTAATGATTGTTGCAGCAGCTATTTTGAAATATATTAATGTTATTCCTAGAGAAACACAAAATGGAGCTAAGCAACTTTATAAATTTATTTCTGGTAATTTTACATTTCCTCTAATGGCAGGTCTAGGATTGCTTTATATCCCGTTAAAAGATGTTGTGGCAACGCTTAGCATACAATATTTCATAGTTGTTATTAGTGTTGTATTTACAGTTATTTCTGTTGGATTCTTTGTATCGCGATTCCTTAATATGAATCCTGTTGAAGCAGGTATTATTTCAGCTTGTCAAAGTGGTATGGGAGGAACAGGAGATGTTGCCATTTTAAGTACAGCAGACCGAATGAACTTGATGCCATTTGCTCAAGTTGCTACGCGTTTAGGAGGAGCTATTACTGTTATCACAATGACAGCCATTTTACGCATGTTATTCTAATATTTATCAAAAGGAGTTATCAAAATGAGTGAAAATTTAGGTCAATTAGCTATCAACCAAGCTAGAGAAAATGGTGGAAAATTAGAAGTAATTTCAAAAGTTAAGGTGGAAGATAAGAGGGATCTTAGTATTGCCTATACCCCAGGGGTGGCGTCAGTATCATCAGCTATTGCAGAGGATGTGGAGCTTGCATATGAGTTGACGACTAAAAAAAATACAGTAGCCGTAGTGAGTGATGGTTCAGCTGTTCTTGGATTAGGAGATATTGGTCCTGAGGCAGCAATGCCAGTCATGGAAGGTAAAGCAGCACTCTTTAAACGTTTTGCAAATGTAGATGCTGTGCCAATTGTGTTGAAAACAAATGATACAGAGGAAATTATTTCTATAGTAAAAGCTATTTCGCCGACTTTTGGAGGGATTAATTTAGAGGATATTTCAGCACCACGTTGTTTCGAAATTGAACAACGCCTAATTGAAGAATGTGATATACCAGTTTTCCATGATGACCAACATGGTACAGCAATCGTAGTATTAGCGGCTTTGTTTAACAGTTTGAAGCTAGTTAAAAAAGACATTGAAGACATCAGAGTAGTTGTTAATGGTGGAGGTTCAGCGGGCTTATCTATAACAAGGAAGCTTCTATCAGCAGGAGCAAAACATGTAACGGTAGTTGATCGATTTGGCATTATTAACGATAAAGATCGGGAGTCATTAGCCCCTCATCACAAAGCGATTGCAAAATTGACTAATAGAGAATTCCAATCTGGATCCTTAGAAGATGCTTTGGAGAATGCCGATGTTTTTATAGGTGTTTCTGCTCCGGAAGCATTACATGCAGAATGGATTTCCAAGATGGCTGATAAACCTATTGTATTTGCAATGGCGAATCCTATTCCAGAAATTTATCCAGATCAAGCCTTAAAAGCCGGAGCTTACATAGTTGGAACTGGTCGTAGTGATTTTCCAAATCAAATTAATAATGTTTTAGCATTTCCGGGTATTTTCAGAGGAGCATTAGATGCTAGAGCAAAAACGATAACTGTTGAAATGCAAATTGCGGCAGCGAGAGGCATAGCTAGTTTAATACCGGAGGAAGAATTAAGCACAACTCACATCATTCCAAATGCTTTTCAAAATGATGTGGCCGATGTAGTTGCTAAAAGCGTCAGTAATGCTGTACAAAAATAAGGTGTAAAATAAAAACTGAGCTATGCTCAGTTTTTTTGATGAGTCATTTAAATATGAGTGAGCATTTTTGAGGATAGTTTGAAGCGAGAAGTGAGTTAATGATTTTGATAGGATCGTTGTTACTCTTGCCTTGCAAGTTTTGCCATCATAGGTTATTCTTTAAATATAAGATTTAGAAAGTTGGTTAACTATGTATTCTTTTGAAGAACTTTTGGCAACCATGACTTTGATAACGGCTGCCGAAATTGAAGATAAAATTGATTCAAATCAAGATTTTGTACTGTTCATTGGTCGTATTTCTTGTCCATTTTGTCACCTCTTTGTTCCTAAAATTGTAGAAGTAGCTGATGAAGATGAATTTGAATTATTCCATTTAGATAGTGAAGATTTTGATCATTGGACTGCAAATAAAGAATTTCGAAATAAATATGACATTCCTACAGTGCCAGGTTTGATGGTTGTTAAAAACGGAACTATCAAGGTGAAGTGCGATTCAAAAATGACAAAAGAAGAAATCCGTGAATTTATTGGCTAAGAGACAGTATCTCCTTGCAGATATAGCATAAATCTGCTATAGTAATGATTACGTAGAACACGGAAAGGAGAATCAAATGAGCTTACCTATTATTATGCTTGTTGTTATGGTTGGTATGATGTTCTTCATGCAACGTCAGCAAAAGAAACAAGCACAAGAACGTCAAAAACAATTGAATGCTGTTCAAAAAGGTGATGAAATTGTCACAATTGGTGGTCTTTTTGGAGTAGTTGATGAAGTTAATACTGAAGCACAACGAATGGTTTTAGATGTTGATGGTGTCTATTTGACGTTTGAGTTGGCAGCTATCAAATCTGTTGTCTCTAAGGCAGCAACACCAACAGAACCAGTTGAAGATGTTAAGATTATTGAAGTCAATGAAGACGAAAATAAAGAAACAGCCATCGAAACTGAATAAGATATGTAGGACCAGATGATTGTTCTGGTCTTTTTAGTTTGCTGTCACAAATGGCATTTTAATACTCAAAAATAAGTTGAAATGTGGTAAAATGTTATAGTATGGGATATTTCCAGCTCTTTTAAAAGGGCTGATAAGAAAAACGATTGCTAAATTAAGGAACATTATGTTTATATTTAAAAGAAAAAAACAAGTAGAAATGCCTTTGGAGAAAATACCAGCACATATTGGTATTATCATGGATGGTAACGGACGTTGGGCAAAAAAACGTTTAAAACCACGCGTTATGGGACATAAGGCGGGGATGGATGCTCTTCAAGAAGTTACAATAGCAGCTTCAGGATTAGGTGTTAAAGTACTAACTGTCTATGCCTTTTCTACAGAAAATTGGTCACGTCCAGATGATGAAGTTAAGTTTATTATGAACCTTCCGGTTGAATTTTTTGATAAATATGTACCAGAGTTAGATAAAAATAATGTACGTGTACAGGTCATCGGAGATACTCATAAATTACCTAAGGCAACATACGATGCAATGCAACGCGCTTGTTTGAGGACAAAACATAATTCGGGGCTCGTCTTGAATTTTGCGCTAAATTATGGCGGACGTTCAGAAATCACTAATGCCATTAAGGAAATTGCTCAGGATGTTTTGGAAGCTAAGTTGAATCCTGACGATATTACAGAGGATTTAGTAGCAAATCATTTAATGACAAATAGCTTACCCTATCTTTATAGAGACCCTGATTTGATTATCCGAACTAGTGGAGAGTTACGCTTGAGTAACTTTTTACCTTGGCAATCAGCTTATAGTGAATTTTACTTTACTCCCGTTTTATGGCCAGATTTTAAAAAAGACGAACTACATAAGGCCATTGTGGATTATAATCAACGCCATCGTCGATTTGGTAGTGTATAGAAAGAAGAGAGAAAATGAAAGAACGTGTTATTTGGGGAGCTGTCGCGCTTGCCATATTTATCCCTTTTTTAGTAATGGGTGGTTTGCCTTTCCAATTTTTAGTTGGACTTTTAGCTATGATTGGTGTTTCTGAATTACTTCGTATGCGTCGTTTAGAAATATTTTCCTTTGAAGGTGCATTAGCTATGATAGGAGCCTTTGTTTTAACAGTTCCTTTAGATAGTTATTTGTCCTTTTTACCAGTTGACGCTAGTTTATCAGCATACGGTATTGTTATTTTTATGATTTTGGCAGGTACTGTTTTGAACAGTAATTCTTACAGTTTTGAAGATGCTGCCTTTCCAATTGCGTCTAGTTTTTATGTGGGTATTGGCTTTCAAAATCTAGTCAGTGCTCGTATGGCTGGAATAGATAAGGTGTTGTTAGCTTTATTTATTGTCTGGGCGACTGATATCGGTGCTTATATGATTGGTCGTCAATTTGGACAACGCAAACTACTACCCTCAGTGTCTCCAAATAAAACAATTGAAGGGAGTCTAGGAGGGATTGCTTCAGCCATTGTGGTAGCTTTCTTTTTTATGCTTTTTGATAAGACCGTCTATGCGCCTCATAGCTTCCTAGTCATGTTAGTTTTAGTGGCTATCTTTAGCATTTTTGGTCAATTTGGAGATTTAGTTGAAAGTAGTATTAAACGTCATTTTGGTGTTAAAGATTCGGGTAAATTGATTCCGGGTCATGGGGGGATTTTGGATCGCTTTGATAGTATGATTTTTGTTTTCCCAATCATGCACTTCTTTGGCTTATTCTAAAATAATATATTGTATTTAGAGAGGAATTGAATGCTAGGAATTTTAACCTTTATTATTATTTTTGGTGTCATTGTAGTTGTTCACGAATTTGGGCATTTCTATTTTGCAAAGAAATCAGGAATTCTTGTTCGTGAATTTGCTATTGGTATGGGTCCAAAAATCTTTTCTCACATTGATAAAGAAGGAACAACCTATACTATTCGTATATTACCGCTAGGTGGTTATGTCCGTATGGCTGGTTGGGGTGATGATAAGACTGAAATTAAGACAGGGACGCCGGCTAGCCTTACTTTAAATAAAGAAGGCATTGTAACTCGTATTAATTTATCAGGAAAACAATTAGACAATACTTCTTTACCAATCAATGTAACAGCTTATGATTTAGAAGATAAACTAACTATCACAGGATTGGTCTTAAGTGAGACAAAAACCTATAGTGTTGATCACGATGCTACTATCATTGAGGAGGATGGTACTGAAATTCGTATTGCTCCCTTAGATATGCAGTATCAGAATGCTTCTGTATGGGGGCGCTTAATTACCAATTTTGCAGGTCCGATGAATAATTTTATTTTAGGTCTTGTAGTCTTTATTGCACTTGCTTTTATTCAAGGAGGTGTTCAAGACTTATCAACCAATCAGGTCCGTGTATCAGAAAATGGTCCTGCCGCTAGTGCAGGTTTAAAAAATAATGATCGTATTTTACAAATAGGGTCGCACAAAGTTTCTAACTGGGAACAGTTGACAGCAGCAGTAGAAAAGTCAACTAGGCATTTAGAAAAAAAACAAAAACTTGCCCTTAAGATTAAGAGCAAAGAGGTGGTGAAAACGATCAACGTTAAGCCACAGAAAGTTGATAAATCCTACATCATCGGCATTATGCCAGCTTTAAAGACAAGCTTTAAAGACAAACTTTTAGGTGGATTAAAACTAGCATGGGAAAGTTTCTTTAGAATTTTAAATGAATTAAAGAAACTTATTGCTCATTTTAGTATTAATAAATTGGGAGGTCCAGTAGCTCTCTATCAGGCTAGTAGCCAAGCTGCTAAAAATGGTTTCGTCACAGTTCTCAACTTAATGGGATTAATCTCTATCAACTTAGGTATTATGAATCTCATCCCTATACCAGCCCTTGACGGGGGTAAGATAGTGATGAATATTTTAGAAGCCATTCGTCGCAAACCACTTAAACAAGAAACAGAAACTTATATTACGCTCGCTGGGGTAGCAGTTATGTTAGTATTAATGATTGCTGTGACCTGGAACGATATCATGCGAGCTTTCTTCTAAAAGATAATAAAACGTGAAAGGAAATACGAATTTTTCAATTGCAATTCTCAATTGAAAAAGAATCAACTTTGATTAGTCGTATCTTATTGTAATGAAACAAAGTAAAATGCTTATTCCAACACTTCGCGAAATGCCAAGTGATGCTCAGGTTATCAGCCATGCTCTTATGGTTCGTGCAGGATATGTCCGCCAAGTTTCGGCTGGAATCTATGCTTATTTGCCTCTAGCTAACCGTACTATTGAAAAATTTAAAACAATTATGCGTCAAGAATTTGAGAAGATTGGTGCAGTTGAAATGTTAGCTCCAGCTCTTCTTACAGCAGATTTATGGCGTGAATCTGGGCGCTACGAAACATATGGTGAAGACCTTTATAAATTAAAGAATCGTGATCAATCGGATTTTATCTTAGGACCAACTCATGAAGAGACTTTCACAACTCTTGTTCGTGATGCAGTAAAATCTTATAAGCAATTACCACTAAACCTTTATCAAATTCAGTCTAAATATCGTGATGAGAAGCGTCCTCGTAATGGACTTCTTCGAACACGTGAATTTATCATGAAAGATGGATACAGCTTCCACAAAGATTATGAAGACCTTGATGTCACTTACGAAGATTACCGTAAAGCATATGAAGCCATCTTCACACGTGCTGGACTTGACTTTAAAGGCATTATAGGTGACGGAGGTGCTATGGGAGGTAAAGATAGCCAAGAATTTATGGCAGTAACTCCCAATCGTACAGATTTAAATCGTTGGTTAGTCCTTGATAAAACTATTCCTTCTATTGATGATATTCCAGAGGATGTTTTAGAAGAAATTAAGGTAGAACTCTCGGCTTGGCTAGTTTCTGGTGAGGACACTATTGCATACTCTACTGAATCAAGCTATGCTGCTAACCTTGAGATGGCAACGAATGAGTACAAACCATCTACTAAGGCTGCTACCTTTGAAGAAGTAACAAAAGTAGAAACTCCTAACTGCAAATCAATTGATGAGGTAGCTGGATTTTTATCAATTGATGAAAATCAAACTATCAAGACACTATTGTTTATTGCTGATGAACAGCCCGTGGTTGCTTTACTAGTTGGTAACGATCAAGTCAATGATGTGAAGTTAAAAAATTATTTAGCGGCTGATTTCTTAGAGCCTGCAAGTGAAGAGCAAGCAAAAGAGATTTTTGGTGCAGGTTTTGGTTCTCTTGGGCCAGTTAACCTACCTGACTCTGTTAAAATTATTGCTGATCGTAAAGTTCAAGACCTTGCTAATGCTGTGTCTGGTGCTAACCAAGATGGTTATCATTTTACTGGAGTTAATCCAGAACGTGATTTCACAGCTGAATACGTTGATATTCGTGAAGTAAAAGAAGGGGAGATTTCTCCAGACGGTAAAGGTACTCTGAAATTTGCTCGTGGTATTGAAATTGGACATATCTTTAAACTAGGTACCCGTTATTCAGATAGTATGGGAGCGAACATCCTTGATGAAAATGGCCGCTCAAATCCTATTGTTATGGGGTGTTATGGTATTGGTGTTAGTCGTATTCTCTCAGCTGTCATTGAACAACATGCCCGACTTTTTGTGAATAAGACACCAAAAGGAGCTTATCGCTTTGCTTGGGGGATTAATTTCCCAGAAGAATTAGCCCCATTTGATGTACATTTGATTACTGTCAATGTCAAAGATCAAGAGTCACAAGACCTTACTGAGAAAATTGAAGCTGATTTGATGCTTAAAGGTTATGAAGTCCTGACAGACGATCGTAATGAACGTGTTGGTTCTAAATTCTCAGACAGTGACTTAATTGGACTTCCAATTCGAGTAACTGTTGGGAAGAAAGCTTCTGAAGGTATCGTTGAAGTGAAAATTAAAGCAAGTGGTGATACGATTGAGGTTCACGCTGATAACTTAATTGAAACTTTAGAGATTCTAACAAAAAAATAAGCCGATAAAAAAGTTAGTCTGATGTGCTAACTTTTTTATATGGAGTGAAATTTAGTATGGTTCTTATTGGTAAAAAGCAACTGCCTTTTGTTATAATGAAATGATATTTTAGAAAGGAGCCATCATGAAAAGTCGAAAAAAAGATAAATTGGTATTGAGGTTAACAACAACACTATTGGTTTTTGGTTTGGGTGGGGTTTGGTTTTATAATTATAAAAATGATAATGTCGAACCGACAGTCACTAGTGCATCGGATCAAACGACGACTTTTATTCAAACGATTTCTCCAACAGCTATTGAAATTTCTAAGACCTATGATTTGTATGCGTCAGTCTTATTAGCACAAGCTATTTTGGAATCATCCAGTGGACAATCAGATTTGTCTAAGGCTCCTAATTATAACCTCTTTGGCATCAAAGGAGAATATAAAGGTAAATCTGTCCAAATGCCTACTTTAGAAGATGATGGGAAAGGCAATATGACTCAAATCCAAGCTCCTTTTCGCGCCTATCCAAATTATTCTGCTTCACTATATGATTATGCTGAGTTAGTATCTAGTCAAAAGTATGCATCTGTTTGGAAATCAAATACCTCTTCTTATAAGGATGCTACTGCAGCTCTAACAGGTCTTTATGCGACAGATACTGCTTATGCTAGTAAATTAAACCAAATTATTGAAACCTACAGTCTAGATGCTTATGATAAATAGTTTCAGTTAAGAGAGTGTTGTTAAGAAGGCTAATAAATTCCTTTTTTAACAGCCTCCTTTTGTTATCTCGAAATATTTACAGATATGTGATAAAATGGAAGTAAGATATTCAGGAGAAAACTATGTCAGAATTGTTCAAGAAACTTATGGATCAGATTGAAATGCCGCTTGAAATTAAGAATTCAAGTGTTTTTTCGTCTGCTGATATTATCGAGGTAAAGGTTCATTCTCTATCACGCTTATGGGAATTTCATTTTTCATTTCCAGAATTATTGCCAATTGAGGTGTATCGTGAATTACAAACTCGTTTAGTGAATAGTTTTGAAAAAGCAGATATAAAGGCTACTTTTGATATAAGAGCAGAAACTATTGATTTTTCTGATGATCTGCTACAGGATTATTATCAACAAGCTTTTTGTGAACCCTTGTGTAATAGTGCAAGTTTTAAGAGTTCTTTTTCACAATTAAAAGTTCATTACAATGGCAGTCAGATGATTATTTCAGCACCTCAATTTGTCAATAATAATCATTTTCGTCAGAATCATTTGCCGCGTTTGGAACAACAGTTTTCATTGTTTGGATTTGGTAAACTTGCTATTGATATGGTTTCTGATGAACAAATGACGCAAGACTTAAAATCATCATTTGAAACTAATCGCGAGCAATTGCTTGAAAAAGCTAACCAAGAAGCTATGCAAGCCTTGGAAGCACAAAAATCACTAGAAGATTCAGCGCCTCCATCAGAAGAAGTGACCCCAACTCAAAATTATGATTTCAAAGAGCGTATCAAACAACGTCAAGCTGGCTTTGAAAAAGCAGAGATTACACCCATGATTGAGGTGACAACAGAAGAAAATCGTATCGTTTTTGAAGGAATGGTTTTTAGTGTTGAACGAAAAACAACCCGCACTGGACGTCATATCATTAATTTTAAGATGACTGATTATACCTCAAGTTTTGCTATGCAAAAGTGGGCTAAAGATGATGAAGAATTGAAGAAGTACGATATGATTTCTAAAGGTTCGTGGTTGCGAGTCAGAGGGAATATTGAGAACAATAACTTTACTAAATCTTTGACAATGAATGTTCAAGATATCAAAGAGATTGTGCATCATGAACGTAAAGACTTAATGCCAGCAGATCAAAAACGTGTGGAATTTCATGCTCATACCAATATGTCAACGATGGATGCTTTACCAACTGTCGAGAGCCTCATTGATACTGCAGCTAAGTGGGGACACCCAGCTATTGCAATTACTGACCATGCCAATGTTCAAAGTTTTCCGCATGGCTACCACAGAGCAAAAAAAGCAGGTATAAAAGCAATTTTTGGATTAGAGGCAAATATTGTTGAAGATAAAGTGCCTATTTCCTACAACGAAGTTGATATGAATTTGCACGAAGCAACTTATGTTGTATTTGATGTGGAAACTACAGGTCTTTCTGCAGCTAATAATGACCTAATTCAGATTGCAGCATCAAAAATGTTCAAGGGTAATATTATTGAGCAATTTGATGAGTTTATTGACCCAGGTCATCCTCTTTCTGCCTTTACAACTGAATTGACAGGTATTACGGATAATCATGTCAGAGGTTCAAAACCTATTTTACAAGTCCTTCAGGAATTTCAGAATTTTTGTCAAGGTACGGTTTTAGTTGCGCATAATGCAACCTTTGACGTTGGTTTTATGAATGCGAATTATGAACGTCATAATCTGCCTTTGATCACACAGCCGGTCATTGATACCTTAGAATTTGCAAGAAATCTTTATCCTGAATATAAGCGTCATGGTTTGGGGCCTCTAACCAAACGTTTCCAAGTTGCTTTGGAACATCATCATATGGCCAACTACGATGCTGAAGCAACGGGTCGCTTACTCTTTATTTTCTTAAAAGAGGCGCGGGAAAATCGTGATGTGACTAATTTGATGGAGCTCAATACTAAATTGGTAGCTGAAGACTCTTACAAAAAGGCACGCATAAAGCATGCAACCATTTATGTCCAAAATCAGGTTGGACTTAAAAATATATTTAAGTTAGTTAGCCTTTCAAATGTTAAATATTTTGAAGGGGTGGCAAGAATTCCTAGGTCAGTTTTAGATGCTCACAGAGAAGGTCTCTTGCTAGGTACTGCCTGTTCTGATGGAGAAGTTTTTGATGCCTTGTTATCAAATGGAATTGATGCAGCAGTGACCCTAGCTAAATATTATGATTTTATTGAAGTCATGCCACCTGCTATTTATCGCCCCTTGGTAGTACGTGATTTAATTAAAGATGAGGTGGGGATTCAACAAATTATTAGAGACCTAATAGAGGTCGGTCGGCGTTTAGATAAGCCTGTTTTAGCTACGGGAAATGTTCATTATATTGAGCCTGAAGATGAGATTTACCGTGAGATTATTGTTCGTAGTCTTGGACAAGGTGCCATGATTAATAGGACTATAGGTCGTGGGGAGGATGCTCAGCCAGCGCCTTTGCCAAAAGCACATTTCCGCACAACAAATGAGATGTTAGATGAATTTGCCTTTCTTGGTAAAGATTTAGCCTATGAGATCGTTGTAACCAATACGAATACTTTTGCAGATCGATTTGAAGACGTTGAAGTTGTAAAAGGGGATCTCTATACTCCGTTTGTTGATCGTGCTGAAGAACGAGTTGCTGAATTAACTTATGCTAAAGCATTCGAAATATATGGTAATCCTCTTCCTGATATTATTGATTTACGTATCGAAAAAGAGTTAGCATCTATACTTGGTAATGGATTTGCCGTTATCTATCTTGCTTCGCAAATGTTGGTGCAACGTTCTAATGAACGTGGTTATCTAGTAGGATCACGTGGGTCTGTTGGGTCGAGTTTTGTAGCGACCATGATAGGAATTACTGAAGTTAATCCAATGCCACCTCATTATGTTTGCCCAAATTGTCAGCATTCTGAATTTATCACAGATGGTTCTTGTGGTTCAGGCTATGATTTACCAAATAAAAATTGTCCTAAATGTGGTACTTTGTACAAGAAAGATGGACAGGATATTCCGTTTGAAACTTTCTTAGGATTTGATGGAGATAAGGTTCCTGATATTGATCTGAATTTCTCTGGAGATGATCAACCTTCTGCTCACTTAGACGTTCGTGATATCTTTGGAGAAGAATATGCTTTTCGTGCAGGAACGGTAGGTACCGTAGCTGAAAAAACTGCCTTTGGTTTTGTCAAAGGTTACGAACGAGATTACAATAAATTTTATAACGATGCAGAGGTCGAACGGTTAGCGACTGGTGCTGCGGGAGTTAAACGTTCTACAGGTCAACACCCCGGTGGTATTGTTGTTATTCCTAACTATATGGATGTTTATGATTTTACTCCGGTTCAATATCCAGCAGATGATATGACAGCTGCTTGGCAGACAACTCACTTCAATTTCCATGATATTGATGAGAATGTCTTGAAGTTAGATATTCTAGGACATGATGATCCTACTATGATTCGTAAACTTCAGGATTTATCAGGAATTGATCCATCAAATATCCTTCCAGATGATCCAGACGTTATGAAGTTATTTTCTGGTACGGAAGTTTTAGGAGTGACAGAAGAGCAAATTGGAACTCCTACAGGAATGCTTGGTATTCCAGAGTTTGGTACGAACTTTGTTCGTGGTATGGTGAACGAAACCCATCCAACCACATTTGCAGAATTGTTGCAACTGTCAGGGCTATCACATGGTACGGATGTTTGGTTAGGTAATGCTCAAGACTTAATCAAGGAAGGTATTGCTACCTTATCAACTGTTATTGGTTGTCGTGATGACATCATGGTTTATTTAATGCACGCTGGCCTACAACCAAAGATGGCCTTTACAATCATGGAGCGCGTGCGTAAGGGGTTATGGTTGAAAATTTCAGAAGATGAGCGTAATGGTTATATCCAAGCAATGCGTGATAATAATGTCCCGGATTGGTATATTGAATCGTGTGGAAAAATCAAGTATATGTTCCCTAAAGCCCATGCAGCAGCCTATGTTTTAATGGCATTACGTGTGGCGTACTTTAAAGTACATTATCCAATATTTTATTATTGTGCTTATTTTTCTATTCGCGCCAAAGCTTTTGAATTACGCACAATGAGTGCTGGACTTGATGCCGTTAAGGCGCGCATGAAGGATATCACTGAGAAGCGTCAGCGTAATGAGGCGACGAATGTCGAAAATGATCTTTTTACGACATTAGAGTTGGTTAATGAAATGCTTGAGCGTGGCTTTAAATTTGGGAAATTAGATCTTTATCGTAGCCATGCGACTGACTTTATTATTGAAGAGGATACGCTAATCCCTCCATTTGTTGCTATGGAAGGCTTGGGAGAAAACGTTGCAAAACAGATAGTTCGGGCACGTGAAGATGGTGAATTTTTATCAAAAACAGAGCTTCGTAAACGAGGAGGAGTCTCAAGTACCTTAGTTGAAAAATTTGATGAGATGGGTATTTTGGGAAATTTACCAGAAGACAATCAGTTGAGTCTTTTTGATGATTTCTTCTAAGTAATAAGGTTGAGTAACTACTCAACCTTATTATTTGCCAGCTGCTTTTGATAGGGCAAAGATGATATTCTTGCTTGAAATAACTAATTAGTGATAAAATAAGAAAAAATACGTTTGGGAGATGAAATGGGAAACTTTAAAAATTCAGCGGTTAAATCTATGGTTGTCATGCGAAAAGCATTTAGAACAATAGACGGAAAAGTCTCAGAATCATTTAAAGAATTTGAATTAACACCAACTCAGTTTGCAGTTTTGGATGTTCTCTATGCTAAAGGCACAATGAAAATTGGAGAATTGATTGAAAATATGCTTGCTACATCAGGTAATATGACTGTTGTTATTAAAAATATGGAAAAAAAGGGATGGGTATTACGCCATTCTTGTCCGAATGATAAGAGAGCCTTTTTGGTGAGTTTAACAACTGAAGGAGAAGAAGTGATAAAAAAAGCTCTACCAGAGCATATTAAACGTGTAGAAGATGCTTTTTCAGTCTTAACAGAAACAGAGCAAGAAGACTTGATTAACCTTTTAAAAAAATTTAAAACCTTGTGAGTCACATTCTTTGACTTTATGATATAGTGGTAATATAATTACTACATAGTAATAAATAACTTTAATCTAATTCATATGTCACTAGAACAAATGTAGTAAGATATCTGAGATTGAAGAACAAGGAGAAAAAATATGTCATTTTTGGAAGAATTAAAAAACCGTCGCTCTATTTACGCTCTTGGTCGCAATACAGAAGTTTCTGATGAGAAAATAGTAGAGATTATTAAAGAGGCAGTTCGCCAATCCCCATCTGCTTTTAATAGTCAAACTTCCCGTGTTGTCATTTTATTGAATGATGAAGTTACTAAGTTCTGGGATGAATTGGTTGCTAATGATTTGGTAGAAACAATGAAAGTACAAGGTGCTCCAGAGACAGCTATTGCTGGAACTAAGGAAAAATTAGCTAGTTTTGGAGCTTCAAAGGGAACAGTACTCTTCTTTGAAGATCAAGATGTTGTCAAATCTCTTCAAGAACAATTCGTTCTTTATGCGGATAACTTTCCAGTTTGGTCTGAGCAATCAACAGGTATTGCCTCAGTAAATACTTGGACAGCCCTTTCTGCAGAACTTGGACTTGGTGGTAATTTACAACATTACAATCCAGTTATTGATGCATCAGTACAAGCTGTTTATGGTGTTCCAGCTAGTTGGAAACTTCGTGGACAACTAAATTTTGGTTCAATCGAAGCTGAAACAGGAGAAAAAGAATTCATGAATGATGATGACCGCTTTAAAGTCATCGGATAATACTGTACAAAAAAAGGCAAGGATAGCAATGACACTGCATCTATGAACTAAAATGAAAAAACACTCCTACTTCTAGTAAAATAGAGGTAGGAGTGTTTTTAGTATATTCAAAAAAGCTACAATTCGCTTGATACAGAGACTTCTGTTATTTGATGTAGATATTTGAAAGGTTAATTCGTGTTCGTTTCTCCTTTTTCGGGATTTTCACTTAGTTTCATTTCTCCTTCTTTTAATTGTGAATAGAATGTTTCATTCAAATTTAGACTTTTTGTAAACTCTGTGTACTCATGCTTGAATAATTTATCTTTTTGTAGTAGTTCTTCATATTCTTTCTCTAGATAATTTCGTATATTCTTTTCCCCAGGATTTTGTGTATTCTCTGGGATTTTTGATAATAATTCTTTATATTTATCAATCAAGTTGTTTTTTTCTGTTACTGAAACAAAATCATTGTTTTCAGCTGGAGTCTCCCTCTCTTTTACTGAATTTTCTCTTGGTTTTTCTTCTTTTTTGAGATTATCACTCGGTTTCATTTCTTCTTTCTTTAATTGTAGGTAGAATGATTCATTTAAATTTAGACTTTCTTTAAATTCTGCATGTTCATGCTCAAATAAATTATCTTTCTTTAATATTTCTTCATATTCATTTTTCAAATAATCTCTTATGTTTTTTTCTCCTGGATTTTGTGTGTTTTCAGGAATCTGTGACAATAATTTTTTATACTTATCTATCAGCTCGTTTTTTTCTTTTTCTGTTACTGGTACAAAATCATCTTTTGGTTTTTTATCTTTTAGAGCTGCAGATTCATTAATAAATAACATAGATTTGCTTCCATTATTATGTATCCAATTTTCAAACGCTTCATTTGATTCCATATACTTAACTTTAAATCTATTATTTGTTTTTGCGGAATCATAAACGTCATAACCATCTATACAGTATTCTTTAATAAAATCGGAATACGTTGTTTTGTAATTACCATTTTTCCAATATGTACTGGCTGTGATATCTATGATATGCCAACTTCTATTATAATACGCTCTCACAGCTGCATGAGATATTCCTTGAGGACTTTTACCAGAAACGACATAACTAGGTATCCCCATAATATTAAATGCCCTAGCGGCTGTTACACTATAGCCAACGCACATAGCAAGTTTTCTTTCTGTTACAGAAAATAAATCTGAAGCTCTGTAATATTCTGTGTCGACATTTCTAGCTCTGTAAGCTTCATTGTCATAATTAGTTATTTCACCTATATATTTAGTGAAAGCAATTACTTTTTCTTCATCTGTTAAGTTTTGATTATTAGCTCCAGATTTAACTATTAAATCTAGAATTTTTTGGTCATTTTCTTTTATTTTATCTTCACTAATATTAATGTTTGAAGAATATGAAGAATCTTTTGAATTATTTTCAAAGGCAAACTTATTAACTATAGATAATGTTTTAGTGTAAATAGGGATACCATTTACGCCCATATAATCAACTGGTTTACCCATAGATAACCCTGATGATTTCAATCTTTCCATGATAAAGTTTTCATCCTTAATTTCAAACGTAGAATGAACGGTATCATATGGGAACTTTCCTCTCTCAGTTAGCCTTTTTTGGGTTATCGTCTTAAATTCCTCTATATTTTTAAGTAATTTATGTTTTTTATTCATCAAGAATACGGTTGTATCATGTGCGATTTTCCCATTTAATTTGACAAAGACATATTCTTCATTTCTTTCTTTTTTTAATGTAGCTTGGATATTTTTAATTTCTTCTAAATTGATAAGGTTTTTGTAATAGCCTTTATCACCTAAAATCCAAACATTAAAACCTTTGAAATTTGGTATCTCTGTTTTATACCTATTTAACTCTTGAATAAACTTATCTTCACTGTTTTTTTCAACTAGATTAGTTTCTTGAATATTATTTTGATTAGCATATGATATATTTAAATCAGATAGGTTGAATAATGTTGAAGCTACAGCAAATGATAAGACACAAGTTAATTTTAATCTTTTTTCTTCATTTTTTAAAAATCTCCTAATTTATTAATAAATAAATAATAACATATTAAAAAATGTTTTTCAATAAAAATCTTGGGTTAATTTTGATTTTAAATGCGTCTATTTAAATAGGTGATTATAAAGAGATGTAACAGTAAAACTAGTCGTTATAAAAAATAAAATCAGTCAAATTAGAAAGGAGGTTTAGCGTGTCTAAAAAACGACTATTAATGATATCACTCAACTATCAAAACTTCAAAATAACGGTACACTCAAAAGCTGAGACGCAGAAAAAATACTTCTGTTGAAATCTAATAAACTATAATCAGAAATGTTTTTAATTATGTTTAAAAAATGTATTTGATAGGAGCTAAGTTAGTCTGTGTTGAGATAGGAAAAGCGGGTAAGCCTGATAGGTCATTGCTAAGTTTTTGGATATAAAAATGATATCAAATCTATTATTTGCTGAAATGATATGAGAATGATGAGCTTCACTACTTATATCAATCTGCGGGCAAGTAGTATATCTTTGGTGAAGACATGGATCAGTTGTCGGAAGTAGAACGGTTATGTCTACAGGAAGATTAGCTAAAAATTATCTCGGTCTGATAAGAAAATCGAGATAATGAGTCTGATTAAGATAAACGGTACTACAGAAAAATGGCTTTATAAAAGTTCTTTTCTTCTGTCTCATGATTGAGGTGTGGGGGTGCCTTGTCTTTTTATTGTGTTAATTCAGATTTAGCTGTATTTTGTATTGTTTAGCCATTTCTGTGATTTTATCAAATTCCCCCAAAGCTGCTAGTTTATTGAACTCTCCACCAATACCAATGGCTGTTACTCCAGATAGAAACCAGTCTTTGGCATTTGTGAGATTTACCCCACCAGTCACCATAATTTGTACTTGAGGTAAAGGTGCCTTTAGTGATGAGATGAAAGATGTTCCTAGAGTACCTCCTGGGAATATTTTAATTATTTCGCAACCGGCTTCAAGTGCTGTTGTTACCTCTGATAAGGTCATGCAACCTGGTAAATAAGGAATAGCATAACGATTACATAGTTTAGCAGTCTGTAGATTAAATGCGGGAGATACAATAAACTTTGCTCCTGCTAAAATAGCCATTCGGGCAGTTTCTGAGTCTAGAACAGTTCCTGCCCCAACGACAACTTGTTCTTGGTTAGTATATTGTGTGACTAGTTGTTCAATGACTTGGCTAGCTTTGCTATTAGTATAGGCGATTTCGATAGCAGAAATACCACCTTTTATGCATGCTTGAGCAGCTTGAAAAGCTTCTTCTTGGCTATTTCCACGAATGACAGCAACTATTTTTCCTTGCATTAATTGCAACAAAATCTTTGATTTTATCATAATTCTCCCTTCTAACGAATAATGTCTTTCGATTGATTTAGTACTTTGTTAACTGCGGTAACGGTCTCAAACATATTGTCCCCTTCCAAAGCACATTTTAAAGATGCACTAGCGACAGCGAAATCAATGACTGTCTTGCTGTCTGAGTGCTGAAGTAGTTGATATAGCGCTCCCGCCACAAAAGCATCTCCGCTTCCAATTCTCTGGTTTACAGCTGTGGTGATTTCTTTTGAAGTGACAAACTCTTGTTTACGATTTGCTATGTAAGCTTGGTAGTGGTTTCGTCCCCATTCATCCTGTAGACGTTTAGTATGGAAAATGACTTGAAAGTCAAAGTGATTTATAAGCGAAATCATTCGTTCTTTGACGTCCTCTATTGTAGCTTCATCGCGATTGAAGAAGGTAGTGTCCTGTGAGTCAACCATAAGAGGTTCAATACCAAAACAAATATCCGCAAAGGTAGCGAACTGAGAAAAAAGGATTTTGGCATTTTTAGGAGAAATTAGTTTACTGCGAAAATTGAGATCTAAGGAGATTGTTATCTCTCTTTTTTTAGCTTCTTTTAAAAGAAGCAGTGTTATCTCTTGGATAGACTCATCCAATGATAGTGTAATACCACTAAAATGAAAGAGAGAAACTCCTTCAAATAATTGATCGAAATCAATTTGATTTATCCTAAAGTCATGTAAACTACTATGATCGCGGTCGTAGACCACCTCACCTTTTCTGCAAGCAAAGGAATCTTCTAAAAAATATAACCCAACACGTTCTCCAACCCACTGAATAGAATGAGTATCAATACCCTGTGCTTTTAAAAATTGAAGAAAACTATTACCTATGGGATTATTGGGTAAGGCTGAGAGGAGTTTAGTATCTTGCCCAAAGCCTTGTAGAGCTCTTGCGGTATTAACTTCAGAGCCACCATAGAATAGTTTAGTTGAGATACTATCTGCAAAATAGTCATTTTCTTTTGGAGTGATGCGAATGAGAGGTTCACCGAAAAAAAGAATCTTAGACATAAAAGTCCTTTCTAAAACAGACGCTTTAGTCTAAGACAGATTTCAAGTAGTCTGCTATATTTTGATTTTGGCAATTAGCGAAGAAATATTCTTGGAAATGCTCCCCAGAAATAGTTTCCTTTAAGAAATCTTGATCAATTTCTTTTAAAACAGAGAGTAAATCTCTGTAAGTAATCTGTTTTATTTCGCTAAGGATACGTGCATTGCGTTGCTCAGGTACAGCCCTCTCTTTAGGGTATCCCCCTCCTTTTTCATCTTCGAAAAGACGTTCAAATAAATACCTCAGATTCAATTCAGCTCCCCAACCAAATCCTTTAGCAAAAGGAAGGGAAAGAGCATTTCCTCCGTTTACTTGAGAGAATAAGTAAGCGTCGACAGGATCAGCAGCGAATCCACAGACTACGCCAGGAAAACTATTACAAGCAAGCATCGCTCCAATTCCTGTCCCACAGCCTGTAATAACAAAATCTGCAGCACCGCTATTAAGTAAAATAGCAGTCAGTAAACCATTTTGTACATAAGTTAGCTGGCTTTCTTCTTCTTTGCCATACATTCCGTAGTTGAAAACTTCAAATCCTTTTTCATCAGAAACCGCTTTCAATTCTTTGTAGATAATAGTATTTTTACTTGCTTGGCTATTTTCGTTGATTAATGCAATTTTCATTTATATTACTCCTTTATTATTGAGGTTGTTTACCGATGTAAGCTAAAATACCGCCATCTACATAGAGTATGTGACCATTGATAAAGTTTGATGCATCACTAGCAAGGAAGATAGCTGGTGCACCTAAATCTTCTGCCTCACCCCAGCGAGCGGCAGGTGTTTTAGCGATGATAAATTGGTCGAATGGATGACGTGAACCATCATCTTGACGTTCACGAAGGGGAGCTGTTTGTGGTGTGGCAATATAGCCGGGCCCGATACCGTTACATTGGATGTTAGCAGAACCGTATTCAGAAGCGATGTTCTTGGTTAACATTTTAAGTCCCCCTTTGGCAGCAGCATAGGCAGCAACTGTTTCGCGTCCAAGCTCACTCATCATGGAGCAAATATTGATGATTTTACCATGTCCTTTTTGGATCATTCCAGGTAATACCGCTTTTGATACGATAAAGGGAGCATTCAAATCAATATCAATAACTTGTCGAAAATCTGCAGCGCTCATCTCTAGCATAGGGGTGCGTTTTATAATACCTGCGTTGTTAACTAGAATATCAATTACCCCAACATCTTGAGAAATTTTGTCCACCATTTCGTTGATTCCATCTTCATCTGTAACATCACAAACATAGCCATGGGCCTTAATGCCAAGTTTTTTATAGGCGGAGATGCCTTTGTCAACGAGTTCTTGCTTAATATCATTGAAGACAATAGTTGCTCCAGCTCTAGCAAAAGCAGTTGCTATTGAAAAACCAATGCCGTAAGAAGCGCCTGTTATTAAGGCGACTTTACCTTCTAGTGAAAAGTTGTCTTTTAAGAATTGTTCAGTCATAATATGACCTCCGTAAAAAAATTCAGGAAGTAAACCTGTTTACATGAATAGTAACAAAGTAAACCGGTTTTGTCAACTATAGAGTTCTTCTTCTATAAAACTTGGCAACATATATAACAAAGATTTATCTAGGTTATAATTCTTAAAGATAAAAAAGACATCATTATAAAAAATCAAGTAAACTGCTCAAAAAATATAAAAAAGATGTTGACACCTAAAAATGAAAGCGCTATAATCTGATTATAAAAGTAAACCGGTAAACTCAAGAGGAGAAAATATGATAAAAATTATTATTGTAGCACACGGCAACTTTCCAGATGGTATTTTAAGCTCTTTAGAACTTATTGCTGGGCATCAGGAATATGTTGTTGGTATTAACTTTATTGCAGGCATGTCTTCTAATGATGTTAGAGTTGCTTTGCAAAGAGAGGTTATCGATTTCAAAGAAATTTTAGTATTGACTGATTTGCTAGGTGGGACTCCTTTCAATGTTTCTTCCGCCTTATCAGTAGAATATACAGATAAAAAGATAAAAGTTTTATCGGGCTTGAACCTTTCAATGTTAATGGAAGCTGTTTTATCTAGAACGATGTTTGAACATGTAGATGATCTTGTTGATAAAGTTATAACATCATCTCATGAAGGAATTGTTGATTTTTCTACTTGCCTTGCTACACAAACTGCAGAAGCAACTTTTGAGGGAGGCATTTAATAATGATGAAAATAAAACCGGTCAAGGTTGAGTCAATTGAAAATCCAAAGCGTTTTTTAAACAGTAGATTATTAACTAAGATTGAAGTTGAGGAAGCGATTGAAAAAGCCTTGAAGCAACTTTATATTAATATTGATTACTTTGGTGAAGAGTATCCAACGCCTGCAACATTCAATAATATTTATAAAGTTATGGATAACACAGAATGGACAAATGGTTTTTGGACAGGGTGCTTGTGGTTAGCTTATGAGTATAATCAGGATAAAAAGTTAAAAAACATAGCCCACAAAAATGTATTGTCATTTCTAAATCGTATTAATAATCGTATAGCATTAGATCACCACGACTTAGGATTTCTTTACACACCATCTTGTACAGCAGAATATCGTATCAATGGTGATGTTAAAGCTTTAGAAGCCACTATAAAAGCTGCAGATAAATTGATGGAGCGCTATCAAGAAAAAGGTGGATTTATTCAGGCTTGGGGAGAACTCGGGTATAAGGAACACTATCGCTTAATTATCGATTGCTTACTTAATATCCAACTCTTATTTTTTGCTTATGAACAGACAGGTGATGAAAAGTATAGACAAGTTGCGGTGAATCACTTCTACGCTTCAGCTAACAATGTGGTGCGTGATGATTCTTCTGCTTTTCATACTTTTTATTTCGACCCAGAAACTGGAGAACCGTTAAAAGGTGTCACACGACAGGGTTATAGTGATGAGTCATCTTGGGCAAGAGGGCAAGCATGGGGCATCTACGGTATTCCGCTTAGTTACCGGAAAATGAAAGATTATCAGCAGATTATCCTTTTTAAAGGTATGACAAACTATTTTCTAAATCGTTTACCTGAAGACAAGGTATCCTATTGGGACCTTATTTTTACGGATGGCTCGGGCCAGCCTAGAGATACATCCGCAACAGCAACGGCTGTGTGTGGAATTCATGAGATGCTTAAATATTTACCAGAAGTAGATCCTGATAAAGAGACATACAAATATGCTATGCATACAATGCTTCGTAGTCTGATTGAACAGTATAGTAATAATGAACTTATAGCAGGACGTCCTCTTCTATTGCACGGTGTGTATTCGTGGCATTCAGGTAAAGGAGTAGATGAAGGTAATATTTGGGGAGATTATTATTACTTAGAAGCCTTAATAAGATTCTATAAAGACTGGGAACTTTATTGGTAAGAGTATTTTACTAACAAAATAAACAATAAATAATAGAAAACGAGGAGGTCAGAAATGGCAGCAGGACCAAATATTGTAATGACACGTGTTGATGAGCGTCTTATTCATGGACAAGGACAACTTTGGGTGAAATTTTTAAGTTGTAATACTGTTATTGTGGCAAATGATGATGTCTCCAAAGATCATCTTCAACAAACGTTAATGAAGACGGTGGTGCCAGAATCAATAGCATTGCGATTTTTTGATATTCAAAAAGTTATTGATATTATTCACAAGGCCAACCCAGCACAGACGATTTTTATAATTGTTAAAGATTTGAAAGATGTCTATAGACTTGTAGCAGGGGGCGTCCCAATTAAAGAGATTAATATTGGAAATATTCATAATGGAGAAGGTAAAGAGCAGGTAAGTCGCTCTATCTTCTTAGGGATGAAGGATAAAGAGATAATTAGAAAATTAAACCAAGAATATCACATTGCATTTAATACTAAAACAACTCCAACAGGTAACGATGGTGCTGTGGAAGTTAATATTTTAGATTATATTTAGTTGGACAAACTTACTATCATATAAAGGAGAAAAATATGGATATTAGTATTCTTCAGGCTGTCTTAATTGGACTGTGGACGGCTTTCTGTTTTAGTGGCATGTTGCTTGGCCTCTATACAAATCGTTGTATCGTTCTCTCTCTAGGCGTTGGTGTTATTTTAGGAGATATTCAAACAGCTTTGGCAGTTGGAGCAATATCTGAACTGGCTTACATGGGATTTGGTGTGGGAGCGGGAGGGACAGTTCCTCCAAACCCAATCGGTCCTGGGATTTTTGGAACTTTGATGGCTATTACAACAGCTGGAACTAAAGGAAAAATCACACCGGAAGCTGCTCTTGCATTATCAACCCCAATTGCAGTTGGTATTCAATTTCTTCAAACAGCAACTTATACTGCTTTTGCAGGGGCGCCTGAAACAGCTAAAAAAGCTTTGCAAGCAGGTAATTTCCGAGGATTTAAAATTGCAGCAAATGGTACAATTTGGGCATTCGCTGGATTGGGATTTGGTTTAGGAGTACTGGGTGCTCTTTCAACGCAAACTTTGACAGATTTATTTGCTCTCATTCCCCCTGTTTTGCTTAATGGTCTAACCTTAGCTGGGAAAATGCTTCCTGCAATTGGTTTTGCGATGATTCTCTCTGTAATGGCTAAAAAAGAACTCATTCCTTATATCCTACTTGGATATGTTCTAGCTGTTTATTTTGGTTTGCCAGTTCTAACTCCAACAGCAAATGGAGACGGAGTTTTAACATCAGTGGCTACTAACAGTGTGCTTGGGGTTCCAACTATCGGGGTAGCTATAATTGCAACAATATTTGCTTTGCTTGATATTTTCAGAAAACCAGCTGCACCTACTAAAGAAACTAAGACAGAAGGAGACAACCAAGATGACTGGATCTAAAAAATTAGCAAAAAGTGATTACACTAAAACAGCTTTACGTGCCTTTTATTTACAAAATGGCTTTAATTACAGTAACTATCAAGGTCTTGGTTATGCTAATGTCATATATCCAGCTCTCAAAAAATATTATGGAGATGACAAAAAAGCTTTAGCGGGAGCTCTAGAAGAAAATGTGGAGTTTTACAATACAAACCCTCATTTCTTACCTTTTGTAACTAGCTTACATTTAGCAATGCTTGATAATGAGCGGCCAGAAGAAGAAATTCGCGGTATTAAGATGGCGCTTATGGGGCCTCTTGCAGGTATCGGTGATTCTTTATCACAATTTTGCTTAGCACCCTTGTTCTCAACGATTGCAGCCTCTTTAGCGACAGATGGTTTGGTGATGGGACCGATTCTGTTCTTTGTGGCTATGAATACTATTTTAACGGGAATTAAATTAGTTACTGGCATGTATGGTTATCGTCTTGGGACCAGTTTTATTGATAAATTGAGTGAACAAATGTCAGTTATCTCACGGGCAGCTAATATCGTTGGTGTAACGGTCATCTCAAGTTTAGCTGCAACACAAGTTAAGCTTACAATCCCTTACACTTTTGCTCCAGAAAAAGTAACTAGTACAACGCAAAAGATTGTTACTGTCCAAGGTATGCTTGATAAAATTGCACCAGCTCTACTTCCAGCACTCTACACTTTCCTTATGTTTTACCTTATTAAAAATAAAAAATGGACAACTTATAAGTTAGTTATCCTTACAGTTATTATTGGTATCCTTGGTAGCTGGTTAGGTATTTTAGCTTAATAAAATTTTGATAAATAAGGATTATGACATATCAATGACATAGTCCTTTTTATATCGGACGAGGACGTTTTGTAAAAAAATGAAAGATCGCTTATATAATAAATTCAAGGATTTTGATAGGGAATTTTGTCAAAAGTATATTAAAACATACCAATCTAATGCCTATCAAGAAATGAAAGCCTCTGTTAATTTGATGATGAGGAACACTTTTGTATTTAATGATAATTGGGATATGGAACCTTGTTCTAAAGCATATTGTCTTGATCCTTTGGAGTGGGATAAGCCAGTAACAGATGATCCAGAATGGTTGTATATGCTAAATCGTCAAACTTATCTTTTTAAATTCCTGGTGGTCTACATTGTTGAAGGCGATAAGTCTTACCTTAGACAAATGAAATATTTTATGTACCATTGGATTGATTGTCAATTTACACTAAAGCCAGAAGGGGCGGTAAGTCGTACTATTGACACTGGGATACGTTGCATGTCATGGCTCAAAGTTTTGATTTTTTTAGATTATTTTGGATTAATAACAGAAACTAAAAAAATTAAACTATTAACTAGTTTACGGGAGCAGATAACTTATATGAGGGACTATTATCGTGAAAAAGATAGTCTAAGTAACTGGGGAATTTTACAAACAACAGCAATATTGGCGTGTTTATACTATTATGAAGATGAATTAAATCTACCTGAAATTCAGAGTTTTGCTGAAGAAGAATTATTACTTCAAATCAAGCTTCAAATTTTAGATGACGGGAGCCAGTATGAACAATCAATTATGTATCATGTAGAAGTCTTGAAGTCCTTAATGGAACTAGTTATCCTTGCGCCTAAATATTATCTACCATTAGAAGAAACTATTGAAAAAATGGTTACCTATCTAATTGCTATGACTGGTCCGGATTATTGTCAACTAGCTATAGGGGACAGTGATGTGACCGATACTCGTGATATTCTAACTTTGGCAACACTTGTGTTGAAATCTTCTAAAACAAAATCATTTTCTTTTGATAATGTTAATTTAGAAACTTTACTTTTGTTTGGGAAGCCATCAATTTATCTTTTTGAAGAAATACCGCGTGCGACAATAGGAGAGTCTGCTTATCTTTTTCCAGATTCTGGTCATGTGTGTTTACGTGATGATAGGCGTTATATATTTTTTAAGAACGGTCCATTTGGTAGCGCTCATACTCATAGTGATAATAATAGTGTTTGTCTCTATGATAAAAAGAAACCTATTTTCATTGATGCAGGAAGATATACTTACAAAGAAGAACAACTAAGGTATGATTTTAAACGTTCGACTAGTCATTCAACATGTACCCTTGATGGGCAACCCTTAGAAATGATCAAGGACTCTTGGACATACAATTCTTATCCAAAATGTGACTATTGTCAGTTGACTTCAAAGGATAGGTACCATTTAGTCGAAGGACAACTACATGTCCAAAGAGCTTCTGATATCTATTACCATAAGCGATGGTTGTTAACTTTACCGCAGGCCATTACCTTAGTTATTGATAAGGTGAGTTGTCCAGGAGAGCATGTCTTAACAAATCAATATATTTTAGATGATCAGGTCATTTATGAAAATGGGTTTGTTAATGACTTGAAATTAGTAAGTCCTACGACCTTTAATCTAGAAGATTGCCTTATTTCTAAGCGGTATAATCAATTGACAGAAAGTCATAAATTAGTTAAGAAAATAAAATTTGTTGATGAGGTGATGGATTATACCTTGATAGTTGATCGGAACTGTCAGGTGAAATATGTTCCTTTAGTGCAAACGAACAGTCATAAGGAACTAAGTAATAGCATTGCATTTGATATTAGGTCTCAAGACTTTCATTATTTAATTGGAGTGCTTATGGATGATATTATCTTTGGGGATAAACTCTATTTGATGCAAGGGATAAAATGCAAAGGAAAAGTCATTGTATATGATAAAAATAATGGCAAAATGAGTCGTTTAAAAAATTAAGAGGGCTATTATTATGCTATACTAGTACTATATTAACCATAAAAAAATAAAATTAGTAAAATTAGAAAGGAGGTTTGTTATGTCTAAAAAAATGACCATTAATGACATCGCTCAATTATCAAAAACTTCCAAAACAACGGTTTCTTTTTTCTTGAATCAAAAATTTGAAAAAATGTCGGATGAGACGAGGCAACGTATTCAAGAGGTGATTGATGAAACAGGTTATAGACCAAGTACGATAGCAAGAAGTCTAAATTCTAAAAAAACAAAACTACTAGGTGTCTTAATTGGAGATATAACAAACACATTTTCAAATCAAATTGTAAAAGGAATTGAGCACATCACCAAACAAAAAGGCTATCAAATTATTGTGGGTAATAGTAATTACGATGCCAAAAGTGAAGAAGATTATATTGAAAATATGTTAAATTTAGGTGTTGATGGTTTCATTATTCAGCCTACATCAAATTTTCGAAAGTATTCTCGTATTTTAAAAGAAAAAAAGAAACCAATGGTATTTTTTGATAGTCAACTTTATGAACATAAGACGAGTTGGGTTAAGGCTAATAACTATGATGCTGTTTATGATATGACACAGGAGTGTCTAAATCGAGGGTATAAAAAGTTTATTATGATTACTGCTGATACGAGCTTGCTTAGTACACGTATTGAGAGAGCTTCGGGATTCATGGATGCTTTAAAGGACAATGGTTTCGGTTATGACACTTTGGTGATTGAAGATGATGATCATTCAAAAAGTGATATAGAAGACTTTCTAAAAGCGGTAGTTCCAGATAAGGAGGAGACATTAGTATTTGCACCAAATTGTTGGGCTTTACCAATGGTTTTTACTGCCATGAAGAATCTCAATTTTGATATGCCACGAGTTGGTTTAGTTGGGTTTGACAATATTGAATGGACAGACTTTTCATCTCCTAAAGTGTCAACAATTGTCCAGCCGGCTTATGAAGAAGGTGAACAAGTAGCACAGATTTTGATTAATCGTATTGAAGGAGATGACTCCGTCGATAACCAACAGATTGTAGATTGCCAGATGTTTTGGAAAGAGTCGACTTTTTAAAAAAGATTTCTTATTTTATTTGCTATTAAAAAATAAAACCTAGAGAAAATTATCTCTAGGTTATTTGTCCTTATTCTAAAATAAGTAAGCCTTCTTTGACAGCGAAAGGATTTTTCTCATTGATACGGTCGTAAAACATAATACCATCAATGTGGTCAATTTCATGTTGAACAACAATAGAGTTGTAACCTTTTAATTTGAGTCGATGTTTTTCACCAGTTTTGTCGAAATATTCAATAGTTACACGCGCGTGGCGGACGACATAGCCAGGTACTTCACGATCTACTGATAGGCATCCCTCCCCGTCAGATAAAGCAGCATCTTGAACAGAATGCGATACAACTTTAGGGTTGTACATTACTTCTTGGAGGCTATAAGCTTCTTTAGGTGGATTTCCTTGAGCATCCTCAACGTTTGGAACAAGGACGGCAATGATGCGTTTTGAGATGTCTAATTGTGGTGCGGCTAAACCAACACCACCACGTAAGCCTAGCTTCTCAGCCATAATTGGATCTTGAGAGTGTTTTAAAAATTGCATCATTTTTTCTCCGAGAATTTCTTCTTTCTCAGAAAGTGGGAATGTGACTTCTTCAGCCACTTTGCGAAGGGTTGGATTGCCTTCACGGATAATGTCATTCATGTCAATTAAATGACTAGCTTTTACTAATTTATCAATAGCAGACATATTTTCTCCTAACTGTATTCTCTGATTTAGTTTAGCATAAAATAATTAAATGATAAAGCTACGCTTCATGGCTGAATATTTAATGATTCTAGTGCGAAACGATTTTTGATAAAGTATTTTGGTTTTTCTTTTTGGATAAGGCCTTCTTTGACCATATCGTGGATAACTCTTAATAAATGACGATAACTGACGCCAAACGAATCAGCTAAACTACTTAACTCAAGTTGAAAGTAACCTTGTTCTTCAATTGCTAAAATATGACTTGCAAGTAACTCTTTGACGGTATACCCTAGATTAGTAGACGCTTTGATGTTTTGATCATGAAAAGCCTGAGCTAGCTCTTGACTAAGTTTTAGGAGGAAAGTTGCGTCTGTTAACAGTTTCTCTTTCCGTCCTTTAAGTGATAATTGAATGACTGTAAGATCCTCTAAGGCAATAACAGATGATACAATTTGTCTATTAGTCAAAAGTTCAATATCACCAATCAGTGTTGGTTTTGTTTTAATATCTAAAATATGTTCTTTGCCGTTAAAGAGTCGACGTACAATTTTAAAACGTCCCTTGACGATGTAGTGCAAGTATTCTAATTGTTCTCCCTGTTTACAGACGGATTGGCCGGCAGTTAGGGTGATTACTTGTAAATCCTTGAAATAATGTTTTGGAAAGATAGTCTCCAAACAGTAGTCTTGGCAGTAGTTTTCTATATCCATGTATTGACTCCCTATTTGAGATAGTTTTAGGACATATGTCATATATTTCTAGTTTAATATTGATTATACTTTATTTATCTAAAAAAAGACATCAGAAAGAGGTATTGTCACTTGAAAATCTTTATGGAGAAGCTAAGTTTACTCTCTTTATCACTTATCTTGCTATCAACTTTTTCGACATCACCAGCCCTACCACAAATGATATCTTATTATAGAGATAAGGGCTTACCATCACCCCAAGTTGAATTATTGTTTTCAATTCCTTCGATGGCTATTATCTTCATCTTGCTTATCACACCTTGGTTAAGTAAAAAACTTTCTGAGAAACATATGATTATCTTTGGGCTATTGCTAACAGCATTAGGGGGAGGATTGCCGGTTGTCAGTCAGAACTACCTTTTAGTATTTGTATCGCGTCTTTTATTGGGGAGTGGTATTGGTTTTATTAATACTAGGGCCATTAGTGTGATTAGTGAATATTATCAAGGCAAAGAAAGAAGAAAACTCTTAGGATTAAGGGGGTCCTTTGAAGTTTTAGGAAATGCTGGTTTGACAGCTTTAGTTGGGCTGTTGTTGACTTTTGGTTGGTCCAAATCATTTATGATTTATTTTTTAGCTTTACCAATCTTAGTTCTATATCTTGTTTTTGCGCCTAAGAAAGTGGTGAAAGATACAAATGACAAGATTAAAACTAAAGGTCAAAAAATCCCTAAAGCTGATTTAACTTATATTGTCGCCTTAGCTATTTTAGCAGGATTTGTCATAACTATAAATACTGGGATTAATCTTAGGATACCTCTGCTAGTAGTAGAATTTGGTTTGGGTACGCCAGCTCAAGCTAGTCTTGTTCTTAGTGCGATGATGCTTATGGGAATAATAGCAGGTATGAGTTTTGGTCAGTTGATAGCTATGTTTCATAAACAATTAATTCCAATCTGCCTCGTCTTATTTTCTTTAACATTGCTTGGAGTTGGATTGCCTTCTAATCTAATGGTACTAACAATTAGTGCGATGGCATCAGGTTTCCTTTACAGCCTGATGGTCACTGCTGTGTTTAGCCTAGTAGCAGACCGTGTTGAATATTCGTTGGTTGGTTCTGCAACGACATTAGTTTTAGTATTTTGTAATATTGGTGGAGCTAGTGCGGCTATTCTTCTGTCTTGTTTTGATCATTTACTAGGACAAATAAATGCAGTTTTCTATGTTTATGCTATTTTAAGTTTAGCAGTTGGTATGATTTATTTCTTTAAACGCCTATTTTTTAAGAAAATGTAGTGTATATTAACTAAAAAGGGCTTGACAATCATTGTCAAGCTCTCTTCATTTTTCTTCTTCTGGGTAGGTAAATCCCCATTCTTGACGTAGCTGTGTCATGATATCCATAACGTCTTTGGTATAGTTTAAGTACATGTGGTTAGTTTTTCCTGAAACGGCTTCTTCCATATCAGCTACCTCATATTGGAGGGCATTTTCAGTTTTGCCAGCTTCGAGAATATCTTGATGCCCATCCTCAGTATAAGTAATAACTGCCTTTTGTCCTCGCGGATATTCAAAAAGTTCAATGTAGCCTTTATCGTAAGCGATAGTTGCTCGTTTAGGTTGTTTTGCATGTAAACTAAGGCTGACAGTCGCCATCTCATTTGCAGGATTGGTTAGTAGGATACCAACTTGTTCATCAACTCCTGTTGGTGCAAATGTAACTTGAGAGGTAATGTTGTGAGGTGCTTCTGACATAAACCAGCGAATACAAGAAAGTGCATAAACACCAATGTCCAGCAAAGCACCGCCTGCTAGGTCACGACTGAAAAAACGGTTAGTCATATCATATTCTTTATAACTTCCGAAATTCATTTGAATCATTTTTAACGGTCCTAATTTTCCACTATCAACTAATGTTTTTAATTGGCGATAAATTGGCATATGAAAAATAGTCATGGCTTCAGCTAAGACAACATGGTTAGTTTCGGCTAAATCTATGGCTTCTTTAAGTTCAGTGCTGTTTAAAGTAATAGATTTTTCGCAAAGAACGTGCTTACCATTTGCTAAAGCCTTTCGTAAAAATGAGATGTGAGTATTGTGGGGAGTAGAGATATAAATGATATCCACTTCAGGGTCTTCAAATACTTGATCTATGTGATCATAAACTTTTTGGATACCATATTTGGTAGCAAATTCAAGTCCTTTGTCGTAAGTTCTATTAGCTACAGAATATAATTTTTGTCCACGTGCTTCTAGTGCTTGGGCTAATTCGTTGGCAATAACGCCGGTTCCAAGCGTTGCCCAATTATAATATTTTTCAATCATAACAACCTCCTTGTTGGTTTATAGTATAGCAAAAATAACAAAATGATATTTAGAGAAAGCACCAATATGAGAGTATTTTTAATAGTCAAACTCTGAATTTTCTGTTAGACTGTAAGAGATTACATATGAGATATTAAGGAGAAAATAATGATAAAATATCAAGATGATTTTTACCAAGCGGTTAATGGGGAGTGGGCTAAGACAGCTGTTATTCCTGATGACAAACCAAGGACAGGTGGTTTTTCTGATCTTGCTGATGACATTGAAGCATTAATGCTGTCAACGACAGATAAGTGGCTGGCTGATGAAAATAAACCAAGTGATACGATTTTAAATCATTTTATTGCTTTTCATAAAATGACAGCTGATTATCAAAAACGTGAAGAGGTAGGAGTATCACCAGTATTACCATTAATTGAAGAATATAAAGGCCTACAATCTTTCTCTGAGTTTGCATCAAAAGTTGCAGAATATGAACTAGAGGGTAAACCAAATGAATTTCCATTTGGTGTGGCTCCTGACTTTATGAATGCTCAATTGAATGTACTTTGGGCTGAAGCGCCTGGGATTATTTTACCAGATACAACTTATTATAGTGAAGATAATGAAAAAGGAAAGGAACTCCTTGCTTTTTGGCGTAAAAGTCAAGAAGACCTACTGCCTTTGTTTGGCCTTTCAGAACAGGAAATTAAAGATATCTTGGATAAGGTTTTAGCATTGGATGCAAAATTGGCACAATATGTCTTATCTCGCGAAGAGAGTTCGGAATATGTTAAACTTTACCATCCTTATAACTGGGAAGATTTCACAAAATTAGCACCTGAACTTCCATTAGATGCTATTTTCCAAAAGATATTAGGACAAAAACCAGATAAAGTTATTGTTCCTGAAGAACGTTTCTGGACAGAATTTGCATCTGACTATTACTCAGAATCTAATTGGGAATTATTAAAGGCAGATCTTATTTTATCAGCTGCGAATGCCTATAATGCTTACTTAACTGATGATATTCGTATCAAATCGGGAGTTTACAGTCGAGCTTTATCAGGCACACCACAAGCAATGGATAAGAAAAAAGCAGCTTACTACCTTGCTTCAGGACCTTACAATCAAGCTCTAGGTTTGTGGTATGCAGGAGAAAAATTCTCTCCAGAAGCTAAAGCTGATGTTGAGCATAAGATTGCAACGATGATTGATGTCTATAAGTCACGCTTAGAAAAGGCGGATTGGCTTGCACAGTCAACGCGAGAAAAAGCTATTATGAAACTTAATGTTATCACACCACATATTGGATACCCTGAGAAACTACCAGAGACTTATACTAAAAAAATCATTGATCCTAAACTATCGCTTGTCGAAAATGCTACTAATTTAGACAAAATTTCAATAGCCTATGGTTGGAGTAAATGGAATAAACCAGTTGATAGAAGTGAATGGCATATGCCTGCCCACATGGTCAATGCGTATTATGATCCACAACAAAACCAAATTGTCTTCCCAGCAGCCATTTTACAAGAACCATTTTATGCTTTAGAGAAAAGTTCATCAGCAAATTATGGGGGAATTGGTGCAGTGATTGCACATGAAATATCACACGCTTTTGACACTAATGGAGCTTCATTTGATGAACATGGAAGTTTGAATAATTGGTGGACTGATGAAGATTTTGAAGCTTTCAAAAAACTTACAGATAAAGTAGTTGAGCAGTTTGATGGACTGGAATCTTATGGCGCAAAAGTCAATGGTAAACTAACAGTATCAGAAAATGTTGCAGATTTAGGTGGAGTTGCTTGTGCTTTAGAAGCTGCGCAGCGTGAGTCAGATTTTTCAGCGAGGGATTTCTTTATTAACTTTGCGACAATTTGGCGTATGAAGGCACGTGATGAGTATATGCAAATGTTAGCTAGTGTAGATGTTCACGCCCCAGCACAATGGCGAACTAATATTACAGTAACGAATTTTGAAGAATTCCATAAAGAGTTTGATGTTAAAGATGGTGATAACATGTGGCGTCCAGTTGAAAAACGTGTTATTATTTGGTAACTCTAAATGATAAACTCCCGTTACTCAGATGAGTAGCAGGAGTATTTTTTTATTCTTTTATAGATAGAGATAATGTAGTAGTGTCAACGCTTAGCTCAGCTCCAATAGTCACTGTCAAAAGAGGTTGGGTGTGCGCAAAATCCATATCATAAATAACAGGAATTTCCTTGAAAATAGCATGTTTTGAAAGGATATATTCAAAGACTTGTGGAGTCATGCCGCATTCTTTAGGAAAGCGCCCCATAAGAATAGCTTGTGGATGAGGATAAGCTTGTAAAATTGCAGCAAGGTTGCGGTCAAATTCATAAAAATTACTTTCCTCAGCCTCTTCAATCAAGAGGACATAGCGTTCAATTTTCGGTGCATAAGGAGTACCTCGAAGTAGGCCAAACGTAGAGAGATTACCTCCGATAATCGTACCGGAAGCTTTTCCGTGATTATAAATTTTCCATTCTGTTGGGAAAAATTGGCGTGGTTTGCTGGGATCATACCAGGGATCACTAGACCATTCTTCACTAGGCCAAAGTTCATAGTGGTTTTCTGTCATGGCAGTAAGCCAAGCTTGTGTTTGGTAAGGTTGACCTTCCTTCATTTTGAAAGAAGAATAAGCAGGGCCCATGTAAGTTTGGATTTTTGCTTTGGCAAAAATAGCATTAAGGAAGGCCGTTGAATCTGAGTAACCACAAATTATTTTGGGATTCTTAGAGATTAAATCATAATCTAAATATGGTAAAAGCTCGTTGGAATTGAATCCGCCAATGGTTGCTAATATGGCATCAACAGAAGGGTCGGCAAATGCTTCATGTAAATCTTCTACACGGCTAGTAATCGAAGCAGAATAGAGGATATCATTTTCTAGATAGTGCTTAGAGAATGACACTTGAAATCCCAGCTTTTCTAGTACTTCTTTGGCTAATAGGTTAGCCTCAAAACCACCCAGACGCTCAATGGAAGAAGAGGGACTAAGAACACGAATGTGGCTGCCTTTTGTTAATTTTTTCATTGGTTAACCTCCTATTTAAATTGTTGTTAGTCTACCACATATGGAGATAATGAGCAACGATATTCTTAAAATCTATCAATTTAAGAAATGCGTGTTATACTAGAGATAGCCGATGAAAGAAAAAATACTTATTATTAATAATTTGGTCATTAAATAGGAGGTCATGATGTCTCAATTATCTTTGGAAGAACAATTGAATCGACTAAAAGATAAATACCTTTCTTCTAAAAATCAAGAATTTTCAAATGTTCACTTAAGTAAAGTAAAGAAGAAAAAGAAGAAATTAATAATACTTGAAAAAGAAAGATGTCGCTGTCGATTGGAGAGAGAAGATACTAAAAAAATCGATGATAAAATTGAGAAATTGAAGAAAGAATTGATAGATGTTATGAAGGAGGAATAATATGGAAGAAACTATTCTAATAGTCAGCTTTCTCCTGTTTTTGATTTTATCTAATGTTATCAATAGGATATTTCCTAAATTACCATTACCATTTATCCAGTTGGTCTTTGGGATTCTCTCTGGCTTAGTTTTTCATAAGTCACAAGTCCATATCGATCCTGAGTTATTCCTTGCCTTTGTTATTGCTCCTTTGAACTTTAGGGAAGGTCAAGAAAGTGATATTGGTAGTTTTATAAAGTATCGGGCTATTATTCTTTACTTAATCTTACCAACGGTATTTTTAACAGCTATTGTCGTTGGTTATGTAGCAGGGCACCTTTTGCCAGTTAGTTTACCACTTGCGGCATGCTTTGCGCTTGGAGCAGCCTTAGGCCCAACAGATGCCGTTGCCTTTATATCGATTGCTAAGAGGTTTCAATTTCCTAAACGGGCAGAAAATATCCTCAAATTGGAAGGTCTTTTAAATGACGCTAGTGGTCTAGTTTCCTTCCAGTTTGCTTTAACAGCCCTTGTAACAGGTTATTTCTCCTTAGCAAAAGCTAGTCTCAAGTTAGCATTGGCCATAATGGGTGGTTTTTTAATTGGCTTGCTTTTTGCTTTTCTAATGAGGTTATGTCTCACTGTCCTAGAGAAATTTGATGCTGCTGATGTTACAGGGGCTCTACTTTTGGAATTAACCTTACCTTTTGTTGCTTATTTCGTTGCTGATTTGTTGGGATTTTCAGCTATTATTGCGGTGGTAGTGGCAGGAGTAATGCAAGCAAATCGTTTGAAAAAAGTGACTCTCTTTGATGCTCAAGTAGATCGCGTTACCTCTGTTATTTGGGAAACCTTAAATTTTATTTTAAATGGTTTAGTTTTCTTAATATTTGGAAGAGAACTGACACGTATCATTGGTCCTCTTTTAACAAGTAACGCTTATAGTAATTTTGATCTTATTAGTATTGTTGTTTTAGTTACTTGCACACTTTTTCTAGTTCGCTTTCTAGCAGTTTCTTGCTTTTATGCTTGGAGATCTTTCAAATACCATAAATCATTTAAAAAGTATTGGAGAGAGATTCAACTGTTGACTTTTTCAGGAGTTAAAGGAAGTGTTTCCATAGCAACAATACTCTTATTACCCAAGCACTCAGTCATAGGAGAGTTGGGGTATAGTTTGATTCTTTTCACTGTTGGTGCAGTAACGCTAATGAGTTTTTTAACGGGACTTTTAGTATTACCAAAGTTAGCGCCTCCCTTACAGGTGAAAGATGATTATTTAATACGTCTATCGATTTTAACAAAAGTATTATCTGTCTTAGAAGAAGATGGTAAGAGTTCTGAAAATCAAGCTTCATTTTATGCAGTTATAGATAATTATAATAGCCGTATTCGTCATCTCATTTTAGAACAAGAATCTAGTGACATTAAGAAGGACTTAGCTGAATTGCAACTGATGATGCTTAGTATAGAAAGCGATGGACTTGAAGCTGCTTATCGTTATGGCAATATTTCTATCAAAGAATATCGTATTTACCAACGTTATTTAAAATACTTAGAACGCCAAGTTAATCGTAGCTTTGTGTCAAATATCACTTATAGTTTAACGATTCTTATGCGTGTTATTCGTGGTATTGTTCATGAGTTTTTAACATTTGGACAAGGAATACGAAATCGGAAAAAACATTTCAAAAACAGGAAACGGTTGTTAGCAGAAGTCAATCGTCAGCACTTAACAGATTTGTACTTATCAAATAATGACCTCATTTTAGAAACGCTAGAAGATATGGAAGGTTATTATAATGCAACTTTGATAGATTTCTTACAAAATGAACGCATTCGAGACGCAGAATTAATTAAATCAGGTTTATTTGTAGAACGTGTCATTGCACGCATAACGCCAGATATTTTAAATGAAACCCTAAGAGGATATTACTTGGAACGCAGAACAATCTCTGAATTTGAAAGGGACGGTTTAATTAGTTCTAAAGAGTCTCAAATTTTAAGGGATAATGTCAATGAATTAGAAAGCTATTCATTAAGAGATAGTCAATCTTCTATACCTTATCAATTATTGGATTTAAAAAAATAATTCTGATAACAAAAAAATCAACGAACAATCGTTGATTTTTTGTTATCTTTGGATAAAATCTTTTATATTTAAGGCGGTAGACGGATTTGAACCGACGATCAAGCTTTTGCAGAGCCGTGCCTTACCACTTGGCTATACCGCCATAACAGATAATATTCTATCGAAAAAAAAAAGATTCGTCAAGCCTCTTTCGTAAAATAGCCAATTTTAGCCCTTAAACTTCCTCATATTACCCAAAAAAAGAGATTGATACCCATTGTATCAATCTCTTTTAGATTATTGTCTGATTAAATAATCAAATGCGCCAATGGCAGCTGTGGCACCAGACCCCATGGAAATAATGATTTGCTTGTAGGCAGCATCTGTACAGTCACCTGCAGCAAAAATACCAGGGATATTTGTTGAGCCAAATTTATCAACGACAATTTCTTGACGTTCATTGAGTTCAATGCCGCTATCCTTGAGCCAAGATGTACTTGGTACAAGACCAATTTGTACAAAAACACCTTCTAAATCAATGTGTTTTTCTTCGTTTGTATCACGATCGGTATAGTTTAAACCAGTGACATGATCTTCACCAACGATATCTTTAGTAGCAACATTCTTAAGAATAGTTAAATTGTCAGTTTTAGCTGCTCGTTCTTGCAGTACTTGGTCTGCTTTGAGCTCAGGTAAGAATTCTAGGACTGTAACATGTTTAGTGACACCGGCTAGATCTAAAGCAGCTTCCATACCTGAATTACCACCACCTATAACAGCAACATCTTTTCCTTCGAAAAGAGGGCCATCACAATGTGGACAGTAAGTAACACCTTTATTGCGGAATTCTTCCTCGCCAGGAACGTTGATATTTCGCCACTTAGCACCCAGAGCTAGGATAGCAGTTTTAGCTTGTAAAATAGCTCCGTTAGCCAGTGTTACCTCAACTAATTCTTTTTTCTCAATGCCAGTTGCTAATTGACTCTTGATAATATCAATATCGTAAGATTTGGTATGCTCTTCAATTTGAGCCATTAATTTAGGGCCTTCTGTGTACAGTGTACCAATCATGTTCTCAATACCAACTGTTTCGATAACTTGTCCACCAAAAGTTTCTGCTAAAATACCTGTTTTTAACCCTTTACGGGCGGCATAAATTGCAGCACTGTTACCTGCAGGACCACCACCAATAACTAGAACATCATAGACACCTTTGTCAGCAAATGCTTCAGCATCAAGAGGTCCATCTAGTTGTTCTAAAAGCTGTTCAATTGTAGCACGGCCAGAAGTAAATTCTTCTTGGTCCTTATAAACAGTAGGAACAGACATGATACCTTTTGATTTGACTTCGTCTTGATACATGCCTCCTTCAATCATAGTATGAGTGATATTCGGATTCAAAACAGCCATTATATTAAAGGCTTGAACGACATCTGGACAATTATGGCAAGTTAATGAAACATAAGTTTCTAGATTGATAGTTTTCTCAATCCCCTTAATTCGTTTGATAATATCTTCATCAACTTTTGGTGCGCGACCAGAGACTTGCAACAAAGCTAAAATGAAAGATGTGAATTCATGCCCCATTGGCAAGCCTGAAAAAATAACGCGACTTTCATGCCCTTTTTTTGCAATTCCAAAACTAGGTTGACGTTTTAAATGTGTTGATTCAAGGCTGATGCGATCAGACATAGCGACAATTTCATCTAGAAAATCCTTTACTTTTTGAGAATTATCGTTATCTCCTAAATCAGCTTGTAATACAATATCAGATTCTAGCAAATCTAAATATTGCGCTAATTGAGCCTTGATTTCTTTATCTAAGACCATGGATTACCTCCTGGTTATTAAATTTTACCTACAAGGTCTAAACTAGGAGTTAAAGTTTCAGCTCCTTCTTTCCATTTAGCTGGACAAACTTCACCTGTATGTTGGCGGATGTATTGAGCAGCACGGACTTTATCAATGAGAGTACTTGCATCACGTCCGATGCCATCAGCATTAATTTCCATCATTTGGATGACACCGTCTGGATCAATGATAAATGTACCACGTTGTGCTAGACCATCTTGTCCAAGGACATCAAAACCTTGTGAAATAAGGTGTGAAGGGTCACCAATCATAGGATATGTGATAGTACCAACGACATCTGAGTCATCATGCCATGCTTTATGAACAAAATGAGTATCAGTAGAGACAGAATAAACTTCTACATCAAGAGATTTAAGTGTTTCGTATTGCTCTTGAAGGTCACCAAGTTCAGTTGGGCAAACAAATGAAAAGTCTGCTGGGTAGAAACAAAAAACTGCCCATTTTCCTTTAACGTCTTCATTTGTAACAGTGATGAATTTTCCATCGTGATAAGCTTGAGCTGAAAATTCAATAATTTCTTTTCCGACTAATGACATAATAATGTCCTCCTTTATTTTTTAATAGCCTAATTATAAACGAAATACTTTTAAATCTCCAATAAAAACGTTTACATTTTTCTAAGAAAAGTATGATTTTTCTAATAGAGTAGAAGATTTTATAGCTTGTCAAATCTAACTTTTTTTGATAAACTATTATAGTTGCTTAAAGTGACAAATACTCATCTTAGATCAATTGTGGTCTTGTTGCCGAAAGGTTAGGCTGCAAGTCGAAGTCTGAGAGAGGAAAAAACATTTTTAAAGGAGAACTTACTCATGGCAGTAATTTCAATGAAACAACTTCTTGAGGCTGGTGTTCACTTTGGTCACCAAACTCGTCGCTGGAACCCTAAGATGGCTAAGTACATCTTCACAGAACGTAATGGTATCCACGTTATCGACCTTCAACAAACTGTAAAATTAGCTGACCAAGCTTACGAATTTGTTCGTGATGCTGCAGCAAACGATGCAGTTATCTTGTTTGTTGGTACTAAGAAACAAGCAGCTGAAGCTGTTGCTGAAGAAGCTAAACGTGCTGGTCAATACTTCATTAACCACCGTTGGTTAGGTGGAACTCTTACTAACTGGGGAACTATCCAAAAACGTATTGCTCGTTTGAAAGAAATCAAACGTATGGAAGAAGAAGGAACTTTTGAACTTCTTCCTAAGAAAGAAGTTGCATTGTTAAACAAACAACGTGCACGTCTTGAAAAATTCTTGGGTGGTATCGAAGATATGCCACGCATCCCAGATGTAATGTATGTTGTTGACCCACATAAAGAGCAAATCGCTGTTAAAGAAGCTAAAAAACTTGGTATTCCAGTTGTAGCTATGGTTGACACTAACGCTGATCCAGATGATATCGATGTTATCATCCCAGCAAACGATGACGCTATTCGCGCCGTTAAATTAATTACTTCTAAATTAGCTGATGCAGTTATTGAAGGTCGTCAAGGTGAAGATGCTGACGTTGACTTCGCTCAAGAAGCACAAGCAGATTCAATTGAAGAAATCGTTGAAGTAGTTGAAGGATCAAACAACGACTAATATTTAATTTATTGTAAATCCTAAAACGGGGCAGATGCAAACCGCTCTGTCTCGTTTTTTTAATCATTATTTGAAATTAAGAGGAGAACGAAAATGGCAGAAATCACAGCTAAACTTGTAAAAGAATTGCGTGAAAAATCAGGTGCAGGCGTTATGGACGCTAAAAAAGCATTAGTAGAAACTGATGGTGACCTTGATAAAGCGATTGAATTACTTCGCGAAAAAGGTATGGCTAAAGCAGCTAAAAAAGCAGACCGTGTTGCTGCTGAAGGTTTAACAGGTGTTTATGTTGATGGTAACGTTGCAGCAGTTATTGAAGTTAACGCTGAGACTGACTTTGTTGCTAAAAACGACCAATTTGTAACATTAGTTAATGAAACTGCTAAAGTTATTGCAGAAGGACGTCCTTCAAACAATGAAGAAGCACTTGCTTTAACAATGCCTTCAGGTGAAACTTTAGAACAAGCATTTGTAACTGCAACTGCTACAATTGGTGAAAAAATTTCATTCCGTCGCTTCGCTTTAGTTGAAAAGACTGATGAGCAACATTTTGGTGCATACCAACATAATGGTGGACGTATCGGAGTAATTACTGTTGTTGAAGGTGGCGACGATGCACTTGCTAAACAAGTATCAATGCACGTTGCAGCTATGAAGCCAACTGTTCTTTCATATACTGAACTTGATGCACAATTTGTTCATGATGAATTAGCACAGTTGAACCACAAAATTGAGCAAGACAACGAGAGTCGTGCTATGGTTAACAAACCAGCTCTTCCATTCCTTAAATATGGATCAAAAGCTCAATTGACTGATGAAGTTATTGCCCAAGCAGAAGAAGACATCAAAGCAGAATTAGCTGCAGAAGGTAAACCAGAAAAAATCTGGGATAAAATCGTTCCAGGTAAAATGGATCGTTTCATGCTTGACAACACTAAAGTTGACCAAGAGTACACACTCCTTGCTCAAGTTTACATCATGGATGATAGCAAAACAGTTGAAGCTTATCTTGAGTCAGTAAATGCTAAAGCAGTTGCTTTCGTACGTTTTGAAGTTGGAGAAGGTATTGAGAAAGCTTCTAACGACTTTGAAGCAGAAGTTGCAGCTACAATGGCAGCAGCACTTGAAAAATAATTAACACTCGCTTTATATTATAATTTGACAGCAAAATGTTGTCAGTAAATATATTTTAAAATAAGACACTTGGCTTAAGTCAAGTGTCTTATTTTGCTATCGAATTGGTGGATTGGCAAATATTAAAAAGGAGAGACAGTCATCTCACCTTAACTTTTCTAGAATAGGTTGAAGCCGATAATGGATAATGTTCCCATGATGCATCCAGCTAGTATAACACCTAGCATAACAGCAATAACACTATGTTTAAATTCCCAATCTAGGAGGCTAGCTGCAAGCGTGCCAGTCCAGGCTCCTGTTCCGGGTAAGGGAATGCCTACAAACAATAGCAAGGCAATAAACAATCCTTTTTCTCCAGCTACTTTTTCAAGTTTTTGACCACCGCTATGTCCTTTTTTAAGGCACCATGTGAAAAACTTACCAGTATAAGGTTTATCTGCTCCCCATTCTAGAACTTTGCGAGCAAAGAAGAAGATGATAGGTACAGGTAGCATGTTTCCAACAACACCGATAGCTAGCGCTTCCCACAAAGGTATTCCATTAGCGATTGCAAATGGCACAGCTCCTCGTAGTTCCACTAAGGGAATCATTGAAATCAAAAATGTAATAATGTAATTCATTAAATAAAACCTTTCTATGGTATTATTCCATTTTATCTTATCTTTCTAGTAATGACAACTAAAATCCGCGGTCATTCTAGTTTTACTGTCCTTAGATAGATTTCATTTCCGTATCTTTTAAAAATTTGATATAATAATAGTCAGTTATAGTCAAAGAGGAAGGAGTGAATTTGTGGCCATAAAAAATACTTCCGATAATATTGAAGAATATATAAAATCATTATTAGAACAATCAGGAATTGCTGAAATAAAGCGTTCCAATTTAGCTGATACTTTTCAAGTTGTTCCTAGTCAGATTAATTATGTCATTAAGACACGGTTTACTGAAAGCCGTGGTTATGTGGTTGAGAGTAAACGAGGTGGTGGAGGTTACATCCGCATTGCTAAGGTTCATTTTTCTGATCAACACCAATTATTTGGAAATATGTTATCAACGATTGGCGAGCGTATCAGTGAACAAGTTTTTGATGATTTGATTCAATTATTATTCGATGAAGAGATAATTACAGAACGTGAAGGAAATTTGATTCTGGCGACATCAGGTGATGACGTCTTAGGAGAGCAAGCCTCTGTTATTAGAGCTCGTATGCTCCGTAAATTATTACAACGATTAGATAGAAAAGGATTCCATTTATGAGTCATTATTCCATAAAATTACAAGAAGTATTCAGATTGGCGCAATTTCAAGCAGCACGCTATGAAAGTCACTATTTAGAAAGCTGGCATCTTCTTTTAGCAATGGTTTTAGTTCATGATTCAGTAGCTGGTTTGACATTTGCTGAATATGAGTCTGAAGTTGCAATTGAAGAGTACGAAGCAGCAACAATTTTAGCTTTAGGTAGAGCACCGAAAGAAGAGATTACCAATTATCAATTTTTAGAGCAATCACCAGCTTTGAAAAAGATCTTAAAGTTAGCAGAAAATATTAGTATCGTAGTAGGAGCTGAAGATGTGGGTACTGAACATGTCTTGCTTGCTATGTTGGTTAATAAAGATTTATTAGCCACACGTATCTTAGAGTTAGTTGGCTTTAGAGGTCAAGACGATGGTGAATCAGTTCGTATGGTTGATTTACGTAAGGCTCTAGAACGTCATGCCGGTTTTACAAAAGATGATATCAAAGCAATTTATGAATTACGTAATCCTAAAAAAGCAAAGTCGGGTGCTTCTTTTTCTGATATGATGAAACCACCGAGTACTGCTGGTGATTTAGCTGATTTCACACGTGATTTATCACAGATGGCGGTTGATGGGGAAATTGAACCTGTTATTGGGCGTGATAAAGAAATTTCACGTATGGTCCAAGTCTTAAGTCGTAAAACAAAGAATAATCCTGTCTTAGTTGGAGATGCGGGTGTCGGTAAAACAGCTTTGGCGTACGGTCTAGCACAACGTATTGCTAATGGAAATATTCCTTATGAGCTTAGAGATATGCGTGTTCTAGAGTTAGATATGATGAGCGTTGTTGCTGGAACTCGTTTTCGTGGTGATTTTGAGGAACGTATGAATCAAATCATTGCAGATATTGAAGAAGACGGTCATATTATTCTTTTCATTGATGAACTGCATACTATTATGGGTTCTGGCTCTGGTATTGATAGCACACTTGATGCTGCTAATATTTTAAAACCAGCTTTGGCCCGAGGCACTTTACGCACTGTTGGAGCAACAACTCAAGAGGAATATCAAAAGCATATTGAAAAAGATGCTGCTTTATCTCGTCGCTTTGCAAAAGTTTTAGTAGAAGAACCAAATCTTGAAGACGCATATGAAATTCTACTTGGATTGAAGCCAGCGTATGAAGCCTTTCATAATGTTACTATTTCAGATGAAGCAGTTATGACTGCTGTAAAAGTGGCTCATCGTTATTTGACAAGTAAGAATTTACCAGACTCAGCTATAGACTTACTTGATGAAGCTTCTGCCACTGTGCAAATGATGATTAAGAAAAATGCTCCTTCGCTTTTAACAGAAGTTGACCAAGCTATTTTAGATGATGATATGAAATCTGCTTCTAAAGCTCTAAAAGCAAGTTATAAGGGTAAAAAGCGTAAGCCTATTGCCGTAACAGAAGATCATATTATGGCAACTCTCAGTCGTCTATCTGGTATTCCTGTTGAAAAATTGACACAAGCTGATAGTAAAAAATACCTCAATTTAGAAAAAGAATTGCATAAACGTGTTATCGGTCAAGATGATGCAGTTACTGCCATTAGTCGTGCTATCCGTCGCAATCAATCTGGCATTCGTACTGGTAAGCGTCCTATTGGTTCCTTTATGTTCTTGGGACCAACTGGTGTTGGTAAGACAGAGTTAGCAAAAGCCTTGGCAGAAGTGTTGTTTGATGATGAATCAGCCCTAATTCGTTTTGATATGTCGGAATATATGGAAAAATTCGCAGCTTCTCACCTGAATGGGGCACCTCCAGGTTATGTTGGTTATGATGAAGGAGGAGAGTTGACTGAAAAAGTACGCAATAAACCATATTCAGTTTTACTTTTTGATGAAGTTGAAAAAGCTCATCCAGATATTTTTAATGTATTATTACAAGTGCTTGATGATGGCGTTTTAACAGATAGTCGAGGACGAAAAGTTGATTTTTCAAATACTATAATCATTATGACTTCTAATTTAGGAGCAACTGCATTACGTGACGATAAAACAGTTGGTTTTGGAGCTAAGGATATCAGCCATGATTATACTGCTATGCAAAAACGTATTATGGAGGAGCTTAAAAAAGCTTATCGACCAGAGTTTATCAATCGTATTGATGAGAAAGTTGTATTCCATAGTCTCAGTCAAGATAATATGCGTGAAGTTGTGAAAATTATGGTTAAACCTTTAATTTTAGCGCTTAAAGATAAAGGTATGGATCTGAAATTCCAGCCTTCAGCCTTGAAACACTTGGCAGAGGATGGCTATGATATAGAAATGGGTGCTCGTCCACTGCGTAGAACTATTCAAACGCAAGTAGAGGATCATTTATCAGAACTACTATTGGCAAATCAAGTGAAAGAGGGGCAAGTAATTAAGATTGGCGTATCCAAAGGCAAATTGAAATTTGATATTGCAAAATCATAAAACATTCCAGTACCGATGGGTACTGGAATTTTAATATAAAAAGAAAACGTCCAAAATATTTTGGACATTTTCTTATAGATTTATGAAAAGTAAAAGGATCTATATCTAACAATTGCACTTGTAGATATAGGTACGACTGAAAGTCGTTGAAAAATTTTAGGATAAATATATTATAATATCCTAATCTTTTGCTAACTTAAAATAAATCTAAAGATTACCTTAAGATTTCAATCGCTTTTGTAACCACACAATGTCATGCCATTGTTCAAATTTAAATCCGATTTTTGGGAAATGTGCGACTTGATTAAATCCTCTTTTTTTGTGGAATGCAATGCTTATATCATTTGGTAAACTGATACAAGCGAGTAGATTAACATACCCTTGGTTAACTAATTCTTTCTCCAATGTATCATATAGTTGGCTACCAATTTTTTTGCTACGTGCATCTTTATCAAGGTAAATAGAAAGCTCGCAAGTCCAGTCATAGGCAGCTCTAGCGTAGTAAGTTGAAGCATATGCATAACCTAATATTTTCCCATTTTCTTCAGCAACTAAATATGGGAAAGATTTGCTGATATTTTTGATACGATTAGTGAATTCCGATATACTAGGAATATCGTATTCAAACGTTATTGTAGTGTCAGCAACGTAGGGAGCATAGATAGCAAGTAATTCTTTAGCATCTGAGGGTAGGACAGGTCTTATAATCATAGATATCACCTAATTATAGTAAATCAAGTTTTTGCAATTCGGAATCAATAGTGTCAAGGACGTGTTGAAGATCCTCTGGATTTTTGACGAAATCAAGTTTGTTACCATCGATCCGAATTTTAGGTGAAACGTCGTAATTTTCATACCATTCTGGATATTCAGAATGGACTTGTTTGTAGTAGTCGTATAACTCTGGGTTAGAATCAACTTGCTCAAAGCTGCGTCCTCGTTTGTCAATACGTTCTAACATTTTATCAAATGAAACATCAATGTAGACTAGCAAATCAGGTCTCTTCTTAGGCATACCTTCTAATTCTTCCAACATATTTGCAAGAAGTTCTTTATAGATATCTAGCTCTGTTTTAGTCACATTTCCATTCTTATAATTTAGAGTGAGGAATAGTTCATCTTCAAAAATAGAACGATCCAAAACATTGTTGTTAGCCTTATAGGCTTCTTTTATAGATTGGAATCGTTTATTTAAAAAGAATATTTGTAGTAAAAAAGCATATTTTTGGGGATCTTGATAGTAAAGATCTAAAACTGGGTTATTATCAACCGCCTCATAGAAAACATCTGTCCCTAGGTGTTGTCCTAGAGCAGCTGCAAGGGAGCTTTTACCTGCTCCAATGGTTCCAGCTAAAACAATCAACATAATTCTCCTTAATTCTGTTATGCTAAAATAATTTGTTATACTTTTGAGTTTTCATTACACAATGATTTATGCTAAATTTGTACAGAGATAGGAAAAAACAGTCAAAGGACTGTTTTTGATTTAGCGTAAACCTGCAAAAAGTTCTTGAACTTCTGCTAGTGTTTCTGCACGTGAAACAGCTCCTCTAATTTTTGCTGCGCCTGATTTTCCACGCAGATAATGAGGTGCTAACCCTCGAAATTCACGAACGGCAATAGTTTCACCTTTTAAATTAACTAGTCGAGTGAGATGATCCTCGGCAACATCTAACATCTTCTCAAATGGTAGGTCAGGAAGGATTTCGCCTGTTTCAAAGAAATGATTAATTTGTGTAAAGATGTAAGGATTGCTACGAGCACCACGTCCAACCATTATAGCGTCAGCTCCAATCTCTTCAATCATAAATTTGGCATCGTGAACAGTACGAATGTCACCATTAGCAATAAAAGGAATACTAGTAACAGCTTTAGCGACCTTGCCAAGTGTTTCATGGTCACACGTGCCAGTATACATTTGTTCACGCGTTCGACCGTGCATAGCAAGTGCAGATACACCAGCAGATTCGGCAGCGAGTGCATTTTCTATAGCATTAGATGAGTCAGACCATCCTGTACGCATTTTTACTGTTAATGGAATGTCAAGTACAGACGTTACCTCTTTAACAATATGATAAATTTTTTCAGGGTCACGTAACCATTTAGCTCCAGCTTCGTTTTTAACAACTTTGTTAACTGGACATCCCATATTGATGTCTACGATATCTGCTTTCGTATTACTTTGGATAAAGTCAGCTGCACGTTTTAAGCCTTCTGCATCGCCACCAAATAGTTGAATTGACATAGGATGTTCATTTTCATCGATATGGAGCATATGTAAGGTCTTTTCGTTGTTATAAAGTAACCCTTTCTCAGAAATCATTTCCATAACAACGAGACCAGCACCAAATTCTTTAGCGATAGTACGAAAAGCAGAATTGGTAATACCTGCCATCGGTGCTAGTACGGTACGATGAGGAATTTCAACCTTCCCAATCATAAATGAACTATTTAATTGAGTCATTAATTATCTTCTCCAAATCTTCTTCTGTGAAATAGTAAGTCTGGTTGCAAAATTGACAAGTAATTTCAACACCTTTATCTTCATCCTTCATGGCTTGCAATTCTTTAGTTCCTAAAGTCAATAGAGCGGCTTCAAAACGTTCTTTTGAACAGTCACAGTAGAAGGCTAAAGAGTCTTCCGATAAGCGCTTGTAGTCGTCTTCTCCGTAAATAGCTGAAAGGAGAGATTCTATATGATTTTCAGACTCTAGCAGACTTGAAATAGAAGGCATCTCCTGAATGCGTTTTTCATAGCGAGAAATTTCTTCGTCAGAAGCACCTGGGAGCACCTGAAGCATGAATCCACCTGCAACTTTAACCTTATCCTCGTCATCTAAGAGGACATTTAAACCGACGGCAGAAGGTGTTTGCTCACTTTCGGTTAAATAATAAGCAAAATCTTCTCCAATTTCTCCTGTAATTAGTGGAGTTGTTGAAGTGTAAGGTTGCCCAGTTGCGTAATCGGTAATAACGACAAAGTGTCCATTACCCATGAAAGGTCCAACTAAGACCTCTCCAGTAGCTGTTTTCTTGATATCAACACCCGTATTTTGGATGTAACCTTTAACATTTCCTTTAGTATCAGCTACAGAAATAATATGACCAAAAGAGCTATCTCCAATAACCTTGACAGTTACTTTACTATTTCCTTTTTGATTTGCTGCTAAAATTTGATTTGCAATTAATGTTCTCCCAAGAGCTACAGTAGAACTTGAAAGTGTCTGATGTTTTTCTTGAGCTGTTCTTACAGTTTCTGTACAATCAAGGACATAAGCCCGGAAAGAACCGGAAGTTGAAATTGATTTTATAATTTTATCCATAAGTCATATTATAGCATAAAAGGCTTATTTTGCATTGGAGATAGTCAGGAAAATATAGATGAAAACGGTATAAATTAATGATATAAAAACGATACTGTGTTTTACAGTATCGTTTTTATTTAGTGGATATGATAGTAAGTTAAGACTCATCAACTTTTTCTTGGGTAGATTTACCTTCGTTGAGTAAGGCTTCAACTATTTTTTTATCACGAATTTTGACAGAATCATTGATTGTTTCAGCCGATTTAATAACAGCAGATTCCAATTGGGCACGTTCCTTACGTCCTTTGTCTATGGCAGCGATAATACCATTATTTTGAGCCACTAAGCTTTCAGCTAATGCAGTGACAGATTTAATAGAAACAGTGGGGCTTTGTGCGGTCTTCTCTAACATCGGAATCGCTTCTTTACTAGTTTCAGCCAGCATCTGCAATGCTGCATTATTAGCGTTGACAATAGCATCAGCAGTGACACCGGATTTGACAGATTGTTGCATCATGCCTAACTGAGCGATTGAGAGTTTCATTGTTGGAATGGTATTTCGACGTAACATGCCAAGTTTCTGACGCATATCTGACGATACTTTGACCAAGTTTCGCATCTGTGGTGTTGTTGCCCATGCAACGTAGAGACGGCTGACATATTCAGGATGTTGCTGTTCGAGGGTATTGATAACTTCAGTCATTCGAGCTAATTGGTTACTTTTAATTTGATACTCGGACGTTTGGCTATCTAATGCTAGAATTTCTTGTTGTAAGTGGCTTGCACGATTAGCAGCCTCGGCTTGACTCGATTCAATAAAAGCAATAACTCCAACCAAATTTTCAATAGATTTAGTATTATCTTCAATGAGCATTTCAGCAGAGACGATATTTCTTGCCAAAGTATCTTCTTGTTTGACAACATTCGCTGCCATCATATCCATTTTTTGCTCGATGTTTTGTGAGTCAAAATAAAATTCCTGTAGCGAGGTCTTGCTTTGTTTGAATAATTTTTGAATCAAGTTTGGTTTTTTCTCTAATTCTGCCGGAGTAGCATCTTTATATTTGGCAATAAATCCATTTAGTTCGCGATTAGCATTTTTTAGTAAATCATCAACTTGAGGAATTTGAATTTTTTTCTGCTCAGACAAGATATGATTAACAGTGGTATTAACGCCTTCTACTGCGGATTGTCCAAAATCAAGGAGCGCATTTTGATCGCCGACAAAAGTATCTACCAAAGCTGGTGTTTTTTCAGAGATAGCAGACTTTTGTGCTGGTGTTAGTTTTTCAAAAAAGGCAATTTGCCCAGTTTGGCTTGTTGTCTGGTTGGAAATAATTTCTGTTGTTTTATCTGTTTTAGTGATAGCATTGTCTGCAATTTGGTCAATATCAAAATTAAAGGTATCGCTCATTTACTGTTCCTTTCGCCTTGCATCATTCTTAGGCTAACGTCAAAATCTTTCATATCACTTTCATTCAATTGGCGCAGCGTTTCATCTAAATCTAAATTAAATTTTTTAATTGCTTGTAATGCTTGTTCTAGGCGTTCCTTAGCATTGTTAAAATTTTTAGGAGATTGTTTGATTCTGATGTAGCCAGCCAGAACATCTGTAAAACGTTTCATATTGGCTTGATGAATTGCTGCTAATTCAGCTTTGTTATCTGCCTCTTCAATCTTTTTTAAGATAGCAAAGTGGTCATCTTGAATATTGTGATAGAACGGTTTTAATTCCGGAGCAATGCGTATCATTTCATCTTCCTGATCAGAAATAGGTTCTAGTTCTGGAGAGGCATGTAGCTTTATTAGTTGTTCGTTAATCTCATTACTAAATGTATTTGCTTTTTTGGTGATACGTTTATAGATATTAGGCTCAATGGCTTTTTGTAGTTGGTTTGCTTCATTACGAATTAGGTCCAATTGAGGTAATATTTGATGTGCTAATTTGATATATTCCTTAGAACGATTGTCTTTTTTTAAAATTTCCAAGTGTCTAATGTCTTGGTCAGTCTCTTTAATATCGGATTTTAAAGCTTCAATACGTTGGTTTGATGTAAAACGTTTAAGACGCTTTTTATCATAAACGTAATAGGCACAATAACCACCACCAATAATTAACAGAGTAGCAATCACCTCACTCCAAAAGTCTGAAATCAGGGAAGCAAGAACAACAATACCAAGTAATGTTATTAGATTATGAGAATTTTTGGAATAGCGTTTTTTAACCATAATAATATTTAACCTAACTTTCTGTAGTTGTTAATATTTTATCTTAAATGAACTAGTGATGACAAGGGATAACTTTATTTTAACCAAAAATTCCTTAAGCTTAGCCTAAGGAACTCTTTTTAGTTATAATTCTGGGAACAGTTTAGCCAAAATTCGAGGTGTAATAGATTGACCAGGCCCCTCTTGACAGTAGGTGTGCATATACATCAATGGGTTAAAGTTTAGTTCAATGCAAGTAGCATTTTTCTTATCTTTTGAGTATGCTTGAGTGGCATTAGGAATAATTAAATCAACTCCACAAACCCAAGCCCCCATAGCCTCTGCCATCTCAGCTGCTAGTTGTTTATATGTAGGATCCATTGTATTTGTTACATCTATAGAGTCACCGCCAGTGGAAATATTAGAATTACGGCGAAGTTCTATTTTTGTTCCTTCTGGAGGGATACTGTTAACAGTGTATCCTTGTTGTTCCAACATTAACTGTTCTACTTCTCCGAGCTCAATAACCTCTAGAGGAGAGCGATGATCATAGCCTCTGAGAGGGTTTTGGTTTTTAAGTTTAACTAGCTGACTAATAGTATGAATACCATCTCCAACGACATTAGCTGCTACCCTAAGCAATACAGCAATACAGTCCCCCTCAAGGACGAAGAAACGGTATTCGGTACCCTCAATATATTCTTCCACAAGAATAGCACTATCTTCGGTAAAAGCGATGTCAATTGCTTTTTCATAAGAAGCTAAGTTAGCTGATGTTTTAAAAATAGAAATGCCTAAACCAAAGTTTGTAGATTTTGGCTTAACGACGATTGGTTTATCTTGGATTTGTGAAAAATAGTTAAGTGCCTCTTTACGGTCAGTAAATTCATCTCCAAAAGGAGTTGGGAAATGCTTTTCATCTAGGATTTTTTTTGTAACAACTTTGTTAGCCATAGCGAGCGGTACAATATAGTTATCTTTTGAGGTCATATTACCATTTTTAACGTACTCAATATGACTATTGTGCCATAATTTTAGGAATTGATCTTGTTCATCCAGCACTTCGAAGTTGACTCCTTTTTGGATAACGTCAAATAGTAGCAATTGGGTAGAAAGTTCCATCGTTTCATATCCCTTTAAGGCGTAGGGAGCTTCCCAAGCATAATCGTGATAAATTTGTCCTTGTCTTTGTCCAAATGTTTCTAAGGAAAGTCCTTCAATCATTTCTAAAAGTTGACCAGCTACCGTTAATTCAGGTGACTGAATTTGCCTTTTTACAGATTCCAATAGGTCTTGATAGTAAGGTGATAAGTTAAAATGTTGGATAACAGATTGCATAGCATCCACTAAGTCAGAAACTGGTGCTTGATTAGGTAATTTTTCTAATGGATGACTAAGTGCTATAAGGTCATTTAATCTATTGGCTTCCTTGATATCTTGGTCAATATGACTACTAGAATCTATCCACAAAAGCGCCAATAAGAAAAGGTGAACAGTATCAACAGTTTCCTGCGTTATACCGATTGGGCTAAATGGGTTGAGATCAAAAGTGCGAAACTCTAAATATGTAATTCCTTTTTCTAAATAATTACGACAGGCCTTACTACCACGGAGACGAACAGGTGAATAAAATTCTTTCTCAGCAATCAATTGCCCACTTTTTACAGCATTTTCTAGATCGTTGACATAATCCTTCAAGCTAGTATAAGAAATACGAATATCTTTATGATTCACATAACCTAAGTGACTATTTCTAAGTGACCGGACAGGGTTATTCAGTTTCTGATCTAAAAAGTCTTCTTCAGCTACTGGGCTCGCTCCGTATAGATAAGTTAGTAACCAACGGTAACGTAAAAAATTTTGAGACAATTTCATGTAAAGCTGGTTCTGAAAATCAATAGCATTATCTGCTTGACTCAATTCAAAGAGAGAAGTTAATAACTCTTGACCTAAACCGAGATTATAGTGAATTCCAGAGATGGATTGTATTAGTTTTCCATAAGTCTTCTCCAAATATTTGCGATAATCATATTCAAAAGCATCCTCTAATTGGGCAATCTGTATGTCTTCTTCCCTCACTTTGGGTGGCATAGAAAGCGGCCATAAGTATTCATCGTGGTTGATAGAGCGTCCAGCAACATCACTTATAGCTTTCAAAAATCGAATGGCTTCTTGGCTATCCTTTGCAATAGGTGTAATGAGTTCTAATTGAGGTTCACTATAATCCGTTTGGATATAAGGATGATAGTTACGACTCCCTAATGTTTTGGGATGGGGTGTTTGAGCAACCCTTTGAGTGGGTTGGTGAATACGAAGGCTTTCTCTCTCTAAGCCAAATGTAGCTTGTAGAATCGGTAGATGAGAGTGGCTTCTTTGTAACAGTCGATCGATAATCACGACAACATTCCTCCTAGTAACAGATGATACTAGTTTATCAAAAAAATAATAAAAACTAAGTTTTACGGCACAGAAAACTAAAATAATCTTATACCGGTGTCATAAAAAATAAAAGATTGAACTTTTGAGTCCAATCTTATTAATCTATAAGTTAAAAAGAGTTTTAGAGTTAATGAGTTTCAATTTTTTTAAGATAACGATAGACGCTTGGTTCGGAGATGTTGAGAACTTCAGCGACCTTTGAAACGGCACCTTTTAATTGGAATACACCTTTTTCGTGAAGTTTAGAAACAATTTCTACCTTAACTTCTTGACTTAAATGAATATTCTGATTTAAAAGACTAGGATCAACAATCTCACTAATAATATCCTGAATATTGCCTGATAGAACTTCTACAGGTTCCTCCTGTTGAGGGAGAGAAATTTTTTGAGGGGACTTAGGTAGTATTTTGTTAACATTTAAATTAACTAAGTCTAGAATATCCAAAGCAATATTTTGGTATGCAGAAATATCAAGGTTGATACATAACATCCCTTCAAGTTCATTTTGAGCATTCTTGATGAAGAAAGTAGATCCACGAACTTCTTTATTGAGAGGGCTGACAATCGCCTTATAGTTAGTAACAAAATCTTTTTCCTTATAAACTTTATTCTTGATTAAATCAAGGGCGAAAGTCGTTAGAGGTGAACTTATGGTTCGTCCACTAATGTGACTATTAACCAACTCACCAATATAGATATCATTTTCATCTACTACATGCAAAACAATTTCGTAATTATCACCTAAAACATTATGGAGAAACGTTATTATCGTTTTCCAATAGTCTAATTTTTCTTTATCCATATCGTAGTTCCTCTATGCTAATCTTACTATTATAGTAATATATTTATGGTTAAAAGACAATATCAGACTATTTTAAAAGATTAATGTAATAAAAAATTATCGTAATAAAAAAAAGTTAATAAAATAAAAAATTATTATTGACTATGGTTATGCTTTTAGGTAAAATGTGATTATATTAGCAACTAAGGAGTAATCCATGAGATAAGCCTAATAATTATGTCGGACTTCTTTGTTGCACCTTATCCAGTTCGTAGTACAATTAAGTTTCAGTATTACCTAAAGGCGCCTTTATTGAAATTGAAGCAGTAGTACACAGACACTGAGAATAAAAAACTTAACTATTTTTAGCGGGAGTATATTTATGAATATCATTATTGGGACCAGTCTTTTAATACTTGTATTAGCGATTTTCACTTTATTTAATTATAAAGCACCCTACGGAACAAAAGCAATGGGAGCATTGGCATCTGCGGCTTGTGCATCCTTCCTTGTAGAAGCTTTTCAAGATTCTTTCTTTGGTAAAGTTTTGGGATTTCAATTTTTAAGTGAAGTGGGTGGTGCTAATGGTTCACTTTCTGGTGTAGCTGCAGCTATATTGGTTGCTATTGCTATTGGTGTAACCCCAGGATACGCAGTTTTAATTGGTTTATCTGTTTCTGGAACAGGTATTATTCCTGGTTTCCTTGCAGGATATTTAGTGGGATTTCTTGTTAAGTGGATGGAAAGAAATATTCCTGGTGGTTTAGATCTTATTTCAATTATTATTATTGGTGCACCATTAACACGTCTTGTGGCCAAACTGTTGACGCCGCTTATTAATAGCACTTTGCTCACCATTGGAGATATCTTAACATCAGGTGCTCATAGCAACCCTATTTTAATGGGGATTATACTTGGCGGGACAATTGTAGTAGTGGCGACAGCACCACTTTCTTCTATGGCATTGACAGCTATGCTAGGATTAACCGGAATGCCTATGGCTATAGGAGCCTTGTCTGTCTTTGGTTCGTCATTTATGAATGGTGTACTTTTCCATAAATTAAAACTTGGAAGTCGTAAAGATAATATAGCTTTTGCTGTTGAGCCTCTAACTCAAGCTGACGTGACTTCAGCTAACCCTATTCCAATCTATGTCACTAATTTTGTTGGTGGTGCAGCTTGTGGTATTTTAATTGCCTTGATGAAATTAGTTAATGATACTCCTGGAACAGCGACACCAATTGCAGGATTTGCTGTCATGTTTGCCTATAACCCAATGATAAAAGTACTAATAACCGCTCTAGGTTGTATTATCCTATCTTTACTAGCAGGCTATTTTGGAGGCATTGTTTTTAAAGATTATAAATTAGTTACAAAAGAAGAGCTACAGGCTAGAGATAACTAGTTACTTCATGAAAAGCTAATAGTAAATATCATTAATATAGATATGATATCTGACTTGTGATAACTGTTCTTGATAATTTAAAATTCAACGACTCTAATAAAAAGATCGTTGAATTTTTTATTGTTAAGAATGCTGGTATCAGTAAATTTCAAGATTTCTTTATCAACTATAATGTTAGTTTTTTACCGTTTTTTTACACTTCTAATAATTATTTTTTTCTTTTTTTCCGATAATATTTGAGGAATTTGGCAAAAAAAAACATTTTTTGCTATAATAAGGTGTCAGACAAACTCGCAGGTGAAATTCCTGCCATGTTTTTCCAGAAAGGATTGGGGAGTCCCAAAAAGGCTCACTCAGTGTTAAATAAATATGACTTCAGTTGTTGTAGTAGGTACCCAATGGGGTGACGAAGGTAAAGGTAAAATTACAGATTTTTTATCTGCTGACGCAGAAGTAATTGCACGTTATCAAGGTGGTGATAACGCTGGGCATACTATCGTTATTGATAACAAAAAATTTAAACTTCATTTAATTCCTTCAGGAATTTTCTTCAAAGAAAAAATTTCTGTCATTGGTAATGGTGTTGTCGTTAATCCGAAATCATTAGTTAAAGAGTTAGCTTATCTTCACGGAGAAGGTGTAACAACGGATAACCTTCGTATTTCAGACCGTGCGCATGTTATCTTGCCATACCACATCAAGCTTGACCAACTACAAGAAGATGCTAAAGGTGATAATAAAATTGGAACAACCATCAAAGGAATTGGGCCAGCTTACATGGACAAGGCTGCGCGTGTCGGTATCCGTATTGCTGACCTTCTTGATAGAGAAGTTTTTGCTGAGCGTTTGAAAATTAATTTAGCTGAGAAAAATCGTTTATTTGAAAAAATGTATGACAGTACACCTCTTGAATTTGATGATATTTTCGAAGAATATTATGAATATGGTCAACAAATTAAGCAATATGTGACTGATACATCCGTTATCTTAAATGATGCTCTTGATGCCGGTAAACGTGTTCTTTTTGAAGGAGCACAAGGAGTTATGCTCGACATTGATCAAGGAACATACCCATTTGTAACATCTTCCAATCCAGTAGCAGGTGGTGTCACAATTGGTTCGGGAGTTGGACCAAGTAAAATTAATAAAGTAGTAGGTGTATGTAAAGCTTACACTAGCCGTGTCGGTGATGGACCATTCCCAACAGAACTTTTTGATGAGGTTGGTGACCGTATTCGTGAGATTGGTAAAGAGTATGGTACAACGACTGGTCGTCCTCGTCGCGTTGGATGGTTTGATTCTGTTGTTATGCGTCACAGCCGTCGAGTATCAGGTATTACTAATCTCTCTCTGAATTCAATTGATGTTCTTTCAGGGCTTGATACGGTGAAAATTTGTGTGGCTTATGACCTTGATGGGAAACGTATTGACTATTATCCAGCAAGCCTTGAACAGCTAAAACGTTGTAAACCAATCTATGAAGAATTACCGGGCTGGTCTGAAGATATTACAGCTTGCCGTAGCTTAGATGATCTTCCAGAAAATGCACGTAATTACGTTCGCCGTGTTGGCGAATTGGTTGGTGTTCGTATTTCTACTTTCTCAGTAGGGCCTGGTCGTGAACAAACAAACATTCTTGAGTCTGTTTGGTCAAATATTTAATATTAAAAGTCTGACTGTACAGTCAGACTTTTTGATGTTTACTTTTTCTTTTTAATAGATAGATACTAATAAGACTTAAGGACTTCCCAGAAATCAATAAAACTACTGTAATTGATAAAAAAAGAAGTGAATTGATATTGTGAATCAAAGTATGTAATAATACTAGCGATACAACTGTTAGAATATTACCAGTCATCAATAAGCGTTCCAGAGGATAGTAGCCATGTTGCTTATGCATTTCTAATTTTAATAGTAGACCAGCTGACAATTCTACTAGGAAACAAATAGGTAGAGCTATCAAATTAATAAGAATCATAGACCAACCAAATCCTTGACCATAACTTATATATGATAGACTATTTTTGGAAATTGTTGACGTGTGAATTATAAAATCAATCGTAAAGATAATGTCTATAAGAAGTAGTAGCGCTAACAGATAATGTAGTAAGGAGATTGTTCTTAACCGTTTATTAATTAATATTTCATTTCCTCCCACTTATTTACCAATAAGCTTATTATATCATAATGTGTAATCAAACATTCGTTAGTACTGATTAAAAGGTTAATGAAGGGGTGGTCACTATTGTTTCATTGAATTAGTAACTTTAACGACGAAATGTTATAATGTTATTAGTTTATAAAAGAGGAGATTGTATGCGTAAATTTTTCCAAGATGTTATTGTAGAGGTGGCTTATTATTTAGAGATTGCTTTGTCAGTTATTCTGGCAACAGCTATTATTTTTTTTAGTTTAGCACTCTTTCATGATTTGTTTAGCATGTTGTCTGTTGATCAAAATGTTGATAAGTTGTTCCAGACTTTCCTTGCTCGCGCCATGACAATAGCAGTCGGGATTGAGTTGATCAAAATGTTTTCAAAACCTTCCCCAGATACTTTAATTGAAGTGTTATTGTTTGCCTTAGCTCGTCAACTTGTAATTGAACATGGTAGTGTTTCAGATTACCTTATGGGGATTGCTTCAGTTGCTATTTTGTTTGCTGTTCGTAAATATCTTTTCACCCATTTTGATGGGTCAAGCAACATTGTTTTACGTGCTAATAACAAAGTCAAAAAAGCTAATATTTTAGCTAGGGTTCAACTACCTTGTCAACCCAATGAAACTTTAGGAGACTTACTTGTTCGTCATTTAAATGATGAGGAAAAGGACGTTGCTATTGGTTCAGTAGTCTATATTAATAACGTTGCATTGCGTGTTGATAGTATGCACGATGGTCTTGTGACGCGTGTAGAAATCATTAGGAGTCTACATTAAAAAATATAAAAAATCATGTATCCTAAGATACATGATTTTTTTGTAAATTAGGTTCAGCACAATTTTGCACACTTAAGTGTGTACTTCTTGGTCTTTTTTAAAACGCTTACAAAAAATATAATAAAGATACAAAAAAACATTACTTAAATAAAGAGAGGTCTTTAGTTATGGAAAACTTCCTAGCTCCCCTTAATTGGTTCTCGCAAAATATCTTGCAGAATCCAGCCTTCTTCGTAGGTCTATTGGTACTCATTGGGTATCTTTTATTGAAGAAACCACTTCATGATGTCTTTGCTGGTTTTATCAAAGCGACCGTTGGATATTTGATTTTGAACGTAGGTGCAGGAGGATTGGTTAATACATTCCGTCCAATCTTAGTTGCTCTTGCTAAAAAATTTAATTTAGAAGCTGCTGTTATTGACCCTTACTTTGGTTTAGCATCAGCAAATGCTAAGTTAGAAACAATGGGCTTTATCAGTGTTGCAACAACAGCACTCTTGATTGGTTTTGGGATTAACATTCTCTTGGTTGCTCTTCGTAAAGTAACTAAAGTCCGTACTCTTTTTATTACTGGTCATATCATGGTACAACAAGCTGCAACAATTTCAGTATTTGTACTGCTCTTGATTCCACAACTTCGTAATGGTTTTGGTGCATGGGCTGTTGGTATCATTTGTGGTCTATATTGGGCGGTAAGTTCTAATATGACCGTTGAAGCAACTCAACGCCTTACAGGTGGTGGCGGATTTGCCATCGGACACCAACAACAATTTGCAATTTGGTTTGTTGATAAAGTTGCGCCATTCTTCGGTAAAAAAGAAGAAAACCTTGATAACTTAAAATTACCAACATTCTTAAATATTTTCCATGATACAGTTGTTGCATCAGCAACATTGATGCTAGTTTTCTTTGGAGGAATCTTAGCTGTCCTTGGTCCAGACATTATGTCTAATGTTAAATTAATCGGACCTGGTGCATTTGTACCAACTAAGCAAGCTTTCTTCATGTACATCCTTCAAACATCATTGACATTCTCAGTTTACCTTTTCATTTTGATGCAAGGTGTACGCATGTTCGTTACAGAATTGACAAATGCCTTCCAAGGTATCTCAAACAAACTTCTTCCAGGATCATTCCCAGCAGTTGACGTTGCAGCTTCATATGGTTTTGGTTCTTCAAATGCAGTTCTTTCAGGATTTGCTTTTGGTTTGATTGGTCAATTAATTACAATCGCTCTACTTGTTGTCTTCAAAAATCCAATCTTGATTATCACAGGATTCGTTCCAGTATTCTTTGATAATGCGGCAATCGCTGTTTATGCAGATAAACGTGGTGGCTGGAAAGCAGCAGTAGCTCTATCATTTATCTCAGGTATTATTCAGGTGGCACTTGGTGCTGTTGCTGTAGGTCTTTTAGGACTTGCAGGTGGTTATCATGGAAATATCGACTTTGAATTCCCATGGTTAGCATTTGGTTACATCTTCAAGTATTTAGGTATCGCTGGTTACGTGATTGTATGTCTCTTCTTCTTAGCTATTCCACAACTTCAATTTATGAAATCTAAAGATAAAGAAGCATACTATCGTGGTGATGCGCCTGCAGAATAATAGAAATTTATAACGGAGGAAATAAAAATGGTTAAAGTTCTTACAGCATGCGGAAACGGCATGGGATCATCAATGGTTATCAAAATGAAAGTCGAAAATGCGCTTCGTCAATTAGGCGTTAGCAACTTTGAGTCAGCATCTTGCTCAGTCGGAGAAGCAAAAGGTTTAGCTGCAAACTACGATATCGTGGTTGCTTCAAACCACCTTATCCATGAATTAGACGGACGTACAAAAGGTCATTTAGTAGGTCTTGATAACCTTATGGATGACAATGAAATAAAAACAAAACTACAAGAAATTTTGTAAGTTAATAGACAAAGGGAGTGAGACAAAAGTTTCTCTCCCATATCTTTAGACTTTTAAGGAGAAATCATGAATTTAAAACAAGCCTTTATCGAAAATGACTCAATTCGTCTTAAATTATCTGCAAGCGATTGGAAAGAAGCAATCAAATTATCAATTGATCCATTGATTGAAAGTGGTGCTGTTGATGCAGAATATTACGATGCCATTATTGAATCTACAGAGGAATTTGGTCCGTACTACATTCTTATGCCGGGTATGGCGATGCCTCATGCTCGTCCAGAAGCAGGCGTAAAACGTGATGCATTTTCATTAATTACATTAACAGAGCCAGTAGTTTTTCCAGATGGCAAAGAAGTCTCAGTATTGTTAGCACTTGCTGCAACAAGTTCAGCTATTCATACTTCTGTTGCTATCCCTCAAATTATTGCCCTTTTTGAATTGGAAAATTCAATTCAGCGCTTGACGGAATGCCAAGAAGCAAAAGAAGTCCTTGCAATGGTAGAGGAATCAAAAAACAGCCCATATTTAGAAGGTTTAGATTTAGAAAGCTAATCAATAAACTGATATTAATAGAAAGGATAGGACCTATAAAAAATCTCTGTGATAAGAAACTCTTTGCCACAAATAAAATGAGTATTTTTATCAGGTCCTTAGAATAAACAACATGACAAAACGTTTACCAAATTTACAAGTTGCACTTGACCACTCAGATTTACAAGGAGCTATCAAAGCTGCCGTATCAGTAGGACATGAAGTTGATGTTATTGAAGCTGGAACTGTTTGCCTTCTTCAAGTAGGTAGTGAATTAGTTGAGGTCCTTCGCAGTCTCTTCCCTGACAAAATAATTGTTGCTGATACAAAATGTGCTGATGCTGGTGGGACTGTTGCTAAAAATAATGCTGTTCGCGGTGCAGACTGGATGACTTGTATCTGTTGTGCTACTATTCCAACAATGGAAGCAGCCTTAAAAGCTATCAAAGAAGAACGCGGCGATCGTGGAGAAATTCAAATCGAACTATATGGTGATTGGACTTATGAGCAAGCGCAACAATGGTTGGATGCAGGTATTTCACAAGCCATTTATCACCAATCTCGTGATGCGCTTCTTGCTGGCGAAACATGGGGAGAGAAAGACCTTAATAAGGTTAAAAAATTGATTGATATGGGCTTCCGAGTTTCTGTAACTGGTGGTTTATCAACTGATACTCTTCAATTATTTGAAGGTGTTGATGTCTTTACTTTTATTGCGGGTCGTGGTATTACAGAGGCAGATGATCCAGCCGCAGCAGCACGTGCATTTAAGGATGAAATTAAACGTATTTGGGGGTAATATATGACACGTCCAATAGGAATTTACGAGAAGGCAACACCAAAACATTTTAACTGGTTAGAACGCCTACAATTTGCTAAAGAATTGGGATTTGATTTTGTAGAATTATCCATTGATGAGTCAGATGAACGTTTGGCACGTTTGGAGTGGTCAAAAGAAGAACGACTTGAGTTGGTCAAAGCTATTTTTGAGACAGGAGTTCGTGTTCCAACAATTACATTTAGTGGTCATCGTCGTTTCCCAATGGGATCTAATAATCCTGAGAAAGAAGCGCGTGCGATGGATATGATGAAAAAATGTATCGTCTTTGCTCAAGATATTGGTATTCGTAATATTCAATTAGCAGGATATGATGTGTACTATGAAGAAAAATCTCCAGAGACACGTGCACGCTTTATTAAGAATCTTCGTCAAGCTTGTACTTGGGCCGAAGAAGCACAAGTTATTCTATCTATTGAGATTATGGATGATCCATTTATGAATTCCATTGAGAAATATTTGGCTGTGGAAAAAGAGATTGATTCTCCTTATCTCTTTGTCTACCCAGATACTGGAAATGTATCAGCATGGCATAATGATCTTTGGAGTGAATTTTATAATGGACATCGCTCAATTGCAGCGCTTCATATTAAAGATACTTATGCTGTTACCGAAACGTCTAAAGGTCAATTCCGTGATGTTCCATTTGGTCAAGGGTGTGTTGATTGGGAAGAAATGTTTGCTGTCATTAAGAAAACAAATTATAATGGTCCATTCTTGATTGAAATGTGGTCGGAGAACTGTGAGACTGTAGAGGAAACACGTGCAGCCATTAAAGAGGCGCAAGATTTTCTTTACCCATTAATGGAGAAAACAGGAGTGAAATAATATGGCAAAATCATTGCAAGAAATGCGTGAACGTGTGTGTGAAGCTAATAAATCACTACCAGTTCATAGTTTAGTTAAATTTACTTGGGGTAACGTTTCTGAAGTTGACCGCGAAGCAGGATTGATTGTTATCAAACCTTCAGGAGTTGACTATGACCAATTGACACCTGAAAATATGGTTGTCACAGACTTAGAGGGAAATATAGTGGAGGGGGATTTGAATCCATCATCTGATCTTCCAACTCATGTTCAACTTTATAAAGCATGGCCAGAAGTCGGTGGTATTGTTCATACTCATTCAACAGAAGCAGTTGGTTGGGCACAAGCGGGTCGCGATATTCCATTTTATGGAACAACACATGCAGATTATTTTTATGGGCCAGTACCATGTGCTAGGTCACTTAGTGAAGATGAAGTTAACACTGCTTATGAAAAAGAAACAGGTAGCGTTATTATAGAGGAATTTGAACGTCGGGATTTAGATCCAATGGCTGTTCCTGGTATTGTTGTACGTAATCATGGACCATTTACTTGGGGGAAAGATCCAGCACAAGCAGTTTATCACTCAGTCGTTCTTGAAGAAGTTGCTAAGATGAATCGTTTCACTGAACAAATTAATCCACGTGTTGAACCAGCTCCAAAATATATTATGGATAAACACTATTTACGTAAGCATGGACCAAATGCTTATTATGGTCAAAAAGGACAAGAACATTAAGGAGAATAATATGAAATACTTTTTAGATACTGCCGATGTTTCTGAAATTCGTCGTCTTAATCGTTTAGGAATCGTTGATGGTGTTACTACCAATCCGACTATTATTTCACGTGAGGGGCGTGACTTTAAAGAAGTTATTAACGAAATTTGCCAAATCGTTGATGGCCCAGTTAGTGCAGAAGTGACAGGTTTAACTTGTGATGAAATGGTTACCGAAGCTAGAGAAATCGCTAAGTGGTCACCAAATGTTGTTGTTAAAATTCCAATGACTGAAGAAGGTTTAGCAGCAGTTTCACAATTATCAAAAGAAGGTATAAAGACAAATGTGACATTAATATTTACTGTGGCTCAAGGTCTTTCGGCAATGAAAGCTGGTGCAACATTTATTAGTCCTTTTGTGGGTCGTCTTGAAGATATTGGAACAGATGCTTATGCTTTGATTCGTGACCTTCGTCACATTATTGATTTTTATGGTTTCCAATCTGAGATTATTGCTGCTAGCATTCGTGGATTGGCGCATGTGGAGGGCGTCGCTAAATGCGGTGCGCACATTGCCACTATTCCAGATAAAACATTTGCATCACTATTTACTCACCCGCTTACTGATAAAGGGATTGAAACTTTCTTAAAAGATTGGGATAGTTTCAAGAAGAAGTAGTGTTACGATAAAGCAAACTCTTAATTATACTAGTGCAAGACAAACTTTGATAATGGGTTTGTCTTTTTTTATAATCTTCTCCAATAAGAACACTTATTTTCATTTTTCTTATTAAATGATATAATACGGATAAATTAAGTCTAATTAGAATAAGGAAATAGAGATGTTTGAGAAGGTAACCATTAGTGATATTGCAAATTTAGTAGGTGTGTCAAAAGCTACAGTTTCCTATTATCTCAATGGGAACTATAAGAAAATGTCTCTGCAAACGAAAGAAAAAATACGTTTAGCTATTAAGGAGACTGGTTATCAACCAAGTAAGATTGCTCAAAGTTTAGTTACAAAAAATACCCGTACTATTGGGGTCGTTATTGCTGATATTACTAATCCCTTTATTTCGTCTGTGATGAAGGGAATACATGATACTTGTCAACAATTTGGTTACTCGGTTAACTTTACTAACTCGGATAATGATATTGACATTGAGTTGGAAAATTTAAACCGTTTAAATCAGCAAAACGTTTCAGGAATTATTTTAGATTCTGTAGATCCTAATCATTCATTTATAGAAACTTTGAGTAATGATCGTCTTGTCATGGTTGATAGACAAGCTAAAGATATTAAAGTAGATACTGTAGCATCCGACAATAAAGAATCGACTCAAATATTTCTTGAAAAAATGCAAGAAGCTGGGTATCATGACATCTATTTTGTCACTTATCCCATTGAAGGGATTTCAACCCGTGAGCTTCGTTACGAAGGTTTTAAAGAAGTGGTCAGTTCAAATCCTGATAAGTTGATTATTATCACTGAAGATGGTAGTACACAGAGAATTCTTGATATCATTGAACATTCAGAGCAAAAACCAGGGTTCTTAATGATGAACGGTCCAACTCTTTTGAATTTTATGAAAAAATTAAATCAATCAACGGTCAGCTACCCTGAGGATTATGGTCTTGGGAGTTATGAAGATTTAGAATGGATGCAGGTGCTTACACCAAACGTTTCCTGTATAAAACAGGATTCATATGGCATTGGTTGCCTGGCTGCCCAATGTTTAATTGAAAAAATTAGTCAAGGAAACGAACCAACTACTGCAAGGTTACTAGAAGTAAAAAATCAAATCGTTATTCGTCAATCTTTTTAAAAATGTTTGCGAGAGCAAGCATTTTTTTATAAAAAAGCAAAAAACACTATGTAAACGCTTGCTTTTATAGAAAATGATAGTATAATAGAATTATAAATGAGTTAACCGTTTAACTTAAGAATAGGTAAGCTTTTAACGAACCATCTCTAACTCTCCTAACTCAAATGTTTTTATTTTTTTGCACCATTAGTTAAACGGTTAACTCAAGTTTTATCTTCACCAAAGGAGGATAGAATGAAGATTAATAAATTATTGTCAGACAGACTTGAAGCTTGTTATTCAGTTTGTCGTTTGCAAAATCAAGACTATGATTTTTTATTAGTAGCTTCAGAGGTTGACCAAGCCTGCTTTGCTTATGATTTGAATAGCGATTTAGCAAAAATTGTTGTTTGGGAAGATGTGGGAGGTACCATGAGTATTATTCCAATTCCCGGAACCATGGATTTTTTGGCAACCCAGAAATTTTACCCAGGGTTTAAGGCCAAAGATTGTCAGGTTGTTTATGCAAGTTTTCAAGGAGATCATTGGGACATTTGTAACGCATTTGATTTTCCGTATTTACATCGCTTTGATCTCATTAAAGGTAAAGAAAATCAACTTTACTTTATAGGTTGTACAATTGCTAACAGTAAAGCCCACACTGAGGATTGGAGTGATAAAGGCCGAATTTTTGTTGCTCGTTTTAATACTCAAAACCATACATTGGAAGGATTGCAACAATTGCCTCAAACTTTATTAAAAAATCATGGATACTATGCCATTCAGGATGAAGGATATTCATTGATTACTTCAGTAGAAGGGGTATTCAAACTCACTTATCCAGAATTTTCTACTACAGGCGACTGGCAATTAGAACGGCTTTTCGATGAGGAGACAAGCGATGTGGTGAAAGTGGATATTAATCAGGATGGCAAGGATGAGTATGTGATTATCCAAGGTTTTCATGGAGATCGTTTACGCATCTTCACTGAAGATTTCGGTCGAGAATTATTCCATTATCCAGAAAAAACACCATTTGGTCATGCTATTTGGAGTGGTCGTTTACTTAATCAGACTTGTTTTGTATTCGGGTGGCGATCAGAAAAAGCAGAATTAAGGCTTTTTCACTTTGTAGATGGGCACTTGGTTTCAGAATTAGTAGATGCAAAAGCAGCTTCTAGTAATGTCTTAGCTTTTGAAAAAGATGGAAAAGCTTATCTTTTCTCAGCCAATAACGGACGTGGCGAAGTTGCTCTTTATCAATTAGTAAAATAAATTTAAGAAGGAGACAATATGGACAAGAAAAAAATCTTAGTAACGGGTATTGTGCCTAAAGAAGGTCTAAGAAAGCTTATGGACCGATTTGATGTTACTTATTCAGAAGATCGCCCATTTTCACGTGACTATGTGTTAGAGCATTTATCTGAATATGACGGATGGTTACTCATGGGACAAAAAGGCGATAAAGAGATGATTGATGCAGGTGAAAACTTACAAATTATTTCTTTAAATGCGGTTGGTTTTGATCATGTAGATACTGCGTATGCTAAAGAAAAAGGAATTATAGTCTCTAATTCCCCTCAAGCAGTACGAGTTCCGACAGCGGAAATGACTTTTGCTTTAATTTTAGCTGCCAGTAAGCGCCTTGCATTTTATGATAGTATTGTAAGAAGTGGAGAGTGGATTGATCCGAGCGAACAACGTTATCAAGGTTTGACTTTGCAAGGTTCAACATTAGGTATTTACGGAATGGGACGCATCGGTTTGACAGTCGCAAATTTTGCTAAAGCATTTGGGATGACTGTTGTTTACAATGATGTTTATCGACTTCCTGAAGATAAGGAAAAAGAGCTTGGTGTAACCTATCTCGAATTTGATCAGCTTATTAAAACAGCTGATGTCATAACCATCCACGCCCCAGCATTACCATCAACAATCCACAAATTCAATAAAGATGTTTTTGCTAAGATGAAAAATCGAAGCTACTTAATCAACGCTGCTAGAGGCCCAATCGTTTCTGAAGAAGCACTTATTGAAGCACTGAAAGAAGGTGAAATCGCGGGTGCGGGATTAGATGTTTTTGAGAATGAACCACAGGTATCTGAAGGATTGAGAAGCCTTGATAATGTTATCATGAGTCCACATGCTGGGACAGGTACTATTGAGGGACGTAGAACTTTGGCTGAAGAAGCAGCTGACAACATCATTGCCTTCTTTGATGGCAAGCCACAAAATATTGTCAATAAATAATTGGCTAGTGAGCGCAGAGCCATCTTTTGAAAAAATGGGACCTCCCATTTTTTTACGGGTAAATGTAAGCGCTTAATAATTTAATAAAGGTGAACTTATGCTAGAAGCTTTACATAAATTCTTTGAAGTCTTTGGTGCAGCAACTGTTGTACCCGCTATGATTTTTATTGTCAGCCTTTTTCTAAAGGTCAATCCAAGGCGAGCTTTCTTTAGCGCCTTACGAGCTGGTGTTGGACTCACAGGCTTTGGTTGGATTATATCAGCTTTTGCTCCTATGGTGACTAAGTATATCCAGCAGATGGTTAAAACTACTGGTCTCCATTTACCAATTGTAGATATTGGTTGGCAGGCTGGTTCTCTCACCGCCTTTTCTTCTGAGATTGGCCTCTCTTTCTTTGTTTTTGGCTTGCTAATTGAATTGGGGCTTTTCTTGCTTGGGATTACCCGAGTATTTGTCCCATCTAATCTTTGGAATAACTTTGGCTATATGATTTGGGGTACAATGGCCTATGCAGCAACAGGTAATTTTATATTGTCTTTCGCATTTATGGTTTTTGTCTTACTCTATTCATTAGTGATGTCAGAAGTATTGGCAGATCGATGGTCGGAGTATTACGGTGTTAAAAATGCAACGATCAACTCGATTCATAATATTGAAACCCTTATTCCAGCTCTTATTCTTGATCCTCTTTGGAACCTACTTGGTGTCAATAAGGTAAAGTTGAACCCAGAATCATTAAAGACTAAGTTAGGGATATTTGGTGAGCCAATGACACTTGGTTTTATACTTGGTGTGATTATTGGTGTATTAGGTAGTTTACGTAACCTTGCAAGTATTGATACTTGGGGAGGTATACTTGGTTTTGCAGTTGCTCTTGCAGCGGTTATGACTATTTTTCCTTTGATTACGGAGGTATTTGCTAGTGCTTTTGCTCCTCTTGCTGAAGCAGTTGAACGCAATAAGAAAAAAGAAAGTCAAGCTGAGCAAGGAGCACTGGATAAAAAACGTTGGTTTATTGCAGTTGATGACGGTGTTGGTTTTGGTGAACCAGCAACTATTATCGCAGGTCTCATTTTAGTACCAATAATGGTTGTTATTTCCTTGATTTTACCTGGAAATGAAGCTTTACCAGTCGTTGACCTTATTGCTATCCCTTTTATGATTGAAGCTATGATAGCTGTGTCAAAAGGAAATATTCTTAAAGCTATTTTGAATGGAATCATATGGTTTTCACTAGGTCTTTATGCTGCTAGTGCCCTAGGTCCAATCTACACAGAAGCTGTTAAGCATTTTGGAACTGCTTTACCAGCAGGGGTAACTTTGATTATGAGCTTTAATCTCCTAGCTCATCCTTTGACAGCTCTAGTCTTCTTTGCTTGGATATCTGGGAACCCACTCTATATTGGTGTGACAGTTGTTATCTATCTTGCTTTCTTGTTCTTGCTTCGTACTCATCGTGAATCTATTTACGCATACCTTAAAACTATGGCTGATAAGAATAGCGGATATGAAGGTAGTTGTGAAAAAATCTTTATTGCTGAAGATTAAAAATCTGTTGGAGGAATACTCATGAAAAAAATTGATGGACATGCTCATATTGTTGATACAATTGCAGGATTTAATGGTAAAGGACGTCTTAATGCCCTTGGAAACGGTTATGCTATTTGGGATGATGGTGATTTAATTAAGCTCATCCCAGACGAATACGGTGACAAAGCATTTACAGCTGAAGCTTTTTTGAAGTATATGGATGCTAATGGTGTAGATAAAGCAGTCATTTTGCAAGGTCATCTTAATGGTTATCAAAATTATTATACGCATTTAGCTATTAAACGTTATCCAGAACGTTTTACAGGCGCATTCTCTGTTGATCCATTTGCAGATAACGCAATGCAAATTGTAAAACGTCATGTTGAAGTCCTTGGTTTTCGAGCTATTAAATTTGAAATTAGTCAAGGAGGGGGTATCCATGGATACCGTGGACAAAAAACGCCTTTCCGTCTTGATACAGACCCACATGTGAGTCGTATTTTGACTTATCTGTTAGACTATCCAGGATTTGTAGTTACAGTTGATTATGGCAATTGGGATCAAATTAGTCACCAACCTGATGCTATTGCTAATTTAGCTCGCCTTTATACGAGTCTCGATTTTGTTGTTTGTCACCTCTCTTTTCCACATGTTGAGCATTCAAATCGATTGCGTGCTGAACTTAATATGTGGAAAAACTTCAACAATATCTATACTGATATTTCAGCTATTCAAGATATTGATGCCCCAGATAGTTTTCCTTTTCCAAAATCAGAACAAAATGTACGTATTGCTAAAGAAGTTCTTGGGGCTAAGCGTATCATTTGGGGAACTGATTCTCCATGGTCAGCGACCTTCAATACTTACGAAGAATTAGCTACTTGGCTAGAGAATGTTGATATTTTCAGTCAAGAGGAACTAGAAGATGTTATGTACAATAATGCTGAGCGTGTTTACTTTAAAGAAGAACATGTAAAGGCTAACAGAGCAGGTATAGATGATACAACCAAAGAGCTCAATCTCTATTAGAAGAGTTTTCAAGGTACAAGAGTTTCTTGTACCTCCTTTTTAAATCAACAATGAGGAGACAAATTATGACTTATTACCTTAGTATTGACTACGGCGGTACAAATACCAAGGCGCTTATTTTTGACAAATTAGGACACCAAATCGCTGTTTCGAGTTTTGAAACTTTAAAAAATGAGACTCAATCTGGTCATCGTCAAGTAAACCTTGTTAAAACGTGGAATGCTATAACTTCTGCTATTAGAGAGGTTATTCAAATCTCAAAACTCAGCCCTGAGCAGATTAGTGCAGTAGCATGTATTGGACATGGGAAAGGTCTTTATCTGCTAGATAATAAGTTGGAGCCACTTGAACAAGGAATTTTGTCTACAGATAATCGTGCCAAAGATTTGGCGCAATATTTCGAATCTAAACTTGATAATATTTGGGAGTTGACTCGGCAACATATTTTCCCTTCACAAAGTCCAGTTATTTTACGTTGGCTTAAAGATTATCAGCCCGAAACCTATAAATCAATAGGGGCGGTCCTTTCTGCAAAGGACTTTATTCGGTATAAGCTTACAGGAAAAGTACAGCAAGAATATGGTGACGCTTCAGGTAATCATTGGATAAATTTCCAAACAGGAACTTATGATCCAGCTATTTTAGATTTTTTTGGCATTAGAGAGATAGAAAACTCACTTCCTGAACTTATAGATAGTGCAGATTTAGTTCCTGGGGGAATTAGTTCTCAAGCAGCAAAAGAGACTGGTCTTGTAGAAGGGACCCCCGTTGTTGGAGGGCTCTTTGACATCGATGCTTGTGCTCTTGGATCAGGTGTTTTAGAGTCAGATACTTTTAGTGTTATTTCGGGAACTTGGAATATTAATACATATCCAAGTTTAAAACCAGCAAAGCAAGATAGTGGTCTTATGACTTCCTATTTTCCAGATCGTCGTTATCTCTTAGAGGCAAGTAGCCCTACTTCTGCAGGGAATCTTAATTTTATGTTAAAAATGCTCATGCATCAAGAAATTGATAACGCTAAATCTAGTGGAGGTTCTATCTATGATAATTTAGAAGAATTTCTCACTCATACTGATGCTACACATCATGGACTTATTTTCTTTCCGTTTCTTTACGGTAGTAACACATCACAAGATGCTAGCGCTTGCTTTTTTGGGCTAACAACTAAATCGACGAAATCTCAGATGATACGTGCGGTATATGAAGGTATTGCGTTTGCACATAAGCAGCATATCACTGATTTAATAAAAAGTAGGGGCAGTGTGCCAAAAATAATTCGTTTCTCTGGCGGAGCTACCAACTCACCAGCATGGATGCAAATGTTTTCTGATATCTTAAACTTTCCTATTGAAACAGTAGAAGGCACAGAATTAGGAGGGTTAGGAGGAGCTATTTTAGCACGTCATGCTTTAGATAAGATTTCGTTAAAGGAAGCAGTCCAAGATATGGTTCGTGTAAAAGCTATTTATAAACCTCAATTATCCGAAGTAAAGGGGTACAAAAAAAAATATCACGCTTACCAAAAATTATTAGAAACACTGGATCCTATTTGGTCGGAACTCGGTCATCTGAATAAGTAGGGATATCAAAGGAGTTGTTATGAAACAAGAAGATATTATTATCAATAGTATTGTATTCAAAAAACAGTTAGACAAAGGTTTTACACAAGTTCAGCTCATTAAGTTAGTAAAGGATTTAGGATTTTCACGATTTGAGATACGTCAAGAATTGCTTCAAGATCCAGATAGAGAGCTACCCGCTTTAAAAGCAGAGGCTGACTTTTATGATATCAATCTTTACTATAGTGCTAATGAAGACCTTATCAAAGGAGGGAAAGTTAATCCTTATCTTAATAAAGGCCTTAAAGAAGCATCACAGTTAGGAGCTCCTTTCATTAAGCTAAATGTTGGACAAACCAGAAACTTAAGTAAAGAAGAGTTAGAACCTCTTAAAGAGATATTGAAAAGCCAAACTATTGGTATAAAGGTGGAAAATAATCAAGACCCTAAAGCAGCTACAGTGGAGAATTGCCAATATTTTATGACTCTAGTGAAAGAATTACAAATACCAATAAGTTTTGTTTTTGATACTGCTAATTGGGCCTTTATCAACCAAGACCTATACCAAGCGGTAAATAACTTAGCTTGTGATACCACCTACCTTCACTGTAAAAATTTTATACAGGTAGCTGGAAAGCCCCACCTCTCGAAGAGCCTCTTCGAAGGAGAGATTAATCTGACTGATTTGTTAAAGAGTTTCTCTAATTGTGAGTATCTAGCTCTAGAATACCCCACAGAGTTGGAGATATTAAAAAGGGATGTTCAACGTTTAATCTCTATCAGTAATAGTCAAAACTTTTAATGAAAAGGCTTTAAAAAGATGTTATAATAAGTCTGTATGAATTCGAGTAGAAAAGAGGTATATTCTTGATTATTCTCGATAAAAAAAGTTATGACCTCCTCTTTTACCTATTGAAATTAGAGGAACCTGAAACAGTTATGGCAATTGCCAACGCACTTAATCAGTCTAGACGTAAAGTGTATTATCACTTAGAGAAGATAAACGATGCACTGCCTAGCGATGTGCCTCAGATTGTTAGTTATCCACGTGTAGGAATCTTGCTAACAGAAAAACAAAAAGCAGCCTGTCGTCTTTTATTAGATGAAGTGACTGATTATAGTTACGTCATGAAAAGTAGTGAGAGGTTGCAGCTGTCTTTAGTATCTATCGTAGTAGCTAAGGACCGCGTAACGATTGATAGGTTGATGCAACTAAACGATGTTTCTCGAAATACTATCTTAAACGATTTAAACGAATTAAGAAGTGAGTTAGCAGAGAAAGAATATAATTTACAGTTACAATCAACAAAATGTCGTGGTTATTTTTTAGATGGTCACCCATTGTCCATTATCCAGTACTTATATAAGCTCTTAGATGATATCTACCATAATGGAAGTAGTAGTTTTATAGACCTTTTTAATCATAAACTGTCTCAAGCTTTTGGTGCCAGCACTTATTTTTCTAAAGAGGTTCTTGATTATTTTCATCATTATCTCTTCATTTCTCAACGAAGTCTAGGTAAGAAAATCAACAGTCAAGATGGTCAGTTTATGATTCAGATTTTGCCTTTTATACTAATGGCTTATCGTAAGATGCGATTAAGTCCTGAAGTACAGACCTCTCTTAATAGTGATTTTAGCTTGGTTTGGCAACGTAAGGAATATGAGATTGCTAAAGAGTTGGCTGATGAGCTGGAAGAAAATTTTCAGTTATCACTGGATGAGATTGAAGTGGGACTAGTAGCCATGCTTATGCTTAGTTTCCGCAAGGACCGTGACAATCATTTAGAGAGCCAGGATTATGATGATATGCGAGCTACTCTAACCAGTTTTTTGAAAGAATTGGAAGAACGATATCACCTTCACTTTGTTCATAAAAAGGACTTACTAAGACAACTTCTTACTCACTGCAAGGCACTCTTATATCGTAAACGTTATGGTATTTTTTCTGTTAATCCTTTAACAGAGCATATTAAAGACAAATATGAAGAACTTTTTGCCATAACCTCGTCTTCTGTAAAGCTTTTAGAGAAAGCTTGGCAAATCAAATTGACCGATGATGATGTAGCATATCTAACGATTCATTTAGGAGGGGAACTTCGTAATAGTCAACAATCTCCTAATAAACTTAAGTTAGTTATTGTATCTGATGAAGGAATAGCGATTCAGAAACTTCTTTTAAAGCAATGTCAACGCTACTTAACAAATAGTGATATAGAAGCTGTTTTTACAACCGAACAGTATCAAAGTGTGAGTGATCTTATGCATGTAGATATGGTTGTCTCTACTAGTGATGCTTTAGAATCTCGTTTTCCGATGTTAGTAGTTCACCCTGTTTTGACAGATGATGATATTATTCGCTTGATTCGCTTTTCTAAAAAAGGTAACTGTGCAAATAGTAATCAATTTACCAATGAACTTGAAAAAACAATTGCTCAATATGTCAAGGAAGATAGTGAACGCTACGTGCTGAAATCTAAGATTGAGAAACTTATTCATCAAGAATTGCTCCAAGACGTCCTTCCCCTTCAAAGTACAGTTTGTTAAAATATAATTTTATGGTAGCCTCTCAGCTTTTCTGAAGACAGAAAAAGAAGCTGGGGCTTTTTTGGTGCTTTTAAACAATGTGCTAGATATTTAATCGCAATGAGTTCCTCTATGACATGATAATTAAAGTTGAGAAAGCTAGTACTTTTAATGGGAGTACTTTTTATTTGTGCTTATTTTAATTAAAATTATGAGTCTAATTTGGAACAGACAGCCCAGTTTTGAACACATAAATGTGTGACACTTGGTCTTTTTTTCAAAAGTATTTGAACTTATACTAGTAGATGTAAGAAACAATTAATCAGGAGGAAATAAAATGCCTAACGTTAAAGATATTACTAGAGAATCATGGATTTTATCAACATTCCCAGAATGGGGTACATGGCTAAACGAAGAAATTGAAGAAGAAGTTGTTGCTGAGGGCAACTTTGCAATGTGGTGGTTAGGAAACTGTGGTGTTTGGATTAAAACACCAGGTGGTGCTAATGTTGTTATGGACCTATGGTCAAACCGCGGTAAATCAACAAAAAAAGTAAAAGATATGGTTCGTGGACACCAAATGGCTAATATGGCAGGTGTTCGTAAACTCCAACCAAACTTACGCGCACAACCAATGGTTATTGATCCATTTGCTATTAATGAATTGGATTACTATCTTGTTTCACATTTCCACAGTGACCACATTGATATCAACACTGCGGCAGCCATTATTAATAATCCTAACTTAGACCATGTTAAATTTGTTGGGCCATATGAATGTGGTGAAATTTGGAAAAAATGGGGAGTTCCAGAAGAACGAATCATCGTGATTAAACCAGGTGAATCATTTGAGTTTAAAGATATCAAAGTTACTGCTGTTGAATCATTTGACCGTACTTGCTTGGTGACACTTCCAGTAGATGGTGCAGAAGAACATGATGGAGAACTTGCTGGTTTAGCCGTGACTGATGAAGAAATGGCTCGTAAAGCAGTTAACTATATTTTTGAAACACCAGGTGGAACAATCTATCATGGAGCTGACTCACATTTTTCAAATTATTTTGCTAAACATGGTAAAGACTACAAGATTGACGTAGCTATTAACAACTATGGTGATAACCCAGTTGGTATTCAGGATAAAATGACTTCAATCGATCTTCTTCGTATGGCAGAAAATCTCCGTGCCAAAGTCATTATTCCTGTACACTACGATATCTGGTCTAACTTCATGGCTTCTACAGACGAAATCTTACAATTGTGGAAAATGCGTAAAGAACGCCTTCAATATGACTTCCATCCATTTATTTGGGAAGTTGGAGGTAAATACACTTATCCACAAGATAAAGATAGAATTGAATACCATCACCCACGTGGTTTTGATGATTGCTTCGAACAAGAATCAAATATTCAATTTAAAGCACTTCTATAATGGCTAATGAGAGACTGTATGTCGCATGATATGCAGTTTTTCAATTTTAAAATATGTTACTAAAATCACAATTAAGATTAGGAGAAATAATGTCAGAATTTGATACAAAATCATATTTAGAAAAACTTGATGCATGGTGGAGAGCAGCTAATTATATTTCTGCAGCACAAATGTATCTAAAGGATAACCCTCTCTTGAGACGAGAGCTGGTTGAAAACGACTTAAAGGTTCATCCAATTGGTCACTGGGGCACTGTACCTGGACAAAATTTTATCTATGCTCACTTAAATCGCGCTATTAATAAATACGATTTAGACATGTTCTATATTGAAGGTCCAGGTCATGGTGGTCAAGTTATGGTATCTAATTCATATTTAGATGGTTCATATACTGAATTAAACCCAAATATTGAGCAAACAGAGGATGGCTTTAAGCAGTTATGTAAAATCTTCTCTTTCCCATGTGGAATTGCATCCCATGCTGCACCAGAAACACCAGGGTCAATTCATGAAGGCGGTGAACTTGGTTACGCACTTTCTCATGCGACAGGTGCCATCCTAGACAATCCAGATGTTATTGCTGCGACTGTTATTGGTGATGGTGAAGGTGAAACAGGACCACTTATGGCTGGTTGGCTATCTAATACCTTTATCAATCCAGTAAATGATGGTGCTGTTCTACCAATCTTCTATTTAAATGGTGGTAAAATCCATAACCCAACTATCTTTGAACGTAAGACAGATGAAGAATTATCTCAGTTTTTTGAAGGATTAGGTTGGAAACCTATTTTTGCAGATGTTGTTGAACTCTCTGAGGATCATGCGGCTGCTCATGCTTTGTTTGCAGAAAAATTAGATCAAGCTATTCAAGAGATTAAAACCATTCAATCAGAAGCACGACAAAAACCAGCAGAAGAAGCTATCCAAGCAAAATTCCCTGTCTTAGTTGCACGTATTCCTAAGGGTTGGACTGGTCCAAAAGCTTGGGAAGGAACACCAATTGAAGGTGGCTTCCGCGCTCACCAAGTACCAATTCCAGTAGATGCCCACCATATGGAACATGTTGATTCTCTTTTGTCATGGCTTCAATCATACCGTCCAGAAGAATTATTTGATGAAAATGGTAAAATCGTTGATGAGATTGCTGCTATTTCACCAAAAGGTGATCGTCGCATGTCCATGAATCCAATAACCAATGCTGGTATTGTTAAAGCAATGGATACAGCAGATTGGAAGAAATTTGCTCTTGATATTAATGTTCCAGGTCAAATTATGGCACAAGATATGATTGAATTTGGAAAATATGCAGCAGATTTGGTAGATGCTAATCCAGATAATTTCCGTATTTTTGGTCCAGATGAAACGAAATCAAATCGTCTTCAAGAAGTGTTTACACGTACTAGCCGTCAATGGCTTGGTCGTCGTAAACCAGATTATGACGAAGCTTTAAGTCCAGCTGGACGTGTTATTGATTCCCAATTGTCTGAACACCAAGCAGAAGGTTTCTTAGAAGGTTATGTTTTAACTGGTCGTCACGGCTTCTTTGCTTCATACGAATCATTCCTTCGCGTTGTAGATTCAATGGTAACACAACATTTCAAATGGTTACGTAAATCAAAAACACACACAACATGGCGTAAAAATTATCCAGCGCTTAACCTAATTGCAGCTTCAACTGTTTTCCAACAAGATCATAATGGTTATACTCACCAAGATCCAGGTATTTTAACTCATTTAGCTGAAAAAACACCTGAATACATTCGTGAATATTTACCAGCAGATACTAACTCACTTCTAGCTGTTATGGATAAAGCGTTTAAAGCTGAAGATAAAATTAATTTAATTGTGACATCTAAGCACCCTCGTCCACAATTTTACTCTATTGCTGAAGCAGAAGAGTTAGTGGCAGAAGGATATAAGGTGATTGACTGGGCTTCAAATGTGTCGCTTAATCAAGAGCCAGATGTTGTCTTTGCTGCGGCGGGAACAGAACCTAACTTAGAAGCTTTGGCAGCTATTAGCATTCTTCATAAGGCTTTCCCAGAACTTAAGATTAGATTTGTTAATGTATTAGACATCCTAAAACTTCGTCATCCTTCACAAGATGCTCGCGGTTTATCAGATGAAGAGTTTAACAAAGTCTTTACCACAGATAAACCTGTTATTTTTGCTTTCCATGGTTATGAAGATATGATTCGAGATATTTTCTTTAGTCGTCACAATCATAATTTGCATACGCATGGTTACCGTGAAAATGGTGACATCACAACACCATTTGATATGCGCGTGATGTCAGAATTGGACCGATTCCATCTGGCACAGGATGCAGCTCTTGCTTCTTTAGGAAATAAAGCACAAGCCTTCAGTGATGAAATGAATCAAATGGTTGCTTATCACAAAGACTATATTCGTGAACACGGAGACGATATTCCAGAAGTACAAAATTGGAAATGGGAAAATATCAAGTAGTCACTTTTTTCAGGCCTATACTTACAAACAAAAACACTTTTAGATTTTTTCTAAGGGTGTTTTGTTATTTTATAGAAGAATGACCGCTTTTTCAAAAGTATTAAGTGGTCACTTTTAAAGTTGTAATATTAATACTAATAAGTCTTTAAATAATTCAATAATGCCATAACAATAATGGTGTGGGCTAATTAAAATATCTCTAAGCAAAGGTGTTGACATAAAGAGACCATACATGATATTATAGTTATGTTCTGTTTCGGCAGTTTATTTTTTTGAGTAAAAAAGTGACTACCCTTTTACGATAACTTAACGTCACTTTATAGATAAGACACATAACCTTAAAAATAAGATACGAAATTTTTAGTAGGAGATAAGAATGACAAATATTTTAGAAGTGAAGAATTTAACCAAAATTTTTGGGAAAAAGCAAAAAGCTGCTCTTGAAATGGTTAAGCAAGGAAAAAGTAAGACAGAAATTCTTGAAAAAACAGGAGCGACTGTAGGTGTCTATGATGCGAGTTTTGAAATAAAAGAAGGCGAAATTTTCGTTATCATGGGACTTTCTGGTTCAGGAAAATCAACTTTAGTTCGGATGTTAAACCGTTTGATTGACCCATCATCAGGAAATATCTATTTAGATGGTAAAGATATTGCAAAGATGAATGTAGAAGATTTACGTAACATTCGTCGTCATGATATCAACATGGTTTTCCAAAATTTTGGTCTTTTCCCACATCGTACAATTTTAGAAAATACAGAGTTTGGGTTAGAGATGCGTGGTGTTTCTAAGGAAGAACGTACAACGTTAGCTGAAAAAGCTTTGGACAATGCAGGTCTATTACCGTTTAAAGATCAGTACCCCAGTCAATTATCAGGAGGAATGCAACAGCGTGTTGGTTTAGCACGTGCCCTTGCTAACAGCCCTAAAATCCTTCTGATGGATGAGGCCTTCTCAGCTTTAGACCCATTAATTCGTCGTGAAATGCAAGATGAGCTTCTTGATCTTCAAGACACGAATAAACAAACTATTATTTTTATCAGCCATGATTTGAATGAAGCGTTACGTATTGGTGATCGTATTGCTCTGATGAAAGATGGAGAAATCATGCAGATTGGTACAGGAGAAGAGATTTTGACTAATCCGGCTAATGATTTTGTTCGTGAGTTTGTTGAAGACGTTGATCGCTCAAAAGTGTTAACTGCTCAAAATATTATGATAAAACCTTTAACAACTGTTTTAGAAATTGATGGCCCACAAGTTGCTTTAACAAGAATGCATCGTGAGGAAGTCTCAATGTTAATGGCAACGAATCGTCGTCGCCAACTTCTGGGATCCCTAACTGCAGATGCTGCAATTGAAGCTCGTAAGAAAGATTTGCCGCTTTCTGAAGTGATTGATAAAGATGTTGTAACGGTCTCAAAAGATACAGTTATTACAGATATCATGCCTTTAATTTATGATTCATCTGCTCCGATAGCCGTTACTGATGATAATGATAGACTCCTAGGGGTTATCATTAGAGGACGTGTGATCGAAGCACTTGCTAACGTTCAAGATGAAACAGTAGTAGAATCGCCAAAAGAAACGGTAGAAGCTTAATAGAGAGGACAAATCATTTTGGAAAATTTATTACAACATAAGTTACCGGTCGCACCATTTGTAGAGTCAACGACCAATTGGATTACGAAAACTTTTTCTGGTTTATTTGACTTTATCCAGACAATCGGTAATGCATTGATGGATTGGATGACAAAAACATTACTATTCATTAATCCTTTACTTTTTATTGTACTAATTACAATTGCTGTATTTTTCTTAGCTAAGAAAAAATGGCAATTACCGACATTTACTTTCATTGGTTTGCTATTTATCTATAACCAAGGGCTGTGGGAACAGTTGATTAATACTTTTAACTTGGTTTTAGTAGCAAGTTTAATTTCTATTATTATTGGTGTACCACTAGGTATTTGGATGGCAAAAAGTGATAAAGTTAAACAAGTTGTTAATCCAATTCTTGACTTTATGCAAACTATGCCGGCATTCGTTTACCTTATTCCTGCAGTAGCCTTCTTTGGTATCGGTATGGTACCAGGTGTCTTTGCCTCTGTTGTATTTGCTCTGCCTCCAACAGTGCGCTTTACTAACTTGGCTATTCGTGAAATCCCACTTGAATTAATAGAAGCATCTGATTCATTTGGTTCAACAGTTAAGCAAAAATTATTCAAAGTTGAACTACCACTTGCTAAGAACACTATTATGGCAGGAATCAATCAAACTATGATGTTGGCTCTTTCTATGGTGGTTACAGGATCTATGATCGGTGCACCTGGACTTGGTCGTGAGGTGTTATCGGCGCTTCAACATGCTGATATTGGTACAGGATTTGTTAGTGGTCTATCGCTAGTTATTTTAGCAATCGTGTTAGACCGTGTTAGTCAATTCTTTAATTCCAAACCGGGTGAGAAGCAAGCTAAAACATCAAAAGTTAAAAAATGGGTAGGTTTAGGGGCCCTGGCTCTCTTCATTCTAGCAGCTCTTGGTCGCATTGTTGTCAATATGACTTCAGGAAATGAAGCCAAAGGTCAAAAAGTGAAGATAGCTTATGTCCAATGGGATTCAGAAGTTGCTTCAACCAACGTTATTGCTGAAGTTTTAAAATCTAAAGGATATGATGTTGAATTGACACCACTTGACAATGCGGTCATGTGGCAAACAGTCGCCAATGGGAATGCTGATTTTACAACAAGTGCTTGGTTACCAAAGACCCACGGGCAATATTTTAATAAATACAAAAATAGTTTAGATGACTTAGGTCCTCACGTTGAGAACGTCAAAATAGGTTTAGTTGTTCCTAAATACATGAACGTAAATAGTATTGAAGAATTATCAAATCAAGCAGATAAACAAATTACAGGTATCGAACCAGGTGCAGGTATTATGAAGTCTGCTAAACAATCCCTTAAAGATTATCCAAACCTTTCAAGTTGGAAGTTGTTATCAGCATCAACAGGAGCTATGACAACAACCTTAGGGAAGGCTATCAAAAACAAAGATCAAGTAGTCATTACAGGTTGGTCACCTCACTGGATGTTTGCTAAGTATGATTTAAAATACCTTAAAGATCCTAAGAAATCATTTGGTGGTGAAGAACATATCAATACAATAGCACGCAAGAATTTGAAAAAAGATATGCCAAAAGTATATAAAATTATCGATAAGTTCAAGTGGACTAAAGAAGATATGGAATCTATCATGTTAGATATGGATAAAGGTATGGAGCCTGCTAAAGCAGCTCAAAAATGGATTAAAAACCACAAAAAAGAAGTTTCAGAGTGGACTAAATAGTATAGAAAAAAACACGTCTCTTTTAGAGCGTGTTTTTTAATGTGACTTAAGTCGTTTTAGCTATTTAATATAAGTTTTATATTATTTTAATACATCAAAAGTGAGAGAATGAAAGAAATGGCAGGTTATAAAGTATTACTAAGCTAAATTCTCAAAGTAAGTTCCACCTCTAGTAGAAATGGAATTTAGTCTGATAAAAACCAATAAAAACCAACGAAAATCCGTCTCAGACTAAGTTCCGTTGGTTTTTATAATACTTGATTTCATAGGTTTTCAGAGTTAAAAATCGCAAAAAAAGGGTACAAGAAAACATCCTCATCTGAAAGCGTTTCAGATTAAGTTCCGCTATGGTTGAAGTTAGTGTGA
>NODE_3_length_154200_cov_8.599787
[truncated: 1,725,126 more chars]
