# Supplementary material for: Genomic profiling of Streptococcus agalactiae (Group B Streptococcus) isolates from pregnant women in northeastern Mexico: clonal complexes, virulence factors, and antibiotic resistance
Source: PeerJ. 2025 May 22;13:e19454. doi: 10.7717/peerj.19454 (PMC12103846; doi:10.7717/peerj.19454)
Supplement: Supplemental Information 3 [file peerj-13-19454-s003.zip]

Archive with 78 entries (77 files):
- Metadata PRJNA892112/
- __MACOSX/._Metadata PRJNA892112
- Metadata PRJNA892112/48 Px1875.fasta
- __MACOSX/Metadata PRJNA892112/._48 Px1875.fasta
- Metadata PRJNA892112/09 Px0685.fasta
- __MACOSX/Metadata PRJNA892112/._09 Px0685.fasta
- Metadata PRJNA892112/51 Px1890.fasta
- __MACOSX/Metadata PRJNA892112/._51 Px1890.fasta
- Metadata PRJNA892112/37 Px1673.fasta
- __MACOSX/Metadata PRJNA892112/._37 Px1673.fasta
- Metadata PRJNA892112/28 Px1495.fasta
- __MACOSX/Metadata PRJNA892112/._28 Px1495.fasta
- Metadata PRJNA892112/18 Px1186.fasta
- __MACOSX/Metadata PRJNA892112/._18 Px1186.fasta
- Metadata PRJNA892112/45 Px1808.fasta
- __MACOSX/Metadata PRJNA892112/._45 Px1808.fasta
- Metadata PRJNA892112/23 Px1327.fasta
- __MACOSX/Metadata PRJNA892112/._23 Px1327.fasta
- Metadata PRJNA892112/46 Px1841.fasta
- __MACOSX/Metadata PRJNA892112/._46 Px1841.fasta
- Metadata PRJNA892112/.DS_Store
- __MACOSX/Metadata PRJNA892112/._.DS_Store
- Metadata PRJNA892112/39 Px1720.fasta
- __MACOSX/Metadata PRJNA892112/._39 Px1720.fasta
- Metadata PRJNA892112/27 Px1486.fasta
- __MACOSX/Metadata PRJNA892112/._27 Px1486.fasta
- Metadata PRJNA892112/35 Px1582.fasta
- __MACOSX/Metadata PRJNA892112/._35 Px1582.fasta
- Metadata PRJNA892112/40 Px1754.fasta
- __MACOSX/Metadata PRJNA892112/._40 Px1754.fasta
- Metadata PRJNA892112/19 Px1205.fasta
- __MACOSX/Metadata PRJNA892112/._19 Px1205.fasta
- Metadata PRJNA892112/25 Px1367.fasta
- __MACOSX/Metadata PRJNA892112/._25 Px1367.fasta
- Metadata PRJNA892112/31 Px1514.fasta
- __MACOSX/Metadata PRJNA892112/._31 Px1514.fasta
- Metadata PRJNA892112/44 Px1783.fasta
- __MACOSX/Metadata PRJNA892112/._44 Px1783.fasta
- Metadata PRJNA892112/41 Px1756.fasta
- __MACOSX/Metadata PRJNA892112/._41 Px1756.fasta
- Metadata PRJNA892112/38 Px1718.fasta
- __MACOSX/Metadata PRJNA892112/._38 Px1718.fasta
- Metadata PRJNA892112/50 Px1888.fasta
- __MACOSX/Metadata PRJNA892112/._50 Px1888.fasta
- Metadata PRJNA892112/32 Px1546.fasta
- __MACOSX/Metadata PRJNA892112/._32 Px1546.fasta
- Metadata PRJNA892112/43 Px1781.fasta
- __MACOSX/Metadata PRJNA892112/._43 Px1781.fasta
- Metadata PRJNA892112/24 Px1356.fasta
- __MACOSX/Metadata PRJNA892112/._24 Px1356.fasta
- Metadata PRJNA892112/33 Px1571.fasta
- __MACOSX/Metadata PRJNA892112/._33 Px1571.fasta
- Metadata PRJNA892112/29 Px1500.fasta
- __MACOSX/Metadata PRJNA892112/._29 Px1500.fasta
- Metadata PRJNA892112/26 Px1430.fasta
- __MACOSX/Metadata PRJNA892112/._26 Px1430.fasta
- Metadata PRJNA892112/17 Px1184.fasta
- __MACOSX/Metadata PRJNA892112/._17 Px1184.fasta
- Metadata PRJNA892112/30 Px1503.fasta
- __MACOSX/Metadata PRJNA892112/._30 Px1503.fasta
- Metadata PRJNA892112/36 Px1600.fasta
- __MACOSX/Metadata PRJNA892112/._36 Px1600.fasta
- Metadata PRJNA892112/21 Px1239.fasta
- __MACOSX/Metadata PRJNA892112/._21 Px1239.fasta
- Metadata PRJNA892112/22 Px1249.fasta
- __MACOSX/Metadata PRJNA892112/._22 Px1249.fasta
- Metadata PRJNA892112/20 Px1207.fasta
- __MACOSX/Metadata PRJNA892112/._20 Px1207.fasta
- Metadata PRJNA892112/49 Px1884.fasta
- __MACOSX/Metadata PRJNA892112/._49 Px1884.fasta
- Metadata PRJNA892112/34 Px1574.fasta
- __MACOSX/Metadata PRJNA892112/._34 Px1574.fasta
- Metadata PRJNA892112/42 Px1757.fasta
- __MACOSX/Metadata PRJNA892112/._42 Px1757.fasta
- Metadata PRJNA892112/47 Px1872.fasta
- __MACOSX/Metadata PRJNA892112/._47 Px1872.fasta
- Metadata PRJNA892112/10 Px0688.fasta
- __MACOSX/Metadata PRJNA892112/._10 Px0688.fasta
