# Supplementary material for: Genomic profiling of Streptococcus agalactiae (Group B Streptococcus) isolates from pregnant women in northeastern Mexico: clonal complexes, virulence factors, and antibiotic resistance
Source: PeerJ. 2025 May 22;13:e19454. doi: 10.7717/peerj.19454 (PMC12103846; doi:10.7717/peerj.19454)
Supplement: Supplemental Information 3 [file peerj-13-19454-s003.zip › Metadata PRJNA892112/39 Px1720.fasta]

>scaffold1.1
TAAGCTGTTTTTAACACAGCTAACATCTCTTCAAAAGTAGTGCGCTGAACACCAACAAGGCGCTTAAATCGTACATCAGTTAATTGTTTGCTTGCTTCATAATTCATAGAACTATTGTACCATATTTTGTTTCGCAGGAAGTCTAATAAAAAAAGATATTTTTTATAAAAATATTGAAAAAACATCAGATGAATAGTATTATTTAATCATAAAAGCGTTTACAAAATACAAGGAGGGTTCTCTCATGGAGAAAACAATGGATATGGAACAACGTGAAGAAGTTGTATCTTATAACCGAGCGAAAGTATGGCAGTTAGTTATGTTTGCCATGAACAATGCTTCTACAAATATATACTTATTTACGTTTATGTTTGTTACCTATTTCTCAACTGGCGTTCTTGGCTCGGCAGCCATTTTTGTCAGTCAAATTATGGGTTATATCCGTATTTTTGATGGTTTTATTGATCCAGCTATTGGTATTATGATTGATAAAACTGATACAAAATTTGGTAAGTATCGTCCTATTTTGATTATTGGGAACGTTATTACGGCTTTGTCATTGATTTTTCTTCTTGCATTGAGAGGTGTCGATGAAAATATTCGTTTCCCATTATTTATCCTTGTTCTAATTATCCATAAAATTGGATACTCAATGCAACAGACAATAACTAAAGCAGGGCAAACAGCACTGACAAATGACCCTAAGCAACGTCCTATTTTTAATATCGTTGATGCAGTTATGACAACATCATTAATGACAGGCGGTCAGTTTGTCGTTTCAGTTTTCTTAGTACCAAAATTTGGTAATTTTACACCTCAATTCTTCAATGTCCTTATTTTTGGAACAATTCTTATTTCAGCTATTTTAGCAATCGTTGCAATTATTGGGATTTGGGCAAAAGACAGAAAAGAATTCTTTGGTTTAGGAGAGAATACCCAAAAGACTGCTCTAAAAGATTACTGGAAGGTGTTGAAAGGAAATAAACCGCTTCAGATATTATCCATTGCTGCAGCTTTGGTAAAATTTGCCATCCAATTCTTTGGCGATTCCGTTGTTATGGTGCTATTGTTTGGTATTTTATTTGGTAATTATGCTTTATCAGGACAATTCTCACTTCTTTTCATTGTTCCTGGTGTTATTATTAATATTTTGTTCTCAACAATTGCTCGTAAAAAAGGTCTTCGTTTTTCATATGTCAGAGCAATTCAGATCGGTATGATTGGTTTACTTGCTTTTGGTGCAGTTCTTTACGTTGGTAAGCCTGGTGACCTTAGTTTAACAAGCCTAAATCTTTATACTATTTTATTTATCGTTACTAATATTATTGCGAGATACGCTTCACAAGCACCTGCTAGTTTAGTATTGACTATGGGAGCAGATATTTCTGACTATGAAACTTCTGAATCCGGTCGTTATGTATCAGGAATGATTGGAACTATCTTCTCCTTAACAGATTCGATTGCTTCTTCATTTGCTCCTATGGTAGTAGGTTTTGTGTTAGCAGGAATTGGATTTTCAAAATCATTTCCAACTATCGAAACACCACTGCCCCCTGATTTAAAAATGGCAGCTATTAGTATCCTTGTGGCCATTCCATTTATAGCTTTGTCTATAGCTCTTCTTTTAATGAAATTTTACAAACTAGATAAAGAAGAAATGGTTCGTATTCAAGAGAAGATTCAAGTTATGAAAGCAGCAACTACTAAGGAACGTGCTAAAGATATTGCTCGTAATGTTCCTTTGACAGATATGGATTATGTTGATGTAACAAAATATCCTATTGATAAAGATTAAAAAGTTTAGCTGCTCTTCAATAGAGCAGCTATTTTGTTAAATAAGAGCTACCATTGGAGGATTCTTATGGCAAAAATTATTTCATTAGGTGAGGTTCTTTTGCGATTATCTCCACCTCAATATCACACACTGATGCAGGCTAATCACCTAAAATGCCAATTCGGTGGTTCAGAACTTAATGTCTTAGCAAGCCTTGCTCAACTAGGTTACCATGTAGGATTGGTCTCAGCTTTGCCTGATAATGATTTGGGCAAGATGGCAAGTCAATTTATATTGTCACAGCAAATTAGTCCAGCTGCTATAATTAAAAAAGAAGGACGACTAGGAATTTATTACTATGAACAAGGATTTTCGGTAAGAACAAATAAGGTTATCTACGATCGTAACTATTCATCTTTTTGGGAAAGTACCTTGAGTGATTATGATTTTACTTCTATTTTTAAGGGAGTGGATTGGTTTCATGTTTCTGGAATTACTCCAGCACTAACCAAGGACTTATATGAGGTGACTCGGTTCCTTATGACAAAAGCTAAAGAAGGAGGTGTAAAAGTATCGATTGATCTCAATTTTCGTGAGAGTTTATGGTCATCTTTTCAAGAGGCACGTGAGCAATTATCGCCACTATTAGGATTATTAGATGTTTGCTTTGGCTTAGAGCCGATTTATTTAGCTGGCGAAAGTGAAGATTTAAAAGATGAGTTGGGCTTATCCAGACCTTACCTTGATATTGAATTACTTGAAAAGATAACCCAAAAGATTGTCCAAGAATATGGGTTAGACTATATTGCCTTTACTCAAAGGGAAATGGAATATACTAATCAGTATATGTTAAAATCATATTTGTATCATAATAATATGTTATATCAAACTGATAAAACTGGCGTTGAAGTATTAGATCGTGTGGGGACAGGAGATGCCTTTGCTGCAGGTTTAATTCATGCGCTTCTGGAAAAAGAAACTCCTCAAAGGGCCTTAGAAATAGCTATGGCTACATTTAAATACAAACATACCATTCAAGGAGATATCAATATCATGACACGAGATGATATTGCTTACCTCATTGAAAAAGAAACAAATGATATTAAACGATAGTGTAAAAGGAGAGTGTATGTTATATCCATTATTGACAAAAACAAGAAATACTTATGATTTAGGCGGTATTTGGAACTTTAAATTAGGAGAACATAATCCAAATGAATTACTACCTTCAGATGAAGTCATGGTTATCCCGACTTCATTTAATGATTTGATGGTAAGTAAAGAAAAACGTGATTATATAGGTGATTTTTGGTATGAAAAAGTCATTGAAGTACCTAAAGTATCAGAGGATGAAGAGATGGTGCTGCGTTTTGGCTCAGTGACACATCAAGCTAAAATTTATGTTGACGGTGTATTGGTAGGAGAGCATAAGGGAGGTTTTACTCCTTTTGAAGTTCTTGTTCCTGAATGTAAGTATAATAATGAGAAAATTAAGGTATCAATTTGTGCTAATAACGTTTTAGACTATACCACGCTTCCGGTCGGAAATTATAGTGAAATCATTCAAGAAGATGGTAGCATTAAGAAGAAAGTACGTGAGAATTTTGATTTCTTCAATTATGCAGGTGTGCATCGTCCTCTTAAGTTGATGATACGTCCTAAAAATCATATTTTTGATATTACAATTACAAGTCGTCTATCAGATGATTTACAGTCAGCAGATTTACATTTTTTAGTGGAGACTAATCAAAAGGTTGACGAAGTTAGAATTAGCGTTTTTGATGAAGATAACAAACTAGTGGGTGAAACGAAGGATAGCAGATTATTTCTTAGTGATGTCCATCTTTGGGAAGTTTTAAATGCCTATCTGTACACAGCGCGTGTTGAAATTTTTGTTGATAATCAACTCCAAGATGTCTATGAGGAAAATTTTGGTCTTAGAGAAATAGAAGTGACAAATGGTCAATTCCTATTGAATCGCAAACCTATTTATTTTAAAGGATTTGGTAAACATGAAGATACGTTCATTAATGGCAGAGGTTTGAATGAAGCTGCTAACTTAATGGATTTGAATCTTTTGAAGGATATGGGGGCAAACTCTTTTAGAACATCCCATTATCCTTATTCTGAAGAAATGATGCGTTTAGCAGATCGAATGGGAGTGTTAGTGATAGATGAGGTTCCAGCAGTAGGGTTATTTCAAAATTTTAACGCTTCCTTAGATTTGTCACCAAAAGATAATGGTACGTGGAATTTGATGCAAACAAAAGCGGCGCATGAACAAGCTATCCAAGAATTAGTGAAGCGTGATAAAAATCATCCTAGCGTCGTGATGTGGGTAGTCGCTAACGAACCGGCTAGTCATGAAGCGGGAGCACATGATTATTTTGAGCCATTAGTAAAACTTTATAAAGATTTAGACCCTCAAAAACGTCCTGTCACCTTGGTTAATATTTTAATGGCAACCCCAGATAGAGACCAAGTGATGGACCTGGTTGATGTTGTCTGCCTTAATCGTTACTATGGTTGGTACGTTGACCACGGTGATTTAACAAATGCAGAAGTAGGTATAAGAAAAGAGTTATTAGAATGGCAAGATAAATTTCCTGACAAACCAATTATCATAACGGAGTATGGCGCTGATACGTTACCGGGATTACATTCTACTTGGAATATTCCATATACAGAAGAATTTCAATGTGATTTTTATGAAATGAGTCATCGTGTTTTTGATGGTATTCCTAATTTAGTTGGTGAGCAAGTCTGGAATTTTGCAGACTTTGAAACTAATCTGATGATACTTCGTGTACAGGGGAATCACAAAGGTCTCTTTTCAAGGAATCGCCAGCCGAAACAAGTCGTCAAAGAATTTAAAAAACGCTGGATGACTATTCCTCATTACCATAATAAAAAAAATAGTGTAAAATAGGGGTAGTTATTTTAGAAGAGGTGATGATATGGCTAGACCCTTAGTAGAACAAACAGCAGATCGTCTATTGCATTTAATTTTAGAAAGAGAATACCCTGTTGGTGCTAAGCTCCCCAATGAATATGAATTAGCAGAAGATCTAGATGTTGGTCGCAGCACAATCCGAGAAGCAGTCAGAAGTTTAGCAACGCGTAATATTTTAGAAGTCAGACAGGGCTCTGGAACATATATTAGTTCTAAAAAGGGTGTTTCTGAGGATCCATTAGGGTTCTCTCTAATAAAGGACACAGATAGGTTGACATCAGATCTCTTTGAACTACGCCTTTTATTGGAACCTCGAATAGCAGAGCTGGTAGCTTATAGAATTACAGATGATCAGTTACAATTACTCGAAAAGCTTGTTGGAGATATTGAAGATGCTGTTCACGCAGGCGATCCGAAACATTTACTTTTAGACGTGGAATTTCATTCCATGCTAGCTAAATACAGTGGTAATATTGCAATGGATAGCCTTTTGCCAGTCATCAACCAGTCAATTCATCTGATAAATGCGAATTATACAAATCGTCAGATGAAGTCGGATAGTTTAGAAGCACATAGAGAAATTATCAAAGCAATCCGAGAAAAAAATCCAGTAGCTGCACATGATGCTATGCTTATGCATATCATGAGTGTTAGACGTTCAGCATTGAAAGCTTAATATAAGAAGAAAAATAGCTATTCTTGAATAGCTATTTTTTTAGTATTCTTCTTGACAATTCATCAGATGACTTATTTAATATAGTTAAAGATAACGGTTACATTTTGGGAGGTATTATGTTAAATCAATTGAAAAACAACTATTTCTTTGCTGTTATTCGAGGGAAATCATCTGAGGATGCGCTCGAAATCGCAAAGCATGCTATTTTGGGTGGTATTCGGAATATTGAAGTAACTTTTTCGACTCCTGAAGCAAGCAAAGTCATCAAACAATTATCAGATGACTTTAAAAATAATAAAGAAATTATTGTGGGGGCCGGAACGGTCATGACAACTGAACTTGCTAAAGAGGCTATTGATGCTGGAGCTAAATTTTTGGTTAGCCCACACTTTGATTCAGATATTGCTAATTTAGCTAATGAAAACAAGGTTTATTATTTCCCAGGCTGTGCAACGGCAACAGAAATCGTGGTAGCTAGAAAGTATAAATGTCAGATTATAAAGCTTTTTCCAGGTGGAGTTGTGGGTCCAGGTTTTATCAAAGATATTCATGGTCCTATTCCAGATGTTGATTTAATGCCATCAGGTGGCGTCTCTGTTTCAAATGTAGTTGAATGGAGAAAAGCAGGAGCAGTTGCGGTTGGTGTTGGCTCAGCATTATCTAGTAAAGTAGCCACAGAAGGCTATGATAGTGTTACTAAAATAGCTAAACAGTTTGTTTCTGCACTTGATTAGTGAGTAAGAGAAGAATATGGCGTTTAATACTGAAACATTTATGTTAAAAAATCAAGCAGCTATACAGCTGTATGAAGAGGTCAAGAGACAACCTATTTTTGATTATCATTGCCACTTAGATCCAAAGGACATTTTTGAAGATCATATTTTTGATAATATTGTGGATTTGTGGCTTGGTGGTGACCACTATAAATGGCGTCTTATGAGGGCTAATGGTATTTCTGAAGCAGAAATTACAGGTCCAGCATCCAACCTTGAGAAATTTAAAGCATTTGCTAGAACACTAGAAAGAGCATACGGTAATCCTGTTTATCATTGGTCTGCTATGGAATTGAAAAATGTCTTTGGTGTTAATGAGATTTTGACAGAATCAAATGCTGAGGAAATTTATCATCGTTTAAATCATTTCTTGAAAGAGCATAAAATAAGTCCTAGACGTTTAATTGCAGATAGCAAAGTTATGTTTATTGGTACTACAGACCACCCTCTTGATACTCTCGAGTGGCATAAAAAGTTGGCTGCTGATGAGAGTTTTAAAACAGTTGTTGCTCCGACATTTAGGCCAGATGAAGCTTTTATTGAACATCGACATTTTGTTGATTTTATTACTAAACTGGGTGACATTACTCAAAAAGAGATTACAGATTTTTCAACATTTATAGCAGCAATGGAAGAACGCATTGCGTATTTTGCTCAAAATGGTTGTAGGGCTAGCGATATCAGTTTTACGGAAATCGTCTTTGAACAAACTGATGAATTGGAGTTGAACGATTTATTTAATAAAGTTTGTGAAGGCTATATCCCAAATCAATCAGAAATCAGCAAATGGCAAACAGCTGTTTTTATGGAACTTTGCCGATTATATAAAAAATATGGTTTTGTAACACAGGTGCATTTTGGAGCTTTGAGAAATAATCATTCTACTATTTTTGAAAAATTGGGAGCTGACGTGGGTGTGGATTCACTTGGTGACCAAGTGGCTTTAACTGTTAATATGAACCGTTTATTGGATTCCTTGGTTAAAAAAGATAGTCTGCCTAAAATGATTTGGTATAATCTCAATCCAGCTTACAATATAGCAGTAGCTAACACTTTGGCAAATTTTCAAGCTAACGAACTTGGAGTGAGATCTTACCTTCAATTTGGTGCAGGTTGGTGGTTTGCAGATACTAAATTAGGGATGATTAGTCAAATGAATGCCTTAGCAGAGCAAGGCATGTTGGCGAATTTTATTGGTATGTTAACAGATTCTAGAAGTTTTCTATCTTATCAACGTCATGACTATTTTCGACGTATTTTATGTACCTACTTAGGAGAATGGATTGAAGAAGGAGAAGTTCCAGAAGATTATCAAGCTTTAGGAAGTATGGCTAAAGACATCGCTTATCAAAATGCAGTTAATTATTTTAAGAACTAAAAAGGAAGAGTGAAATCATGGAAATGTCATTTAGGTGGTATGGTGAAGACGACCCCGTTACTTTAGAAAATATTGGTCAAATTCCAACAATGAAAGGGATTGTTACAGCGATATACGATGTACCAGTAGGAGAAGTTTGGTCACGTGAGCGCATTCAACAGCTGAAAGAAAAGGTAGAGGCAGCAGGGCTTAAAATTTCGGTTATCGAATCAGTACCTGTTCATGAAGATATCAAATTGGGACGTCCAACACGTGATCTCTTGATTGATAATTATATTCAAACCGTCAAAAATTTGGCTGCGGAAGGTATTGATACTATTTGTTATAATTTTATGCCAGTATTTGACTGGACACGCACTGATTTAGCATATCAATATCCAGATGGTTCCACAGCTTTGATATTTGATGAGACGGTTTCTAAAAAAATGGATCCAGTAAACGGTGAATTATCTTTGCCAGGATGGGATGCCAGCTATAGTAAAGAAGAAATGAAGGCTATCATGGATGCCTATGCTGAAATTGATGAGGAAAAACTTTGGGAAAATCTCACTTATTTTATTAAACGTATTATTCCTGAAGCGGAAGCCGTAGGCGTTAAAATGGCCATTCATCCGGATGACCCACCATATTCTATTTTTGGTTTACCTCGCATTATTACTGGGTTAGAGGCTATTGAGCGTTTTGTGAAATTGTACGATAGTAAAAGTAATGGCATCACTTTATGTGTGGGTTCTTACGCTTCTGATCCCCAGAATGATGTTTTAGAGATTTCGCGACGTGCTTTTGAGTTAGATCGTGTAAACTTTGTTCATGCTCGCAATATTAAATTAGGTGATGGAAAGTCATTTAAAGAATCGGCTCATCCATCAGAATACGGGTCAATAGACATGTATGAAGTTATTAAGTTATGCCATGAATTTGGGTTTGAGGGTGCTATTCGACCTGACCACGGGCGTATGATTTGGGGAGAAACAGGTCGTCCAGGATATGGCCTATACGATAGAGCTTTAGGAGCCACTTACGTTTCTGGTTTATACGAAGCTGTGATTAAAGGTTCAAAATAAGGCGATGCTTCCAAATTTCTCCTGTTCCAATCTCCTGAAAGAGAAATTTGGAAAGTTATTATCATAATATGATTGTACTTAGCTAAGAGTAGAATACTTATAGAAGTTAATGAGAGGAATAAGATGTCAAAAACAATTACATTTACCAATAAAGTTGTCGTCATAACAGGTGCAGGCGGTGTTCTCTGTGGTTATATGGCTAAAGAATTTGCGAAAGCAGGCGCTAAAGTGGCATTATTAGATTTGAATCAAGAAGCTGCTCAAACATTTGCTGATGAAATTGTAGAAGAAGGTGGTATCGCTAAGGCTTATAAAGCTAACGTTTTGTCTAAAGAAAACCTTGAAGAAGTGCATCAAGCCGTTTTAGAGGATCTTGGACCAACTGATATTTTAGTTAATGGTGCAGGAGGCAACAATCCTAAAGCTACAACTGATAATGAATTTCACGAATTAGACTTACCTTCAGAAACAAAAACCTTCTTTGAGTTAGATGAAGCTGGTATTAGCTTTGTTTTTAACTTAAATTATTTAGGAACATTATTGCCAACGCAAGTATTTGCCCAAGATATGGTTGGACGTGAAGGAGCGAATATTATTAATATCTCTTCAATGAATGCTTTTACCCCTCTGACCAAAATACCAGCTTATTCTGGAGCTAAAGCAGCTATTAGTAACTTCACACAATGGCTAGCTGTTCATTTCTCAAAAGTTGGTATCCGTTGTAATGCTATTGCACCTGGTTTCTTGGTAACAAATCAGAACCGAAGCTTGTTATTTACTGAGGACGGTCAGCCAACTGCGCGTGCTGAGAAAATTCTTAATAATACACCAATGGGAAGATTTGGAGAAGCAAGTGAGCTGATTGGCGGATTGTTCTTTTTAGCAGATGAAAAATCATCAAGTTTTGTTAATGGCGTTGTCCTTCCGATTGATGGTGGATTTGCTGCTTACTCTGGTGTTTAATTTACAAGATAATAGCCACTTAACACATAAGAGATTATTGAGTTGAGTGGTTTTTTAAGGAAATTTGTTTAATGATCTTACCACTAAATGATGGGTAGGTTGCTAATTGGAAAATCCTCATAAGTTAGATAAATTTAGAAACTGGAGATAATATGGTAGATACAAATCACAAAATCGCTTTTTGCATAGATTCTGATGGTTGCGCAATGGATACAATGACATATAAGCATCAACTCTTTTTTGGTCCAATTGCTGCAGATATATTTGGGATATCAGAACAAGAAAGAACAAGTTTTTTAAAAGAGTGGGATAGAGTCAATCTTTATTCAAGAACTCGTGGAGTTAATCGGTTTGTGGGATTGGTTATGGGCCTTGAGTTTGCCGGAGTAGAACATATTGATAAATTAAAAGAATGGGTCGAAACAACAGACTCATTGTCCAATAATTCCTTAGAGTTAGCGCTTGCCAACGATTTTAGTAGAGATTTAGAGAAGGCTTTAGAATGGTCCAATGAAGTGAATCGCCAAATCAAAAATTATGAGGGAGATTCTTTAGCGTTTTCAGGTGTGTTAGAAAGTTTAGAACGATTAAGTCAATTTGGTAATGTTTATGTCGTGAGTTCTGCTAACAAGGAAGCTGTTTGGCAAGAGTGGGAAGAACAGGGATTGCTAAAGTATGTTGATGATATCTATTGTCAAGATAGAGGTAAAAAAGAAGATGTTATCGCCACTTTAATTGCAAGTGGTTACTGCCGTGAAACTATTTTGATGGTAGGAGATTCCCTGGGTGATCTGGCTGCAGCAGAACAAAATGGTATTGCATTTTACCCAGTACTTGTTGGTAAGGAAGTCAAATCATGGGAAATTCTTAGAGAAGATATTGGTGAAGCTTTTGCAAAAGGTCAATTCGAACAGCAAAGGCAAAAAGAATCTATTAATACCTTTTGGGCTAATTTAGATAACTAATAGAAAGGATAGGCTATGACACATTTAGTTGACTTAACAAAGAAACCCTTCAATCTAAATCAAGAAGCAATTGAGTGGATTGAAAAAACAATTAATGAGATGACATTGGATGAGAAAATTGGGCAACTTTTTTTCAATATGGGAGCTAGTCGTTCAGAAGAATATTTAACAGATGTTTTGGATCGGTATCATATTGCTGCTGTTCGCTATAATAGAGGTAGTTCAAGTGAAATCTATGATCAGAATTTAATTTTACAGACAAAGTCGAAATTGCCGATGTTGATTGCTGCAAATACAGAAGCTGGTGGAGACGGTGCTGTCACGGATGGAACTAAAGTTGGCGATGAAATAAAAGTGGCTGCTACAAATGATCCGAAATATGCTTATGAAATGGGAAGAATCGCAGGGATGGAGGCATCTGCTGTGGGTTGTAATGCTTCATTTTCTCCAATTGTAGATTTGACACGTAATTGGCGTAATCCTATCATAGCTAGTCGAAATTGGGGTGCTAACGTTGATCAAATTATTTCACTTTCAAAAGAGTATATGAAAGGAATCATGCAATATAATATTGTACCTTTCGCTAAACATTTTCCAGGGGATGGCATTGATGAGCGTGATCATCATTTGTCATTTGCTTCCAATCCTATGAGTAAAGAGGAGTGGATGTCGACATTTGGCCGCATTTATGGTGAATTGGCTGACGCAGGTTTACCAGGAGTCATGGCAGGTCACATACATTTACCAAACGTTGAAAAAGAAATGCATCCAGAGCGAGACCTTGATGATATGTTACCAGCTTCATTGAATAAAACACTTTTAGATGAGTTATTGAGAGGAGAGTTAGGTTATAATGGAGCTATTGTAACGGACGCTTCTCATATGGTTGGAATGACTGCTTCAATGGCAAGGAGAGATTTGTTGCCAACGGCGATTGAAGCAGGTTGTGATTTATTCTTATTCTTTAATGACCCTGATGAAGACATTCAATGGATGAAAGAAGGTTACGAAAAAGGTATTCTAACAGAGGAACGTCTCCATGACGCTTTACGTCGTACTCTCGGTCTAAAAGCGAAATTAGGCTTGCATAACTATGAGGGACGTCGCCAAGAACTCTTTATGCCTAAAGATAAGGCTATGGCTTTAATCAACACATTAGAGTCGCAAAAAATAGCTGATGAAGTTGCTGATAAAGCAGTAACTCTGGTAAAAGATAAACAAAAAGATATCTTTCCAGTAAATCCAGAACGTTATCGTCATATCTTACTTGTTAACGTTGAAGGATATAAGGGAGGTTTTGGTGCGATGATTGCTGGAAACAAGCAACGTGCATCGGATTACATGAAAGAGTTACTTGAGGCACGTGGCCATGAAGTAACTGTCTGGGAGTCTACCGAAGAGCGTATTATGAAATTGCCACAAGAGGAGCGGGTAGCAGCTATCGCTAATGTTTACGCACAAAAACAGCCAATCGCAAATCTAACAGAACACTATGACTTGATTATTAACTTGGTAGATGTCAATGCTGGAGGAACAACACAACGTATTATTTGGCCAGCAGCTAAAGGCACCCCTGATCAGCCTTTTTACGTTCATGAAATACCATCTATTGTGATTTCAGTACAACATGCATTTGCTTTAGCAGATATGCCACAGGTAGGGACTTATATTAATGCTTATGATGGGCTTCCTAGCACGATAAGTGCAGTAGTTGCGAAATTGGCTGGAGAATCAGAATTTACAGGAGTTTCACCAGTAGATGCTTACTGTGGTTTAATTGATACACATTTATGGCGCCAATGCTAATAGAAACAAGATGATGTACTTTTATGTAACATAAAAAAAGAGCTTAAAGCTCTTTTTTTATCCTTCAAAATAGAGTAGTTCCTTGGGTGTTTTGGTAAATACTTCAAAGCCGGTTTTAGTCACATAACCGCAGTCTTCAATTCGCACACCAACTTTATCTGGTATATAAATACCTGGTTCAACAGAGAAGCACATGCCTTCTTGAATCTCCATATCGTTACCAGCCATAATAGATGGAAATTCATGGACATCCATACCTAATCCATGACCAAGGCGGTGGTTAAAGTATTGTCCATAACCAGCCTTTTCAATAACATTTCTTGCTGCTGCGTCAACTTCAGAAGCAAGGACTCCTGGCTTAATAAAATCAATAGCCGCTTGATGTGCTTCAAGACATAAATGGTAAATATCTTTTTTGAATTGATCAGGTTTCCCCACTGCTACTGTACGGGTCATATCTGACGTATAACCTAGTGTTTCTACACCTAAATCAAATAATAACAAAGCATTATTTTCGATTTTATTAGTTCCTGGGATACCATGTGGATTTGCTGCATTATTGCCAGTCAAAACCATAGTGTCGAAACTCATTTTATTGATACCTTGTTTTTTCATTTCAAATTCGATTTGAGCGATAATATCGGTTTCAGTGTTGTTTAGCGAGATATTGTCAAATCCAACTTGAACAGCTTTATCAGCAAATTCTCCAGCGACTAACATTTTCTCAATTTCATCTCGTGATTTAATTAGGCGCATGTTTTGAATATAAGGTGTTAGGTTTTCAAAATGACCATCAAAAACGGTTTGGAGACCTTGGAATTTAGTAACATTAAGATTATCAAATTCGGCTAGAACTTTAGAAACAGAAAAGGATGGTAAGTTGCTAGCTATTTTTTGCCAAGGATTTTCTGAATCTATGTAACCAAAGACGGGAAATGGTACACTTTGTTTTGCACGCGATACTTCTAGTGCTGGTACAAATAAAATAGGATCGCGATCTTCATAGACAAATAAAAACATTTGTCTTTCATGGGGATCGCAAAAGAAACCTGTTAAATAGTTGACTGTCACAGGATCAGAAAAGACAGCAAGTTCAGCTTGGACTGAATGTAAGTGATGGCGTATACGATTAAGTTTTGACATAATAACCCTTCTTCCTAAAAGGAACTTAGTCTAGTTAGGCTAGTTTCTTATGCCTATTATTTTTCCAAAAAAATAGGAAAAAATCAAGTTTAGTTAGTATTTTGAAAGTTTTTCATAAAAAAGCTTTATAAAAGCTTGAAAGTGTTTCCAAAAGGTGATAAAATATCAGTGAAAGCGTCATTTTCAAATAGAAAGGAAGTTAAATCAATATGAATACAGATGATACGATTACGATTTATGATGTTGCCCGTGAAGCAGGTGTTTCGATGGCAACTGTTAGTCGTGTGGTAAATGGAAATAAAAATGTCAAGGAAAATACACGTAAGAAAGTCCTTGAAGTTATTGATCGTCTTGACTATCGTCCAAATGCTGTGGCGCGTGGTTTAGCAAGTAAAAAAACGACAACTGTTGGTGTTGTCATTCCTAATATCGCAAATAGCTACTTTTCAATTTTAGCGCGTGGTATTGATGATATTGCAGCAATGTACAAATATAACATTGTCCTTGCTTCAAGTGATGAAGACGATGATAAAGAGGTTAATGTTGTTAATACTTTGTTTGCTAAGCAAGTAGACGGTATTATTTTTATGGGACACCACTTAACTGAAAAGATTCGTGCAGAGTTCTCTCGTTCACGCACACCGATTGTTTTAGCAGGTACTGTGGACCTTGAGCATCAATTACCAAGTGTTAATATCGATTACAAAGCAGCAGCAGTTGATGTTATTGATATTTTAGCTGGCAATCATAAAGACATTGCTTTTGTATCAGGACCACTTATTGACGATATTAATGGCAAGGTTCGTTTGGCAGGATACAAAGAAGGTCTCAAGAAAAATGGCTTAAACTTTAAAGAGGGGTTGGTTTTTGAAGCCAACTACCGTTATGCTGAAGGCTTTGCATTAGCTCAACGCGTGATTAATGCTGGAGCAACAGCAGCATATGTTGCTGAGGATGAGTTAGCGGCAGGTTTGTTAAATGGTCTTTTTGAGGCAGGTAAACGTGTTCCTGAAGATTTTGAAATTATCACAAGCAATGACTCGCCAATCGCACAATATACACGTCCTAACTTAACTTCTATCAGTCAACCGGTCTATGATTTGGGTGCTGTTAGCATGCGTATGCTAACAAAAATTATGCACAAAGAAGAGTTGGAAGAAAAAGAAATAGTGCTTAATCACGGGATTGTTAAACGTGGCACAACAAATAATTAGTGTTAGAGTATGTTATTTGAAAAATAGTGGTAGAATGGTAGTAGCTTAGCGCTTAACTTTCTGATACTTAACATGATATATTGAGAGGATTAGGGTAGCTTAGCTTCCTAATCTTTTTTTAGAGGTGTAATATGACAAATGAATTGATAATGCAAGCTTTTGAGTGGTATTTACCTAGTGATGGGAATCACTGGAAGAAATTAGAGGAGTCTATATCAGACCTTAAAAAACTTGGAATTAGTAAAATCTGGTTACCACCAGCATTTAAGGGAACTAGCAGTGATGATGTAGGATATGGTGTTTATGATCTCTTTGATTTAGGAGAATTTGACCAGAATGGAACAATTAGAACAAAATATGGTAGGAAAGAAGAGTATCTAAAGCTTATTAAGTCGTTAAAGGCAAATGGCATTAAACCGTTTGCAGATATCGTTCTTAACCATAAAGCCAATGGTGATCATAAAGAAAAATTTCAAGTCATCAAAGTCAATCCTGAAAATCGTCAAGAAGCATTAAGTGAACCCTATGAGATTGAAGGATGGACGGGATTTGATTTCCCAGGTAGACAGGGTGAGTACAATGATTTTAAATGGCACTGGTACCACTTTACTGGTTTAGATTACGATGCTAAAAATAATGAAACAGACATCTTTATGATTGTAGGCGATAATAAAGGTTGGGCAGACGATGATTTGATTGATGATGAAAATGGTAATTTCGATTATCTCATGTACAATGACATTGATTTTAAGCATCCTGAAGTTATAAAAAACTTACAAGATTGGGCTAAGTGGTTTATTGAAACTACAGGCATTGAAGGTTTTCGTTTGGATGCTGTGAAACATATCGATTCTTACTTTATTCAAACTTTCATTAATGATATTCGTACAAAAATAAAACCCGATTTAGAGGTCTTTGGCGAATATTGGAAATCTGACCAAACATCAATGAAGGACTATTTAGAGGCAACACAATTTCAATTTTCTCTTGTTGATGTTACCTTACATATGAATTTTTTTGATGCCAGTCACCAAAACCGTGATTTTGATATGCGAACAATTTTTGATGATAGTCTTGTTATTGATAATCCTGAGTATGCTGTTACATTCGTAGAAAATCATGATACGCAAAGTGGACAAGCTCTAGAAAGTAGAGTGGAAGATTGGTTTAAACCTTTAGCTTATGGCTTGATACTTTTACGCCAACAAGGGACTCCATGTCTTTTTTATGGTGATTACTATGGCATTCAAGGAGAATTTGGTCAACCATCCTTTAAAGAGGTTATTGATAAAATGGCTGAGCTACGCCAAAACTATGTATTTGGCAAACAAGTCGATTATTTTACGCATTCAAATTGTATTGGTTGGACTTGTCTTGGGGATGAGGAACATAATTCTTGTTTAGCTGTGGTCCTAACAAATGGTGATCAGGGATGGAAACATATGGAAGTAGGGGAAATTTATGCAGGCAAAACGTTTGTTGATTATTTAGGTAATTGTGAACAAGAGGTTGTTATAGGAGATGATGGTTGGGGTGATTTTTTAGTTGAATCTGCGTCTATCTCGGCTTGGGTTCCTAAAATAGAGGAAGCTAACTGATAAATCAGGTGAAAAAAAAGGTAAAATGAGATATAATAAGACCTATGAAAGTTTTACTGTATTTAGAGGCTGAAGAATACTTGAAAAAGTCAGGTATCGGTCGTGCTATCAAACATCAAGAGAAAGCTCTTCAAATTGCTGGGATAGATTATACCACTAATCCTACAGATGACTTTGACCTTGTTCATATGAATACCTATGGTATTAGAAGTTGGCTTTTGATGAGTAAAGCTAAAAAAACTGGGAAAAAAGTAATTATGCATGGCCATTCCACTGAAGAGGACTTTAGAAATTCTTTTATTGGCTCAAATTTAGTATCCCCGCTTTTTAAATGGTACCTTTGCCGTTTTTATCAAAAAGCAGATGCCATTATAACCCCAACTGATTATTCTAAACAACTAATAAAAGCATATGGCATCAAGAAACCAATTTTTGTTTTATCTAACGGGATTGATCTAAGTCGCTATCAGAGGTCAGAAAAGAAAGAATCTGCATTTCGTCACTATTTTCACTTAAGTAAGGATGATAAAGTTGTTATGGGGGCCGGTCTTTATTTCATGCGTAAGGGAATTGACCAATTTGTTGAAGTAGCTGCAAAAATGCCTGATATTCGTTTTATTTGGTTTGGAGAAACAAATAAATGGGTTATTCCTCGAAAGGTTAGGCAAATCGTTACCAAGCAACATCCCTCAAATGTTACTTTTGCTGGTTACATAAAAGGTGATGTTTATGAAGGTGCCATGAGTGCTAGCGATGCTTTCTTCTTTCCGAGTCGTGAAGAGACAGAAGGGATAGTAGTTTTAGAGGCTTTAGCTAGTCATCAGCATGTGGTTTTAAGAGATATCCCTGTGTATCACGGTTGGGTGACCGAAGACAGTGTTGAATTAGCGACTGATGTTGATGGTTTTGTTGAAAAGTTGGATAAAGTCTTATCTGGTAAGAGTGATAAGATTAAAGAAGGTTATCATGTGGCTGAGAGTCGAAGTATCGAACGAATTGCCCATGAATTGGCAAGTGTTTATCAAAAAGTAATGGAGTTGTAAGATGCGTATAGGTCTATTTACAGATACATACTTCCCCCAAGTTTCGGGAGTTTCAACAAGTATCCGCACTTTAAAGGAAGGGTTGGAGAAGGAAGGACACGAAGTTTATATTTTCACAACTACCGACCGTAATGTCAAACGTTTTGAAGACCCTACAATTATTCGTTTACCAAGTGTCCCTTTTATTTCTTTTACGGATCGTCGAGTAGTTTATAGAGGTTTAATTTCTGCTTATAGGATAGCTAAAGACTACGAACTTGATATTATTCATACTCAAACAGAATTCAGCTTAGGGCTTTTAGGAAAATTAGTTGCAAAAGCTTTAAGAATACCTGTTGTGCATACTTATCATACTCAATATGAGGATTACGTTGGTTATATCGCAAAAGGCAAATTGATTAAGCCAAGTATGGTCAAATATATCATGCGTACCTACCTAAGTGATTTGGATGGTGTCATATGTCCTTCTCGAATTGTTCTCAATCTTCTAGATGGTTACGGTGTCAAAATTCCAAAACAAGTTATTCCGACAGGTATTCCTGTTGAGAACTATCGTCGAGAGGATATCTCTGAAGAAACAATCAAGAATCTACGAACGGAGCTTGGACTTGCGGATAATGATACAATGCTATTGAGTTTATCACGGGTATCTTTTGAAAAAAATATTCAAGCAATCTTGATGCATTTATCAGCTGTCGTTGATGAAAATCCTCACGTAAAATTAGTGATAGTTGGAGATGGTCCTTATCTTTCAGATCTAAAAGAACTTGTTCACTCTTTAGAACTTGAAAATTCAGTTATTTTTACAGGTATGGTTGAGCATAGCCAAGTGGCTATCTACTATAAAGCATGTGATTTCTTTATTAGTGCTTCAACAAGTGAAACGCAAGGATTAACTTACATTGAGAGTCTGGCGAGTGGACGTCCAATCATTGCGCAAAGTAATCCTTATCTAGATGATGTTATTTCAGATAAAATGTTTGGAACTCTGTACAAGAAGGAAAGTGATTTGGCAGATGCTATCCTAGATGCAATAGCAGAGACACCCAAAATGACTCAAGAAGCTTATGAACAGAAATTATATGAGATTTCTGCTGAGAATTTCAGCAAGTCTGTATATGCTTTTTACCTAGACTTTCTGATTTCACAAAAAGCTAGTGTGAAAGAAAAAGTCTCTCTGACAATAGGAAATAAGGATAGCCATTCTACTCTTCGTTTTGTCAGAAAAGCGGTATATTTACCTAAGAAAGTTTTTACCTTTACAGGAAGAGCCTCTAAAAAAGTGGTAAAAGCACCTAAACGTCGTATTTCATCTATTCGAGATTTTTTAGATTGAGACGAATAAAATTAGTAAATGTCTTGAAATTATAAAAAATATTGTTATAATAAAAAATGAAGACATGTTAGGTTCTAATAGATTTTAAGAGCGAGCACTGGTTGGTGGAAAGAGTGCAATTAGAGAACTTAGTACTACTTCCTTGATTTTATGCAAACATAAAAGGGTGGTTCCCTTATCGCCACTAGAGGTCTGACACAAGTATACTCGAGTTTTTGTGTTGGATAAATTGAGGTGGAACCACGTAGTCTTTACGTCCTTTTGGATGTAAAGGCTCTTTTTTTATAAAAGAAGTGGTTGCATAAAAGAGGCAGATTGCTTTGCTAATGTTATACTTATTATCCCTAGCTAGGATAATGTGGAATTCAATCAAAGGTCAATCCCTTTGTTTATTAGTGAATTAATGTGTTTAGGAATTGGTATCATCCTAACAGTTATTAAGAAAAGGAGAACAAGATGATTAAAATCACTTTCCCAGATGGTGCAATTCGTGAATTTGAATCTGGCATCACAACATTTGAAATTGCACAATCAATTTCTAACTCTTTAGCTAAAAAAGCTTTAGCTGGTAAATTTAATGGTCAACTTATTGATACAACACGTGCTATCGAAGAAGATGGTAGTATTGAGATTGTAACACCTGACCACGAAGATGCTTTAGGAGTTCTTCGTCACTCAGCAGCGCATTTATTTGCTCAAGCTGCAAAACGCCTTTTTCCAGACTTATGTTTAGGTGTAGGTCCAGCTATTCAAGATGGTTTTTACTACGATACTGATAATAAATCAGGTCAAATTTCAAATGATGATCTTCCTCGTATTGAAGAAGAAATGAAAAAAATTGTTAAGGAAAATCACCCTTGTATTCGTGAAGAAATCAGTAAAGAAGAAGCGTTAGAACTTTTTAAAGATGACCCTTATAAAGTTGAATTAATTAGTGAACATGCTGAAGATGGTTTAACTGTTTATCGTCAAGGTGAATTTGTAGACCTTTGTCGTGGACCTCATGTCCCATCAACAGGACGTATTCAAGTCTTTCATCTTCTAAATGTCGCTGGTGCTTACTGGCGTGGTAACAGTGATAATGCTATGATGCAGCGTGTCTATGGTACTGCTTGGTTTGATAAAAAAGATTTGAAAGCATATCTTAAACGCCGTGAAGAAGCTAAGGAACGTGACCATCGCAAATTAGGTAAAGAACTTGATTTATTTATGGTTAATCCTGAAGTAGGTCAAGGATTGCCATTCTGGTTGCCAAATGGAGCAACTATTCGCCGCGAATTGGAACGTTACATTGTTGATAAGGAGATTGCTTCAGGTTATCAACACGTTTACACACCTCCGATGGCATCTGTTGAATTTTACAAGACTTCTGGGCACTGGGACCACTATCGTGAAGATATGTTCCCAACAATGGATATGGGAGATGGAGAGGAATTCGTTCTTCGTCCAATGAACTGCCCACACCATATTGAAGTTTATAAACATCATGTTCATTCATATCGTGAATTGCCAATTCGTATCGCTGAACTTGGTATGATGCACCGTTATGAAAAATCAGGGGCCCTCACAGGATTGCAACGTGTACGCGAAATGACACTCAACGATGCCCATATTTTCGTTACACCTGAGCAAATTAAAGATGAATTTCTTAAAGCTCTTAATCTTATAGCAGAAATTTATGAAGATTTTAACTTAACAGATTACCGTTTCCGCTTATCTTATCGTGACCCAGAAGATAAACATAAGTATTATGATAACGATGAGATGTGGGAAAATGCACAAGCTATGCTAAAAGAGGCTATGGATGATTTTGGATTAGATTATTTTGAAGCAGAAGGCGAAGCAGCCTTTTACGGTCCTAAATTGGATATCCAGGTGAAAACTGCTCTTGGTAATGAAGAAACACTATCTACTATCCAACTAGATTTCCTTCTTCCAGAACGCTTTGATCTCAAATACATCGGTGCAGATGGTGAAGAACATCGTCCAATTATGATTCACCGCGGTGGTATTTCAACAATGGAGCGCTTTACAGCTATTTTAATTGAAACTTACAAAGGTGCCTTTCCAACTTGGCTTGCTCCACAACAAGTTTCTGTTATTCCAATTTCAAATGAAGCCCACATTGATTATGCTTGGGAAGTGGCTCGTGTCCTTAAAGATCGTGGTATTCGTGCTGAAGTAGATGACCGTAACGAAAAGATGCAATATAAGATTCGTGCGGCTCAAACCCAAAAAATTCCATATCAATTGATTGTTGGTGATAAGGAAATGGAAGAAAAAGCCGTAAATGTGCGCCGCTATGGAAGCAAAGCGACTGAAACAAAATCTATAGAGGAATTTGTAGAAAGTATTTTAGCTGATATTGCAAGAAAATCTAGACCTGACGAAGTTAAATAAATTTTATTAGTCATTATAAAAATCATTAATAAATGATGTGAACTGATTACTGTATGATGCAGAATCAGTTTTTTAGATGCTAATTTTTTCTTTATGTTTAATTATAAGCTAATTATAGATAAATAATCTCATATAACATTCACAAAATTAGATTTTTTTGGTATAATTAATATGATTGACACATAAAGGAAAATAGTATTAATAAAAAGGGGTATGGAGCATTGCGAACAGTATTAGTAGTGCAAGGTGATGACGAAACAATAGAGTTATTAAGGTCGTATTTAGAGGGAGCTCTTTATAAGGTTGTGATGGCTAGTGATGGTGAGGAGGCTTTTTCTTTATTTCAGCAACATCAGATTGATTTAGCAATCATAGATATTACGCTACCTAAAATAGATGGATATGAGTTGACGCGACTCATTCGTCAAGATAGTCAGATTCCTATTATTATGCTAGCAGCTAAGACAACAGATATGGACAGAATATTAGGATTGAATATTGGAGCAGATGATTTTATCACGAAACCGTTTAATTCTTTGGAGGTTTTAGCTCGAATTAATTCGCAACTGCGTCGTTACTATGAATTCAATAGTCTTGCCAAACCTAAAAATCAATTTATAAAGATAGGGGAATTGGAATTAGATGAGGAACATGTTGAACTAACTAAAAATGGTAAACATATCAAGTTGACTGCTACAGAATTTAAGATTCTTCATATCTTAATGTCATCACCAGGAAGGATTTATACTAAAACACAACTCTATGAGAAGATTAATGGTAGGTATTTAGAAGGTGATGAGACAACGATTATGGTGCATATTTCTAATATCCGTGACAAAATCGAAGATGATAGTAAATATCCTAAATATATAAAAACACTTAGAGGAGTAGGATATAAAATCGAAAAACCGCAGTATCTTGTTTAAAAATATAATGGCTAGTAAGAGCCATTTTTTAGTGAAGATATTTCTTGGTTTTAAGCTTTCCTTTTTGCTATAATAAGTAAAATTGGAGGGGAGAGATATGGCAAAGACCGCTCTTAATATTCCTTTTACAGTTGAAGGGATAGAAAATTATTATCAAAATATAAAAATGATACTGTCTTTAGCAGATAAATGGAGCATACCTAAAGATGATCTATTACTTTTTTTAAAGGGCCTCAAGGCTATTGATGATATAAAAGTTGGCTCTCCTATTTTTAAGTATTTTTGGACTTCTTTAAGTTTACAAGCACCCCTCAAAGCTTTAGAATTCGTGTTAGAGCAGGCTAAAATGCCAACTGAATTGTCAGGAGAATTATCAGAAACACAATACTTGGTCGCACAGTTTTCAGATGAGTTAGCTCCACATGATGATTTCTGGATAGCCTTATCACAAGTTATTTATGATTCTTTTCCTGGGAATAGTCTAGCCGAAGATACTGTATTAAATAGGAAACTCCATCAATTCCGCTATTTGATTTCTAGTCAGCAAGCACAGTATGTTCGACGATACTTTAAAGATGTTGGTATGACTGATAGAGATGCTTTAGTAAACTACCTATCATGTTTAAGAGAACCAGATAGTATCGCCTACTATGAATCTGCTCGCTTGCATAATAAACGTCGGAGAAATGGTGAAATCTTTGGTTTCCCAGATGATGAGCCGGTTATTAATAGTAAGCTTTTAATTTCATTCCATACGGAATTTATTATTGATGACAAAGGAAACTTTTTAAACGAGATTGACGCAGAAGTAATAACACGTAATGGTATTATCAATGGAGCTAGCTTTAATTATGCTTTTAAAAATAATACACGTCATAAAGAATTAGATGTTGATCCTGTAAAGTTAGACCCAAAATTTCGAAACGATATGACTAGAGGTTATAGATCGCCAAATCTATCTAGAAGGAAATGGTTTTTCTTTAAAGAAGAGGATTACGATTGTAGTTATTTCAATAAAAAAGGATATTACGCATTTGGAAGGCGTAGTGCTAAGCAATCGGTTGATAAACAAGTCAAATACTTGAAGAAGGCTGTGCAGAAAATGCGCATCAACTGATACATATACTATTAAAAGATACCATAGTACTATGGTATCTTTTAATTTGAGGTATTAATGTCAAATGGTTTTTTATTGACCACATGTTTTTATAAACGAGTGGTCAAAATTGAAGAAGTATCTAGCTTATGTTAAAATATAATTGAATAATAGAAAGAAGGTGCTGTATGATTAAGAAAAATAAAGTTTTTTTAGGAGTTCTTTTAGTCCTTGTTGTTATCCTTGGAGGTGGTGTATTATTTTACCAATCACAATTCCAAAAGACAACTAATCAAGCGTTAGCTATTGCTTATAAAGATGCTAAAGTGGCTAAGAAGGATGTCATACATCAAAAAATTGACAAAGAATTTGAAAACTTTAGAGGGAGCTACGAAATTGAATTCAATACCAAAAGCGCAGAATACAGCTATCATGTAGATGTTAAGACTGGACAAATCCTTGAGCGGGACATGGATAATAATGGCTTTTCAAAATCGACTTCTCAGTCAAGTTCATCGTCAAGTCAAAAATCTCATAAAATAAGTCAAGAAGAAGCCAAAAAGATTGCATTTAAAGATGCTAATATAGAGGAATCAGAAGTCAGTAATCTTAAGATCAAAGAAGAAATTGAAAATGGAAAATCAGTTTATGATATTGACTTTGTGGACCTGAAAAATAAAAATGAAGTTGATTATCAAATTGATGCAGAAACTGGAAAAATCATTGAACGTTCTAGAGATCATATGAATGATTAATTTAAATAAGATATAAAAAAACGAAGGTCTAAAAGGCCTTCGTTTTAATTACTCAGTAGCTTGCTCCCAACGTTTTGAAAGTTTACGTGAAAAACTTGAGATGATAAAGTTTGTAATGAAATAGACAGCAGTTATAATAGCGTAGAGTGTAAAAACTTGTCCAGCTTCGAAATATCTTCCCATTAGAATTTGACTTTTTCCGAAGATTTCTTGAATAGCTATAACAGAATAAAGTAGTGATGTATCTTTTATAACCGTTACAAACTGAGAAATAATGGCTGGCAACATTTTGCGAAAAGCTTGTGGGAAAATAATAATAATGAAAACTTGCAAATAAGTGAATCCTTGAGAAAGTCCAGCTTCTGTTTGTCCTTTATCGACTCCATTTAAACCTCCCCGAATAATTTCTGCTAAAGCAGCGGAGGTAAAAATTGTAAACGAAGTAATACCAGCACTGACTGATTTCATCTGGAATACTAAGAAAATGATAAAAATCCAAAGTAGATTTGGAACATTTCTGACAAATTCGATATAGATACTAGCTATTAATTTCCAGATAGGATTTTTGCTATTTCTCATAATTGCTAATAGAGTTCCAAAAAACATTGATAGTAAAATGGAAATAAAAGATATATATAAGGTTAAACCGAACCCTTGAAGGAGAAATAGTATCTTTGTTAGTGTTAAGACTGATGACATATCAAACCTCCTTAAGAATAAGTTTTCTTATTTAATTCTTCTTGTTTTCTTGCCCAGCTTGCTAGTGGGAAACAAATAACAAAATAGAAGATAGCAGCTCCTGCAAAAGCTGGGATATAATTAGTCGTATCATAAGCCCAGGCCTTAGCTACAAACATGATATCGGCTCCAGAAATGATTGCTACGGTAGAGGTATTCTTGATTAGATTAACAACTTGGTTGGTCATTGGTGGTAAAATTGTTCTGACAGCTTGAGGCAAAATGATAAGTTGCATGGTTTGATTAGCTGTGAATCCTTGAGCTAAAGCAGCCTCTGTTTGTCCTTTAGGGACAGCTTCAATTCCTGAGCGAATAACTTCAGAAATATAGGCACCATGGTATAGTCCAACGCACAAAACGGCGGTGAAAAAAGCACTAATCATAACATGTCCATTACTAATGATTGCTAGTCCATAGTAGACAAAAACCATTTGAACTAAAAGAGGTGTGTTTTGAAAAACTTCAACATAGATACGTGATATCAACTTACCAACTTTACTTTTAGAAGTTGATAAACCACCAGAGAGAATTCCTAATATCAGAGCAAGTAGGAGTGCACCAAACGAAATACCTAGAGTATATAAGAAGCCTTTAAAGAATAGGTCGAAATGGTTAAAGAAAGCGCCCCACCTTGAAATGGCAAAAGGACTGATGTTTAATAAAGTCATAAAAAATCCTCCCTATTCTTTTTTTACTTTAGCGGGTTTAAGCTTAAATTTTTGATAAATGTGTTTTAAACTACCATCTTTTTCCCATGATACCAGTAACTTATTAACGTAGGGAATCAAGACTTTGTCCTGTTTACTGGTTGCAATACCGTATTCTTGCGTATTGAACCCTTCTTTTAATATGGTTGTATGAGGGCTAAGGTAGCCGCTAAGGATAGATTTATCAACTGAAAAAGCATCAATACGATTAGCGTACAGCGATATCGCTAATTCTGGGAAACTCCCTAATTGAGCATAGCTAAATTTTAGCTTGTGTTCTTTAGCATATTTTTCTAAATTGACTTTTGTAGTGGCACCTTGAGCCACACCAATGTGTTTACCATCCAATTCTTTTATAGTTTTGATATGACTATTTTTACGCACCAAAAATCCAATTTCATCGTGATAATAAGCTTTAGAAATATTATAGTTAGCTTTTCTTTCGGGCGTGATAGTGTATGTTGCGATTAGAATATCAATTTGCCCATTGTCCATCAGAGGCTCTCTGGTTTGTGCGGTTGTCGGTACAAAAACTGGTTTGACACCTAAGGATTTGGCAATTTTTTTGGCAATATCAATTTCCATTCCTTCGTATTGATTCGTCTCAGCATTATAATAACCAAAGTTAGGCACATCTTGTTTGACTCCAACTTTAAGGACGCCCGATTTTTTGATTTCTGATAATTGATTAGCTGACGTTGAGTTAGGATAAAATAACAGGAAAATAAAAATACAGGATAATAGATAGAACGTTAATCTTTTTCGTCTCAGCATATTTCGTCCTCCTAAAGGTCAGTACTGGTATGGTTGATAATGTTGCTTAAAAATTGTTTAGCACGTGGTTCTCTGGGATTATCAAAAAAGTCTTGTACATCTGTAGTATCCACTAAAATTTCCCCATCAGCCATAAAAATAATACGATCAGCAACTTCTCGTGCAAATCCCATTTCATGAGTTACAACGACCATATTCATTCCGTCATTTGCCAATTTTTGCATCACTGAAAGAACGTCTCCGATGGTTTCGGGATCAAGGGCAGAGGTAGGCTCATCAAAGAGGAGGAGTTTTGGATGCATGGCAAGCCCTCTAGCAATAGCAATTCTTTGTTTTTGACCACCTGATAGCATAGATGGGTAGGAATCTTTTCTTTCCCACATATTGACAAATTTTAAATATTTTTCAGCAATTTCCATAGCTTCTTTTTTAGATTGTTTTAATACTTTAATAGGAGCTAATGTAATATTTTCTAACACGGTTTTGTGAGGATAAAGGTTAAAATGTTGAAAAACCATACCAACTTCTTTACGGAGGTTGACCAATTCTTTAGATGAAATATTTGCTAATTCATGTCCATTCACGACCAAACTACCATCGTCAATAGATTCGAGAGCGTTCATTGTTCTAATAAGTGTTGATTTACCTGATCCAGAAGGTCCTAATAGAACAACCACTTGCCCTGGCTCTATTTCCAAATTAATCTGACGAAGGGCGTGATAATCTCCATAATACTTGTTAACATTCTTATAAGATATGAGTGACATAAGAACCTCCTAAAATAACAGTTTATTGTTAGGTTACCTAACATTATAGATAAGTGTATCACCTGTTTGTGAGCTTGTCAATAAATTCAGAATATTAAAGAGTAGGATTGATTTAAATATTGCTATTTTTAGAGCGGTATTTTTAGTAAAAATATTACGTTCTCGTATCATTTATTTTTCAGTTTAATAGGATGTATTGAAAGTTTCCAATTAACTAGGAAATCTGTTATAATTAGTGATAATAGTGGTGCTTTAGGCCCATATTATCATATTTTCGGTCACTTTTATTTTTCAGTTTATGAATGGAAGTGGGAGACCAGAAAGTAATAGAGGTAAAATATGAAAAAAATACTTATCGTTGATGATGAAAAACCAATTTCAGATATTATCAAATTTAATTTAACCAAAGAAGGATATGAGACGGCGACAGCTTTCGATGGCCGTGAAGCTTTAGTACAATATGCAGAATTTCAACCAGATTTAATCATTTTGGATTTAATGCTTCCTGAACTAGATGGTTTAGAAGTGGCTAAGGAAGTTCGTAAAACCAGCCATATTCCTATTATTATGCTTTCTGCAAAAGACAGTGAGTTTGACAAAGTCATTGGTTTAGAAATCGGTGCAGATGATTATGTTACTAAACCTTTTTCAAATCGTGAACTTTTGGCACGGGTCAAAGCACATTTACGACGTACTGAAAATATTGAAACAGCTGTAGCAGAAGAAAGTGCTCAAAATGCTTCTTCAGATATTACTATTGGTGAGTTGCAAATTTTACCAGATGCCTTTATTGCTAAGAAACGTGGCGAAGAAATTGAATTAACGCACCGAGAATTTGAATTACTTCACCATTTAGCGACACATATCGGACAAGTCATGACACGCGAACATTTATTGGAAACAGTTTGGGGATATGATTATTTTGGAGATGTCCGTACAGTTGATGTGACGGTGAGACGTTTACGTGAAAAGATTGAAGATACTCCTGGTCGTCCAGAATATATTTTGACTCGACGTGGTGTAGGTTATTACATGAAGTCTTATGAATAATAGTGCTGCAAATATTAGGTCGTTTGAGCTAGCCTTACTTTTTTTACTAGTTTTTGTTGCTGTTTATTTTGTTTATCTAGCGGTTAGAGATTTTAAAATGTCTAAAAATATCCGGCTTTTGAATTGGAAAGTCAGAGATTTGATAGCAGGAAATTATTCAGATAGTATTCTAATTCAAGGTGATGCAGATTTGGTAGAATTAGGTGAAAGTCTAAATGATTTATCTGATGTCTTCCGAATGGCACATGATAACTTAGAACAAGAAAAGAATCGCTTAGCAAGTATCTTAACTTATATGACTGACGGTGTGCTGGCTACAGATCGTTCAGGAAAAATCGTTATGATTAATGAGACAGCCCAACAGCAGTTCAATCTAGCATATGATGAAGCTTTATCAATGAATATTGTTGATATGTTAGGGTCGGGAAGTCCATATTCGTTCCAAGATTTAGTCTCTAAAACGCCAGAGGTAGTTCTTAATAGACGTGATGAAAACGGTGAATTTGTTACCTTACGGATTCGATTTGCTTTGAACCGTCGTGAAAGTGGTTTTATTTCCGGTTTAGTTGCAGTGTCACACGATGCTACTGAGCAAGAGAAAGAAGAGCGTGAAAGAAGACTTTTTGTATCTAATGTTTCTCATGAACTTCGTACACCTTTGACATCTGTAAAATCTTATTTAGAAGCTTTAGATGAGGGAGCGCTTAATGAAGAAGTTGCTCCAAGCTTCATTAAGGTATCTCTAGATGAAACAAATCGTATGATGCGTATGATATCAGATTTATTAAGTTTATCGCGCATTGATAATGAAGTAACGCATTTAGATGTTGAAATGACGAATTTTACAGCTTTCATGACCTCAATTTTGAATCGATTTGATCAGATTAGAAATCAAAAAACAGTCACAGGAAAAGTTTATGAAATTGTCAGAGATTATCCTCTTAAGTCAATTTGGGTGGAAATTGATACAGATAAGATGACTCAAGTGATTGATAACATTTTAAATAATGCAGTCAAGTATTCACCAGATGGTGGTAAGATCACAGTTAATCTACGCACAACTAAAACGCAGATGATTTTATCAATATCAGACCAAGGCTTAGGTATTCCCAAAAAAGATTTACCTCTCATCTTTGATCGTTTTTATCGTGTTGATAAGGCGAGAAGTCGTCAACAGGGTGGGACTGGACTTGGTTTGTCAATTGCAAAAGAAATTGTTAAGCAGCATAAGGGATTTATTTGGGCTAAGAGTGAGTATGGTAAAGGGTCTACTTTTACAATAGTCTTGCCTTATGATAAAGATGCTGTAACTTATGAAGAATGGGAGGACGTTGAAGATTAAAACATGTCAGAAATAGGATTTAAATATAGTATCTTAGCTTCAGGTTCAACTGGAAATTGTTTTTATATTGAGACACCCCAAAAACGTCTTTTAATTGACGCTGGTTTAACAGGCAAGAAAGTGACTAGCCTTCTTGCAGAAATTAATCGTAAACCAGAAGATTTAGATGCTATACTAGTTACCCATGAACATTCTGACCACATTAAAGGTGTTGGCGTATTGGCTAGGAAATATCACCTTGATATTTATGCCAATGAGCAGACGTGGAAAGTTATGGATGAGCGTAACATGTTAGGCAAAGTTGATGTTAGTCAAAAGCATGTTTTTGGACGCGGTAAAACCTTAACTTTCGGGGATTTAGATATTGAGAGCTTTGGTGTAAGTCATGATGCTGTGGATCCCCAATTTTACCGTATGATGAAAGATGATAAGAGCTTTGTGATGTTGACAGATACAGGATATGTTAGCGACCGAATGGCAGGCTTGATTGAGAATGCAGATGGTTATTTGATCGAGTCAAATCACGACATTGAGATTCTACGTTCGGGTTCTTATCCTTGGACACTTAAGCAACGTATTTTATCAGATAAAGGACATTTATCTAATGAAGATGGTTCAGAAACCATGATTCGCACTATAGGTAACCGTACTAAACACATCTATTTAGGACACTTGAGTAAGGAAAATAATATTAAGGAACTTGCTCACATGACTATGGAAAACAATTTAATGAGAGCTGACTTTGGTGTGGGCACAGATTTTTCTGTTCACGATACTTCACCTGATTCAGCTACCCCACTGACGAGGATTTAAGATTGAAAAAGATTTTTTACATTAGTTTAGGATTTATTAGTTTAGGGATAGGCATTGCAGGTATTGTCTTGCCGGTAGTTCCAACGACTCCATTAGTATTGCTTTCAGCTTTTTGCTTTTCGAGAAGCTCTGAAAAATTTGATATTTGGTTGCGTCAAACTAAAGTTTATAAATACTACGCTGCAGATTTTGTTGAAAGCAGAAGTATTGCCCCAGCGCGTAAAAAGTCAATGATTTGGCAAATTTATATCTTGATGGGAATTTCAATCTATTTTGCTCCTCTAATGTGGCTCAAACTGGGATTATTGATTGGAACTATTGTAGGAACTTATGTGCTTTTTTATGTAGTACCTGATAAAATTGATGAATAGTTAACAAGAGACTAGGTGTGTATCCTAGTCTTTTGTTGAATATTCAAATATGTAATTAAGGAAACGTTTTCTTTGGAAGATAGGTTTAACTTCCAAAATGTTTGATTATTTGTCAACTGTGGTATAATGGTATTTGTTTAATATTTTATCTATGATTGAAATCAAGGAGAAAAAAATGAAAGAATTAAGATCAAAGCTGGAAAAAGACTATGGTATTGTTTTTGCTAATCAAGAATTATTAGATACAGCTTTTACCCATACATCATACGCAAATGAGCATCGCCTCCTAAACATTTCACATAATGAACGTTTGGAATTTTTAGGAGACGCTGTTCTACAATTACTTATTTCACAGTATCTTTTTACAAAGTACCCTCAAAAGGCAGAAGGTGATTTATCAAAATTACGTTCAATGATTGTTCGTGAGGAAAGTCTTGCAGGTTTTTCACGTCTATGTGGCTTTGATCACTATATTAAACTTGGAAAAGGAGAAGAAAAATCTGGTGGACGTAATCGTGACACTATTTTAGGAGATTTATTTGAGGCTTTTTTAGGAGCTTTATTATTAGATAAAGGTGTTGAAGTGGTTCATGCCTTTGTTAACAAGGTAATGATCCCTCACGTTGAAAAAGGGACCTATGAGCGTGTTAAAGATTACAAGACAAGCTTGCAAGAATTACTTCAATCTCATGGGGATGTAAAAATAGATTATCAAGTTACTAATGAAAGTGGTCCAGCACATGCAAAGGAATTTGAGGTGACTGTATCTGTCAACCAAGAAAATTTGAGCCAAGGAATTGGACGATCAAAGAAAGCTGCTGAACAAGACGCTGCCAAAAATGCTTTAGCAACGTTACAATGAGGAAATCATGTTTTTAAAAGAAATTGAAATGCAAGGCTTTAAGTCCTTTGCGGATAAAACTAAGGTAGAATTTGATCAAGGAGTTACTGCTGTTGTAGGTCCAAATGGATCAGGTAAAAGTAATATCACAGAGAGTTTACGTTGGGCATTGGGAGAATCAAGCGCAAAAAGTTTACGAGGAGGTAAGATGCCAGACGTTATATTTGCTGGTACAGAAAATCGTAAGCCCCTTAATTATGCGCAAGTGAGTGTTACTTTAGATAATAGCGACCATTTTATCGAAAATATAGCTGACGAAGTTCGAGTTGAACGTCGTATTTTTCGAAACGGAGATAGTGAATATTTAATAGATGGACGCAAAGTTCGCTTACGTGATATTCATGATTTATTTATGGATACTGGATTAGGAAGAGATTCTTTTTCTATTATTTCCCAAGGACGCGTTGAAGCTATTTTTAATAGTAAACCAGAAGAGCGCCGTGCCATATTTGAAGAAGCCGCTGGTGTTCTGAAATACAAAACACGTAAGAAAGAAACACAATCCAAATTAGAACAAACTCAAGGGAACTTAGATCGCTTAGAGGATATTATTTATGAATTGGACATGCAAGTCCAACCATTAGAAAAACAAGCAAGTATTGCCAAGCGTTTTTTAGTATTAGATGAGGAACGACAAGGACTCCACTTATCTATTTTGATTGAAGATATTTTACAACATCAATCAGATTTAACTACTGTTGAGGAAAAGCTATTGACAGTAAGAAAAGAGTTAGCAACTTATTACCAACAACGTCAGTCCCTTGAAGATGAAAATCAATCGTTAAAACAGAAACGTCACCATTTATCTGAAGAAATTGAGGCTAAACAGTTAGCTCTTTTAGACGTTACAAAGTTAAAGTCAGATTTGGAACGCCAAATTGATCTGATTCGTTTAGAGTCAAACCAAAAGGCTGAAAAAAAAGAAGAGGCAGGTCAACGCTTAGCAGAGTTAGAAATTAAAGCTAAAGATTGTAGTGACCAGATTACCCAAAAAAATATAGAGTTAACTACTCTGTCGGAAAAAATAGCCCAAATAAGATCAGAAATTGTTAGTACAGAAAGTTCCTTGGAGCGTTTTTCAACTAATCCGGATCAGATTATTGAAAAACTTCGAGAAGACTTTGTTACCTTGATGCAAGAAGAAGCCGACACTTCAAACGCTTTAACAGCTTTACTAGCTGATATAGAGAATCAAAAACAAGCTTCTCAAGCTAAATCTCAAGAAATACAAGAAGTTAGCAAAAATTTAGAAGTATTAAAAAGTAACGCAAAGGTAGCATTGGAACGATTTGAGGCTGCAAAGAAGAATGTTCGTCAGTTATTATCTCACTACCAAGATTTAGGTCAAACCTTGCAAAATCTAGAAGGTGAGTATAAGAATCAGCAGTCAATTTTATTTGATCATTTAGATGAAATCAAATCAAAGCAAGCACGTATTTCGAGTTTAGAATCTATTTTGAAAAATCATAGTAATTTCTATGCTGGAGTGAAGTCAGTTCTACAGGCTAAGGACCAGCTTGGAGGTATCATAGGTGCTGTTAGTGAGCATCTTAGCTTTGACAAACATTACCAAACAGCATTGGAGATAGCTTTGGGAGGTAGCAGCCAACACATCATTGTTGAAGACGAGAGTGCTGCCAAACGTTCAATTGCTTTTTTAAAGAAAAACCGCCAAGGTAGAGCGACATTTCTGCCTTTAACTACAATAAAACCAAGAGAATTAGCACAACATTATCTCTCAAAATTACAAAGTTCTCAAGGGTTTTTAGGAATAGCTAGTGAATTGGTAACCTATGATCAACGCTTGTCAAACATTTTTAAAAATAACTTAGGGTTAACTGCTATTTTTGATACGGTTGATAATGCTAATGTAGCTGCGAGACAATTGAATTATCAAGTACGTTTAGTAACCTTAGATGGAACAGAGTTACGCCCTGGAGGGTCGTACTCAGGGGGAGCAAATCGTCAAAATAATACTGTTTTTATCAAGCCTGAATTGGATAATCTAAAAAAAGAATTGAAACAGGCACAAAGTAAACAATTAATTCAAGAAAAAGAAGTTGCCACATTGTTAGAGCAACTCAAAGAGAAACAAGAAACCTTAGCACAACTTAAGAATGATGGAGAACAAGCTCGTCTTGAGGAACAAAGAGCTGATATAGAGTATCAACAACTATCAGAAAAGCTTGCTGATTTAAATAAACTATATAATGGCTTGCAATTAAGCAGCGGGGCGTTGGAACAAACTACTTCTGAAAATGAAAAAAATCGTTTAGAAAAAGAACTTGAACAATTTGCTATTAAAAAAGAAGAGTTGACAACTTCAATTGCTCAAATTAAGGAAGATAAAGATTCAATTCAAGAAAAAGTCAATAATCTAACAACATTATTGTCAGAGGCACAGCTAGAAGAACGTGATTTGCTAAACGAGCAGAAATTTGAACGTGCCAACTGTACACGTCTAGAGATTACCTTGTCTGAAATAAAACGTGACATTAGTAATTTACAAACATTACTAAGCCATCAGGACAGTCAATTAGACAAAGAAGAGCTTCCACGTATAGAAAAACAGTTGCTACAAGTAAATAATAGAAGAGAAAATGACGAAGAAAAGCTTGTGAGTCTCCGTTTTGAATTGGAGGATTGTGAAGCTGCTTTAGATGATTTAGCTGCTTCTCTGGCTAAAGAGGGACAAAAAAATGAAAGTCTTATTCGTCAGCAAGCTCAATTAGAGTCACAATGTGAACAATTATCTCAACAATTGATGATATTCTCACGTCAATTATCAGAAGACTATCAGATGACATTGGATGAAGCGAAGGTAAAAGCAAATGTCTTGGAAGATATTTTGATGGCGCGTGAACAATTGAAATCTCTACAAGCTAAAATTAAAGCTTTAGGACCTGTTAATATTGATGCAATTGCTCAATTTGAAGAAGTTCATGAACGATTGACCTTCCTTAACACACAGCGAGACGACTTAGTTCATGCCAAAAATTTATTACTAGAGACGATTACAGATATGGATGATGAAGTTAAGACTCGTTTTAAATCGACATTTGAAGCCATTCGTCATAGTTTCAAAGAAACCTTTGTACAGATGTTTGGTGGAGGTTCTGCGGACCTTATTCTGACAGAAGGTGATTTATTATCAGCTGGGGTTGATATTTCGGTTCAACCTCCTGGTAAAAAAATCCAGTCTTTAAACTTGATGTCAGGTGGTGAAAAAGCATTATCAGCGTTAGCATTATTATTTGCCATTATCCGTGTTAAGACAATTCCATTTGTCATCTTGGATGAAGTTGAGGCCGCTTTAGATGAAGCAAATGTTAAGCGATTTGGCGATTATCTTAATCGATTTGATAAATCAAGTCAATTTATCGTTGTTACTCACCGAAAAGGGACTATGTCTGCTGCTGATAGTATCTATGGGGTAACGATGCAAGAATCAGGCGTTTCCAAAATTGTTTCTGTAAAATTAAAAGAAGCTCAAGAAATGACCAATTAGAAAACAGAAGGGGATCCCTTCTGTTTTTTGGATTTTCAGCCTTATTTTATGTTACAATAGTAAATGTAAACCCTTTAGTTAGGAGATTCCATGATAAAATTAGTAGCAACCGATATGGACGGTACATTCTTAGATGAAAACGGTACCTATGATAAAAAACGTTTAGCAAATGTGCTAAAAAAATTTAAAGAACAAGGAATTGTCTTTACGGCAGCAAGTGGGCGTTCCTTATTATCACTTGAACAATTATTTGCTGACTTTCGTGATCAGATGGCTTTTATAGCAGAAAACGGAAGTGCAGCAGTCTTATTTAATCGCTTGGCATATGAACAGCACTTGAGTCGAGAACAATACTTAGATATTATTGACCATTTGAGTAAGAGCCCTTATATGGAGAATAATGAATATGTCTTATCTGGCAAGGATGGTGCATATATTCTAAGTGATGCCAATCCAGATTATATTGAATTCATCACTCATTATTATGATAATTTGCAAAAAGTTTCTCACTTTGAAGATGTTGATGATATTATTTTCAAAGTAACGGCTAACTTTACTGAAGAGACTGTTAGACAAGCTGAGGAGTGGGTAAATCAAGCTATACCGTATGCCACAGCAGTGACAACAGGTTTTAAATCCATTGATATTATTCTAAGCTCAGTTAATAAACGAAATGGTTTAGAGCACCTCTGTGAACAATACGGTATTAGAGCAGAAGAAGTCTTATCTTTTGGTGACAATATTAATGATTTAGAAATGCTAGAGTGGTCAGGAAAAGCTATCGCAACAGAAAATGCTAGACCAGAAGTTAAAGAGATAGCAGATTGTATTATAGGTCATCACAATAATCAAGCTGTAATGGCTTATTTAGAAAGTATGGTGGATTAATGTCGGATATTAAAATACTTGCCTTAGATTTAGATGGCACTTTATTTACAACAGATAAGAAAGTTTCAGAAGAAAATAAAGTGGCCTTAAAAGCAGCTAGAGAAAAAGGTATAAAAGTTGTTATTACAACAGGGCGTCCTTTAAAAGCAATTGGTAATTTGTTAGAGGACCTAGAGTTAGTATCTGATGAAGATTACAGCATTACTTTTAACGGTGGTTTAGTTCAACAAAATACAGGGAAAATCTTAGCTAAAACTGCAATGACACGACAAGAAGTGGAAGATATCCATGAGGAGTTGTATCAAGTGGGTTTGCCAACAGATATCTTAAGTGAGGGAACGGTATATAGTATCGCTAACAAGGGACACCATTCTCAATATCATTTAGCCAACCCGCTCTTAGAATTTATAGAAGTTGATGATTTAGAGCAAGTGCCAAAGGATGTAGTTTATAATAAAATTGTTAGTGTTATTGATGCTACATATCTTGATCAACAAATTGCTAAACTTCCTGATAGACTTAAAGTTGACTATGAAATGTTTAAATCACGTGATATCATTTTAGAATTGATGCCTAAAGGTGTTCATAAAGCAGTCGGCTTAGAACTACTGACAAAACACCTTGGGTTAGATAGTAGTCAAGTTATGGCAATGGGAGATGAAGCAAATGATTTATCAATGCTAGAGTGGGCAGGCTTAGGAGTTGCAATGGCTAATGGTATTCCAGAAGCTAAGGCAATAGCAAAAGCGACAACTATTTGTAATAACGATGAGTCTGGAGTCGCCGAAGCAATTGGGAAATATATTTTAAGTGAGGAAAATTAATGGGATTATTTGACCGCCTATTTGGACATAAGAAAAAAGATAAAGAACCAGAAATTGAAGCATCAGAATCTGTTGTTTTAGAAGATGAAGATTCAGTTATTGATAAAGAGGAGGGCAGCAACTTTTCGAAGGAGTCAACTTTGAATCGAACCTCTGAAGTCCCTGTTGCAGAAGATGATTCTTTCTTAGAATTAGAAAGAGATACAGCATTGTCAGAATCACATCAACCAGTTACCTCTGAAATTCATCCTTTAGAGTCAGAAGATACCGATGAAATTCCTGTAAAAGAAGACGATAGTTTTTTAGAACTAGAAGATAGGGCTAAGACAAAGGTAGCAGATACTTCTGAGGTAGAAAATGTAGTTCCTGATTCCACGACTCTTTCTGACAATGTTTCTGCTAAATCTGAGGCATCTTTTAGTGATAAGGAGCAATTAAGTGATAGTCAGGCTTCAGATCAGTTTTCAGAAACTCCCCTTCAAGAAGAGATGTCTAGTGGAAAAACTGAGGTACAAACAGAGTCAGAGGATACATCTGCGGCTGATGCTTTTTTAGCAGATTACTATGCTAAACGTAAAGCAATTGAGAAAGAAATCTCGTCTAATTCGCTGTCAACAGATGAGTCAGAATTTTCTGAGGCACAGGAAGTTTTATCGCAATCACAGGCAGACACTATAAAAGCTGAGAGTCAAGAGGAAAAATATAATCGTAGCCTGAAAAAAACACGCACAGGTTTTAGTGCACGCCTTAATGCTTTCCTTTCTAACTTCCGTCGTGTTGACGAAGAGTTCTTTGAAGAATTAGAAGAAATGTTAATCTTATCTGACGTTGGGGTAAATGTTGCAACACAGTTAACCGAAGATCTTCGTTATGAAGCAAAATTAGAGAATGCCAAGAAATCAGAGGATTTAAAACGTGTTATCGTTGAAAAATTAGTTGAAATCTACGAAAAAGATGGTATTTATAATGAGGCTATCAATTTCCAAGAAGGTTTAACCGTAATGCTTTTTGTAGGTGTTAATGGTGTTGGAAAAACGACATCTATAGGTAAGTTAGCTCATCAATACAAGTCTCAAGGGAAAAAAGTTATGTTAGTAGCAGCTGATACTTTCCGTGCAGGTGCTGTGGCTCAACTAGTAGAATGGGGACGCCGTGTTGATGTACCAGTTGTCACTGGAGAAGAAAAAGCAGATCCGGCTAGCGTTGTCTTTGATGGCATGGAAAAAGCCGTTGCTCAAGGCGTTGATGTCTTGTTAATTGATACAGCAGGACGTCTGCAAAATAAAGAAAACCTTATGGCAGAGTTGGAAAAAATTGGACGTATTATTAAGCGTGTCGTACCTGATGCTCCCCACGAAACTTTGCTTGCTTTAGATGCATCTACAGGACAAAATGCTTTAAGTCAAGCTAAAGAGTTCTCGAAAATTACACCATTAACTGGCCTTATTCTGACTAAAATTGATGGTACTGCTAAGGGTGGTGTGGTACTGGCTATTCGTCAAGAACTAGATATTCCTGTTAAATTCATTGGTTTCGGCGAAAAAATCGATGATATTGGTGAATTTAATTCAGAAGATTTCATGCGTGGCCTTCTGGAAGGAATTTTATAAGAAAAAAGAACTTTCATTTAGAAAGTTCTTTTTATATTAAAAGACACGATAAACATAAGGATTATTAGGTTTAGAAACTTGACGAGACTCTTCAATGTGTAAGACTGGTAAGTTTTGTTGTAACAATTGATTATACTCGGATTTAATTGTACCTCTAACAGTTACCCAAGTATTGTCCGGATAACTTTTTTGATTTCCAGTCGTTAGTAGACCATAAACTCCTGAATCGGCAATACAATGAATGATTCCAAAGCGGAAAATAAATTGATATCCTTCGTGTTTGGGTTCGTTATAAACAAACCCAGTATATTGTATTTGGCGATCCATGAATTGCTCGGGATAGAGATAAATTAGTTCCATAACTTCCATGTAATTTTCAGTTGTGATGGTTAATGTACCAGAGCCTTTATATTTTTTAAGCTCTTTTTGCATTTCTTTTTCATAGGCTGAAGAAGTAAAATAAGTGCTGGTATCTGGTTTCAAATATTGAACGCGTGTCCCATCTTGACTTACAGTACCAGTAGAGCCGGCTGCTAGAGGGAAATTATATCCCTTGGCAGAGACTGTGGTTGAGTCTAAACTAACTGTAGGTACTAACAAACCTACTAAAACGGGAAATACTAAAATCATTGGGCTTGTTGATTTAGCTATTTTACCATGTAGGTGACTATGCATTTTCATATTTTTAACCCAAATAATTAGCTGTACAATTGCTAAAATAAAAGATAGGACCATTGAAATATAGGCCAAATAGGTATAATGAGTATTAATATACTGATTTAGTTTACCTGATAACTTTAAATACATGCTTAATTCAAAATAACCAGCAAGAATAAGAAATCGAATCATTATATTACCCCCACAAATAAACAATAGATAATAATAATAAGAGAAGATACACTAATGAATTGGACAATAAACCTTGTTTTAAAAGAATTTACCATCATCATTAAATTCTTAATATCAATCATGGGTCCAATTAAAAGGAAAGCCATCACTGGCGCGATTCCAAAGGTTGATAATAAAGAAGCACCTATAAAAGCGTCAGCTTCACTACACAATGACAAGATGAAAGCAAGCAACATCATAACTAAGATGGCTGTGATAGGGCTATGTCCGATAGTAGTAAGAACTCGAGTTGGTAAATAAATTTGCATAGCTGAAGCAATTAAAGTACCAAATACTAGATAGCGTCCTGTATCAAAAAATTCATCGATGGCATGAGCTAAGGCTAGAAAGATTTTTTGATACCACTTCTTATCAGAATAATCATGAAAATGAGTAGGTTTAGCGTCTTCTTTTAGAATATTATCATCTACTAAAAAGGCAAGCATGACTCCTAAAGCAATGGCTACAATGGTAGCACCTACAAAGCGTAATATCAGGAAGCGTATGGAATTTCCAAATGCTGAGTAGGTCGCAAATAAAACAATAGGATTAATAATAGGGGCAGTAGCAAGAAACGGAACTGCCGTGTATGAAGGCACTTTCTTTTCAAGGAATCGATTAATAATAGGAATGATACCACATTCGCAAGAAGGAAAGACAAAGCCAACGAAGGTTCCAAATAAGACTCTGAGAAATTTATTTTTCGGTAAGAACTTATTGACTATATCAGGTGTTATAAAGACTTCAATAATTCCTGATAAAATAGTTCCAAGCAAAACAAAAGGAAGTGCCTCAATAATAATGGAAATGAAAATGGCAAACCATTGAAGGACACTATCCGGTAATTGATTAAAGATATCCATAGAACTTAATCTTTCTGAGAATCATCTTTCTGTTCAGGTTTTGAATCAGAATCAACTTTTTTAGGTTTTGGTACTTTAGCAAAACTAGCGAACATACTTTCTAAGTCATCTTGACGTTTGTGCGTAATAGCCATTAATGGCACCTCTTTCTTTATATAATAACCTATTATACTATATTAGCTTATTTTTAATATAAAAAAACAAATCGATTGGAAATGATACTATATAGTGATAAAATGTTATTAGTAGATTGATGAGGTAAGATTATGATTGAATTAGGTATTACAACATTCGGAGAGACAACAATCCTTGAAGAAACAAACCAAAGCTATTCACATCCTGAGAGGATTCGCCAATTAGTTGCTGAGATTGAACTAGCTGATCAAGTTGGTTTAGATGTATATGGTATTGGAGAGCACCATCGTGAAGATTTTGCGGTCTCTGCACCCGAAATTGTCCTAGCAGCAGGAGCGGTTAGAACTAATAATATCCGTTTATCTAGTGCAGTAACGATTCTCTCTTCCAATGATCCTATTCGCGTCTACCAGCAATTTTCAACGATTGACGCACTTTCAAATGGTAGAGCAGAAATTATGGCAGGGCGTGGTTCCTTTATTGAGTCTTTTCCATTGTTTGGATACGATTTAGCGGATTATGATGATTTATTTAATGAAAAAATGGATATGTTGTTAGCAATTAACTCAGCGACAAATCTCGATTGGAAAGGTCATTTGACACAAACAGTTAATGAGCGACCAATTTATCCAAGAGCATTACAGAGACAGTTACCAATATGGGTGGCAACAGGAGGAAATGTTGATTCTACAATTCGTATTGCAGAACAAGGTTTGCCAATTGTTTATGCAACTATTGGTGGGAATCCCAAAGCATTTCGTCAATTGGTCCATATTTATAAAGAAGTTGGTAGTCGTAATGGACACAAACCAGAACAACTAAAAGTTGCTGCTCACTCTTGGGGATGGATTGAAGAGGATAATCAAACCGCTATTGACCGTTATTTTTTCCCTACGAAACAGACCGTCGATAATATTGCTAAGGGACGCCCTCATTGGTCTGAAATGACCAAAGAGCAGTATTTACGTTCAGTAGGTCCAGAAGGTGCTATTTTTGTAGGAAGTCCTGAAGTGGTTGCACATAAAATTATAGGACTTGTTGAAGCACTTGAGTTAGACCGTTTTATGTTACATCTACCAGTTGGCTCTATGCCTCACAAAGACGTCCTAAATGCTATCAAACTTTATGGTAAGGAAGTAGCACCAATTGTTCGAAAATATTTTGAAAAGAATTAAAGCAGATCTGGTCTGTTTTTTTATTGTTAGATTATAAAAACGCTATCTTGAAATCGCTTTTTAAAACTCTTCGTAAGTCAAAAATATGCTATAATAAAAGCGTTATGGAAAATTTAAATATTACACAAATTGCTATTGATTTAGGTATTAAAGCGTCACAAATCGAAAAGGTTTTAGAATTAACAGATGAAGGAAATACTATTCCTTTTATTGCCCGTTATCGTAAAGAAATGATAGGTAATTTGGATGAAGTTCAAATCAAATCAATTATTGACCTTGATAAGAGTATGACAGCTCTTTCAGATCGTAAAACTACGGTCTTAGCCAAAATTGAAGAACAAGGAAAGTTGACTCAAGAACTCAAAAAGGCTATTGAAGAAGCAACTAAACTAGCAGATGTTGAGGAACTCTACCTACCTTATAAAGAAAAACGTCGTACGAAAGCTACGATTGCACGTGAAGCAGGTCTTTTTCCTTTAGCACGTCTTATTTTACAAAATAAGGATAACCTTGAGGAAGAAGCTCAAAACTATCTTACAGATGGTTTTGAGACAACTACGAAGGCACTTTCTGGAGCAGTAGATATTCTTATCGAAGCTTTTTCTGAGGATAATAAATTACGTTCATGGACATATAATGAGATCTGGAACTACAGCTCAATCACTGCAGTTGTTAAAGATGAGTCACTTGATGAAAAACAGGTCTTCAAAATCTACTATGACTTTTCTGAAAAAATAAGTAAACTCCATGGCTATCAAGTTTTAGCATTGAATCGTGGTGAGAAAATGGGTGTTCTTAAGGTTAATTTTGAGCATAACCTTGAAAAAATGTTTCGCTTTTTTGCTGTTCGATTTAAAGAAACTAGCCAATATATAGATGACCTTATTGTACAGACTGTCAAGAAAAAAATCGTTCCAGCTATGGAACGCCGTATCCGTACAGAACTAAGTGAAGGAGCAGAAGATGGTGCAATTTCACTGTTTTCAGAGAATCTTCGTAACTTATTGTTAGTCTCACCGCTTAAGGGGAAAATGGTGTTAGGTTTTGACCCTGCCTTTCGTACAGGAGCAAAATTAGCAGTAGTAGACCAAACTGGAAAATTAATGACAACACAAGTGATTTATCCAGTTCCTCCAGCTAATCAAGCAAAAATCGAACAATCAAAAATAGAGTTAGCAAAACTTATCAAAGAATTCAATATAGAAATTATTGCTATAGGGAATGGAACAGCGAGTCGTGAATCAGAAGCATTTGTTGCAGAAGTTTTACAAGATTTTCCAGACGTATCCTATGTGATTGTTAACGAAAGTGGTGCCTCTGTTTATTCAGCCTCAGAATTGGCACGTCATGAATTTCCAGACTTAACGGTTGAAAAACGTTCGGCCATCTCAATTGCAAGACGTCTGCAAGACCCATTAGCAGAACTAGTCAAAATTGATCCAAAATCTATTGGTGTGGGTCAATATCAACATGATGTTAGCCAAAAAAAATTAGCAGAAAATCTTGATTTTGTTGTTGAAACTGTAGTTAACCAAGTAGGTGTTAATGTTAATACAGCAAGTCCAGCCTTGTTAGCTCATGTTTCAGGTTTAAATAAAACAATATCTGAAAATATTGTTAAATATCGTGAAGAGAATGGGCAAATTAAGTCACGTGCTGAAATTAAGAAAGTGCCCAGATTAGGAGCAAAAGCTTTTGAGCAAGCTGCTGGATTCTTACGTATTCCTAATGCTAAAAATTTCTTGGATAATACAGGTGTTCACCCTGAGTCTTATGAAGCTGTTAAAAAGTTGCTTGACCAACTGACTATCAAAGAATTAGATGATCTTGCTAAAGAGAAGTTACAAAACCTTGACTTAATTGCAACAGCAGAAAGTATTGGGGTAGGTCAAGAAACATTAAAAGACATTATAGAAGATCTTTTGAAACCAGGTCGTGATTTGCGTGATGATTTTGAAGCGCCTGTTTTGAGACATGATGTTTTAGATGTCAGTGATTTAAAAGTTGGACAGGAATTGCAAGGAACTGTTCGAAACGTCGTTGATTTTGGTGCTTTTGTTGATATTGGTGTTCATGAAGATGGTCTAATCCACCAGTCTCGCCTTATTAAGCGAAAACGCGATAAAAAAACTAGAAAAATGCCTCCTTTACAACATCCAAGCAAATATCTCTCTGTTGGTGATATTGTAACTGTTTGGGTTGTAGAGGTAGATGCGGAGCGTAGCAGAATTGGACTTAGTCTTATCAAGCCAGACGGACTTGACTAATTATGTTAAGAAGGTGTCTATAGAAGATTTTGGATGTCAGTTTTTACATACTGCACATTGGAATAATCGCTTAAGAACAACTGGAGGACGCTTCTTTCCAAACGATAGACACCTTGACTTTAATCCCAAAATTTATCGTGAGTTTGGTATTGATATTTTTCGTAAGATTGTAAGACATGAGCTTTGCCATTATCATCTCTATATACAAGGTAAAGGATATCAACATAGGGATAAAGCTTTTAAAGAGTTACTAGAAAAAGTCGATGGCTTACGATATACCCCTAGAGTTACGGCTGTTAAAGTGAATTATCATCATTACTCTTGCCAATCTTGCGGTCAAGTATACCGACGTAGGAGACGTGTTAATTTACGCAAGTTTGCTTGTGGTTATTGTCATGGTCGCTTGATAGAGAGTTTTTAAAATCAGTCGTAAGGCCTATTTAATTTTACTGTCAAAGTAGTTATAATTAAAATATAGAGTAGATAGAAAGAAGGATAGGTATGAAATCAAGCTTCTACAAACAACGAAAAGGTAAGTTGGTCTGCGGTGTTGTCGCCGGTCTAGCTGATAAGTATAACTGGGATTTAGCTCTTTCACGGGTGTTGATTGCACTGATTTTGTATTTTACCAAATTTGGTCTTTTGCTATATATTTTATTAGCTGTTTTCTTACCCTATAAAGAAGATATTATTGAAACAAGAAGACAAGGTCCCAGAAGACGTAAAGATGCTGAACCTGTTGATGATGACGGTTGGTTCTGGTAATTCATATAAAGGAGATTTGCTAGATGAATCTCCTTTTTTCTTAGCTTTATTTAGACCACTTTTTCAAAATATCTTCTTTTTTTCAGAAAAACGCGTTAGCGCTTACTTTTAGTAAAAAGTATGATATAATGTGGGTGTAAATTAATGAAAGTGTTTAGTACCTTTGCTCAACTTTAAATTGTAGGGTATAGCAATAGGGATATTCACTTTTATAAGAAGGAGTAAGTATGGCAGTTACTGTTCAAATGTTAGTTGACCGCTTAAAGTTAAATGTCATCTATGGTGATGAACATCTATTATCTAAGCGGATTACAACAGCTGACATTTCACGTCCTGGTCTAGAAATGACAGGGTATTTTGATTATTATGCACCAGAGCGTTTGCAACTTGTTGGTATGAAAGAGTGGTCATATTTAATGGCTATGACAGGACATAATCGTTATCAAGTGTTACGTGAAATGTTCCAAAAAGAAACACCAGCTATTGTTGTAGCACGTGATTTAGAAATTCCAGAAGAGATGTATGAGGCGGCTAAAGATACCGGTATTGCTATTCTTCAAAGTAAGGCCCCTACAAGTCGTTTATCAGGTGAAGTTTCTTGGTATTTAGATTCTTGCTTAGCTGAGAGGACAAGTGTTCATGGTGTCTTGATGGATATCTATGGTATGGGTGTTCTGATTCAAGGTGATTCCGGTATTGGTAAGAGTGAGACAGGACTAGAGCTAGTTAAGCGAGGACATCGTTTGGTAGCAGATGATCGTGTTGATGTTTATGCTAAAGACGAAGAGACGCTTTGGGGAGAGCCTGCTGAGATATTACGTCATTTACTTGAAATTAGAGGTGTGGGAATCATTGATATTATGAGCCTATATGGAGCTAGTGCGGTTAAAGATTCATCGCAAGTGCAATTAGCTATATACCTTGAAAACTTTGAAACTGGAAAAGTTTTTGATAGACTCGGGAATGGCAATGAAGAGATCGAATTATCTGGAGTTAAGGTTCCTCGGATACGTATTCCTGTTAAAACAGGCCGAAACGTGTCAGTAGTTATTGAAGCAGCGGCTATGAATCACAGAGCTAAACAAATGGGGTTTGATGCTACCCAGACTTTTGAGGATCGTTTAACACATTTGATTAGTCAGAACGAGGTCAATGATGATTAATCCAGTAGCAATACGATTAGGCCCCTTTTCTATTCGCTGGTATGCTATTTGCATAGTGTCTGGTATGTTGTTAGCAGTTTACTTAGCAATGAAAGAGGCCCCTCGTAAGAACATTAAGTCGGATGATATTCTAGATTTCATTCTCATGGCTTTTCCACTATCCATTGTTGGAGCTCGTATTTATTATGTTATCTTCGAATGGGCTTATTACTCTAAGCACCCAGTAGAGATTATCGCCATCTGGAATGGCGGTATTGCTATTTACGGAGGGTTAATTACCGGGGCCATTCTCCTTGTGATTTTTTCATATCGTCGCTTGATTAATCCCATTGATTTTCTGGATATTGCTGCTCCAGGAGTGATGATTGCCCAAGCCATAGGTAGGTGGGGGAATTTTATTAATCAAGAAGCATACGGTAGGGCAGTAAAAAATCTGAATTACGTACCAAACTTTATAAAAAATCAAATGTATATTGATGGAGCTTACCGAGTACCTACATTTTTATATGAGTCTCTTTGGAACTTCCTAGGTTTTGTCATCATCATGTCTATTCGTCATCGACCGCGCACTTTAAAACAAGGTGAAGTGGCATGTTTTTATTTAGTTTGGTATGGATGTGGACGGTTCATTATTGAAGGGATGAGGACAGATAGCCTTTATTTGGCGGGTTTGCGCGTGTCACAATGGTTATCAGTTATTTTAGTTATTATCGGAATTGTCATGATTATTTATCGTCGTCGTGAACAACATATTTCATATTATTAAACAGAGGAGGTATTATGATAGAAATTGCTGTATTAATTATTGCCATTGCGTTTGTTGTTTTAGTTTTAGGAATACTTTTCGTTCTGAAAAAAGTATCAGAAACGATTGAGGAAACCAAGCAAACTATTAAAGTATTAACAAGCGATGTTAACGTGACTCTTTACCAAACTAATGAAATTTTAGCCAAAGCTAATGTTTTAGTTGATGATGTTAATGGTAAAGTATCTACTATTGATCCTCTTTTTGTAGCTATTGCTGACTTATCAGAATCTGTATCTGATTTAAACCTACAGGCAAGACATATTGGACAAAAGGCAAGTAGTGCAACCTCAAGTGTTACTAAGGCAGGTTCAGCTTTAGCTATTGGAAAAGCGGCTTCAAAAATTTTTCGTAAAAAAGGAGACAAAAAATGAGTAAATTATTTAAAACTTTAGTTATCAGTGCTGCATCAGGTGCAGCAGCAGCTTATTTTTTAACAACAAAAAAAGGAAAAGAGCTAAGGAAAAATGCAGAAAAATTCTATGGAGAATATAAAGAAAATCCAGAAGAATATCATCAAATAGCTAAAGATAAAGCAAGTGAATATTCAAATTTAGCTGTTGATACTTTTAAAGATTATAAAGGTAAATTTGAATCAGGTGAATTGACAACAGAGGATATCGTCTCAGCCGTTAAGGAAAAAAGCGGAGAAGTAGTTGACTTTGCTAATGATTTTGTCAATCAAGCTAAATCAAAATTCTCAGACGAGGATACTGCTAAAAAAGAAGATAAGGCTCCTGAAACAAAAGTAGAAGATATTGTCATTGATTATAAAGAAAACACAGAAGATAAAGAAAAATAAAAAAGAAGCTACTATAAGTAGCTTCTTTTTTATGAGATTTTTATTGTCTGAGTGACCAAATGAATGAAGAGACTGCAGATGTAACTGCTAGACTTGCCAGCATCGCTAGTAAGAAACTCCAGACAGGTGTTAAACTTAGTGCTAGTAATAAGAAAGAGATTAGCACAGTGGTTATACTGAAGAGAGCGATACGAGCAAAAAAGACTAGCTCACGCAACTTAGCACTGTGATCAAATTCTTGAAATACTTGAAATTTTGGTTGAGCTTGCTCTGTTTTGCTTTCGTGAGTTTGCTCTTGCTTAAGTGGTGATGACATAGCTTTCTCCTTTGATACTAGCATATCATATCACAAATAATAGAGTTTGTCACTAGTTTTTTGATACTATGAGTTAAAATAAAGGTTTTTTCTCAAAAAAACAAAAACATTGCCCATATTAGTAGTAGAATACTAAAAGTATTTTTTACTACTTTCCTTACTTTTTTAAATTGGAAAAGAAAAAATAGATATAATTTTATATAATATTACAATACTATATTTTTTCTTATCTGATAGTGCTTAACCTCTAAAGTGATATAATTTTCGAAAAGAATATTTTTATTTATTCTTGTCAAGAAATATGCTTAAAAATGCTGAAAGTTTGTTATAATACTAATTATGGAAAAAATAATTTTGACAGCGACAGCTGAATCTATTGAACAAGTAAAGCAATTGCTAGCAATAGGAATTGACCGCATCTATGTAGGGGAAGAAAATTACGGTCTTCGTTTACCACATTCATTTTCAGACGATGAATTGCGTGAAATCGCTAAATTAGTACATGATGCTGGTAAAGAATTGACAGTAGCTTGTAATGCACTCATGCATCAAGAGATGATGGATAATATCAAACCATTTTTGGAGTTGATGAAAGAAATTAATGTGGATTATTTGGTAGTTGGTGATGCAGGAGTATTTTATATCAACAAGCGTGATGGTTATAACTTCAAACTTATCTACGACACTTCTGTCTTCGTTACATCAAGTCGTCAAGTTAATTTTTGGGGACAACATGGAGCAGTAGAAACGGTTTTAGCACGTGAAATACCTTCTGAAGAACTTTTTAAGATGTCTGAGAATCTTGAATTTCCTGCTGAGATTTTAGTTTATGGGGCTTCTGTAATTCATCACTCTAAGCGTCCGTTATTGCAAAACTATTATAATTTTACTCATATCACTGATGAAAAAACACGTGAGCGTGGTCTTTTTTTAGCAGAACCAGGTGATCCAGAAAGTCACTATTCTATTTACGAAGATAAGCATGGGACTCATATTTTTATTAACAATGATATCAATATGATGACTAAAGTGACTGAACTAGTTGAACATCACTTTACTCACTGGAAATTAGATGGTATTTATTGTCCAGGAGATAATTTTGTTGCTATTGCTGAAATTTTTGTCGAAACAGCTCGTTTGATTGAAAATGGAACATTCACTCAGGATCAGGCTTTCTTGTTTGATGAACGAATTAGAAAACTGCACCCTAAAGGACGTGGTTTAGATACTGGATTTTATGATTTTGACCCATCAACAGTAAAATAAGATTTATTTGCTACGTGAAAGTTTTCTATTTCAAAGCGTAGCCAATTACACTAAGAACTGCATATCGATTGGTATGTTAATTAAGATAGAAAATAATTCTTTTATCTTGAAAATAGAAGGAAATATAAGATGTCTAATGTAAAAAAACGCCCTGAGGTTTTATCACCTGCAGGAACACTAGAAAAATTAAAAGTTGCTATTGATTATGGAGCAGATGCTGTATTTGTTGGAGGTCAAGCGTATGGTCTTCGAAGTAGAGCTGGTAACTTTTCTATGGAAGAGTTACAAGAGGGAATAAACTATGCTCATGCAAGAGATGCTAAAGTTTATGTAGCGGCTAATATGGTTACTCATGAAGGTAATGAGCTTGGGGCAGGTCCGTGGTTTCGTGAATTACGTGATATGGGACTAGATGCAGTCATTGTTTCAGATCCTGCTCTTATTGTTATTTGTGCTACAGAAGCACCAGGCTTAGAAATTCATTTGTCAACTCAAGCCTCTTCCACGAACTATGAAACTTTTGAATTTTGGAAAGAGATGGGGCTTACTCGTGTCGTATTAGCACGTGAGGTTACTATGGCAGAGTTGGCTGAAATCAGGAAGAGGACAGATGTTGAGATAGAAGCATTTGTTCATGGCGCGATGTGTATTTCATACTCAGGACGATGTGTTCTATCAAACCATATGAGCCATCGTGATGCTAATCGTGGCGGTTGCTCTCAGTCATGTCGTTGGAAATATGACCTCTACGATATGCCATTTGGACAAGAACGTCAATCGTTAAAAGGCGAGATTCCAGAACCTTTCTCAATGTCAGCTGTGGATATGTGTATGATTGAGCATATTCCAGATATGATTGAAAATGGTGTAGATAGTTTAAAAATAGAAGGACGTATGAAATCCATTCATTATGTTTCTACAGTAACTAATTGCTATAAAGCTGCTGTAGATGCCTATATGGAAAGTCCAGAAGCTTTTGAAGCTATTAAAGAAGACTTGATTGATGAACTTTGGAAGGTTGCACAACGCGAATTAGCAACAGGTTTCTACTACCATACACCAACTGAAAATGAACAACTCTTTGGAGCTCGTCGTAAAATTCCTCAATACAAATTTGTTGGGGAAGTGGTTTCATTTGACAATGCTAAAATGGAGGCTACAATTCGTCAGCGTAATGTTATTATGGAAGGAGATCGCGTAGAATTCTATGGTCCTGGCTTCCGTCACTTTGAATGTTTTATTGATGGTCTGCGTGATGCTGAAGGAAATAAAATAGACCGTGCTCCAAATCCGATGGAATTATTAACCATAACATTACCAAATCCAGTAAAAAAAGGGGATATGATTCGTGCTTGTAAAGAAGGATTAGTGAACCTTTATCAAAATGATGGTACTAGCAAGACTGTAAGAGCTTAGATACTTTTATAACTATTTTGTCATTTTACATGGTCAATATTACTAAAAATTGTTAAAATAGAAGAAGTTCATTTAAATAGAACAAAAAGCTATAAAAATAACGAATAGTATAAGTGGAGGTATAAAATGTCAGAATTTACATTTGAAATTGTTGAGAAGTTATTGGTCCTATCTGAAAATGAAAAAGGTTGGACAAAAGAGTTGAATCGTGTGAGCTTCAACGGAGCGCCAGCTAAATTTGATTTGCGTACATGGAGTCCAGATCATACAAAAATGGGTAAAGGTATCACTTTATCTAATGAAGAATTTAAAGTCATTTTAGATGCTTTTCGTAAATAAATAAAAAGTGGTTTCAAAAACCACTTTTTTTGTCGAGACAAACGAGTATTCAGTAAACATATTGATTAAAAAAATAGAATTTTTAAACTAAAAGAATTATAATGGAGGTAAAAGGAGGCCTCTATGATTAGACATTCATTTAAAAGTAAGGTGTTATTGTTAGTCTTTATCTTAACAATAATAGTGAATTATTTATCCGCAACAGGTTTTTTAACAGGGAACAGTCAGAAGAGTCTGTCTGATCGTTATCAAACGCTCTTGACACCAGCACCATTAGCCTTTTCAATTTGGTCAGTCATCTATTTATTGACCTTTTTAGTAATATTAAGAGCTATATTCAGTAAGAGTCAATCTTACCAAGATAACTTTGCTAGCATTTTTCCATACTTTTTGGGTCTTCTATTAGTTAATAATATATGGACTGTATTTTTTACGAGTAATTTGATTGGCCTATCAACAATAATAATTTTTGCTTACTGTATTCTTCTGGTTATCATTATCAAGATACTAAGTAAAAATAAATCAAAATTACTGCTTAGAATAACATTTGGAATTCATGCAGGATGGTTGCTAGTTGCGTCATTGGTCAATTTAGCGGTCTACTTAGTTAAAATTGATTTTAATTACCCATTACCAAAGGTATATATAGCTATCATTGCCTTGATTTTTATAACTGTTTTAAGTCTTTACCTAGCTAGAGTATTACAAAATGCTTACTTAATCTTATCCGTTTTTTGGGCTTGGTTGATGGTTTTTAAAGCACATTTAGAAGGAAATTTTCAACACCTATATTTTAGTATCCAAATTTTATCTTTGATTGCAGCAATTATCCTTGGCGTATCGTTTTTCATCATCGGTTATTATAATGTCAAGGAGAGGTACAAGCAAAAAAATACTAGCCCTTACTCACGGGTTCTTTGAAAGAAATACAAAAAGCTCCATCATTATGTACTTTCCTCTATCATTAGATGTATGTCTCATGATAGAGGTTCAGTTCATTAGTGGGGCTTTTTTGTATTGTATTAAAGTAAATCCATGATTAATTTCAAATTGAGTAATGTTAAAATGATGGCGACAAGGTATGCTAAATAGGTATTCCATTTAGCATTAGCATGCTCTCCCATAATTGATTTTTGCGACGTGAAATAAATCAATGGAAAGATTGAAAATGGTAAAGCTAAGGAAAGAAAAACTTGTGAATAGACGATTAGTTGATCTAACGTATTTTCTTCGCCTCCAACTAGTAGGGCGATAACAAAAATTGGAAGAAGAGTTAATAATCTAGTACAAAGCCTTATTAACCATTGAGGTAATTTGAAGTGAAGGAAACCTTCCATAACGATTTGTCCTGTTAAAGTACCTGTAATCGTTGAATTTTGACCACTTGCTAGTAGGGCAACTGCAAAAAGGGTAGAAAGGAAAGAACTGGCTACTGCACCAGTAATAGTTTTATCAGATAGGGCAAGATACATTTGAGAAAAGGCACTGATATCATTAGCATGCCCATAAAATAGACTAGCTCCTAAGACTAATAGTAGCGAATTCACGACAAATGCAAGTGATAGCTGAATGTTAGAATCTAAGGTCATGAAACGTACAGCTTTTTTTATTGAAGATTTATTATGATAATCCACGCGTCTAGTCTGAGATAAAGAAGAATGTAAATAAAGATTATGTGGCATGACTGTTGCGCCGATAATGCCAAGAGCGAGGGTTAAAGGACTATTTTTCCCTTCATGTGATATGTTAAAAAGCTCATGGTGTGGTAAAAATCCTTTGAACATAGCATCTAAATCAGGTTGTGATAAAACAACTAAATATGTAAAGATTATCAAAATTGTCAATATGAGAACAGAAACAAAGGCTTCAATTTTTTGGACGCCTAACTTCATTAAGAGTAAAAGTAAGAATACATCCAAAATAGTAATCATGATAGACAGTAACAGGGGCCAGCCAAATAATAAGTGAAGAGCAATGGCAGAGCCAATGACTTCTGCTAAATCAGTAGCGATAAGGGCTAACTCAATGATAATAAATAGCAGGTAACGAAGCGGTTTTGGGAGTCGAGAAGCTGTTGCTTGTGCTAAGTCCTGTCGTGTAACAATGCCAAGCTTGCCAGCCATTTGTTGTAATTGCATCGCCATCAAAGAAGATACTAAAACAACAAACAATAGTAAGTAACGATAGGTAGCTCCACCAATAACGCTAGTAATCCAGTTACCTGGATCCATATAACCAACTGCAACCAAAGCTCCAGGTCCAAGAAAAGCTCTTAAAGTGTTCCAAAAAGAGCTATTGTGAGGAACCTCAACGCTCTGATTAACTTCGGATAAGGATCTTTTGACGGAATGATTTTGATTCATGTAATACTATACTTTCTAGTAATCTCAAGCCATTATAACAAATAGAAAATAGAAAAACAATTAAAAATTAACGCTACTTAATAATCAATTGAGGTGCTGTTTAGTATTTAGAGAATTATTTTCTTAACAGTTACATTTGAAATAACAAAATAACAGATTTCTATCGATTATTTTTAGTTCCGTAGATTTACCTAAGTTATTTAAGTGGAGTAAACTATATCTGTAGTGAATTTTTTAAGAAATATAATCCAATAATACTAGCGATTCTTGTTTGATTAGTTCGAAAGATTGCTTTATGGTATAGATATACTGTCTTGTAGAGATAAGAATAGATGAGCTACTTAATTATTATTTTATAATAAAAAACACATTATTTTTATTGACAAATAAAAATGAGTTTAGTAAAATAACTGTCAAATAGAATTTCTTCGGGGTCAGGTGAAAATCCTAACCGGCGGTATAGTCCGCGAGCTTTCGAGCATGAACTGGTGTGATTCCAGTACCGACAGTAAAGTCTGGATGAGAGAAGAATTCAGTGATTGTCTGCTACTTGCAGTTTATTTGTGCTGGATTAATGAGAGACTCCCTATAGTTTTCTATAGGGAGTCTTTAGTTTTTTTGTGCTACCTAAAATATAATGCTAATTAGTATAATCAACGACTTCTCATCCCTCCCCTTAGTTTTCTATTTTAGAAGCTAAGGGTTTTTATTTTAGAAGGAAAAAGGAAATGATGAAAAAAGAAGACTACATGGCATTAGCCTTGAAAGAGGCTGAGAAAGGTATGGGGTTCGTTGCTCCCAACCCATTAGTAGGTGCTGTTATTGTTAAAGATGATCGTATAATTTCCAAAGGTTATCATAAACGATTTGGAGATTTACATGCGGAAAGACAGGCTATTAAAAATGCTGATGAGGATATCTCTGGAAGTACTCTGTACGTGACTTTAGAACCATGCTGTCATGTTGGTAAGCAACCACCTTGTACTGAAGCTCTTATTAAATCTGGTATCAAAAAAGTAGTAGTTGGAAGTTTAGATCCAAATCCTTTAGTTTCAGGAAAAGGGATTGCCTTGTTGAGAAAAGAAGGTTTAAATGTTGAAGTTGGTATCTTAAGAGAAGAATGCGATGCTCTGAATGAAAGATTTATTTTTCACATGACCTATAAGCAGCCTTTTGTTTATTTGAAATATGCTATGACTTTAGATGGGAAGATAGCTACAAAGACGGGCGATTCTAAGTGGATATCAAATGAGCACTCAAGACAATCTGTTCAGAAATTGAGGCAAAAATGTAGTGCTATTATGGTCGGTATCAATACTGTATTAGCTGATAATCCACGTTTAACTTGCCGTATTCCTAAAGGTGAAGCGCTTGTGAGGATCGTATGTGATAGTCAGTTGAAGATACCTTTAGACTCTTACCTAGTTAAGAGCGCTAAAACAATACCAACATGGATTGCAACATGTTCAGATAATCTTGCTCAGCAACAAACATTAAAAGAAATGGGTTGCCGTTTGATTAAGGTCCCAAGAAAAGATGGAAAGCTGGATTTGAAAGTATTAATGACTATTTTAGGACAAGAAGGGATTGATAGCCTTCTTATTGAAGGAGGAAGTAGTTTACATTTTTCAGCTTTAAAAGCTGGTATTGTTAACAGACTAATTGTTTTTATTGCACCCAAAATAATAGGAGGTCTGAAAGCAAAAACAGCTATTTCTGGAGAAGGTTTGGATTGGCTTAACCAAGCTTTCAGAGTAAAAGATATTGAACTTAGTCGTATGGATTCTGACGTTGTTATTGAAGGAAAGGTAGAACATTATGTTTACAGGAATTATTGAGGAAATGGGTCAAGTCAGTCGTATTCGGAATGGCATAAAGTCCCAACAATTAAGTATTGATGCTCCCAAACTAGTCCCTTTATTAAGAAAAGGGGATAGCGTAGCTGTTAATGGTGTTTGTTTGACGGTTCTTGACAAAAGTGAAACAGCTTTTATAGCAGACGTCATGCCAGAAAGTATGATGCGAACAAGCTTAGCTGCTTTACGACTTCATTCTAAAGTTAACTTAGAATTAGCACTCAGAAGTGACTCAAGGTTAGGGGGGCATTTTGTTCTTGGACATGTGGATGGGGTTGGAAAAATAGAAAAAATCCAAAAAGATGATATTGCTGTCAGATTTTCAATTGATGCTCCACCTAGTATTATGTCTTATATTATAGAGAAAGGTTCGGTGGCTCTAGATGGGATTAGCTTAACAGTGGTATCATTTACAGAGCATTCTTTTGAAGTTTCGGTCATTCCCCACACGATGGCTCAAACTAATCTATCCTTAAAAAGGTTGGGGATTTATTAAATATCGAAGTGGATGTTTTAGGCAAATATGCTGAGAAATTTTTAGCACCCACTAATAGAACTAATCACACTTCATCGGTAATGGATTGGTCTTTTTTATCAGAAAATGGCTACTAAGAGAGAGGAGAAAGCTAATGGCCTTTAGTCCAATAAAAAAACTTTTACAAGACATCAAATCAGGGAAAATGGTAGTGTTGATGGATGACGAAAATAGAGAGAATGAAGGAGACCTTATTTGTGCGGCTGAAATGGTGACAAAAGAGTCGATTAATTTTATGGCTAAATTTGGGAAAGGATTAATTTGCTTACCTCTGTCTAATTACTATGCTGAAAAGTTAGAATTAGCTCAAATGGCTAGCCATAATACTGATAATCATGAAACAGCTTTTACCATATCTATTGATCATCTATCAACTAGTACTGGGATTTCTGCGGAAGATAGAGCTTTGACAGCTAAGATGGTTGCTAACGACAGTAGCAAAGCTAAAGACTTTAGACGTCCTGGGCACTTATTTCCCTTGTTAGCCAAGGAAGGAGGTGTTTTAGCTAGAAATGGACATACTGAAGCAACCGTTGATCTATGTCGTTTAGCTGGATTAAAGGAATGTGGACTTTGTTGTGAAATAATGGCTGAAGATGGTAGTATGATGAGAAAGGATGAGTTATTAGCATTTGCTCAAAAGCACGATTTAGCTATCGCTACCATAAAACAATTGCAAGACTATAGACGTCAAGAAGAGGGAGGGGTGGTTAGAGAAATTGAGATTCAGCTACCAACGCAATTCGGTCATTTTACGGCTTATGGATATAGCGAAGTTGTGGCAAATAAGGAACATGTTGCCCTTGTTAAAGGGGATATTAGTAGTGGTGAAGATGTTTTATGTCGTTTACACTCAGAATGTTTGACAGGTGATGTCTTTCATTCCTTGAGATGTGATTGTGGGGAACAACTGGCTAATGCCCTCCAACAAATAGAGGCTGAGGTCGTGGAGTCCTTCTTTATATGAGACAGGAAGGTCGAGGAATTGGTTTGATTAATAAGTTAAAAGCTTATCATTTGCAAGAAGAAGGCTTAGATACTTTAGAAGCTAATTTGGCTTTAGGTTTTGAAGGAGATGAGAGAGACTATGGAGTTAGTGCTCAACTTTTAAAAGATTTAGGTATAAATTCTATAAACTTACTAACCAATAATCCAGATAAAATCCAACAACTTGAAGCAGAAGGAATTTGCGTCAAAAACAGAGTGCCATTACAGGTGGCAGCAACAGCTTATGACCTTAATTATTTAAAAACTAAAAAAGAAAAAATGGGACATCTTTTAGATTAAAGGAGGAAGAAAAAATGACAATTATTGAAGGACAATTAGTGGCAAACGAAATGAAAATAGGAATCGTAGTCTCACGTTTCAATGAATTGATTACATCTAAATTATTATCAGGAGCAGTAGATGGACTGCTGAGACATGGTGTTTCAGAAGAAGATATAGATATTGTATGGGTACCTGGTGCTTTTGAAATCCCCTATATGGCTAGAAAAATGGCATTATATAAAGATTATGATGCTATTATCTGTCTTGGGGTAGTCATTAAAGGCAGCACTGATCATTATGATTATGTTTGTAATGAGGTGACAAAAGGTATTGGTCATTTAAATAGCCAGTCAGATATCCCTCATATCTTTGGTGTTCTAACAACGGATAACATCGAACAAGCTATTGAGAGGGCAGGAACAAAAGCAGGAAATAAAGGTTATGATTGTGCTCTTTCGGCTATTGAAATGGTGAACCTTGATAAAAAATTGCGTGAGCGATAAATCAGAAACCTAACAAAGTTCAGTAGAGGTAATATTAAAACCCACCTTAAATAAGGATGGGTTTTAATATATTCTTATTTCATTGTAGGGAAAAGTAGGACGTCTCGGATAGTTGTTGTATCAGTTAACAGCATACAGAGACGGTCGATACCAATACCTAGTCCACCAGTAGGTGGCATACCATATTCAAGTGCTTCAACATAATCGTAATCAACTCCAGTTGCTTCATCATCGCCAAGTTCTTTAGCAGATGCTTGTGCTTCAAAGCGAGATAGCTGATCAATTGGGTCATTTAATTCTGTAAAAGCATTAGCGTATTCTTTAGTCATGATAAAGAGTTCGAAACGGTCTGTAAAACGAGGGTCTGTATCATTTTTCTTAGCAAGTGGAGACACTTCAACTGGATGACCAAAGACAAAAGTTGGTTGAATTAAAGTGTCTTCAACAAATTCTTCGAAGAAGGCATTAATGATGTGACCAACTGTTGTGAAATGTTTTTCAAGCGGAACATTTTTTTCTTGTGCCAAAGCTTGTGCTTCTTCAAGAGTCATTTCTTTCCAGAAGTCAATACCAGTGATTTCTTTAACCGCATCAACCATATGAACACGTTTGAATGGTTCATTAATTTTAATTTCTGTGCCTTGATAATTAATTGGTCCATCACCTTTTACAGTTTTTGTAACATGCTGGATAATACCTTCTGTCAAGTCCATAATATCCTGGTAGTCAGCATAGGCTTGGTAGGCTTCAATAGATGTGAACTCTGGATTGTGGGTTGCATCCATCCCTTCATTACGGAAAATACGTCCGATTTCATAAACACGCTCCATACCACCTACAATAAGACGTTTTAGATGCAATTCAGTTGCGATACGAAGAACCATGTCAATGTCTTGTGCATTGTGATGTGTGATAAATGGGCGAGCAGAAGCACCACCAGCTTCATTATGAAGAACAGGTGTTTCAACCTCTAAGAAACCATTGCTATCCATAAAGCGACGAATTTCTGAAATGATTTTTGAGCGTGTTACAAAACGGTCAAAGCTGTCACGATTTGAGATTAAATCAAGATGACGTTTACGATAGATTGTTTCAATATCAGTTAGGCCGTGGAATTTTTCAGGAAGTGGACGGAGTGCTTTTGAAAGGTGAGTAATATGAGTAGCCTTGATAGAAAGTTCTCCCATATCTGTACGCATTACTTGCCCTTCAACACCAAGGAAGTCACCTAAATCAGCTTTTTTAAAGATTTCGTAGTTTTCTTCGCCAACAGAATCTTTACGGACATAAATTTGAATTTGACCTTCGCGATCTTGGATATGCGCAAAGCCAACTTTCCCCTTACCGCGCTTAGTCATTAAACGACCAGCGATTGTAGCAGTTTCTTCAATGTCGTGCAAGTCTTCTTTTGATTTGTCAGCGTATTTTTCATTTAATTGACCAGATGTTGCTGTACGTTCAAATCGTTTACCAAAAGGATCAATGCCTTGTTCAGTCAAAGCAGCCATTTTTTCACGACGAACAATCTGTTGGTCATTTAATTCTTCAATATGTTGGTTAGACATAATTTCCTCCAAGTTAGTATTCATCCTATTGTACCACAAAAACACTGATAATTCATAATTTATTTTATGAGTTTCTGGTGTTATTCTCATTTTTAATAGACTTTTCACCATTTGAAAATAAGGGTAGAAAAAGGTATAATTAACAATTGAAAATTCAGAAAGAAAAGGATAATCATGATTACTTCAATTGTTTTTGATGTTGATGATACGATTTACGATCAACAAGCACCTTACCGTATTGCTGTGGAGAAATGCTTTCCTGATTTTGATATGAGCGCTATTAACCAAGCTTATATTCGCTTTCGTCATTATTCAGATATTGGCTTTCCACGAGTAATGGCTGGTGAATGGACAACAGAATATTTTCGTTTCTGGCGATGCAAAGAAACGCTTTTAGAGTTTGGTTATCGTGAAATTGACGAAGCTACTGGTATTTATTTTCAAGAAATATACGAACATGAACTTGAAAATATTACAATGCTTGATGAGATGCGTATGACACTTGACTTTTTGAAATCAAAAAATGTACCAATGGGAATTATTACAAATGGTCCTACGGAACATCAATTGAAAAAAGTTAAAAAATTGGGACTTTATGACTATGTTGATCCAAAACGTGTTATAGTTAGTCAAGCAACTGGTTTTCAAAAGCCTGAAAAGGAGATTTTTAATTTAGCAGCAGAGCAATTTGATATGAACCCTTCAACTACACTTTATGTGGGTGATTCATATGATAATGATATTATGGGTGCATTTAATGGTGGTTGGCATTCTATGTGGTTCAACCATAGAGGACGTTCTTTAAAACCGGGAATTAAACCAGTTTATGATGTTGCTATTGATAACTTTGAGCAATTATTCGGTGCTGTTAAAGTGTTGTTTGACTTACCTGATAATAAATTTATTTTTGATATCAACGATAAAAGTAATCCAGTCCTTGAAATGGGACTTAATAATGGTTTAATGATGGCAGCAGAGCGTCTGCTTGAGAGTAATATGAGCGTTGACAAAGTTGTTATTTTACTGCGCCTAACTGCAAAACAAGAAAAAGTATTACGCATGAAGTATGCTAGATAATTAAATAATCCACTAGATGAATCTAGTGGATTATTTTAGTGTGTCATTTTGACCTCTTGCCTTAAATAAGATTTATCGTTCCAAGTCAGACAGTTGAAGTCTTTAAAATCATGAGTTTCTATGATTGTGAGGCTGGCATTATCAAGTTTATCTTTGTAGTGTAAACTACCATATTGATAACCCAGTAAGGAACGAATAGACGCAGTTAGGTTTGCTCCATGTCCTACAATAAGGACCTTGTCGTAATTTTTTGAAGCTAGAGAACGTAAGAAACTCTCTACACGATGCGTTGTCTGATAAAGAGATTCTGCACCGAACATGTCATGTTTAAATTGTAAGGGATTTTGATAAAATGCGGTCATTTGACGAGGATAGATAGCTTGCATAGTTGCAATTTTACAACCTTCTAAAGTTCCCAATGCCCATTCACGAAGTTGAGGAGTATAGTGGATTTCTTTTGGGCATGAATTAGCATCATTGAGGATATTAACAGTATCTCTAGCACGACCTAAGTCGCTAGAATAAACAGCATCAAAATGAATAGATGATAGGTATTGTCCAAGTTCTTCTAATTCTTCAATAGCTTCTTCAAGGAGAGGTGAGTCTCCGTTAGCACCTTGGAAACGCCCCTCTAAATTCCATTGTGTTTTTCCGTGTCTAACAAGATAAAATTTCATATTTTTCTCCAATCCTAATTATTATTCCTTTATATCGGCAAATTTAGCATTTACGAAATCTGCAAGAACCTCACTATTAATACGAATAGAACGTCCAATTTCTCCTGCAGAGACAATGAGTTCTTGTTTTTCTAAAGCGATAGTATCGATAAAAATAGGGTAATTATGTTTTTGGCGAATTCCAATTGGATTATTTGCTCCGTGAATATAACCGGTTATTTTCTGGAGATCTTTTTGAGGTATCATTTGTACCTTTTTGTTTCCTGAAATTTTAGCTAACTTTTTTTCGGATAAATGCTCGGTGAGAGGTAAGATACCTATTATGGGACCGGTTTTATCACCGATTAGCGCTAATGTCTTAAAGATATCTTGTTTTTGAATACCGTTGGGTAAATCTCCCTGTAAAGCATCCAATTGTAGACTATCATGTTCGATTTTTGCTTTATCTAAAATTTGATCAACTAAAGTTTTTTTGATTTTATTCTTTTTACTCATAATGACCCTTAACTAATAAGTTTGTTTCATATTTATTATAACATTTAAAGATGATTATAGTAAATTTCTACTGACTCTTAGAAATAAGCTTGAATACCATTTCAGGGAATAATGATAATAAATATCGCAACAGTACTATTTGGAATGTTAAATTAGAAGTTTTATAAATAGCTAAATATGAAGTGTCCTGATGTAATGACTTGAAATCATACCGTGGTCAGGTATTAAACGATTACTTTGACAAGGCATATAAAAATTTCTATACTAAATTTACAAAATGAAGGAGAGGGAACTATGGAAATACTGATTGCAGGTGGTAGTGGTTTTTTAGGAAAGCAGATAATAAAAGCAGCGCTTACAAAAGGGCATAAAGTGGCTTACTTATCAAGACATGAAGGTAAAGGTGATATATTTAAGGATCCTAGATTAACCTACATTAGGGGAGATATTACAGAAGCTGATAAGATTCATTTAGAAGACAGAACTTTTGATATATTAATTGACTGTATTGGAGCGATTAAGCCCAATCAACTAGATGAGCTTAACGTTAAAGCAACCCAAAAAGCAGTAGCACTCTGTCACAAAAATCAAATACCAAAGTTAGTTTATATTTCAGCCAACAGCGGCTATTCAGCTTACATTAAAAGTAAAAGGAAGGCAGAGCAGATAATCAAAGCAAGCGGTCTGGATTATCTTTTTGTAAGACCAGGTTTGATGTATGGTGAAGAGCGACCTCTCTCGATTTTCCAAGCCAAGTGTATAAAGTTATTTAGTCATTTGCCTTTCTTAGGTATTGTTGTACAAAAGGTCTTTCCAACTAAGGTTGTGATAGTGGCAGAAGCAATCGTTACTACGCTTAGGAAAAAAACAACCCAAAAAATCCTTTCTATTGAAGAATTAAATAATAAATAGTTTATCAAAAAAGCTACTGTTAACAGTAGCTTTTACTCTTTTACTTTTCCAAAAAGTTTCTCATAAGTTTTCTTCTTGTCTTTATTAACTGCAATTTGATTTAAATCAAGCGGTTGATTGAATCCTGGTAGATAACCTTGAGAGGTGTATTGGTGTAAATCGTATTTAAGTTCAGTTTGCGGAGCCGCTTCATAGTATCCAGAATCGCTACCATAAGTTGGAATCCAAACAGCGTCAAATCCTTTTACAGAGATGCCTTGCTCAGTCATAAAGTAAGTACCAATGTAGATACCAACATTTTTAGCACCAAGTCTTTTTAATTCTTTTCGGAATGCTTGGACACCTTTATTCATGTTAGACATTGTCTCCTCTTCTACGTCAATCCAATAAAAAGTTGGTTTGTAAGGAGCTGCATTCTTATAAAATATCTGAGCCTCTTCTTTCATTTCTTTAACACTTGAACCAAGTGCATAACTGTAGACAGCTACTGGGATATTTCGCTTTTGAAATTCTTTGATATGGGTCTTAAACGATTTATCGATTCCAGTTGTATAAGCAGCGTTATTAGTCTTAGATATCTTTGATCCACCAAAGACACGAATAACAACACCTGAAATATTTTTTGAAAGCGTATCGTAATCAATCTCCTTAGGAAGTTGCCAACCAGAGACATCGATAATCGGTTTAAGAACAAACTCTTTATCTTTCGATGATGTTGATTTTTGCGGTACTTTTGAAGCTTTTACGGATGGAATTGTCTTTTTAGCTTCAACTAATTCTTTTTTCAAAGTATTTGTCGAATGTAAATGACCAATAATTAATAAAAGTCCAAATAAACTGAAAAAAACCGCAACAACAATAGGTTTAATTCTTCTTCTCATTATTGATATTGTAACTTAAAAGGTTTAAAAAATCAAAGTTTACAGGCTTATTTACGTTCTTTTAAAAAAAGAGGTCGTTTATGTAACATTAGAAATGAAATTGTAATAAAAAAGACTTTTAAGCGGTAGTCATAGTTTTGAGGTATAATTAAAGACATGATAAAGAATTCAACTTTAACTAAATTGACTAGAGTCGCTATATTATCTGCTTTGTGTGTTGTGTTGAGATATGCTTTTGCGCCTCTGCCTAACATTCAGCCAATTACTGCCATTTTTTTGATTACAGTTGTCTTATTCGATTTAAAAGAAGGTGTAGCTACTGTAACTATAACAATGCTAGTTTCTTCTTTTTTAATGGGCTTTGGGCCATGGGTCTTTTTGCAAATCATTTCCTTCACTTTAATTTTATGCTTGTGGAAATTTCTGATATATCCGCTGACAAAAGCTGTATGTTTTGGTAAAATAACGGAGGTAGTACTTCAAACTTTCTTTGCAGGAGGGTTAGGGGTTGTTTATGGCGTCATTATTGATACCTGTTTTGCTTGGTTATATCATATGCCTTGGTGGACTTATGTATTAGCAGGACTTAGTTTTAATATGGCACACGCTTTATCAACTTGTTTATTTTATCCTCTTTTGTTACCGATTTTAAGGAGATTTAGGAATGAAAAAATACATTAAATTATTCTTGCTAACAGTATTCGCTACAACTTTAGTAGCTTGCGGGCAACCATCTACATCGAATAAGACAACAACTAGCTCAACGTTAGAAGTTGGTAAGGTTGAATTGGTGGTTAAAGAAGATACGAACGTGTTAAGTGAAAAGGTTGTTTACCATAAAGGTGATACTGTTTTGGATGTGCTTAAAGCTAACTATAAAGTTAAAGAAAAAGATGGTTTCATTACTTCAATTGATGGCATCAGCCAAGATGAAACCAAAGGGCTTTATTGGATGTTCAAGGTCAATAATAAATTAGCTCCTAAGGCAGCAAACCAAATTAAAGTTAAAAAGAATGACAAAATTGAATTTTATCAGGAAGTTTACAAAAAATAAGATAAAAACAAGTTGGAGATATCTCCAACTTGTTTTTATGTTTTTGAAAGGCTGTAGTTTAGCCTTGCTCAATAAGATTACTGTAATTAATAATTTGGTCTACAGTGTTAGATAAGAAATTAATAGTATCGCGCAGAGGCTTATCAGTAGAAATATCAGCACTGATTAATAGAGCTGTTTCTAAAGGGGTACGGCTCCCACCAGATTTCAAGAATGCTAACCACTCTTTTGCTCCGTTTGGATTATTTTTGAGATTGAGATAGCCGGCTGTCGAGATTACTAATCCAGCAGAGTAAGTATAGCTATAGAGCCCCATGTAGTAATGAGCTTGTCTCATCCATGTCAAAGCGGCATCGTCATCTATTTCAATAGCATCTCCCCAGAATTGTGTTAATACTTCCTTCATAATAGCATTTAATTGTTCTGCTCCAAAAGTTCCTCCCTCCTCAATTAGAGTGTAAACTTTACGTTGGAAAGCAGCTTCAAGTAAGTGAGTAATGAAATTGTGGAAGTAAGTATCAGTTAAGCGATGTGCAAGAGCAAAGCGTTTTTGACGTGCTGTATCAAATTGGTTTTCTAAGTAGTCACTAAGTAAAAGTTCGTTAAAAGTAGATGGAGCTTCAACATAGTAAGTGGACATGTGAGTATTGAAAAAACTTTGGTGATTATCTGAGAAGATAAATTGACCAGAATGTCCAATCTCATGAATAAGTGTGTAGACATCGCTCATACGCCCCGTCCAGCTCATGAGTACATAGGGATGAACTTTGTAAGGATCCGCAGCATATCCTCCAGAATCTTTATTAGCGTTAGCTGCAAAATCAACCCAACGCTCTTTTTGATAGCGCTCAACCTCTTGAGAATATTCTTTTCCTAAAGGAGCAACTGATTTCATTACTAAGTCATAAGCATCATTGATACTTACTTCGGGATTAAGTTCGTTATCAATGTCTAATTTCCAATCTGCAAAAGTCATCTTTTCAATACCATTAACATCGGCGATATGTTTGAGGAATCGTTGAGCTACTGGACCAAATTCATCCATGATAAGATCAATTTGTCTGTCAAACATTGAACGGTCAACTTCTTGTTCGGAAAGAAGATAATCAAAAACACTATCGTAACCACGCATATCAGCAATTAACTTTTCAGATTTGACTTTTGCAAGATAAGCCGCAGCTGCAGCATTTTGGTGCTTACGTAGACCTTTCGAGAATGAACGGAAGGATTTTTCACGTATCTCTGCATTTTCGTGATTTTGAAAGTAATTTTCATAAGTTACAAAACTATTTTTGTAGGTTTTTCCGTCAACTTCAAAATCTTCCATATCAAAATCGCCAGCACGCATTTTAGTATAAATATCATATGGTGTATTTAGGACTTCATTTAAGTTTGTCAAAGCTTTTTCGACTTCTGGACTTAATAAGTGTTGCTTTTGAATTTTAGCTTGGCGAATAGTTGCTTTGAAATGAGGGTTATTTTCTAAAGAATCTAAAATCTTTATATCTGCATTTGCTAGGGCAGTATTAAAGAAAGAAAGTAGTACATTAGCTTTAGTTGCGAAGTCTGATCCTGCTTGAGAAATTTGTGCAAACTCTTCGTTGCTAAAGTCAGTAGTTTGAGGCATAAAAGCATACGTATCAATGTGACTCATCTGGATATAAATATGCTCGATTTCCATAAGGGCACTAGTAAAATCCTCAACACAATTAAGTTTTCCCTCGTAATTTTTTTTGAAAACCTTGATATCCTCAAGAGCTTTTTCAATAGCCAGTAAAAAATCTTGACGATCTTTGTAGAGAGCAGTCAGATCCCAAAGTTCATTTTCAGGGAATTCAGAGCGTTTTTTAAGTTTCATGCGATACTCCTTTAATAATAGTTGTTAATTAACAATTAATCAGTTAATCTCAATTATCCTCAGTATATCAAAAAAGTCGAACAAGAAAAACTGATTACTGTCATAAATAAGTAAAAATCTGAAAATTCTATCTAAAAATCCTAGAATGGTTTACTTTTTACTTTAAAATGGTATCATAGTAGTGAGATTTAAGAGAGGAAGTGATGGTTTGTCCCACCCGAAATTAGAAAGTAGTAGCAATAAAGAAATCATTACCGAAGAGGTCGGTTTACTGAAGCAGCTTTTGGATGAAGCAACGCAAAAATTGATTGGTAGTGAATCATTTGACAAGATTGAAAAAATAGTTTCATTATCATTAACTGACGATTATACTGGTCTGAAGGAAACTATTTCGGCTTTAAGCAACGAGGAGATGGTTATTGTTTCTCGTTACTTCTCTATTTTGCCGCTCTTAATTAATATTTCAGAAGACGTTGATTTAGCATATGAAATTAATTATAAAAATAATCTTAACCAAGATTACCTAGGAAAGTTATCAACGACTATTGATGTTGTAGCTGGCCATGAAAATGCTAAAGATATTCTTGAACACGTCAATGTTGTGCCTGTGCTAACAGCTCATCCTACTCAGGTGCAGCGTAAAACGGTGCTCGAATTAACGTCTAAGATTCATGATTTATTACGTAAATACAGAGATGTCAAGGCAGGAATCGTGAATCAAGAAAAATGGTATGCTGACTTGCGTCGTTACATCGGCATTATCATGCAAACAGACACTATTCGCGAGAAAAAATTGAAAGTCAAAAATGAGATAACCAATGTAATGGAATATTACAACCGTTCTCTTATTAAAGCAGTTACCAAATTAACAGCAGAATATAAGGCACTGGCAGCTAAAAAAGGTATTCACTTGGAGAATCCTAAGCCTCTGACTATGGGGATGTGGATTGGTGGTGATAGAGATGGCAATCCCTTTGTAACTGCTGAGACACTAAGATTATCAGCTATGGTACAAAGTGAAGTGATTATTAACCATTATATTGAGCAGCTAAATGAACTTTATCGTAATATGTCACTTTCAATAAATCTAACTGAAGTCTCTCCCGAACTTGTTACATTGGCAAACCAGTCACAAGATAATTCGGTATATAGGGAAAATGAACCTTACCGTAAAGCTTTCAATTTTATCCAAGATAAACTGGTACAAACCCTACTAAATTTAAAAGTTGGTTCTTCCCCAAAAGAGAAATTTGTTAGTCGCCAAGAATCTTCTGATATTGTAGGAAGGTATATAAAATCACATATCGCTCAAGTAGCTTCTGACATACAGACAGAAGAACTACCAGCATACGCTACTGCTGAGGAGTTTAAACAAGATTTGTTACTTGTGAAGCAATCTTTAGTTCAATATGGACAAGATTCTCTTGTTGATGGCGAATTAGCTTGTCTTATTCAAGCAGTAGATATCTTTGGATTTTATTTAGCTACTATTGATATGCGTCAAGATTCTAGTATTAATGAAGCTTGTGTAGCAGAATTATTGAAGTCTGCCAATATTGTAGATGATTACAGTTCTCTTTCAGAAGAAGAAAAATGTCAACTTCTCTTAAAAGAATTAACAGAAGATCCTAGAACATTATCTTCTACGCATGCTCCTAAATCCGAGTTACTTCAAAAAGAATTGGCTATTTTCCAAACAGCACGTGAGTTAAAAGATCAATTGGGTGAAGACATTATAAACCAGCATATCATTTCTCACACAGAGAGCGTTTCGGATATGTTTGAGTTAGCTATCATGTTAAAAGAAGTTGGACTAATTGATGCCAATCAAGCTCGTATTCAGATTGTACCGTTATTTGAAACCATCGAAGATTTGGATAATTCACGTGATATTATGACCCAGTATCTACATTATGAATTAGTTAAAAAATGGATTGCTACTAACAACAATTATCAAGAAATAATGCTAGGTTATTCAGATAGTAATAAAGATGGTGGCTATTTATCATCTGGTTGGACTCTATATAAAGCTCAAAATGAGCTAACAAAAATAGGTGAAGAAAACGGTATTAAAATCACATTTTTCCACGGTCGTGGTGGAACTGTTGGTCGTGGTGGTGGTCCATCTTATGAAGCTATCACATCACAACCTTTTGGTTCAATCAAAGATCGAATTCGCCTAACAGAGCAAGGTGAAATCATTGAGAATAAATATGGTAATCAAGATGCAGCCTATTATAACCTTGAAATGCTTATTTCAGCTTCCATAGACCGCATGGTAACACGTATGATTACTAACCCTAATGAAATTGATAATTTCCGTGAGACAATGGATGGTATTGTGTCTGAAAGTAATGCCGTTTATAGAAATTTAGTTTTTGATAATCCTTATTTCTATGACTATTTCTTTGAAGCAAGTCCAATTAAAGAGGTATCAAGTTTAAATATTGGTTCTCGGCCAGCAGCACGTAAAACAATTACAGAAATTTCAGGTTTACGTGCAATTCCATGGGTATTTTCATGGTCACAAAATCGTATTATGTTTCCAGGATGGTATGGTGTTGGATCAGCCTTCAAGCACTTTATTGAACAAGATGAGGCAAACTTAGCAAAATTACAAACCATGTATCAAAAATGGCCATTCTTTAATTCTCTTTTATCTAATGTAGATATGGTTTTATCAAAATCAAATATGAATATTGCGCTTCAGTATGCTCAGTTAGCTGGAAGTAAAGAAGTTCGAGATGTTTTTAATATCATCCTTAATGAATGGCAGTTAACTAAAGATATGATTTTAGCTATTGAACAGCATGATAATTTATTAGAAGAAAACCCAATGTTACATGCAAGTTTAGATTATCGTTTGCCATATTTCAATGTTTTGAATTATGTTCAAATTGAATTGATTAAACGTCTTCGTAGTAACCAACTAGATGAAGACTATGAGAAGTTGATTCATATTACTATTAATGGTATTGCAACAGGTTTACGAAATTCAGGTTAATATTGATAGAGGGAGGATCATTGCTATTCTCCCTTTTACTTTACTTCGAAAGATGATATAATGCATAATGGTAATTTTTTGATATATTAAAGGAAATAATACAATATGAAAATTGATAAAAGGCATCTTCTGAATTATTCCATCCTCATTCCCTATTTGATATTGTCTATTCTAGGCTTAATTGTAATTTATTCGACAACTAGTGCAACTCTAATTCAGCTTGGAGCTAACCCTTTTCGTTCAGTAATCAACCAGGGTGTCTTTTGGGCAGTCAGTTTGGTTGCAATTATCTTTATCTATAAACTGAAACTAAATTTTTTGAAAAATTCTAAAGTGTTGACTATGGCAGTATTGGTAGAAGTATTTTTACTACTAATAGCGCGCTTTTTTACACAAGAAGTTAATGGAGCACATGGTTGGATTGTTATTGGTCCTATTAGTTTTCAACCTGCTGAATATTTAAAAGTTATCATTGTATGGTATTTAGCGTTTACTTTTGCTCGAAGGCAAAAAAAGATAGAAATATATGATTATCAAGCTTTGACAAAAGGGAGATGGCTTCCGAGATCACTAAGCGACCTAAAAGATTGGCGATTTTATTCTTTATTTATGATTGGTTTGGTAATTGCACAACCTGATTTAGGAAATGGTTCGATAATTGTTCTAACGGTCATTATTATGTACTGTATTAGTGGTATTGGTTATCGATGGTTTTCAGCTTTACTTGGTCTAATCGTCGTGGGGTCAACTTTATTTATCGGAACTATTGCAGTTGTTGGAGTTGAGACAATGGCTAAAGTCCCTGTCTTTGGTTATGTAGCTAAGCGATTTAATGCTTTTTTTGACCCATTTAAAGATTTAACAGATTCAGGACACCAGTTGGCTAATTCGTATTATGCAATGAGCAACGGTGGCTGGTTTGGTCGAGGACTTGGGAATTCTATTGAAAAATTAGGGTACTTACCAGAAGCAACAACAGACTTTGTCTTTTCAATTGTTATTGAGGAATTAGGAGTTATTGGTGCAGGGTTTATTTTAGCTTTGGTTTTCTTCTTAATTTTACGTATTATGCACGTAGGTATAAAGGCTAAAGATCCTTTCAACTCAATGATCGCTCTTGGTATTGGAGCAATGCTATTGATGCAAGTTTTTGTTAACATTGGTGGTATTTCTGGGTTAATCCCCTCAACTGGAGTGACATTTCCTTTCTTATCCCAAGGAGGGAACAGCCTCTTGGTACTTTCTGTAGCTATCGGATTCGTACTTAATATTGATGCTAACGAGAAAAAGGAACTCATAATGAAAGAAGCAGAAGAGCAATATAAGCCACAAGAAAAAAATGAAAAAATAATCAACCTTGATGCCTTTAAATAATCATCCAAACAAAAATCGAGATTTTTATCTCGATTTTTGTATTTTTTGAAATTTAAACTCTAATTAATAGAGAGAAGATATTTGAAGAAAAGAAGTGTCTATTAATATTCTAATACTATAAATTAGGATGTATTTAACAATATGATTATATGATAACTACTAAAAAATACATATAAGAGATAACAAATGCCTCAATCAATCTTACCCGAATTTTAAGGAAATAAAGAAATAAGCAAAAAAGCATAAAATACTTGCTTTTTTAGAGGATTTTGTTAAAATAGATAAGTAAAGTTAGACTGTATTGCCTACCGTCTATCTATAAAATATATTTTATTGGAGGCTTTTCCTAAAATGGCAAAAGAAAAATACGATCGTAGTAAACCACACGTTAACATTGGTACAATCGGACACGTTGACCACGGTAAAACTACTTTAACAGCAGCTATCACAACTGTATTGGCACGTCGCTTGCCTACTTCAGTTAACCAACCAAAAGATTACGCTTCTATCGATGCTGCTCCAGAAGAGCGCGAACGCGGAATCACAATCAACACTGCACACGTTGAGTACGAAACTGAAAAACGTCACTATGCCCACATCGACGCTCCAGGACACGCGGACTACGTTAAAAACATGATCACTGGTGCTGCTCAAATGGACGGAGCTATCCTTGTAGTTGCTTCAACTGATGGACCAATGCCACAAACTCGTGAGCACATCCTTCTTTCACGTCAAGTTGGTGTTAAACACCTTATCGTATTCATGAACAAAGTTGACCTTGTTGATGATGAAGAATTGCTTGAATTGGTTGAAATGGAAATTCGTGACCTTCTTTCAGAATACGACTTCCCAGGTGATGACCTTCCAGTTATCCAAGGTTCAGCTCTTAAAGCACTTGAAGGCGACGAAAAATACGAAGACATCATCATGGAATTGATGAGCACTGTTGATGAGTACATTCCAGAACCAGAACGTGATACTGACAAACCTTTACTTCTTCCAGTTGAAGATGTATTCTCAATCACTGGACGTGGTACAGTTGCTTCAGGACGTATCGACCGTGGTACTGTTCGTGTCAACGACGAAGTTGAAATCGTTGGTATTAAAGAAGATATCCAAAAAGCAGTTGTTACTGGTGTTGAAATGTTCCGTAAACAACTTGACGAAGGTCTTGCAGGGGACAACGTTGGTGTTCTTCTTCGTGGTGTTCAACGTGATGAAATCGAACGTGGTCAAGTTCTTGCTAAACCAGGTTCAATCAACCCACACACTAAATTTAAAGGTGAAGTTTACATCCTTTCTAAAGAAGAAGGTGGACGTCATACTCCATTCTTCAACAACTACCGTCCACAATTCTACTTCCGTACAACTGACGTAACAGGTTCAATCGAACTTCCAGCAGGAACAGAAATGGTTATGCCTGGTGATAACGTTACTATCGAAGTTGAATTGATTCACCCAATCGCCGTAGAACAAGGTACTACTTTCTCAATCCGTGAAGGTGGACGTACTGTTGGTTCAGGTATCGTTTCAGAAATCGAAGCTTAATTTAACTTAATTAAGTTCCCAAACGGCAGTTAGAGTCAGACAGCTCAAATTGTGAAGAGTCCTCAGGGACTCTTTTTTAGTATCTATAATTAAAGCGTTTTACTAGACTCGTGAAACTTTTAATTAACTATAATTTATGGTATGATAGATTAGTAAATAAAAAAAGAAGAGGTATGTGTAATGTCACGTAAACCATTTATCGCTGGTAACTGGAAAATGAATAAAAATCCAGAAGAAGCAAAAGCATTCATCGAAGCAGTAGCTTCTAAATTACCATCATCAGAACTTGTTGAAGCAGGGATTGCTGCTCCAGCGCTTACTTTATCAACAGTTCTTGAAGCAGCTAAAGGTTCAGAATTGAAAATCGCTGCTCAAAATAGCTATTTTGAGAATTCAGGTGCATTCACTGGTGAAAACAGCCCTAAAGTATTGGCTGAAATGGGTACAGACTACGTTGTTATCGGTCACTCAGAACGTCGTGATTATTTCCATGAAACTGACCAAGATATCAACAAAAAAGCAAAAGCTATCTTTGCTAATGGTTTGACTCCAATCATTTGTTGCGGTGAGTCTCTTGAAACTTACGAAGCTGGTAAAGCGGTTGAATTCGTAGGTGCTCAAGTTTCAGCAGCTCTTGCAGGTTTGTCAGAAGAGCAAGTATCATCACTTGTTATCGCTTACGAACCAATCTGGGCTATTGGTACTGGTAAATCAGCAACTCAAGACGACGCACAAAACATGTGTAAAGCAGTTCGTGACGTTGTTGCAGCAGACTTCGGTCAAGCAGTTGCTGACAAAGTTCGCGTTCAATACGGTGGTTCAGTTAAACCTGAAAACGTTGCAGAATATATGGCTTGCCCAGACGTTGACGGTGCCCTTGTAGGTGGAGCTTCACTTGAAGCAGAAAGCTTCCTTGCCTTATTAGATTTTGTTAAATAAATCACATGATATCTAAAGGCATAGCACTCTAGGTGATATGCCTTTTCTTATAGATAGTTAATAATAAGCTATTTTTGATTATTGAACTAGTAATCAGACTAGATTTTTATGGCTATTTTTTGTAGAATAGTTAAAGTAAATATTGGTATAGCCAAAATTAAAGGAGAAATTTTCTAATGGTAAAATTAGTATTCGCACGCCACGGTGAATCTGAGTGGAATAAAGCTAACCTTTTCACTGGATGGGCTGACGTAGATCTTTCAGAAAAAGGTACACAACAAGCTATTGATGCTGGGAAATTAATTCAAGCAGCAGGTATTGAGTTCGACCTTGCTTTTACATCAGTTCTTAAACGTGCCATCAAAACAACTAACCTTGCCCTTGAAGCAGCTGATCAACTTTGGGTACCAGTTGAAAAATCATGGCGCTTGAACGAACGTCATTACGGTGGATTGACAGGAAAAAATAAAGCAGAAGCAGCTGAACAATTTGGTGATGAGCAAGTTCATATTTGGCGTCGTTCATATGATGTATTGCCTCCAGATATGGCTAAAGATGATGAACATTCAGCACATACTGATCGTCGCTATGCTTCACTAGATGATTCTGTTATTCCAGATGCAGAAAACCTAAAAGTTACTTTAGAGCGTGCTCTTCCTTTCTGGGAAGATAAAATTGCTCCTGCTCTTAAAGATGGTAAAAATGTGTTTGTTGGTGCACACGGTAACTCAATCCGTGCTCTTGTAAAACATATCAAACAATTGTCAGATGATGAAATCATGGACGTTGAAATTCCTAACTTCCCACCACTTGTTTTCGAATTTGATGAAAAATTAAACCTTGTTTCAGAATATTACTTAGGTAAATAATCTAATCTTTATATAAAAAATTCAGGCCAAGTTGGCTTGAATTTTTTATTATTTATAACATTTTGAGTGTCTGTAAAAAACCATTTTTATGATACAATAGTAGTCAGAGTTTTTATAGCAAGGAGTTAATGTTGAATCGTAAAAAAAGGTATCGTCTCACTGTAAAAAAGCAAAATGCTAGCATACCTAGACGATTAAATCTTCTATTTTTTATTATTGTTTTATTATTTACTGTTCTAATTCTTCGTTTAGAGCAAATGCAGATTGGGCAACAATCATTTTACATGAAAAAACTGACAGCTCTTACGAGTTATACAGTGAAAGAATCAAAAGCGAGAGGTCAGATTTTTGATGCTAAGGGAGTTGTCTTAGTTGAAAATGATGAACGTCCTACTGTGGCGTTTTCTAGAGGAAACAATATTTCATCTCAGTCTATCAAAGAGTTAGCGAATAAATTATCACATTACATTACCTTAACCGAAGTTGCTTCAAGCGATAGAGCAAAGAGAGATTATTATTTAGCAGATAAAGCCAACTACAAAAAAGTTGTTGAAAGTTTACCAGATTCTAAACGTTACGATAAATTTGGTAACCATCTAGCCGAATCAACCGTATATGCAAATGCAGTTGCTGCAGTTCCAGTGAGCGCTATTAACTATTCTGAAGATGAGTTAAAAGTGGTTGCCTTATTTAACCAAATGAATGCGACACCAACGTTTGGTTCAGTGAAATTAAGTACAGGCGAATTAAGTGATGATCAAATCAAGAAACTGGATGCTGATAAGAAGGAACTGTTAGGAATTTCTGTAACAAGTAATTGGCATCGTCGTAAAAAAGGAACTTCTTTATCGGATATATTAGGTACTATTTCTACAGAAAAGGCAGGTTTACCAAGAGAAGAAGTTAAAAAATATTTGAAAAAAGGCTATTCACTGAATGACCGAGTGGGAACTTCTTACCTTGAAAAACAATATGAAGATGACTTACAAGGAATCAGACAAATTCGCAAAGTAGTTGTTAATAAAAAAGGTAAAGTTGTTTCAGATAATATTACGCAAGAAGGTAAGTCAGGAAGAAATCTTAAATTAACGATTGATCTTAATTACCAAAACAAAGTAGAAAGTATCTTGAAACAATACTATGGCAGTGAATTATCTAGTGGACGCGCTAGTTTTTCCGAAGGGATGTATGCAGTTGCTATAGAACCTTCAACTGGTAAAGTGTTAGCAATGGCTGGTCTGAAAAATGATCATGGGAATTTAGTTGATGACAGCCTAGGCACTATTGCTAAGAATTTCACGCCAGGATCTGTTGTGAAAGGTGCGACGCTATCATCAGGATGGGAAAATAAAGTTCTTAGAGGAAATGAAGTGCTTTATGACCAAGAAATTGCTAATATACGGTCATGGTTTACACGAGGTTTGACTCCAATATCTGCGGCACAAGCGCTAGAGTATTCATCTAATACTTATATGGTTCAAGTAGCACTTCGTTTAATGGGACAAGACTATAATACAGGAGATGCTTTAACTGATCGAGGCTATCAAGAAGCAATGGCTAAACTAAGGAAAACTTACGGCGAATATGGTTTAGGGGTTTCTACAGGATTAGATTTACCTGAATCAGAAGGTTATGTACCTGGAAAATACAGCTTAGGAACAACTCTAATGGAATCGTTCGGTCAGTATGATGCCTATACACCAATGCAACTTGGTCAGTATATCTCAACTATTGCGAATAATGGGAATCGTTTAGCACCTCACGTGGTTTCAGATATCTATGAAGGGAATGATTCTAATAAGTTCGCTCAATTGGTTCGTTCAATCACTCCTAAAACACTAAATAAGATAGCTATCTCAGATCAAGAGTTAGCCATTATTCAAGAAGGTTTTTATAACGTTGTCAATAGTGGAAGTGGCTATGCAACTGGTACGTCAATGAGGGGGAATGTGACAACCATTAGTGGTAAAACTGGTACCGCTGAAACATTTGCTAAAAATGTAAATGGACAAACAGTTTCTACCTACAACTTAAACGCTATTGCCTACGATACTAATCGTAAAATAGCAGTAGCGGTAATGTATCCGCATGTTACAACTGATACAACAAAATCCCATCAATTAGTTGCACGAGATATGATTGATCAATATATTTCACAGTTCACAGGACAATAAGAGAGGACATTTGAATGCTTTACCCAACACCAATTGCTAAATTGATTGACAGCTTTTCAAAATTACCGGGTATAGGTACTAAAACAGCAACACGTTTAGCTTTTTACACCATTGGTATGAGTGATGAAGATGTTAATGAATTTGCTAAGAATTTATTAGCTGCTAAGCGGGAATTAACCTATTGTTCTGTTTGTGGTAATTTGACTGATGATGATCCTTGCTTAATTTGTACAGATAAGACGCGTGACCAGTCTGTTATCTTGGTTGTTGAAGATAGTAAAGATGTGTCAGCTATGGAAAAAATTCAAGAGTATAATGGTTTGTATCATGTCTTACATGGCTTAATTTCACCTATGAATGGTATTAGCCCTGATGACATTAATTTGAAAAGTTTAATTACTCGATTGATGGATGGTCAGGTGACAGAAGTTATTGTTGCTACCAATGCGACTGCTGATGGTGAAGCTACATCAATGTATATTTCACGAGTCTTAAAACCAGCTGGTATCAAAGTGACACGATTAGCGAGAGGTTTAGCTGTTGGTTCAGATATCGAATATGCAGATGAAGTAACCTTGCTTCGAGCAATCGAAAATCGTACAGAGTTATAATTGTTATAAAGAAAAGGTTGGGAATCTCCTAACTTTTTCTTTTACAATACTAACTTTAAGTGGATTGATTTTTGAAAGTTAGGTTAAAATATGGTATTATTAAAAGGTCAATCTTAGATTAGATAGAAAAGAGAAGAAATATGTCAAAAGAAACATTGATCTTGCTTTACGGTGGTCGCTCTGCGGAACGTGAAGTATCTGTACTGTCTGCAGAAAGCGTCATGCGTGCTATTAATTATGATAAATTTTTTGTTAAAACTTATTTTATCACGCAAGTAGGTCAATTTATTAAAACACAAGAATTTGATGAAATGCCATCTTCAGATGAAAAGTTAATGACAAACCAAACTGTTGATTTAGACAAAATGGTTCGTCCAAGTGATATCTATGATGATAATGCAATTGTTTTCCCCGTTTTACATGGACCAATGGGGGAAGATGGTTCTATCCAAGGATTTTTAGAAGTTTTAAGGATGCCTTATGTTGGGACTAATATTCTATCTTCAAGCGTGGCTATGGATAAAATTACAACAAAACAAGTCCTTGCAACAGTAGGTGTACCTCAGGTTGCATATCAAACTTATTTTGAGGGTGATGATTTGGAACATGCGATTAAACTCTCTTTAGAAACTTTAAGTTTCCCAATTTTTGTAAAACCGGCTAATATGGGGTCATCAGTAGGTATTTCAAAAGCGACAGATGAATCCTCACTTCGCTCTGCAATTGACTTAGCTCTCAAGTATGATAGCCGTATTTTGATTGAACAAGGCGTGACAGCTCGTGAAATTGAAGTAGGTATTTTAGGCAATAATGATGTTAAGACAACTTTTCCTGGCGAAGTCGTTAAAGACGTCGATTTCTATGACTATGACGCCAAATATATTGATAATAAAATTACTATGGATATTCCAGCTAAAGTTGATGAAGCAACTATGGAAGCAATGCGTCAATATGCAAGTAAAGCTTTTAAAGCAATCGGGGCTTGTGGTTTATCACGCTGTGATTTCTTTTTGACGAAAGATGGACAAATCTTCTTAAACGAACTGAATACAATGCCCGGTTTTACTCAGTGGTCAATGTATCCCCTGCTTTGGGAAAATATGGGGCTAACTTATAGTGATTTGATTGAAAAGTTAGTTATGTTAGCTAAAGAAATGTTTGAAAAACGTGAGAGTCATTTAATTTAAAAAAGTTCAACTAAGTCTTTCTTAGTTGAGCTTTTTCAAATCTATGATATGTTATGAAAGTGTGTTATAATTTAGGAGTATATTCGTTTATAAGGATAGCATACTATCTACAACATTGTTGCTAAATAATAGAAAAGGAAATGATATGAAGCTTAGTTTGCATGAAGTTGCTAAAGTAGTTGGCGCTAAAAATCAAGTATCAGAGTTTGAAGACGTTCCCCTGGGAAATATTGAATTTGATAGTCGTAATATCAGTGAAGGTGACTTATTTCTTCCCTTAAAAGGAGCAAGAGATGGACATGAGTTTATAGAGATGGCTTTTGATAATGGAGCAATAGCAACCATTTCAGAGAAGGAAATAGAGGGTCATCCTTATCTTTTAGTGTCTGATGCACTTAAAGCATTTCAAGTCTTGGCACAGTATTATATTGAAAAGATGAACGTTGATGTTATTGCAGTAACTGGCTCAAATGGTAAGACAACAACTAAAGATATGATAGCTGCAATCTTATCAACCACATATAAGACTTATAAAACACAAGGAAACTACAATAACGAGATTGGCTTACCCTATACTGTGCTACACATGCCAGAAGATACTGAAAAAATTATTTTGGAGATGGGACAGGATCATCTTGGAGATATCCATGTGTTATCTGAAATTGCAAAACCACGTATTGCTGTTGTTACTTTGATTGGTGAAGCACACTTAGAATTTTTTGGTAGTCGAGAAAAGATTGCAGAAGGGAAAATGCAAATCACAGATGGTATGAGTTCAGATGGCATATTAATTGCACCGGGAGATCCAATTATTGATCCATATCTTCCAGCAAACCAGATGACTATTCGTTTTGGTCATGACCAAGAATTGCAAGTGACAGAACTCAAAGAAGAAAAACATTCCTTAACTTTTAAAACTAATGCTTTGGAGCACCAATTACGTATACCAGTACCTGGTAAGTACAATGCAACTAATGCGATGGTCGCTGCCTATGTTGGAAAATTATTAGCAGTAGCAGAAGAAGATATAGTGGATGCTCTAGAAAATCTTCAACTAACTCGTAATCGCACCGAATGGAAGAAATCAGCCAATGGAGCAGATATTTTATCAGATGTTTACAATGCTAACCCAACGGCTATGCGATTGATACTAGAAACCTTTTCAGCTATTCCCAATAATGATGGTGGAAAGAAGATTGCTCTTTTAGCTGATATGAAAGAACTGGGAGAACAATCTGTGGATTTACATAATCAAATGATTATGAGTATCAGACCTGACTCTATTGATACTTTGATTTGTTATGGCCAGGATATTGAGGGGTTGGCTCAATTAGCAAGCCAGATGTTCCCAATTGGTAAAGTGTATTTCTTTAAAAAGAATCAAGAAGTAGATCAGTTTGATCAATTGCTTGCAAAAGTAAAAGATACTCTTAAGGAGAAAGATCAAATATTATTAAAAGGTTCTAACTCAATGAATCTTTCTAAAATAGTTGATATTCTTGAAGTAGGATAATAGAGGTGTTAGGGTAACAAGTTACCCTAACTTTTTTGTTTTTTAATCACGAATAATATTCAGTTTTATTGAGGAAAATAGATATGCTAAGCAGAAAACTGGTGATATATTCAGTTTTTTGATAATCTGTTTATTACGAACTATATTTTTAAAAATAAAACTTAAGTTCGTTTTTAGGAGGATTGTTTGAAAAATTTAAATCGTTATGTAGTTGCGGTTTCTGGAGTCGTTTTACATTTAATGCTAGGATCAACTTATGCTTGGAGTGTGTTTCGTAACCCAATCATCTCAGAGACTGGTTGGGATATTTCATCAGTTTCATTCGCTTTTAGTTTGGCTATTTTTTGTCTAGGAATGTCTGCAGCTTTTATGGGACACTTAGTAGAGCGTTTTGGTCCTAGGATAATGGGAATGATTTCTGCTATTTTATATGGAGCAGGGAATGTGTTAACAGGTTTAGCCATTGAAACTCAGCAGTTATGGTTACTGTATGTTGCATACGGTATTTTAGGAGGAATCGGACTTGGTTCAGGTTATATTACTCCAGTATCGACTATTATTAAATGGTTTCCTGATAGGAGGGGACTAGCAACAGGATTCGCTATTATGGGATTTGGCTTTGCTTCTTTAGTAACAAGTCCGCTTGCACAATCCTTAATGATTAGGATTGGTGTAGGTAAAACATTTTATATTTTGGGATTAGTATATTTTTTTGTCATGATGATTGCCTCACAATTTATTAAACAACCACCTCAGGAAAAAATAACTATTTTGACTCACGACGGTAAAAAGAATGCTATGAATTCACAAATTATTACTGGATTAAAAGCAAATGCTGCTATAAAATCAAAAACCTTTTACATCATTTGGTTGACTTTGTTTATTAATATTTCGTGTGGCTTAGGTTTAATATCAGCAGCTTCACCAATGGCACAAGATTTAGCAGGCTATTCCGCAGAATCTGCAGCCTTATTAGTAGGGGTACTAGGGATATTTAACGGTTTTGGACGTCTGTTATGGGCAAGTCTCTCTGACTACATTGGACGCCCGTTGACCTTTATAATATTATTTATTGTGAACTTTATTATGACTTCTAGTTTATTTTTGTCATTCAATGCTATTGTATTTGCAATAGCAATGTCTATTTTAATGACTTGTTATGGTGCAGGCTTTTCCTTATTACCTGCTTATCTAAGTGATATTTTTGGAACAAAGGAATTAGCTACTTTACATGGTTATAGTTTAACAGCATGGGCAATAGCAGGTCTGTTTGGGCCCCTATTGTTATCAAAGACATATTCATGGGGAAATTCCTATCAATTGACATTAATGGTTTTTGGTTTTTTATTCTTATTCGGATTATTGTTATCTCTATATTTAAGAAAATTAACAACTAAAGTTGTGTAGTATATATCTAATTTAAAATTCTTTGGTTTTACCAAAGAGTTTTTTCTTTGAAAAATAGTTTTGTCTTATAGCAAATAATTTGATATACTAAGTATCTAGTAAAAAAATGATAGAAAGATAATACTAAAATGATAGAATTCTTTTCTAATATCAGAACAGAGATTCCGCAGATGCCTTTACTTATCCATAGTTTGATTTTATCTGTCTTACCTTTTCTGATGTGGCTGACTTTGGTTAATAGAGATAAGCCTTTGTATAAAACTATTTGGAGTATCCTTTTAGGACTTCAGTTAATTACGATTTATACTTGGTTTTTCTGGGCAAAATTGCCTTTATCTGAAAGTCTTCCCCTTTACCATTGTCGAATAGGCATGTTTGTCGTTCTCTTGGCGAGGCCTGGAATATTAAAGGATTATTTCGCATTGTTAGGAGTAGTAGGTGGAGTATTGGCAATGATTCACCCAGACTTTTACCCTTACCAGTTTCTACATGTGACTAATATTTTCTTCTTTATTGGACATTTTGCTTTATTTGTCCTTAGTTTACTACATCTGATGACACAGTCCAATTTGGACAAATTAAATCCAAAATTGATTATACAACTAACGCTTCTCATTAATATGTCTTTGATTTTTATTAACCTCTTGACTGGGGGGAATTATGGCTTTATGATGAAGACACCAATACTAGGAATAACAAATCCCTTTTTAAACCTTTTTATAGTGACAACTCTATTAAGTTTTCTCGTCCTATTTGTTAAACAAATTTTCCAAAAAGTGAGAATGAGAGCTAGTCTTAAAACAGAAGAATCTTAATTATTTTAATATTATTATATTATCTAGCTATTAAAAAATAAATAGCTGGATAATGTTTTTCATTTTTAGCTATTTTTATGATTGACCGCTAATTATTAATCTGCTAAGATATAGTACGTAATAAAAACTTAACCGGTTAATTATTTTTGAAATATATTTTTTCTGGAGGAAAATAGTAATGAATAAATCATTCAATACCAAATTAGGTTTGGTAACTGTAGCGGTATTATCAGGTATTGTATTAACGTCTCAATTACCTGTGAACGCTAAAGCTGAGACACCAGTAATGGCAGCAAGTGCACAACAAGGTTTCCGTTTTGTAGCAACCGTTGTAGATAGTCAGACGCATGTCTTGCCGGGAAAATTGGTAACTTTGTCAGAGGTGACAAGTGGTCAGCCTAAAATTATTGCAAGTGTGAAAACGAATGATGCCGGACAAGCTATTTTTAATAATCTCCCTATAAAACGTAACCTTAGTGTGTCTGTTGATGGACAAGTAAAAGGATATACTATTCGAACTGACGTAGCAGGTTCTAGTAAAGCAGCTAGTTTTACAGCAACAGGAGTAGGGACAAATGAGCCAACGTATTCAAAAAAAACCATAGACATCACAGTGAGAGACCAGAATGCTGAACCTGTTTCAGGCAGGACAGTTACCTTAAAAACACAAGCTGGTCGTGAGATTGCTAGCTTGGTTTCTGGTGACAATGGATTAACTCGCTTTACTGATCGTTTACTAGATGGAACATTCTACCAATATTTTGTTGATGGGAAAAAAATTGGTGATATTGTACCTGGAGAATCAAGAAGTGCATATGTTAATGTTGCACCTAAAAAAGATTATTTTACCTTTACAGTCACTGCTTTAGATAAAGATGGACTTGTTGTTAAGGGAAAAGAAGTAACGTTGACTGATATTACTGATGGTAAAGCAGTAGCGCTTGCTTCTTTAAAAACGAATGATAATGGACAAGCTATCTTTACCAACCTACCATTATCAAGAAATATCAGTGTTTCAATTGATGGAAAATCAAAGGGCTATACTCTTCGAACTGATGTAGCAGGCTCTCATAAAGCGGCTGCATTCTATGTAGATGGTAAAGGTACCAAAGCACCTCAATTTAGTGCAGAAGCAGCGGTTGTAACTGTTTACGATGCTAATGGAAATACTATAGCAAACCAAGAAGTGACATTAACTAATTCAAATGGGACAATTGTTGCAAAAGGTTTGACTGAAAAAGATGGCAAAGCAAGGTTCGCCAATAAATTAATGGCAGGAACGTTATACAATATTTTTGTAAATGGTATTGAGATGCCTAAAACTGCCCTTGTTGGTAGTGATGTCAGTGTTTTTCTAACAGATAAACAAATTAAGAAAGAAAAACCTGTTACTCCTGATAAATTGGATAAAGAAATGAACCAAGAGAAGGAAAAGGAGCTCTTAGATACTCCAAAACCAGTACCACCTACTTCGAAACCAACAGCACCAATTAAAAATAAAAAGGACGATTCCCCTAAGAAGTTCACGAAAAGTCAATCTTCTAGTTTGAAGTCAAGTGTTAAGGCTATAGGTGCTAAGCCAAAAGCTATGACAGCCTTAGCTAAAAAATTGCCTAAAACTGGTGATCAAGCCATTAGTATTTTAACTTTGGTTGGTTTTATTGTAACAGGGTTAGCGATTATGTTAGGCTTCCTTAAAAAATCACGATCAAAATAATTTATTTTAGAAGCTTGGGTCTTTAAACACAGGCTTCTCTTCTTTCTTCGGAAATAGATTGAACTTGAAGAATGTTGTTAAATTCGCTATAATAATAAAGTTATAGACAAGATTATTGTTTCAGTTGAGACTACTGAAAATAATACTAAGAAATGGATAAAAGCTAAGGATTGAATATGACATTACAAGACGAAATCAAAAAACGCCGTACTTTTGCCATCATCTCTCACCCGGATGCTGGTAAGACGACTATTACTGAGCAATTATTATATTTTGGTGGTGAAATTAGAGAAGCAGGGACAGTAAAAGGGAAAAAATCAGGTACTTTTGCAAAGTCCGACTGGATGGATATTGAAAAGCAACGGGGTATCTCTGTTACTTCATCTGTTATGCAATTTGATTACGCGGGTAAACGTGTTAATATTTTGGATACACCTGGACATGAGGATTTCTCGGAAGATACATACCGGACCTTAATGGCTGTGGATGCAGCTGTCATGGTTGTAGATTCGGCTAAAGGTATTGAGGCTCAAACTAAAAAACTTTTTGAAGTTGTTAAGCATCGTAATATTCCGGTTTTTACGTTTATTAATAAATTGGACCGTGATGGACGTGAGCCATTGGATTTGCTTGAAGAGTTAGAAGAAGTACTAGGTATTGCTTCTTATCCAATGAATTGGCCGATTGGTATGGGGAAATCATTTGAAGGGCTTTATGATTTACATAATAAACGTTTAGAACTCTATAAGGGAGACGAGCGTTTTGCAAGTATTGAAGACGGTGATCAGCTGTTTGCCAATAATCCATTTTATGAACAAGTCAAAGAAGATATTGAACTTCTTCAAGAAGCAGGTAATGACTTTTCAGAACAAGCTATTCTTGATGGTGACCTAACTCCAGTATTCTTTGGCTCTGCCCTTACGAACTTTGGAGTTCAGACTTTTCTTGATACTTTCTTGGAGTTTGCTCCAGAACCTCATGGTCACAAGACTACAGAAGGTAATGTTATTGACCCCTTGGCTAAAGATTTTTCAGGTTTTGTCTTTAAAATTCAAGCTAACATGGACCCACGTCATCGCGACCGTATTGCTTTTGTTCGTATTGTTTCTGGTGAATTTGAGCGCGGTATGGGAGTTAATTTGACACGTACTGGTAAAGGTGCTAAGCTCTCCAATGTTACTCAATTTATGGCAGAATCACGTGAAAATGTGACGAATGCTGTTGCTGGGGATATTATCGGGGTTTATGATACAGGAACTTATCAAGTTGGGGATACCTTAACAGTTGGGAAAAATAAATTTGAATTTGAACCATTACCAACTTTTACCCCAGAATTATTTATGAAAGTATCAGCAAAAAATGTTATGAAGCAGAAATCATTCCACAAAGGTATTGAGCAATTAGTACAAGAAGGAGCAATCCAGCTTTATAAGAATTATCAGACAGGCGAATACATGCTGGGTGCTGTGGGTCAACTTCAGTTTGAAGTTTTTAAACATCGTATGGAAGGTGAATACAATGCTGAAGTTGTTATGACACCAATGGGTAAAAAGACTGTACGTTGGATTAACTCAGACGATTTAGACGAACGCATGTCTTCAAGCCGAAATATTTTAGCAAAAGATCGTTTTGACCAACCAGTTTTCCTATTTGAAAATGATTTTGCACTTCGCTGGTTTGCTGATAAGTATCCTGATGTGAAGCTTGAAGAAAAAATGTAAAATTTAAAGTCACTCAAATTTGAGTGACTTTTTAAGTTTTTTAGACTAAAATAGTTATAATACATAGAAAAGATTGGAGATTAACATGGGAATTTTTTCGGGATTAATGGGAAATGCTTCACAAATGGATACCGATAAAGTCGAGAATCAGTTATCTGATATTCTGATTTCAGATGAACAGGTTGATTTAGCTTATACCTTAATTCGTGATTTGATTGTTTTTACTAATTATCGTTTAATTTTAGTCGATAAACAGGGGGTGACAGGTAAAAAGGTTTCTTATAATTCTATACCTTATGCTTCTATATCACGTTTTACAGTGGAAACTAGTGGTCATTTTGATTTAGATGCTGAGTTAAAGATTTGGATATCATCAGCAATAGAACCAGCAGAAGTACTTCAGTTTAAGAACGACCGTAACATAGTGAGTATACAGAAAGCTTTGGCGACAGCTGTTTTAAAATAAACAATTTAGCAGTAGTGATTTTTATCACTGCTTTTATTTTGAAGTATAGTAGGCCTCAAGCATATATTTTGAAAACGCTGTATTTTTTTGATAAGATATTTTTTTGAGGAGTATTAAATAATGATAATAGAATTAAAGAGTGTTGGAAAAATTTTTCCAAAATCACAGTTTAGATTAGATGATATTTCTTTTAATATAGAAGAAGGCGAGATAGTTGGTCTGATTGGTTCTAATGGTACTGGAAAGAGTACTATTTTGAAGATGATTAATGGCTTAATCCCTTATGATAAAGGAAATATTTATTATCAAGGAAAAGAAGTGAAGTCTTTTTCTGATAATAAGTTACGTCAGATGCGTAAAGATATTGCTTATATTTTTCAAAATCATAATTTGTTAGCAGGAGAAAGTGTATATTATCATCTAGCTTTAGTTTATAAATTAAATCATCAAAAAGTAAATCATGACGCAATTAATGATATCTTAGATTTTTTAGGTTTGATGGATTTAAAACAGGTGAAATGCCATAGTTTGAGTGGTGGGCAGCAACAAAAAGTTGCAATCGCTATGGCTGTTTTGCAAAAACCGAAACTTATTCTATGTGATGAGATCAGCTCTGCCTTAGATACTAATAGTGAAAAAGAGATATTTAACTTGTTGTCTGATCTTCGTGAAAAATATGGTATCTCTATCTTGATGATTGCTCATCACCTATCTCTTTTAAAACAATATTGTGATCGTGTAATGATTTTGGATCACCAGACTATTGTAGATACTGTTGTTCCAGTGAAAGCAACTCTGAATCAATTAAAGTCAAACTACGTAGATCAAGTAAAGGAGTTTTTGTTACATGATTGACATTATTGAAAAACATGGCGAAGGTATCTTAAAATCATTTTGGGAAACCAATTTAATGTTAGGGTTAACCTTGATTCTTTGTTTTCTAATTGCTTTTCCAACAGGTATTTTATTGTTTTCATTGAGAAAGTCTTACTTGATTAAACATTCTTTAGCCTATCAACTACTAAATTTATTTTTAGGTACGTTACGGAGTGTCCCTTTCCTTATTTTTATTTTTATCTTAATCCCTCTCAATCGATTAATTTTTGGGACCTCATTTGGAACGATAGCGGCAATCTTACCTCTTACTTTGGTTTCAGTCAGTTTGTATGCACGTTATGTGGAACAAGCTTTATTAAATATACCTCAAGTTGTTGTAGATCGAGCTCTCAGTCTAGGGGCTAACAAGAGACAGATAATTTATTATTTTTTAATCCCCTCCATCAAGATTGACCTTGTTTTATCATTTACTGCAACGGCTATAAGTATTCTTGGCTACTCGACAATAATGGGAGTTATTGGTGCAGGAGGTTTGGGTGAATATGCCTATCGTTTTGGCTATCAAGAGTATGACTACCCAGTTATGTACTTGATTGTTGTCTTATTTATAATATATGTGTTTATCTTACAGAGTTTGGGCTATTTTATAGCAAACCGCTACTCAAGAAAATAAAAGAAAAGAGGAACTATGAAAAAATTACTTTCCCTAACATGTCTAATCATGATGTCTTTATGTTTAGTGGCATGTACTAAGCAAGCAATGTCGTCTAAGAAAATTAAAGATAAGAATAGTAAAGAAAAGGTGATTACTGTTGCAACTTACAGCAAACCTACATCTACCTTTTTAGATTTGGTTAAAGATAATGTAAAAGAAAAAGGATATACTTTAAAGGTTGTCATGGTCTCTGACTATATTCAGGCTAACATTGCTTTAGAAAACAAAGAACATGATGCTAACCTTTTACAACATGAATTTTTCATGAGTATCTTTAATAAGGAAAATGATGGTCATCTAGTATCAATTACACCAATTTATCATTCATTGGCTGGTTTTTATGGTCAACATTTGAAAAATATTGCCGAGCTTAAAGACGGTGCTAATGTAGCGATTCCGTCTGATCCTGCCAATATGACTAGAGCTCTGCTATTATTGCAAGAAAAGAAACTTATCACCTTAAAGAATACGTCCAAAAAGACCAAGGCTATCGAAGATATTATTACTAACCCTAAAAAATTACGAATTGAACCTGTAGCATTACTTAACCTCAATCAGGCCTATTTTGAATATGACCTTGTCTTTAATTTCCCTGGATATGTGACAAAAATCAATCTAGTTCCTAAAAGGGATAGATTATTATATGAGAAAAAACCAGATATCCGTTTTGCAGGTGCCTTGGTAGCTCGTGAAGATAATAAAAATAGTGATAAAATAAAAGTACTTAAAGAAGTACTAACAAGTAAAGAGATTCGTCACTATATCACTAAGGAGATTCCAAGTGAAGCAGCCGTTGCGTTCTAGATAGATAAACTATGAACCCTCCTTCTTTATAGATGGTGGGTTTTTATTGCCTTTTTTCTATTTTCTGAAGCAACTAATAGAACTAGCAATTTATGAAAGCGTGTTATTTATTAGATTGACCTTATTTTATATCTTTTTACTTTTAATTGTGTTACACTAAGTAGGTTGTCAGAAAAGATAACTAATAAAGGTTCATAAGGCAGCTTCGCACTGTCTTTTAGAAAAGAGAAACATTTGAAATTTACAGAACTTAACTTATCGCAAGATATTCTTTCAGCGGTAGAAAAAGCAGGCTTTGTAGAGCCATCACCAATCCAAGAAATGACTATCCCACTTGCTCTTGAAGGCAAAGATGTCATTGGTCAAGCGCAGACAGGTACAGGAAAAACTGCAGCTTTTGGGTTACCAACTTTAAATAAAATTCATACTGAAGATAATACTATCCAAGCACTTATTATTGCTCCTACACGTGAACTTGCAGTACAATCACAAGAAGAATTGTTCCGTTTTGGACGCGATAAAGGTGTTAAGGTCCGCTCTGTTTATGGTGGGTCAAGTATTGAAAAACAAATCAAGGCATTACGTTCAGGAGCACACGTTGTTGTTGGAACTCCAGGTCGATTACTTGATTTAATTAAACGTAAAGCACTTAAACTTAATCACATTGAAACTCTTATTCTTGATGAAGCAGACGAAATGCTTAACATGGGATTTTTAGAGGACATTGAAGCAATCATTAGTCGTGTACCAGAAACACGTCAAACTCTTTTATTCTCAGCGACAATGCCTGATCCAATCAAACGTATCGGCGTTAAATTCATGAAAGATCCTGAGCATGTTAAAATTAAAGCAACTGAATTAACTAATGTGAATGTTGATCAGTATTATGTTCGTGTTAAGGAAAATGAAAAATTCGATACTATGACACGTTTGATGGACGTTGATCAACCAGAATTGTCAATTGTCTTTGGACGTACGAAACGTCGTGTAGATGAATTAACTCGTGGACTAAAATTACGTGGTTTCCGAGCAGAAGGAATTCATGGAGACTTAGATCAAAATAAACGTCTTCGTGTTATCAGAGACTTTAAAAATGACCATATTGATATTCTTGTTGCCACAGATGTTGCTGCGCGTGGTTTAGATATTTCAGGCGTTACACATGTTTACAACTATGATATTCCCCAAGATCCCGAAAGTTATGTTCACCGTATTGGACGTACTGGTCGTGCTGGTAAATCTGGTCAATCTATCACTTTTGTTTCACCAAACGAAATGGGATATTTGACAATTATTGAAAACTTAACTAAAAAACGTATGACTGGAATGAAGCCTGCTACTGCAAGCGAAGCATTTCAGGCTAAGAAAAAAGTTGCATTGAAACGTATTGCACGTGACTTTGAGGATCAGGAATTAGTTTCTAAATTTGATAAATTTAAAGCCGATGCTTTAGAATTAGCAACTCAATACACACCAGAAGAACTTGCTCTTTATGTCTTAAGCTTAACAGTTCAGGATCCAGAATCGTTACCAGAAGTTGAAATCACACGTGAAAAACCATTACCATTTAAACCATCAGGTGGTGGCTTTAAAGGTAAAGGTGGACGAGGCAATGGCCGTGGTGGCGATCGTCGACGCAATGATCGTGGTGATCGTCGTGGAAATCGTGACCGTGATGATCGTGGTGGTCGTTGTGATTTTAAACGTCGTGATGATAAGTTCAAGAAAGATAATCGTCGTCAAGAAAATAAAAAACCTCATAAAAACACTTCAAGTGAAAAACAAACTGGATTTGTTATTCGCAACAAAGGCGATAAATAAGAGGATTATGAAAAAGGAGTTGCTGAGCGACTCCTTTTTTATTTTTTGTAAGATAAAGCGTAGATAGTGATATCCATAAAATTGCCTTATAACTTTAAGAATGAAGACAAAAGATTAAAGTGAGGTTGAAATTTAAAAGTTAAAGAAGCGAGGATAGGCTCATTACACTTAGTATATTATCGTATTATTGTTCATTTTTATGTTGTTTAATATAAGTCAATTTTGCTTGCCGAGTCTTTTGTTTAAATAATGCTTCTGCCCTCATTGCTTCTTGTTTGCTATTAAAAGCTTCAGAATAAAGAAGTTTTACTGGCAATCTCGCACGAGTATATTTAGCACCTTTTCCAGTATTGTGTGTATTGAGACGGCGCTTGACATCTGTAGTATAACCTGTATAAAGTGTTCCATCTGAACATTCTAAAACATACATATAAGCAGGAACTTTAATCATGAGATTTTCCGTTTTCTCCGAAATATATATCAAAAATAGTCTCAGTATAGTCTCCATTATCTTGATGAACAACAAGAGGAGGAAGTATTTTCATACCTTCTGTCGAGCCATCTTTAATAGCTTCAATTAAAAGCATATTAGCATCTTTTCCTAATTTTGGATAAACAAATTGGATACGTTTAGGTGCTAAATTGAACTGACGCATCGTATCAATAATTTCAAGGAAACGGTCTGGACGATGTACCATAGCGATACGTCCTTTTGTTTTTAGAGCATGTTGAGCAATTTGACAAATCTCTCTAAGGTTTGTTGTTATTTCGTGTCTTGCAAGGAGATAATGCGGGCTTAGATTTTTTTTAGAGGTTTCGCTTGCTTTGAAATAAGGTGGATTGCAAAGCATTAAATCAACGTTTGAACGTTGAACATGATCAAGAAGATTTTTTAAATCATCATTAATCATAGTAACCTGTTTTTCCAATTTATTGAGCTTAATCGAACGCTTAGCCATATCCGCAAGGCTCTCTTGTAGTTCGATCTCTATAATTGTCGCATTTGTTTTGGTGCTGGCAAACAAACCGACAGCACCATTACCACTACATAAGTCAACGATAAGACCACGAGAAGGAAGTTTAGGGAACCGAGACAATAAAACACTATCTATGGAATAGGAAAAAACTTCTTTGTTTTGGATGATTTTGACATCAGTTGAAAAAAGCTGATCAATGCGTTCATTTTCTTTTAAAATTGTATCTATCATAGGCTTATTATAGCAAAATTACAGCTTCCTAGCACTAGTTTTGAAAGTGTGGAGGTTGATTTTAAGATAATTCTTTCTAAAAAAAAGGAAGCATGATAAAATAGAAGTTACTTGATGAAAGGTAGAGGAGAAACATGTTCTATACTTACTTACGTACTTTAGTTATGTTCTTGATTTGGGTGGCTAATGGTAATGCGCACTATCATAATGAAGATAAAATGTTAAAAGATGATGAAAATTATATTTTAGTAGCTCCACACAGAACATTTTGGGATCCTGTGTACATGGCTTTTGCTGCTAGACCCAAACAGTTTATTTTTATGGCCAAAAAAGAATTATTCACGAATCGTTTGTTTGGTTGGTGGATTAAAATGTGTGGTGCTTTCCCTATTGATCGTGAAAAGCCAGGGCAAGATGCTATTCGATATCCTGTAAAGATGCTGAAAAATAGCAACCGTTCTTTGGTGATGTTTCCGAGTGGAAGCCGCCACTCCAAAGATGTCAAAGGAGGCGTAGCTGTTATTGCAAAAATGGCAAAAGTCAGAATTATGCCAGCAGCATATAGAGGTCCTATGGTTTTTAAAAATCTATTAAAGGGGCATCGTGTTGATATGAATTTTGGTAACCCTATTGATGTTTCTGATATTAAGCGTATGGATGCCGAAGGGATTGCAGAAGTATCTCGTCGTATTCAGGAAGAATTTGATCGTTTAGATAGAGAAAATGAAACTTATGATGATGGTAAGAAATTAAATCCATTGACTTATATTTATCGTCTACCTTTAGCAATTATAGCTATTGTCTTGCTTGTCCTAACTCTAATTTTTAGTTATTTAGCAAGCTTTGTGTGGGATCCACAAAAACATCTAAAATAAGGGTTACATGGAAACTATTTACTTTTTAGTAAATAGTTTTTTTGGTTTTTAATAGGAAAATCTCTTTAGTTACGAATAAGTAAATGGAGGAATATTTTTATGTTTGAAATAGTATTGGAAAAAATTAAATCGCATAAATGGGAGACAACAGGAATTATTGTAGGACTCTTATTATTTGGAATTTTGGGTTTAAATCATTTTGGCACTCATCATAAAGAAGACAATTTAAATATCAATTTAGAGAAAAAAGTATCAACTATAACAGAAAAAAAGGTACCAATGATTAGTCACGTCAAAGATAAAGTATCTAATCAAGTAACGGTTGACGTAAAAGGGGCAGTCAATCATCCAGGTGTTTATAGTTTGCCTTCTCAAAGTCGTGTAACAGATGCGATTAAGCGTGCAGGTGGACTAAGCAATCTCGCTGATAGTAAATCCGTTAATCTAGCACAGAAATTACAAGATGAGACGGTTATCTATGTTGCTCAAAAAGGTGAAAAAATAACTGTTGTGGAAGAGGAGAAAGCAAATAATATCGCTACTCAGGGAAATAGTAAGGGGAAAATTAATCTTAATAAAGCAGATTTATCAAGTCTTCAGACCATATCAGGCGTTGGGGCTAAAAGAGCTCAAGATATTTTAGATTATCGTGATAGTCAAGGTGGTTTTAAAACTATTGATGACCTCAAAAACGTATCAGGTATTGGTGAGAAAACACTAGAAAAATTACGTCAAGATGTTACAATTGACTAAGTATTTTCCTCTAAAACCTATTTATTTAGCATTGTTGGTCTTCCAAATTTACTTACTAGTGTTTTCTTGGACAATGCTTGGTTGTGCCTTTCTTTTATTTTCTTTTATTTTTCTGATTTATCAATATGATCGTGAAACTATTTTTAAAACAATAGCAATAGTAATTTTTTTCTTATTTTATTTTTTATGGCAAAATCACAATATGAATGTCCAATATCAAAGAGTACCGAATCATATTAGCCAGATTAAAGTGCGTATTGATACTATTTCTATCAATGGTGATGTTTTATCATTCCAGGCAGATGCTTCAGGTAACACTTATCAAGCTTTTTACACATTAAAAAATAAAAGTGAGAAAGATTATTTTCAAAATCTTGATAATAATATAATGATAATTGCAGATATCAAACTTGAAGAAGCAGAGGAGAGAAGGCATTTTAATGGCTTTGATTATCGTCAGTATTTAAAAAGACATGGAATTTATCGTATCGCCAAAGTGACAAAGATAAAACAGATACGCTTATTTCAACATAGGTCTTTCTTTGCTCTTATGTCTAAGTGGCGTAGAAGTGCAATTGTTATTAGTCAAACTTTTCCAAATCCTATGCGTCACTATATGTCAGGGCTTTTGTTTGGATATCTAGATAAGACCTTTGATGACATGTCCGATTTATATAGTAGTCTAGGTATTATACATTTATTTGCTTTGTCAGGTATGCAAGTAGGTTTTTTTCTCGGTATTTTTCGTTATATCTGTCTACGTATTGGCTTACGTCTAGACCATGTTTGGTTACTTCAAATACCATTCTCGCTAATTTATGCTGGTTTAACAGGCTTTAGTATCTCAGTCGTTAGGGCACTTATTCAATCTTTATTATCACATAGCGGTGTCAAGAAAGATGAGAACTTTGCTCTCTGCTTGTTAATTTGTCTTATCTCCCTCCCCCACTCACTTTTGACTACGGGAGGAGTTCTTAGCTTTGCTTATGCTTTTATACTTACGATGACCTCCTTTGATCATTTTTCGAGTATAAAAAAAGTAGCTATCGAATCTTTGACAGTCTCTGTAGGAATTCTTCCCATACTAACCTACTATTTTTCGGGTTTTCAACCAATATCAATTATATTAACAGCACTTTTATCTTTTGCATTTGATATTATATTTTTGCCTTTATTAACTGTTATATTTGTCTTATCGCCTATCGTTAAATTAAGTTGTATTAATAGTTTGTTTGAAATCCTAGAAGTGTTATTAAAATGGACTGGGCAACTGTTTCCAAGGCCACTTATTTTTGGAAAGCCCAGCCTTTTTCTTTTAATAGTCATGATTATAATTTTGGGATTACTTTATGATTATTATCATTCTAAATGTTTTCGTTATTGCTCCCTTCTTATTATCTTTACCTTGTTTTTTATCACTAAGAATCCAATTACTAACGAGGTTGCGATTTTAGATGTTGGACAGGGAGATAGTATTTTAGTGAGGGATTGGTTAGGAAAAACAATTTTAATTGATACTGGGGGAAGGGTGAGATTTGAACAGCCTGAAGAATGGAAACAAAAAGTAAATCAGTCTAATGCTAAGAGAACGCTCATTCCTTACTTGAAAAGCAGAGGTATTAGCAAGATAGATGATTTAGTGATAACTCATACCGATACAGATCATATGGGGGATATGGAAGTTATCTCAAAGCATTTTAAAGTTGCACGTTTGATTACAAGTTCAGGTTCTTTAACGAATTCGCAGTACGTTAAGCATTTATCAAAGATAGGTGTAGCGGTAAAATCTATAGAAGCCGGTGATAAACTTGCTGTCATGGGAAGTTATTTACAAGTACTTTACCCATGGCACAAGGGTGATGGAAAAAATAATGATTCAATTGTTTTATATGGACATTTATTAGGAAAAGGCTTCTTATTTACCGGTGATTTGGAGGAAGAGGGAGAAAAGCAGTTATTAGAAGCTTATCCTAATTTATCAGTAGATATCCTTAAAGCAGGACATCATGGTTCTAAGGGCTCATCAAGTCTATCCTTTCTGAAAAAGTTGTCTCCTAGTGTGGTTCTAGTTTCAGCTGGTAAAAATAATCGTTACCAGCATCCTCATCAAGAGACTTTACAAAGGTTCCAAAAGATTAAAAGCAAGATTTTCCGAACGGATCAATCAGGTACAATTAGGCTAACAGGATGGTGGAAGTGGCATATTCAGACAGTTCGTTGATTTATAAAAATGATTGCGTATCTGTTAAATACAATCTATTTTTCGCAAGAATTCAGTAATTTTAAGCTTGACATGGAACGGGTTCCAGCATTTATACTGATTTCAGAAGAAGAGAGGTATTTTTTATGACTATCAAACGTATTTTTTGTGACATGGATGGTACACTATTAAATAGTGAAGGACAAGTGAGTAAAAGTAACGCTACCTTAATACGTGAGGCAGCGATTCCAGTAACTTTAGTGTCTGCTAGGGCACCTATGGAAATGAAGGATGCCGTAGATGCACTTCAATTAGGAGGAGTCCAAGTTGCTTTTAATGGAGGATTGATTTATAGAATAGGAGATAATAATCAAGTTCTACCTATTCATACACAAATCATTAAAAAAAGCACAGTAAAACAATTGCTAAGAGGAATACGGTTTCATTTTCCTCAAGTTAGTTTATCTTATTACGATCTTAATAACTGGTATTGTGATAAAATAGATGAAGGAATCCGATACGAACATAGTTTAACTCAACAATGCCCAACGTTTATTCATAATGAGGATCAGTTTTTAGAAGGTCACACAAATACTTTTAAAATTATGATGATTACTTTCGATGAAGCAAATATGCTAGAATTAGAAAAATATCTTCAAAGTTTGGAGTTACCAGAAATCACTATTCAACGTTCAGGTAAAGCGTATCTTGAAATTACACATCTCTTAGCCAAAAAATCTAAAGGAATTGCTTACATCCTTCAAAAAGAGCAGTTAGCTAGAGAAGAAACGGCTGCATTTGGAGATGGACATAATGATTTGCCTATGCTTGAAATGGTAGGTTACCCTATTGTTATGGATAATGCTTTTGATGATATCAAAGCGATAGCATATCAACTAACTAAGTCTAATGATGAAGACGGAGTGGGATATGGGATTCAAAAATTTTTAAAGTAGGAGCCTTATAATGACAAGTATTAGTGATATAGCTAAAAAGGCAGGTGTTGCTAAATCAACAGTTTCCCGTGTTATCAATCATCACCCACATGTTTCTGATGAGACGCGACAAAAAGTAATGGCTCTTATCACCGAATTGGATTATATACCAAATCAACTAGCGCGGGATTTAAGTCGAGGCAAAACACAAAAAATAGGTGTCGTCATTCCCCACACGCGCCATCCTTATTTTACACAATTAATAAATGGCCTATTAGATGCTGCTAAAACTACCGACTATCAACTTGTTATGATGCCTTCGGATTACAACCAAGAATTAGAACTTTCCTACTTGAAACAGCTCAAGATGGAAGCTATTGATGCTTTAATATTCACTTCAAGAGCAATTAGCCTCGATATTATTGAAACTTATGCAAAATATGGACGAATAGTAGTTTGTGAAAAATTGCAGGAATATAATCATCTATCCTCTGCTTACCTTGATCGCTATTCTTCATTTCTAGAGGCGTTTTCTGATATGAAGTTACGAGGTTTGGAGCACTTAGTTTTATTATTTTCAAGGAATAATGAATCCTCTGCTACCTATCAATCCGCATTATTAGCTTATCAAGAGGTCTATGGGCAACTATCCTCTCCATATATGGTAGTTGGGAATGTTCATGACTTTAATGATGGACTAAATTTATCTTATCAATTGGTAAAAGAAGTTAGTATAGATGGTATATTAGCTACAAGTGATGAAGTTGCGGCAGGGCTAATAAAAGGTTATGAAGAAAGTAGGAAAAAATGTCCTTATATTATTGGTCAGGAATGTTTATTAGTTGGGCAACTTTTGAAACTCCCAACAATTGACCACAAATCCTATTATTTAGGGAAATTAGCTTTTAAACAGGCTTTAGCTGAAAAGATTAGTCAAGAAGTTTTATTCTCAGAGTTTTTATCTCAAGACAATTAGTCATTCAAAAGTAATAGAAAAAAGGTTTCCAACTAAACTTGATTGGAAACCTTTTTATTTAATGATTGATAATTTTAAGCATTTGTTTGAAAGCAGTCTCTGCTTCAGGAATCGGTAAGACTGGATAAACGTGGTTCATTTTTTGACCAACGATATAGTGGTGTTTAATGTTTTCTTTTGCTAATTTTTGATGTAATAATTGATTATCGGGGTAGAAAATATCGTGCGTTCCTATAAAAAATGATATTGGAGCCATCTTGTTAAATTGGCTACTGTAAAGAGGACTAACTTGAGGATTTTTAAAATTCTTTTTTCCATTTGCCCAGTAAGGAGCTACTTGTTGTAATTGCCAAGCTTTAAGAAGGGGATCTTTTTTTTGAACTTTTTCAATCTTTGGATTATTAGTAGCAATATCTAACCATGGTGATATTAAAATAATTTCTTTTGGTTGTTTGATATGCTCCGTGACAAGGTTATCAGCAAGACCTAAAGCAAGACCTCCGCCTGCACTTTCACCTACTAGGATAATTTGTTTGGGAGATGTGACGCTAGCTAATGTATTTTGGTATAATTTTTTAATTTTGGGGATAGCATCACTATAATTATATGTAGGAGCTTTAGGGTAAATAGGAAAGACAACTTTTGCATCTAATTTTTTAGCTAGTTTATTGACAAAAATATATTGTAATTCAGAAGCTTGATGGATATATGATCCTCCATGAACATAGAAGATAACCTTTTGCTTAGGATTATTTTTATCATTCCAAGTGAATGTTTGCATGCCATCAGTAGCGGTAATTTCTACCTTTTCATTATTTAATGCCTGAGGAATGTCTACAGGAAGAACATTACGTTTAGCTACCTTAGTTAAGTAATTTTGGTATTCTTTGATGGTTTGAGGCTTAATCTGATTTACCACAGGTAGAGTTTTTTCAATAGTATTGCTAGTTAGGGATCTTTTTTCAACAATATGCGTGTAAGCATATGCTCCCATAAAAATGACAAAAAAGGTTAGAAGTAGTAGTACAATAAGTTTTCGATAGTTTTTCATGATTATCCTTTTGTAATTGAGCTCGTCATGCTAAAAATGATTAGTTGTTATTCTATAATAAAGTAGATACGAAAACAAGAAAATAATGCTATAAAATTTCAACCTATTATAATTTTTTGCTGATAGTACGTATTAACCTTTAATTTGCTAAAATAGAAGAGAGGAGAGTGTTATTATGTTTCACAGAGAAGATTTTTCAAAAGCATTATTAAAAAAAGCTTTGCAGCCCGGTATGAGAGTTATGGATATTGGTTGTGGTAGTGGGGAATTGACGCGTTTGGCTGCTGATATCGTTGGTAAAGAAGGTGATGTTGTAGGAATTGATATTAATGAGCAACTTTTATGGCAAGCTAGACATGATAATGGCTATGCTAATGTTAGTTATCAAAACGCAGATTTAGCAGCACTTTCCTCCTTTGAAACAAAAAGTTTTGATGCAATTATTGGACGTCGTGTATTAATGTATCAAAAAGATCCAAAGAAAGTAATAGAAAGTTTAACACCTTTGTTAAAGCCAAATGGTTTTTATGTTTTTCAAGAAAGTGATGCAATGTGTTTAGAACTAGCTAAGCCTAGCTTTGTAAATATGAATAAAATACAATCACTAATCTGGCAAACTGTTGAGAAGGAAGGAGGACACATTCATATTGGAAGTCAACTTGAGCAATTAATGTTAGAAGCAGGCTTAATCGTTGACCATTTTGTATCAGAAAATGTCATTCAAACGTCACAAACTGGTACAGATTTATCTTGGCTACTAAATATCATGAAAGAAAGAATACAAAAATATAGTGACCTTCAGGGATTAGAAGATGTCAATTTACAAAAAGAATTAGAAGAGAATAATGACCATTTTATCCGAGATTGTCAATTTGGAATTATTTCTCATAGAGTTGATGAATGATTTTAAGTATTATTTGACACCTTGAAAAGTTTCCTTATGGTATAATAAGGAATATGATTGCGATTGAAGAAATTGGGAGAATTACCCCAGATAATTTAGGGTTAGTAACTGTTTTAGCAGGAGAAGATTTAGGGCAATATGCTCAGATGAAAGAGAAGCTATTTCAGGTAATTGGATTCAATAAAGACGATTTAGCCTATTCTTATTTTGATTTAAGTGAAGAAGACTATCAAAATGCGGAATTAGACTTAGAAAGTTTACCTTTTTTATCAGACTACAAGGTTGTTATTTTTGATCAGTTTCAAGATATTACAACTGATAAAAAAACTTATTTAGATGAACAAGCAATGAAGCGCTTTGAAGCCTACTTGCAGAATCCTGTAGATACTACGAGACTTGTTATTTGTGCTCCAGGAAAACTTGATGGAAAACGTCGACTTGTAAAGTTATTGAAACGTGATGCTCGTGTTTTAGAGGCTAATACTTTAAAAGAATCAGATTTAAAGACGTATTTTCAAAAATATGCTCACCAAGAAGGATTAGTTTTTGAAGCAGGTGTTTTTGATGAGTTATTGATTAAGTCTAACTATGATTTTAGTGATACTTTAACGAATATCGCTTTCTTAAAGTCATATAAAACAGACGGTCATATTTCGTCCAATGATGTTAGAGAGGCTATCCCTAAAAGCCTGCAAGATAATATATTTGATTTGACTCAAGATGTCTTACTTGGCAGGATAGATTTAGCGCGTGATTTAGTAAGAGATTTACGTCTACAAGGCGAAGACGAAATCAAATTGATTGCAATCATGTTAGGACAGTTTCGGATGTTTTTGCAAGTTAAAATATTGGCTAGTAAAGGGAAGTCAGAGAGTCAAATTGTTTCTGAACTATCCCATTACATAGGACGTAAAATCAACCCTTATCAAGTAAAATTTGCTGTCAGAGATTCTAGAAACCTTCCCCTTGCTTTTTTAAAAGAAGCGATTAGGATTTTAATCGAGACTGACTATGCTATTAAAAGAGGGACTTATGATAAGGATTATCTCTTTGATTTAGCCTTATTAAAAATTGCTCATAAAAAGCCCTAATTAAAGAAACAAAAGAGTTGAAAGCTGTTCCAAATTCCTATAGAATAAGGGTAATAATAGATGAAAAGAGGATTTCGACATGGCAATTATTTTACCAGATTTACCCTATGCATATGATGCGCTTGAGCCACATATTGATGCTGAGACAATGACACTACATCATGATAAGCACCATGCAACTTATGTTGCTAATGCAAATGCTGCTCTTGAGAAACATCCTGAAATTGGAGAAGACTTAGAGGCGCTCTTAGCTGATGTTTCTCAAATTCCAGAAGATATTCGTCAGGCAGTCATCAATAACGGTGGTGGACATCTTAACCACGCTCTTTTCTGGGAATTGATGTCACCAGAAGAAACTCAAATTTCACAAGAGTTATCTGAAGACATTAATGCAACTTTTGGTTCATTTGAAGACTTTAAAGCTGCTTTCACAGCAGCAGCAACAGGACGTTTTGGTTCAGGTTGGGCTTGGCTTGTTGTTAATGCTGAAGGCAAACTTGAAGTGCTTTCAACTGCCAATCAAGATACTCCAATTATGGAAGGCAAGAAACCTATTTTAGGGCTTGATGTATGGGAGCATGCTTATTACTTAAACTATCGTAATGTTCGTCCTAACTACATCAAAGCTTTCTTTGAAATTATTAACTGGAATAAAGTAAATGAACTTTACCAAGCTGCTAAAGCTTAATAAAAAACGAGTCGATAGGCTCGTTTTTTTATTATTCTAAAAGTTGATAATGTTTTTTAAAAGTCTAGAAGTCCAAACTCAGATAAAACTAGAATAGTCCTATTATCTTCAACTAAGCGAATAAGTTTATTGAAAGCGCTTGACAAGATTAGTAAGAAATGATAAAATTAAGACGTTTTCAGGTGTTATTATTTAAGGTAAGCAAGCTGATAACAGATAAAATTGCATAATAAAGGATGTTATCACATTTTGTGAGCAGGGACCTATTCAACGACGACTTTTTGTTGTGTCTTGGATGGGTCATTTTTTATTGTGCGAGTGAAGGACTAGGACTTTAATGATTATAAAACGCGTATTAAATCATAATGCAGTCATATCAGTAACACATCAAGGATTAGATGTGCTACTGATGGGGAAAGGAATTGCATTTAAGAAAAGAATAGGTGATAGGATTAATAGCGATGCTATTGAGAAGTCATTTGTTTTAAAAAATAGTGATAACATGAACCGTTTTACGGAGTTATTTATTACTGTTCCAGAAGAAGTAGTTGCATGTTCAGAACGAATTATCAACCTAGGTAAAATCAAATTGGGTAAGAACTTAGATGAAATTCTTTATATCAATTTGACAGATCATATTCATTCGGCTATTGAAAGACATGAACAAGGAATGGTTATCCAAAATCCACTAAGGTTGGAAATCCAACGTTACTATCCTGATGAATACTCCATTGGGATGAAGGCTCTGGAACTTATAAAGGATGAATTGGGCATTTGTTTAACAATCGATGAGTCGGCTTTTATTGCTATGCACTTTGTAAATGCTGGATTGGATAATCCGTTTAATGAAGCGCATAAAATCACTGAGATTGTATCTTACATTGAACAGAAAGTAAAAATAGATTTTCGAACAGAACTAGATGAAAGTTCAATTGATTATTATCGTTTCATGACACATACCAAATTATTTGCTCAACGCGTTTTATCAGGAATGAAATACGAAGATGATGATGCTGATTTACTTTTGGTAGTTAAGAAAAAATATCCGAGAGAATATAAATGTGTTAAAGAGATCGGCAACAATATGGCTATCCAATACCAATATCAACTTAATTCAAGTGAACTCCTATATCTGACGGTGCATGTTAAACGATTAGTTAAAAATTTAAAGGAGATATCAGATGACTAAATACCAAGAGACTGCTAAAGCTATTTTAGCAGCAGTAGGGGGAGAAAAAAATATTCAACACGTAACCCACTGTGTGACACGATTACGATTAGTTTTAGACAATGATGAAATTGTCAACGATCAGGTTATTAAAACTATTCCGAATGTTATCGGTGTTATGCGTAAAAATGATCAATACCAAATTATTTTGGGAAATGATGTCAATAATTATTATAATGCTTTTTTGGCCTTAGGTCATTTTGAAAATACTACCAGAGAATTTTCATCACAAAAAAAGAGTTCAATACTTGAGAAATTAATTGAAACGATTGCAGGAGTCATTACGCCGCTTATACCTGCTCTTCTAGGAGGAGGGATGCTCAAGGTTATAGGTATTTTGCTCCCTATGCTCGGTATAGCAAGCTCTAGTTCTCAAACAGTAGCTTTTATCAATTTTTTTGGTGATGCCGCTTATTATTTTATGCCAATAATGATTGCTTATTCAGCTGCGTCACGATTTAAAGTTACACCTGTATTAGCTGCTACAGTAGGAGGGATTCTCTTACACCCTGCTTTTGTGACAATGGTAGCTGAAGGAAAACCATTATCTTTATTTGGAGCTCCGGTTACACTGGCTAGTTATGGTTCTTCTGTTATTCCAATCTTAATTATGGTTTTTCTTATGCAATATATTGAGAGATGGATTAATAAAATTGTTCCTAGTGTAATGAAGAGTTTTTTACAACCGACTTTGATTATTCTCATTTCTGGCTTTTTAGCTTTAGTGGTCGTGGGGCCACTGGGGGTAATTATTGGTAAAGGATTGTCTAGTGCAATGCTTTCGATTTACCATGTGGCGCCATGGTTAGCTTTATCTATTCTTGGTGCTATTATGCCATTGGTTGTTATGACAGGAATGCACTGGGCATTTGCTCCAATATTTTTAGCTGCTTCTGTTGCGACACCAGATGTTTTGATTTTACCAGCAATGTTAGCTTCTAATTTAGCTCAAGGTGCGGCTTCTCTTGCTGTTGCAGTTAAGGCTAAACAAAAACAAACACGTCAGGTGGCCTTTGCAGCAGGTTTATCAGCACTACTAGCTGGTATCACAGAACCTGCACTTTATGGTGTCACACTGAAATTCAAGAAGCCTTTATACGCTGCAATGATATCAGGTGGTTTAGTAGGAGCTTATATTGGATTAGTTAATATTGCTTCCTATACATTTGTAGTACCATCTATTATTGGTTTGCCACAATATATCAATCCACAGGGGGGCAATAATTTCAGTAATGCTGTTATTGCAGCAATAGCTACTATTATTTTGACTTTCATTATTACATGGTTCTTGGGAATTGATGAAGGAGAAAACGAAAAAAGTAGTATTAATGCTCAAGAGCACACACATATTAGAAGTGGTTTATCAAAAAAAGAGACATTGTATTCACCTATGGTAGGCAATGTATTACCTTTATCTAAAGTACCCGATGAAACATTTTCATCTAAATTACTAGGTGAAGGTTTAGCAATCACTCCTAGTGTGGGTGAAGTTTATGCACCATTTGATGGTGAAATTATAAGTTTATTTCCTACAAAACATGCCATTGCCTTAAAGGATGATAAGGGAGTCGAAGTGTTAATCCATATTGGAATAGATACTGTAGAACTAAATGGAGAAGGTTTTGAACAATTGGTCAAAGTTGGCGATTTTGTTAAACGAGGACAGTTACTTTTGCGAATGGATATTGATTTTATTAGTTCAAAGGGGTATTCTCTTATTAGTCCGGTTGTAGTTACAAATTCAATTGACCAACTTGAAATTATCGTTAAAGACGCAGAGACAATGGTTACAAATGAAGATGATTTACTTGTAATTCTTTAAAAGGAAGGATGATAATATGACGGTTTTTCCTAAACATTTTCTATGGGGAGGTGCAGTTGCTGCCAATCAGGTAGAGGGTGCATTTAGAACAGATGGCAAAGGTTTATCTGTACAAGATGTACTTCCAAATGGTGGTTTAGGCGATTTCACCGCCAAACCTACTCCAGACAATTTGAAGCTAGAAGCAATTGATTTTTATCATAACTATAAAAATGATATAAAACTGTTTGCAGAGATGGGCTTTAAAGTTTTTAGAACCTCTATTGCCTGGTCTCGAATTTTTCCAAATGGTGATGATAGTGCTCCAAACGAAGCTGGCTTACAATTTTATGATAATTTATTTGATGAGTTGCTTAAATATAATATCGAGCCCTTGGTTACCTTATCTCATTATGAAACACCGCTTCATCTTGCAAAAACTTATAATGGTTGGGCTGATAGACGTTTGATAGCATTTTTTGAGAAATTTGCTCAAACAGTCATGGAGCGTTATAAAGATAAGGTGAAATATTGGTTGACTTTTAATGAAGTGAATTCTATTTTACATATGCCTTTCACCAGTGGTGCTATTATGACCGACAAATCACAACTAAGTCCTCAGGAGCTTTATCAAGCTATTCATCATGAATTAGTAGCATCGGCTAGAGTGACAAAATTAGGGCGTTCTATCAATCCTAATTTTAAAATTGGCTGTATGATTCTGGCTATGCCAGCTTATCCTATGACATCTGATCCAAGAGATGTCCTGGCTGCAAGACAATTTGAACAACATAATCTGCTATTTTCAGATATACATGTCAGAGGTAAATATCCCACTTATATTCAGTCCTATTTCAAAAATAATGGTATTAAAATTAAATTTGAAGAAGGAGATGAGGAAGTATTGGCACAAAATACAGTAGATTTTCTATCGTTTAGTTACTATATGAGCGTGACACAAGCTTATGACTTTGAAAATTATCAAAGTGGTCAGGGAAATATCCTTGGAGGCCTAACTAATCCTCATTTAACAACTTCAGAATGGGGATGGCAAATCGATCCCATCGGGCTACGCCTAGTCTTAAATCAGTATTATGAACGTTATCAGATTCCGTTGTTTATTGTAGAAAATGGATTGGGAGCAAAAGATCAATTGATAGAAACACTAGACGGTGATTATACTGTCGAAGATGATTATCGTATTGATTATATGAATCAACATTTAGTTCAAGTTGCTAAAGCTATTGAAGATGGTGTTGAAATAATGGGATATACATCTTGGGGGTGTATTGATTGTGTATCCATGTCTACAGCTCAACTAAGTAAACGTTATGGTCTAATATATGTTGATCGAAATGATGATGGAACAGGGAGTCTACAACGTTACAAGAAGAAGTCATTTGGTTGGTACCAAAAAGTGATTAAGACAAATGGCCAATCATTGTTTGAACATCATAACAGATAACATGTTAAACAACTAGTCTCTGTTTCAATTTAATATAAAAAGGAGTATCCATAGGTTACTCCTTTTTATTATAATTTATGAAGGTTAATATCTTCTGATTTAAGTGCTAGATACAATAAAGTTGCATCCTTAAAGTTTCTTGGATTGAGTTGCGTTGATTCATAAATCTTATTTAACCTATATTGAACAGTATTTTTATGGATAAAAAGTTCCTGACTACATTCTTTTAATGATAGATTATGCTTAAAATATGAGTTAAGCAAGATCTTATCATTTTCAGATAAGTTTACAAGCGCTTTATTTAGCACATATTGTTTAATATTAGAATCAATACTTGTTAATAACAGTTCAAGATCAAGGTCGTCGACGAGGTTGACCTTTTGTTGACCTTTTAAAGCTTTCAGGGCTAAGATAGACGTTTCATATGATCTTTTTAAAAGTGATAAAGATGATTTTTGTCCGATACCAACTTTATAGAGGCCCTTTTCGCATTCAAACTTTGATAGGATATTTGGATAATAATAGTCAAACATCTGGTCAGAAAGTAAAAGCCAGTATTGATTGGGATAATTAAAGGTATAAATAGCAGTGTCAAGTTTATCAAAAAAGTTCAAGAGTGACATTTCAGATTGACTTAAGAGTAATTTTTGTTTTTGACTATTGATTTCAAAAGTGAGTAGACGATAGTCAGTTTTTTCTGATAGGTGGTATTGGTTTAAAAATTGATTGAGGTAATAGTAGTCTAACTCTCTGCCTTCAACAAGATGATGTAAGACAATAGAAGCTTCGTTTTTTCGCCCGAAATCCAGATAATCTAATTCATGCTCTTTTAAGATGAGTCGAGTCATTTTTTGAGCAAGTAAAGCATATTTTCCTACTTGGTTGGGGTTTCCACTAATCCCAATAGTAGCTAATAATTCACAATTATAATAGAAAGGAATATTGATCCCTGCTTGTGTCCCAAAATAAGATTCTTGATCTGTTACTTCAATCATTTGTCCTGTCTGTGCTACTTTTAAACCAATTTCATGGAATTCTCCAACACGTTTTGGATTGGTACTAGCGAAAATGATTCCTTTGGTATTAATAAAATTAATATCTTGTTGACAAACATCTTTGATAGAGGTAACAATTTGTTGTGCGAGTTGTTTTCTTAATTTCATTCAGCTTACCTTTTGTTATATATAACAAATATCATATCATAAAAACGCTAACATTTGTTCTGTAGTCTATATTTTTTGTTATTTGATTTTGTTACTATAATTGAGTGATATAAAATAGTGAAAAAAATAACAAAGATTCACAAAATATTTTCAAGGAGGTTTTCAAATGAAGGTAGTAGTAGCTATTGATTCTTTGAAAGGGAGTCTTTCTTCTTTAGAAGCTGGCAATGCTATAAAGGAGTCAATTAATGAAGTAATCTCAGGGGCGGATGTGGAAGTACATCCATTAGCAGACGGGGGAGAAGGAACTGTTGAAGCTTTGACGCTAGGTATGGGGGGTACGATCGAAACAATCCCTGTTAAGGGGCCTCTTGGAGAAAAAGTACATGCGAGTTATGGTATTATTCCACAGCGTCAGTTAGCTATTATTGAAATGGCTGCAGCTGCTGGTATTACCCTAATTGCTACTGAAGAGAGAAATCCTCTCCACACAACCACTTATGGAGTTGGAGAAATGATAAAGGATGCTATAAGTAAAGGCTGTAGGCACTTTATTATTGGTATTGGAGGTAGTGCTACTAATGATGGTGGGGCAGGTATGCTACAAGCTTTGGGATATGCATTATTAGATAAAGATAATCAAGAAATCAGTTTGGGAGCACAAGGATTGGCAGATTTAAAATCTATCTCTACTGATAAGGTTATTGAGGAATTAAAAGAATGTGATTTTAAAATTGCATGTGATGTAACAAATCCTTTATGTGGTGCTCAAGGTTGTAGTTCGATTTTTGGACCGCAAAAAGGTGCTGATGAAGATATGATTACAAAAATGGATACTTGGTTAAGTAATTATGCTACCTTAGCTACTTCAGTTAGTGAAAAAGCAGATGCAACTATTGAAGGAACAGGTGCAGCGGGTGGGCTTGGATTTGCCTTTTTAGCCTTTACAAATGCTACCTTAGAACCTGGTATTGATATTATTCTATCAGAAATTAATATAGAAAAAGCGATTTCTGAAGCTGATTTAGTAGTTACTGGTGAAGGTCGTTTGGATGGGCAAACGGTGATGGGAAAAGCTCCAATTGGCGTAGCAAAATTAGCTAAAAAATATGGTAAGAAAGTAGTGGCATTTTCTGGATCTGTCACCGAAGATGCTATACTTTGTAATCAACATGGTATTGATGCTTTTTTTCCAATCGTACGACGCCTTATCAGCTTAGATGAGGCTATGTCTAAAGAGGTAGCTTATAAAAATATGAAAGAAACTGCTACTCAAGTCTTTAGATTAATCAATTTGTATAATCATTAATATTGAAAGGAATTTTGATAAGTTATGGAAGCTACATTTACAACAACAGGGGCTTTAATAGGATTAGCGCTTGCTATTTTACTGATTATCAAAAAAGTTCATCCTGCCTATAGTCTCATTCTTGGAGCATTAGTTGGTGGTTTGATTGGTGGCGGTGATTTAGTTACAATTGTCAATACAATGGTATTAGGTGCGCAAGGGATGATGTCATCCATATTACGCATTTTAACATCAGGGATTTTAGCGGGTGCTTTAATTAAAACCGGATCAGCTGAAAAAATTGCAGAAAGTATCATTAAAAAATTAGGACAACAGCGAGCCATCACAGCTTTAGCCATCGCAACAATGATTATTTGTGCAGTAGGTGTCTTTATTGATATTGCAGTTATTACAGTTGCTCCGATTGCATTAGCAATAGGTAAAAAAGCTAATCTTTCTAAATCTAGCATACTGTTAGCAATGATTGGTGGTGGTAAGGCTGGGAATATTATCTCACCCAATCCTAATACAATTGCTGCTTCAGAAGCATTTAAGGTTGATTTAACAAGCTTAATGGTACAAAATATTATTCCTGCAATTGCAGCTTTAGTAGTTACGATTATATTAGCAAAGATTGTTTCCAAGAAAAATAACGATATTTCTTATGATAGTGAGGAGCAAGTGGGCTCTGATCTGCCAGCATTCTTACCGGCTATTTCTGGTCCACTTGTGGTTATCTGCTTATTAGCTCTTCGTCCTTTATTTGGAATCACTATTGATCCCTTGATTGCACTGCCGTTGGGTGGTCTAATTAGTATTTTAGCAACAGGTTACCTAAAAGAAACGGTACCGTTTGTTGAATACGGTTTATCAAAAGTTGTTGGCGTTTCAATTCTTTTGATTGGAACAGGTACGCTCTCAGGTATTATTAAAGCATCTAATCTACAATTTGATATGATTCATCTCCTTGAATTTTTAAATATGCCGACCTTTATCCTTGCCCCACTCTCAGGTATTTTTATGGGAGCAGCAACAGCATCAACGACTTCTGGAACAACTATTGCTTCACAAACGTTTGCTGAAACCTTGATTAAATCAGGGGTACCGGCGGTTTCGGGTGCAGCTATGATTCACGCAGGTGCGACTGTTTTGGATTCGCTACCTCATGGATCCTTCTTCCATGCGACAGGCGGAGCTGTCAATATGGCTATAAAAGATCGTATGAAACTAATTAGCTATGAAGCTTTGATTGGATTAACTAGCACAATAGTTGCTGTCGTTTACTATTGTTTCTTTGGGTAAAATTTGGATGAATACGTGATGTTTATTATCACTGTTTGAATAGAATTCTCATTGATTTTTTCTAATTTTCTTACTATAATAAATTAGTAGGAGAGGTGTTGTGAAACAAACAAAGAAAGAATTTATTTTAGGATTAACCATTATTATTACCCTTACTTTATTAATCATGCTGATTTTTTTAGTAATGTTTAATAAGTCCAGTAACTCTAAGTTGAAGCAGACAAAAGATAGAAGAATATCATCTACTTCAACCACAAGGACATCCAGTAGCTCACATGATCAAAAAATTGTAGAAAAGTCTCTTGAAAAAAAGAAAATGGTCATGGAACAAGATATGGAATTGATGAATGCCTATAGGCTCTATTATGATTATGCCCATTTGTCCTTGAAAGAGGTTGTTCTGGCCTATATGTCTGAATATGGCATTGAAAAAAATAGTGTTGCTTTTTCTTATAAAAATTTAAAAACAGGACAAAGGGACGCTATGAATGATACTCAGGCTATGACAGCAGGGAGCACCTATAAGTTACCTCTTAACATGTTGGTAGTAGATGCAGTGGTCAAGGGCAAGTTGTCCATGGAAGAACGCTTTGATATTACCGAGACTGACTATGAATATATTGGTGAACATAATAATTATGTTGCTGCTTTCTCGGGGGCAATGTCTATTGATGATATGCAAAAATACTCTTTAGTTTATTCAGAAAATACACCCGCCTATGCTTTAGCTGAGCGTATTGGTGGCATGGATAGTGCTTATTCAAAGTTTGGTCGTTATGGCCAATCTAAAGGAGACATCAAAAATATACAAAAAAACGGTAATAAAGTGACAACAGATTACTATATTCAAGTGCTAGACTATCTCTGGAAACATCGTAAAAAGTATGATAGTTTAATTACTTATTTAGAAGAAGCTTTTCCAACAGATTATTATCGTGCTTTGATACCATCTGATGTTGTTGTTGCTCAAAAGCCAGGGTATGTCCGTGAGGCGTTGAATGTTGGAGCAATTGTCAAAGAAGAAGTGCCTTATATTGTTGCTATTTATACTGCAGGTTTAGGTGGCTCTACTCAGGAAGATTCAGAAATTAATGGAGTGGGACTATATCAGCTAGAACAATTATGTTTTGTTATTAATCAATGGCATCGTGTTAATATGAATTAGAAATAAATCTATCAAAATAATAAAAACCTCTTAGATTAACTATCTAAGAGGTTTTTATAAATGTGATTTTATAACTTGGTTAAGTGAAGAAAGGGCAGAAACAGTTTTTTGATAAGATTCAGGACTAATTTCTGAGAAAAAATACCCGCACGATTGCACCGCATTGACAACGGCATCTTGTGACTCAATACCTTTGTTACTTAGATGAATAATGAGTTGCCTTTTATCATCTCTTGGTTTTTCTCGTACAATCCACCCACGATTTTCCATACGCTTTAAAACTGGAGTTAGGGTATTCGAATTAAGAGATAGTGCATAACTAAGTTCCTTCATATGCCGATGATCCTCTTCCCAAAGGACTAACAAGATAACGTATTGGAGATAAGTCAATTGAAATTCATCCAAAGCTTTTTGGTAAAATTTATTGAAAAGTCGATGTGTTTCACTAACCGTAAAACATAATCGCTCGTCTAAAATACTTCGATTACTCATTATCATATTGTAGCATTTTGGAGGCGTTATAGTATGTCAATCGTGTTAAAAAATGATAAAACTTTTTCCTAATTGAAAGCCTATTCTTACTTAACAAACATAGCATCACCAAAGCTGAAGAAACGATATCGTTCTTCAACTGCATGGTTGTAAGCTTCTAGTACAAAATCACGTCCAGCAAATGCTGATACTAACATGACAAGAGTAGACTTTGGTAAGTGAAAGTTGGTTGAAAAAGCGTCTACAACCTTGAACTGATAACCAGGCTTGATAAAAATATTTGTCCACCCTGAGTCGGCTTTTAATTCACCATTGAATTTAGAACCGATTGTCTCTAATGTGCGAATAGAAGTTGTACCAACAGCTACAATACGTCCACCAGATTCTTTAACTGCATTGAGAGTATCAGCAGCTTCTTTAGATAATTGGTAAAACTCAGAATGCATTTCGTGTTCATCAAGATTATCAACTGAAACAGGACGGAAAGTTCCAAGTCCAACGTGAAGCGTCAAATAGACAAGCTTCACACCTTTTGTTTCAATTTTTTCCAATAGTTCTTTTGTAAAATGGAGACCGGCTGTTGGTGCAGCAGCAGAACCATTTTCTTTTGCATACACAGTCTGATAGCGGTCACGATCTTCTAGTTTTTCATGAATATATGGCGGAAGTGGCATTTCGCCCAAACTTTCAAGGACTTCTAGAAAAATACCATCATATGAGAATTCTACAATACGCCCACCATGTTCTAATTCCTTTGTGACTGTTGCTATTAACCGACCATCACCAAATGAAACTTTGGTCCCTACTCGTAAGCGTTTAGCGGGTTTAGCAAGCACTTCCCATTGATCGCCTTCTGTATTTTTGAGAAGTAATAACTCTACATGGCCGTGTGTATCTTGCTTTTCACCATAAAGGCGAGCGGGCAGAACACGTGTGTTATTCATTACTAAAGCATCACCAGGCTTGAGTTCATCTAAGATATGATCGAAATGGCTATCTGTCATCGTCTTATTCTTATGATCAATGACTAATAATTTAGAAGCGTCTCTTTTTTCAAGTGGTGTTTGGGCAATGAGTTCTTCTGGTAAATAAAAATCAAAATCGTTTGTATTCATGATTTCTCCTATCTATAAGTAAGCTTTTCTATTATATCACGTTCAGTAAAAATGACCCAACTAATCTTTTTATTTAGAATGATTATAAAAAATAATTGTAATCATTCTAAATAAGTGATATAATAATTGTCAGAAAGTGAGAAGTAGAGAAGATGAAAGAAGCAAAAAATTTTTCCCAACAATTGAATATTTTAAGAGCTGGTGTTCTTGGTGCTAATGATGGTATCATCTCTGTAGCTGGTGTTGTTATTGGTGTTGCGAGTGCAACTCATAACCTTTGGATTATTTTTTTATCAGCAGCTTCCGCGATTTTAGCTGGTGCATTTTCTATGGCTGGCGGGGAGTATGTTAGTGTTTCTACTCAAAAAGATACTGAACAAGCAGCAGTTGCGCGTGAAGAGAAACTACTAGAAAATAATCCAGAACTTGCCAAAAAATCCTTAGTTGATATCTACTTAGCAAAAGGAGAAAGTCACGAACATGCTCAATGGCTAGTTGACAAGGCTTTTTCAAAGAATGCTATTGAGCATTTAGTTGAAGAAAAATATGGTATTGAGTTCGGTGAATATACAAGCCCCTGGCATGCTGCTATATCTAGTTTTATAGCTTTTGCCATCGGATCAATTTTTCCAACTATAACTATTCTGTTATTGCCATTTTCGGTACGAATTGTAGGAACGGTAATAATTGTTATTGTTTCACTATTATCAACTGGTTATGTAAGTGCTAAGTTAGGTCAAGCTCCTACAGTACCTGCCATGCGTCGAAATGTGATGATTGGTTGTTTGACAATGTTGGCAACCTACGTCATTGGACAATTATTTTCAATATAAAATATTAATCGTGGAGTTATTGTCTAAACTAGAATGGACAGTAATTCTTTTTAGTTTTATAACGAAATTAAGAAGTTTTTATTGACAAAAATTGGTATATACCATATAATATAATCATAAAGGTCTATACCAAATAAAAGGAGAGTAAACATGAGAGTTATTACAGTTAAGAACGACATTGAGGGGGGAAAAATTGCATTTACTCTTTTAGAAGAGAAAATGAAAGCTGGTGCTCAAACTTTAGGATTGGCAACAGGAAGTAGCCCAATCACCTTTTACGAAGAGATTGTAAAAAGTAATCTTGATTTTTCAAATATGGTTTCTATTAACCTTGATGAATATGTTGGAATTGCCGCAAGTAATGATCAAAGTTACTCTTATTTTATGCATAAACATCTTTTTGATGCTAAACCTTTCAAGGAAAATAACCTTCCAAACGGCTTGGCTAAAGATTTGAAAGAAGAAATAAAACGATACGATGCTGTCATAAATGCTAATCCAATTGATTTTCAAATCCTTGGAATTGGTCGTAACGGTCATATTGGTTTTAATGAACCAGGTACACCTTTTGATATTACAACACATGTGGTTGATTTAGCTCCAAGTACAATTGAAGCTAATAGTCGTTTCTTTAATAGTATTGATGATGTACCAAAGCAAGCCTTATCAATGGGTATAGGCTCTATTATGAAATCAAAAACAATCGTATTAGTGGCGTATGGTATTGAAAAAGCAGAAGCGATTGCAAGTATGATTAAAGGACCTATCACAGAAGATATGCCAGCAAGTATCCTCCAAAAACATGATGATGTTGTGATTATTGTGGATGAAGCAGCGGCATCAAAGTTGTAAAGTAAATAATAAAAAAGTAAGGATGAATCTCAATGAGAAAAAATTCATTCTTACTTTTTTATTATGCTTTATTAAATTGTCCAGTCTAAGTTAGGTCCAGCTGGAATAATACCAGTAGGGTTAATGGTTTTATGGCTACCGTAATAGTGTTTTTTGATATGATCAAAATTAACTGTCTCAGCAATTCCAGGTAGGTTGTAAATACGTTTTGTATAATGCCATAAATGTGGGTAATCATGTAGCGCTTTTAAATTACATTTAAAATGACCATAATAAACGGTGTCAAAGCGAACTAAAGTTGTGAAAAGGCGAATATCAGCTTCGGTAAATTGTTCTCCAACAAGATAATGGTTATCAGATAAGTGTTTTTCTAACTGATCTAAAGCTGTGAATAAGGTTTCAACTTCCTTTTGATAAACGTTCTGAGAAGTGGCAAAACCAGCTTTATAGACACCATTATTTATTTTTGGATAAATAAAATTATTCATTTCGTCAATTTGTCCTTGTAAGGAATCGGGATAGTAATCGTCAGTATTTCCAGTAATATGATTAAATGCAGTATTTAACATACGCATAATTTCAGATGATTCATTGTTAACGATTGTATGGAATTTTTTATCCCAAAGAACAGGGACTGTCACGCGTCCTGTATAATCACTTTGACTTGCTTGATAGATTTGGTAAAGGTATTGGCTTTGGTTAATCATATCAGGAATAACGCCTTTATATTCTTGAAAAGTCCAACCATTCTCCAACATTAAAGGGTTAACAATGGAGATAGAGATATGAGATTCTAGATTTTTAAGCTTTCTCATGATTAATACACGTGATGCCCAAGGGCAAGCTAGTGAAACGTAGAGATGATATCGTCCAGATTCTGCTTTAAAACCTGCATCCCCACTAGGCCCTGCTGAACCATCTTTAGTAACCCAATGACGGAATTGTGTAACGGTTCGGACGAATTTACCACCAGTTGATGCAGTATCATACCATTGATCAACCCATTTGCCATCTACTAAAAGTCCCATGATAATCTCCTTTGTTTTTCTATTACTAATTAGTAGTATAAAGATTTTAAAAAGAATTAGCAAATGTTTAACTTACAGTATGGTAAACTAAGGGTATGCGTTTAGATAAATTATTAGGTCAGGCAGGATTTGGGTCTAGAAATCAGGTTAAGAAATTAATTTGTTCTAGGCAAGTTTCTGTAGATGGTCAAATTGTTACAAAGGATAATGTTATTGTAGATAGTGGTCTACAATCGATTTTTGTAGGAAAAGAGAGGGTCTGCCTAAAAGAAAGTTCTTATTACCTTCTTTATAAGCCATCAGGAGTTGTTTCAGCAGTTAGAGATTCAGAACATAAAACAGTCATAGACTTAATTAGCGAAAAAGATAAGGTGGAGGGATTGTATCCGATTGGTCGTCTAGATCGTGATACGGAAGGGCTTTTAATAATCACGAATAATGGTCCACTGGGTTACCGAATGTTACATCCAAAACACCACGTTGCAAAAACATATTATGTTGAAGTAAATGGTTTCTTGGAAAGAGATGCTATTACCTTTTTTGAAGAAGGAGTTGTATTTGACGATGGAACAAAGTGTAAACCAGCTGAATTAACGATTGATACGGCTAATAATGACAAAAGTACCGCAAGAATAACTATCACAGAAGGGAAATTTCACCAAGTAAAAAAGATGTTTCTTGCATATGGCGTTAAAGTTATATACTTGAGGCGTATTTCTTTTGGTGACTTGAGGCTTGATATGAATTTGAAACCAGGTCAGTATCGTAGATTGAGAGATTCAGAGGCAGCTATCTTAAAAAGGTATTTAGATTAGTGAAACGACTCACTTGACCTTGCTTAGTATTCTTCATATACTTATAAGTGATTATTTTAAAGGAGAAAACCATTGAATTCAAAACTTTCATTGAAATTGACTATTTTATCGATTTCTATCTTTTTGATGTCTCATTTAGCAATTGCTCCTGCAATTCCTAAATTGTATGCCTTTTACCATACTCAAAACCCTCATATTGGACTAGCTTCAGTAGAGAGTTTAGTTACTATTCCAGCTATGATGATTACTATTTTTGTTATTTTGAGTAATTTTGTAGTCACAAAACTTGGCAAAAAAAACACGGTCTTACTTGGTTTATGTTTAATCTTAATGTCTGGGTTTATCTCATTTTTTACAAGTAATTTTTCACTTGCGATGGCTAGTCGACTACTTTTGGGTATTGGTATTGGTCTCTATAATTCGCTATCAATTAGTATCATAACGGATTTATATGAGGCTGATGAGAGAGCCAGTATGATTGGTCTTAGAACAGCATCACTCAATATCGGTAAAGCCTTAACTACATTTATTGTTGGATTGGTTTTAGCTATTGGTGTGAATTATATTTATTTGGTTTACCTTCTGGTTATTCCTGTTTTCTTTTTCTTTTGGAAAAATGTTCCAGAGGTTGAAAATCAAACACATACCCTTAAAGCTAGTACAACATTTGATACTAAAGCGGCTTTGTTGATGCTCATCACGTTCTTAGTAGGTATTGCTTATATAGGAGCAACTGTCAAAATTCCAACCTTACTAGTGACAAAATATCACTACGCGACGAGCTTCTCTAGTAATATGTTAACTCTCCTTGCTTTTAGTGGTATTTTAGTTGGATCTGTATTTGGAAAATTAGTTAAAGTATTCCAAGAGAAGACGCTATTAATCATGATTCTAGCTATGGGAATAGGTAATGTGCTATTTGCTTTAGCTAATAATCAGATCATTTTTATCGTAGCTAGTATTTTAATAGGAGCTAGTTTTGTTGGCACCATGTCTTCTGTATTCTTTTATATTTCAAAAAACTATGCAAAAGAACATAATAACTTTATCACAAGCCTTGCCTTAACAGCTGGTAATATAGGAGTTATTTTGACACCGCTTATTTTAACGAAACTTCCAAGCCAGCTACATCTGGAACCTTTTATGACACCATTTTTAATAACAAGTGGGCTGATGGTGATTAATGTCTTTGTTTACCTAGTTTTAATGTCAAAAAATAAATAAAAAGTTATCCGAAAGGATAACTTTTTTCGAATAGTAAAAGTAGGAGAAAAAATGTTAATTGCTAAAGACAAACAAGGAAATTTAATTAATCTACTCGAGTCTCATCCGGGAAAGGGACAGTATTTTTGTCCAACTTGTTGTTCAGCTGTAAGGTTAAAGGCAGGTCGAATCATGAGAAGACACTTTGCACATATTAGTCTAAAAAATTGTCAGTTTTATCATGAAAATGAGTCTAATGAGCACTTGCAATTAAAAGCAAAGTTATATATGAGTTTAAGTAGAGAGAATGAAACTATGCTCGAGCATCATTTGCCAGAAATTAATCAGATTGCAGATTTATTTGTGAATGAGACATTGGCTTTAGAAGTTCAGTGTAGCCGACTATCAGAGCAGCGACTCAGGGAACGAACAAAAGCATATCTACAGGCAGACTTTCAAGTGAGATGGTTACTAGGGGAAAAACTCTGGTTAAAGCATCGTTTAACAAATCTACATAAACAATTTTTACAATTTTCTCAAAGTATCGGATTTCATATTTGGGAGTTAGATTTGAGGTTAGAAGTACTGAGACTAAAATATTTGATTTACGAAGATTTACGCGGACATGTCTATTACTTAAGTAAAACTTGCCCTCTTAGTGGAGACGTTCTAGCATTTTTGAAGTGGCCATACCAATCAAAAAATCTAAATTTTTATAAGGTTAAACAAGACAGAAATATCAGAGATTATGTGCGTCAGCAGTTACGCTATGGCAATCAATTTTGGTTACGAAAACAAGAAAAGGCCTACCTTTCTGGTCAGAATCTATTGACCCAAGAGCTAATGATGTTTTTTCCTCAAATACAGCCACCACGTGTAGATACTGATTTTTGTCAAATAACAAATTCTCTAACATCGTTTTATCAGAATTTTACAAATTATTATCAAAAAAATAAGAATAACTTAGACCAAACACTTTATCCCCCTGTATTTTATGATAAAATAGTCACTAAGAATTAAACTGGAGGATACAAAATGTCAGACAATCGCTCACATATTGAAGAAAAATACCAATGGGATTTAACTACTGTCTTTGCGACTGATGAGTTATGGGAAACTGAAGTGGTAGAGCTTACTCAAGCCATCGATAATGCAAAGGGTTTTTCAGGTCATCTGTTGGACTCAAGCCAATCTTTATTGGAGATCACGGAGGTTGAATTAGATTTATCTCGCCGTTTAGAAAAAGTTTATGTCTATGCTTCAATGAAAAATGACCAAGACACCACTGTTGCGAAATATCAAGAATTTCAAGCGAAAGCGACAGCGCTCTATGCAAAATTTAGTGAAACATTTTCGTTTTACGAGCCAGAACTATTGCAACTTTCAGAGTCTGATTACCAGTCATTCCTTTTAGAAATGCCTGACTTGCAAAAATATGATCATTTCTTTGAGAAAATATTTGCAAATAAACCTCATGTCTTATCTCAAAACGAAGAAGAATTGTTAGCTGGTGCTAGTGAGATTTTTGGAGCAGCTGGTGAGACATTTGAAATCCTTGATAATGCAGATATGGTCTTCCCAGTTGTAAAAAATGCAAAAGGTGAGGAAGTTGAGCTTACACATGGTAATTTCATTTCCCTTATGGAATCTAGCGATAGGACGGTTCGAAAAGAAGCATATCAAGCTATGTATAGCACATATGAACAATTCCAGCATACTTACGCTAAAACATTACAAACAAATGTGAAATCTCAAAATTTTAAGGCTCGTGTGCATCATTATCAATCAGCACGCCAATCAGCTCTATCTGCCAATTTTATTCCAGAAGAGGTCTACGAAACTCTAATTAAGACAGTTAATCATCATTTACCGCTCTTACATCGTTATATGAAGTTGCGTCAAAAAGTTCTTGGGCTAGATGATTTGAAGATGTATGACGTATATACACCCCTTTCTCAAATGGATATGAGTTTTACTTATGATGAAGCTCTAAAAAAATCAGAGGAGGTTCTAGCTATTTTTGGCGAAGCATATTCTGAACGTGTTCATCGTGCTTTTACTGAACGTTGGATTGATGTCCATGTTAACAAAGGAAAGAGGTCAGGCGCTTATTCAGGTGGATCTTATGACACTAATGCTTTCATGCTTCTTAACTGGCAAGATACTTTAGATAATCTTTATACGCTGGTGCATGAAACTGGACATAGTCTACACTCGACGTTTACTCGTGAAAATCAACCCTATGTTTATGGTGATTATTCTATTTTCCTAGCTGAAATTGCATCAACAACAAATGAAAATATATTAACAGAAACCCTTTTGAAAGAAGTTAAAGATGATAAAAATCGCTTTGCAATTCTCAATCATTATTTGGACGGTTTCAAAGGAACAATTTTTAGGCAAACACAGTTCGCTGAATTCGAACATGCCATTCATGTAGCTGATCAGGAGGGGCAAGTACTAACTAGCGAATACTTAAACAATCTTTACGCTGAGCTTAATGAAAAATATTATGGTTTGACTAAAGAAGATAATCATTTTATTCAATATGAATGGGCAAGAATTCCACACTTTTACTACAATTATTATGTTTTCCAATATGCAACCGGCTTCGCAGCAGCAAATTATTTAGCAGAGCGTATTGTAAACGGTAATCCGGAGGATAAAGAGGCCTACCTAAATTACCTTAAAGCTGGGAATTCAGATTACCCTCTAAACGTCATTGCTAAAGCTGGTGTTGATATGACTAGTGCAGACTATCTGGATGCAGCTTTTAGAGTATTTGAAGAGCGTTTAGTGGAACTGGAAAATCTTGTAGCAAAAGGCGTCCATAATGATTAAGTTGAAAATATAGCTATTGAAGTAAAACCAGTCAACTAGACTGGTTTTTGATAGTGATCAGTTATTTTATAGTTTGTTTTGAGAGTGGTTTTGGTAAAGTTAGTTAGTGGAAAACTCAATAGGTGGAAATACCTACCCAAGTTATGATTTTTATGAGACCAAAACTGCTATTGTCAAAAAAGAAGGGAAATAGGATGAAGAAGCTTACTTTTATTTGGGATTTAGATGGGACATTAATAGATTCGTATGTACCAATTATGGAAGCTCTTGAAGAAACCTATCGTCATTTTGGTTTAATATTTGATAAAGAATTAATCCATGAATATATTTTACAGGAATCAGTGGGGAAATTATTGGTAAACCTTTCAGAGGAAGAGCAAATACCTCATGAAAAACTGAAAGCATATTTTACAAAAGAACAAGAAAGTCGAGATTCTAAAATACATTTAATGCCATATGCAAAAGAGATTTTAGAATGGACCAAAGAACAAGATATCCCCAATTTTATGTATACACATAAAGGAGCAAGTACGCATTCAGTGTTGGAAACCTTGCAGATCTCTCATTATTTTGATGAAATTTTAACTGGTGTTTCGGGATTCGAGCGAAAACCACATCCACAAGGGATTAATTATTTAGTTAAACGATATTCTTTAGATAAATCAATGACTTATTACATAGGAGATCGTCCACTAGATTTGGAGGTTGCTCAAAATGCTGGTATAAAATCCATAAACTTAAGGTTAGAGAATTCCAAAGAAAACTATAATATTTCAAGTCTCAAAGATATAATATCACTTGATTTCACTCGTTTGGATTAAATCATTCTCAGAGTTAGACATTTTTTGCTATAATAAAAAAGTTATTATTTAAAATAGAAAAGAGGAGCCAAAAGTGGTTCAATCTTACAGTAAAAATGCTAATCATAATATGCGTCGTCCAGTAGTTAAAGAAGAAATTGTTCAATATATGCGTCAGCACCAAAAACAAAATAATGGCTGTTTAGCAGAGTTAGAAGCATTTGCTAAACAGGAAAATATCCCTATTATACCTCATGAAACAGCGACTTATTTTCGTTTTTTGATGCAAACATTACAACCTAAGCACATTTTAGAAATTGGAACAGCTATTGGTTTTTCGGCCCTTTTGATGGCAGAAAACGCTCCTGAAGCAAAGATAACAACGATCGATCGTAATGAAGAGATGATTGCCTTGGCTAAGGAAAACTTTGCAAAATATGATAATCACAATCAGATAACCCTTTTGGAAGGCGATGCTGTGGATGTGTTACAAACATTGGATAAATCTTACGATTTTGTATTCATGGATTCTGCTAAGTCTAAATATATCGTTTTTTTACCTCAAGTATTAAAACATTTAGATGTTGGAGGAGTAGTTGTTTTAGATGATATTTTCCAAGGTGGAGATATTGCAAAACCTATCGATGAAGTGAGAAGAGGTCAGCGAACTATCTACCGAGGTCTGCAACGTTTATTTGACTCGACTTTGCAACATCCTGATTTAACTGCTACTTTGGTACCTTTGGGAGATGGTTTATTGATGATTCGTAAAAATGCAGATCATATTGTACTAGAAGATTAAGGCATTTTTAAGAAATTATGATATAATAATGGAGTTAATGACAAAAAGGAGTTATAAATCATGAAAACAAGATCAAAACTTGCAGCAGGCTTTTTGACACTTATGTCAGTTGCCACATTAGCTGCCTGCTCAGGTAAAACATCAAATGGAACAAATGTTGTTACAATGAAGGGCGACACTATTACAGTCTCTGATTTTTATGATCAAGTAAAAACATCAAAAGCTGCACAACAATCAATGCTTACATTGATCCTCTCACGTGTTTTTGATACACAGTATGGTGATAAAGTTTCAGATAAAAAAGTATCAGAAGCTTATAATAAGACAGCTAAAGGCTATGGTAATTCATTTTCAAGCGCACTTTCACAAGCAGGTTTGACTCCGGAAGGTTACAAACAACAAATTCGCACAACTATGCTTGTGGAATATGCTGTAAAAGAAGCAGCTAAGAAAGAATTAACAGAAGCAAACTATAAAGAAGCATATAAAAACTATACTCCTGAAACTTCTGTACAAGTAATCAAATTGGATGCAGAAGATAAAGCTAAATCTGTCCTTAAAGATGTAAAGGCTGATGGAGCTGATTTTGCAAAGATTGCAAAAGAAAAAACAACAGCTACTGATAAGAAAGTTGAGTATAAATTTGATTCTGCAGGGACAACCCTCCCTAAAGAAGTTATGGCAGCAGCCTTTAAGCTAGATAAAAATGGTGTTTCAGATGTGGTTTCAACGGTTGATTCAACAACTTATAAAACAAGTTACTACATCATTAAAGTAACTGATAAGACAGAGAAAAAATCTGATTGGAAATCTTACAAAAATCGCTTAAAAGAAGTTATTCTTAAGGATAAAACAAGCGATAGAGCCTTCCAAAATAAAGTGATTTCAAAAGCCTTAGAAAAAGCTAATGTTAAGATTAAAGATAAAGCATTTGCGGGCATCTTATCACAATATGCTACAACAAGTGGTTCATCATCACTTAAAAAATAGTTGACCAAGTCTTAAAAAGACTGTATAATTAATACTATTGAGAATGAAATTTCAACGATTAGATACAGAAAAGTGACGGTTGCTGCGAGTCACGGATAATCAGAAAAAGATGCTACTCAATGGGGTAAAACTAAAAATAAATGAGAATGACAAGTTCATTGAATGAAGGTGGTACCGCGGTTTTCGCCCTTCGTAATGGACTTGTCTTTTGCTATTTGTCAACTTTCGAGGAGGAAGAGATATGGCTACTTTTCAAATTAAAGAAAAAATGTTTTCTCTAGGCGGTAAATTTACTATTACAGACCAGACTGGGCTTCCCTGTTATCACGTTGAAGGAAGTTTGTTCCCTCTACCTAAGACTTTTAAAGTCTTTGACGAAGAGGGGCATCTCATTAGTCAGATTGAGAAGAAGGTTTTAAGTTTTTTACCAAAGTTTAATGTGACATTAGCCAATGGGAATCATTTCACGATTAAGAAAGATTTCTCATTTTTGAAACCTCACTACACCATTGAAGACCTTGATATGGAAGTTAAGGGAAATTTTTGGGATATGGATTTCCAACTCTTAAAAGACAATCAAGTTATAGCAAACATATCTCAACAGTGGTTTCGTATGACTTCAACTTATCAGGTAGAAGTTTACAATGAAACTTACAACGATTTGACAATTTCGCTTGTCATAGCGATCGACTATGTCAAAGAGTTAGAAAAAAATGCATCAAACTAATTTTAGGAGAGAATAATGAAAGAATTATCGTCTGCACAAATCCGCCAAATGTGGTTGGATTTCTGGAAATCCAAAGGACATTCCGTTGAGCCTTCAGCTAACTTGGTTCCTGTGAACGACCCAACGCTTCTTTGGATCAACTCAGGTGTTGCAACCTTGAAAAAATATTTTGATGGTTCAGTGATTCCAGAAAATCCACGTATTACCAATGCACAAAAATCAATTCGTACTAATGATATTGAAAATGTTGGTAAAACAGCACGTCACCATACTATGTTTGAAATGCTTGGTAACTTCTCAATTGGAGACTATTTCCGTGATGAAGCTATTGAGTGGGGATTTGAACTCTTGACAAGTCCTGAATGGTTTGACTTCCCTAAAGACAAGCTCTACATGACTTATTACCCAGATGACAAGGATTCATATAACCGTTGGATTGCTTGTGGCGTTGAACCAAGTCACTTGGTGCCAATCGAGGATAACTTCTGGGAAATCGGTGCTGGTCCTTCAGGTCCAGATACTGAGATTTTCTTCGACCGTGGTGAAGATTTTGATCCAGAAAATATCGGACTTCGCCTTTTGGCTGAAGATATCGAAAACGATCGTTACATCGAAATCTGGAACATCGTTCTCTCACAATTCAATGCTGATCCTGCTGTGCCACGTTCAGAATACAAAGAATTGCCAAACAAAAACATTGATACGGGTGCTGGTCTTGAACGTCTTGCAGCTGTTATGCAAGGGGCAAAAACAAACTTTGAAACTGACCTTTTCATGCCTATCATCCGTGAAGTAGAAAAATTGTCAGGTAAAACTTACGATCCAGATGGCGACAACATGAGTTTCAAGGTTATCGCTGACCACATCCGTGCGCTTTCATTTGCTATCGGTGATGGTGCGCTTCCTGGAAATGAAGGTCGTGGTTACGTTCTTCGTCGTCTTCTTCGTCGTGCGGTTATGCACGGTCGCCGTCTTGGCATCAACGAAACTTTCCTTTACAAATTGGTTCCGACTGTTGGACAAATCATGGAAAGCTACTACCCAGAAGTGCTTGAAAAACGTGATTTTATCGAGAAAATCGTTAAACGTGAGGAAGAAACATTTGCTCGTACTATCGATGCAGGTAGCGGTCACTTGGATTCATTGCTTACGCAGCTTAAAGCTGAAGGTAAAGATACACTTGAAGGTAAAGATATCTTCAAACTTTATGATACTTATGGATTCCCGGTTGAATTGACAGAGGAATTGGCAGAAGATGCAGGCTACAAGATTGACCACGAAGGATTCAAAGCAGCCATGAAAGAACAACAAGACCGTGCGCGTGCAGCTGTTGTTAAGGGGGGTTCAATGGGTATGCAAAATGAAACCCTAGCTGGTATTGTTGAAGAATCACGCTTCGACTACGGAGCTGACAGCCTTGAATCAAATCTTTCAGTCATCATCGCTGACAATGAACGTACTGAAGCAGTTTCAGAAGGTCAAGCTCTTCTTGTCTTTGCTCAAACACCATTCTATGCTGAAATGGGTGGACAGGTTGCTGACCACGGTGTCATCAAAAATGATAAGGGTGACACAGTTGCTGAGGTTGTTGATGTTCAAAAAGCACCAAATGGTCAACCTCTACACACTGTAAACGTTTTGGCATCACTTTCAGTTGGAACAAACTACACACTTGAAATCAACAAAGAGCGTCGTTTGGCTGTTGAGAAAAACCACACAGCAACTCACTTGCTCCATGCAGCTCTTCACAATGTTATCGGTGAACACGCAACTCAGGCTGGTTCATTGAACGAAGAAGAATTCTTGCGCTTTGATTTTACTCACTTTGAAGCAGTAAGCAATGAGGAACTTCGTCACATTGAACAAGAAGTTAATGAGCAAATTTGGAACGATCTTACGATCACAACGACTGAAACTGACGTTGAAACCGCAAAAGAGATGGGAGCAATGGCACTTTTTGGTGAGAAATATGGTAAAGTGGTTCGTGTGGTTCAAATTGGTAATTATTCTGTTGAACTTTGCGGTGGAACTCACTTAAATAATTCTTCAGAAATCGGTCTCTTCAAGATTGTCAAAGAAGAAGGTATTGGTTCAGGTACTCGTCGTATTATTGCAGTTACTGGTAGACAAGCTTTTGAAGCTTATCGTAACCAAGAGGATGCACTAAAAGAGATCGCTGCTACTGTAAAAGCTCCGCAATTGAAAGATGCAGCAGCTAAAGTACAAGCTCTTAGCGACTCACTTCGTGATCTTCAAAAAGAAAATGTAGAGCTTAAAGAAAAAGCAGCAGCTGCAGCAGCTGGTGATGTCTTTAAAGATATTCAAGAAGCTAAGGGCGTGCGCTTCATTGCTAGTCAAGTTGATGTTGCAGACGCAGGTGCACTTCGTACATTTGCTGATAACTGGAAACAAAAAGACTACTCTGATGTGCTTGTTCTCGTAGCAGCTATTGGTGAGAAGGTTAATGTCCTTGTTGCAAGCAAAACTAAAGATGTCCACGCTGGTAACATGATCAAAGGATTGGCACCAATTGTAGCAGGTCGTGGTGGTGGTAAACCAGACATGGCTATGGCAGGTGGTAGCGATGCAAGTAAAATTGCAGAGTTGCTAGCAGCAGTTGCAGAAAATTTATAAGAAACACCTCTCATTTAGTTAGTAAATAAAACAGACAAAGGGCAGAACATCGTTCTGTTCCTTTGTGTATATAGGAGAAATATGGTTGGTTTAGGAACAGTTATCAATGTTATTCTTATTATAGTTGGAGGCTTTGTAGGTTTATTTTTGAAAAATTTTTTGAAAGAATCACTTCAAAAGAGCCTTATGCAAGCCATGGGAGTTGCAGTTTTATTTATTTCGATATCAGGTGTTTTGGAGAAAATGATGTTAGTCGAAAAGTCACATCTCATCTCTAATCATACAAATATGATGATTATTACTCTTGCTCTAGGTACGGTACTTGGAGAGTTGCTATCACTAGATTCGTATATTGATAAATTTGGGAACTATCTTAAGCAAAAAACAGGAAGTGGTAACGATATTAAATTTGTGGAGGCATTCGTCACCTCAACTTGTACCGTTTGTATTGGAGCAATGGCCGTTGTTGGTAGCATTCAAGATGGTATAGCAGCAGATCATTCGATTTTATTTGCTAAGGGAATGTTAGACATGATTATTATTGCAATTATGACAGTGTCTTTAGGGAAAGGAGCTCTATTTTCTGCACTTCCTGTCGCTTTACTACAAGGTAGCCTTACGATTGTTGCTTTTTTCATGGGGAGTCTACTTAATCCATCATCTTTAGATTACCTTAACTTAGTAGGAAATATGCTTATATTCTGTGTCGGTGTTAATTTACTCTTTAACCTAAATATTAAAGTTATCAATATGTTGCCAGCAATTATTTTAGCTATATTATGGGGAAGTTTTATATAAAAGATAACCAAGTTTTAACTCAAACTTGGTTTTTCTTTAGACATATGTTAGGATGAAAGAAGATATACTACGGAGAGGATCCAACTCATGAATCTATTATTTTCTATTGATGATATGTACGTAGATCATTTTAAAGTGATGCTTTATTCGCTTGTCCGACAAACCAAGAATCGTAAGTTAGAGATATATGTCTTACAAAAAACATTACTCAAACGTCATACAGAACTTATTCAATATACTCAAAATTTAGAAGTTGGCTATCATCCAATAATTGTAGGTACCGAAGTATTTGCTCAGGCACCTACAACTGATCGCTATCCAGATACAATATATTATCGACTTTTGGCTCATAAATTTTTACCTGAGACCTTAGATAGGATACTTTATTTAGATGCAGATATGCTTTGCTTAAATGATTTCTCAAGTTTATATGATATGGAGTTAGGTGATCAACTATATGCAGCGGCAAGTCATAATACTGATGGTAAGTTTCTAGATTATGTCAATAAATTACGGTTAAAAAATGTAGAGCTAGAATCCTCTTATTTCAATACAGGGGTACTCTTGATGAACTTGCCTGCTATACGAAAAGTTGTTCATCAACAAACTATCTTAGATTACATAATGCAAAACCGTGGTCGTCTAATCTTACCAGATCAGGATATCTTAAATGGCTTATACGCTAATTTGGTTAAACCAATACCTGATGAAATTTATAATTATGATGCTAGGTATAGTCTTATTTATCAATTAAAAAGTCGCAATGAATGGGATTTAGAGTGGGTTATTAACCATACTGTTTTTTTACATTTTGCAGGACGAGATAAACCATGGAAAAAAGATTATAGAGGACGTTACTCGGGCCTTTATAAGTTTATGGCTAAAGAGGCTTTAACTAAAAATTGAAGATTTAAAAGGTTACTAAATTATTTCTATTTAGTAACTTTTTTTGGGGTGATATTTTAATGATATCAATAATCTTTGCTAATAATTATTTATAAAAAAGAAAAATAATATCAAAGGAGGAGCGTGTTAAAATCACTTAATCATTGAACAATCAAATTAATCATTGTTTCAAAAGCATAATGGTTTTAGGAGTTACTCAAATGAAAAAGGAATTTATTATTACAGGTCGGATGGTTGCAAGAGTTATGGAACCCTAGTTTGCTTATGTATGGTAAGTAATCTTGTTCTTGATATGCTTGATATAATAGAAATAAATGAAATTGTATTTTGTGTGTTGGTAGCATCAATTGCAGGGCTTGAGTTTTGTTTGCAAAAAGAAAGGGAGTAGATAGATGGAATTGTTTGGCTTAATGGCTTTTTATGGTCATGACGTATATTGGTGTACCTAAAGAGCAAAAGGCACTCAGTCGTAGGGGTAAACAATTAGAAAAAATAAATCAGGGAGGAAAAACACTTATGTCACAAATGATTCAAGATTTAGTAGGAAGCACATGTATGATTTATTTAGAGGATGGTTCTCAAACTCATCCTTATGAGATTTTAAAGGTAGATGAGGATTGGGTACAGATTCGTCGCAACTTGAAACGAAGTAAAGAGGAGGTGCGTATTGTCCGTATTCATGATATCAAGGAATTGCGTCCAGTCAATAAATAGAGCGAGGAATAAATCTATATATCATTTTATAAAGGAGAAAAATGATGGGATTAATTTTAAAAAATAGACTCAAAGAATTGCGTGCACGAGATGGTATCAATCAAACAGAACTCGCTAAATTAACAGGAGTCTCAAGACAAACAATTAGCCTAATTGAACGCGGAGAATATACGCCATCTGTTATTATTGCTATGAAGATTTCTCAAGTATTTAAAGAATCCCTAGAGAATGTTTTTAGTTTAGTGTCAATGGAGGAATAATGATGAAAAATTTTATAAAACAAAGTGATACTACATTTGTTCGAATTATCAAAAGTCTTTTAATTGGTGGTTTTATAGGGGCCATACTTGGTTCCGTAGGAGCTCTTTTTATCATATTTGGTCAAGATAAGTACTTATCTGAAATTAATATTGTTCAATATTTCCTATGGGTTAGTCGTATTGTTGTAATTATAACAGCTCTCTTTAGTCTCATCTACCTCTATCAGATTCAAAAATATCAGAAAGTTTTTTTCAATGTTGATGAAAGTCAATCTGAAGAAATTTATCGCCAGATTAATTTAAGACATTCTTATGGGATGACTTTTGTGTCAATTTCAATAGTACTCAGTATAGTTAATACTTTATTTAACTATAAACTAAATATTTTTGATGATTCAGTTACTTTAGTTATTCCAATATATGATTTATCACTGCTATTTGTTTTATTGGGTTTACATATATATTTTTTAAAGGTATATCGGAATATCCGAGGTATAAAAATGACAGTCGCTCCAACTTTAAAAGAGTTGAAAAACAATGTCTTACAATTGGACGAAGCAGAGTTGGAATCAAATTATAAGATGTGTTTTGATATTGTCATGAATTTAAGTGGTTTTATTTTCCCTACGATCTATTTTGTATTATTCTTTATCTCATTTGTTTTTCAAAAAGTGGAGATTGTAGCAATTATTATAACAACATCTATTCATATCTACATTCTCATTAAGTCTTTAAAAGCAGCACGTCATTTTTATAGATAGTAGTAGCTAGATTTTTTATCAAAAAACTTATATTAGTGTAAAATAAAAGGATTGATTCTCTGAAAATCAGTCCTTTTATTTTTTCTATTTCTTAGGTAAAAAGAAGCTAGGGTAGCTGATAACTAAAATAATAATACTAATGACTACAAAAAATAGAGTTAACAAACCAGCAGTACCATTGACGCTTAATGAGTATAATGTAGCAGACATACCTTTTGGTGCATAACTAGCCCAAAAAATAACACCAGCGATATAATGCCAAACATAACGAACAAATGTTGCTAATATTGCTCCAGATAATGCTAATGATAAAGCTTTAGTTTTAGAGCTGCTGCTAAGTGCATCTTTAAATTTAGCAGAAAATACGCCTGCAAGTCCCATACTTATAAATGCTAAGATGTATTCTATAAAAACTTGGGATAAACTAAGGTAATATACTTTGGAAAGAACAAAGTGCAATAAGCCCCAAATTAAGCCAGCAAATAGACCGTATTTTGTACCACGACGTAATGCAAAAAGTATCAGAGGAATTGCTCCAAAAGAGGGAGTGAACCATGACGCAAAATCAGGAATCATTGATAAAGCCATAGCAAGCGCTGCAAAAATAGCAGTTTCAATAAGACAGGTAGTGTTGTTATTTTTTGACATAAAAAATCTCCTTTTTTTATACAGCAAAGGAGATTCTTTTGTCATTTGTCATGTTTAACCAATTCAAACCACAATTCCTACGCTCGTCCTAACGAGATCAGGTTAGAGGATTTTGCATATCTGCAATCTCAGCTCAAGGCACTCCCTTGTGTATTTACTCTAACATTCTATCTTGAAAGGGTTTGCTTGTCAAGAAATTTGTATTTAACTAGAAAAAGACACTAAATCAGTGTCTTTTTCTTATAATCCATAGTTATAGTCATCATCATGCATAGCTTCAACGCTACCAAGTAGGTAACCATTACCTACTTGAGAGAAGAAGTCATGGTTTGATGTTCCTGTTGAAATACCATTCATAACAATTGGGTTGACATCATTTGCTGTATCTGGGAATAAAGGATCTTGTCCTAAATTCATAAGAGCTTTATTAGCATTGTAGCGTAAAAAGGTCATAACTTCTTCAGTCCATCCTACGCCATCATAAAGTGTCTTGGTGTATTTTTCTTCGTTTTCATACAGCTGATAAAGGAGGTCATACATCCAATCACGAAAATTCTCTTGCTCATCTTCTGGTAATTCGTTAAAACCAAGCTGGAATTTGTAACCGATATAAGTACCATGTACAGATTCATCACGAATAATTAATTTAATGATTTCAGCAACATTTGCTAACTTATTATTTCCCAAATAGTAAAGAGGTGTGAAAAAGCCAGAATAAAAAAGGAAAGTTTCGAGGTAGGTGGAAGCCACCTTTTTTTGAAGGGCATTTCCATTAGCATAAATGTCATTGATAATACGTGCTTTTTCTTGAAGGAACTCATTATTATTAGTCCACTCGAAAATTTCTTCAATTTCTGATTTAGTATTTAAAGTTGAGAAAATTGAAGAATAAGATTTAGCGTGAACAGATTCCATGAATTGAATATTGTTTAAGACAGCTTCTTCGTGAGGCGTGCGAACATCGGCACGAATAGCTTCAACACCAGTTTCTGATTGCATGGTATCAAGTAGGGTTAAGCCTCCAAAAACCTTGCCAACAAGATCTTTTTCTTGAGCAGAAAGTTTGCGCCAATCGTCTAAGTCATTTGATAAAGGGATACGTGTATCGAGCCAAAATTGTTCGGTTAGTTTTTCCCAAGTTGATTTATCAATAACATCTTCAATTTCGTTCCAGTTTATAGCTTCGTAGTAAGTTGTCATGGTTTTCTCCAATGGTAAATAGGTTTTTATATAATGATGATGGAAGAAGAGTAGAATATAGAATTCTGATCTAGCAATATTTCAAGTATTATCGATTTTTAGAAAAATAAAGATGAAAATACCTTAGAAAATAAGATAACATCATGAAACTGAGATAGTTTATCTCAGTCTAGTTTCTGATGTTTTAAGTAGAGTTTCTTCGTTAGATGACACAACTTTCGCATTGATTAGCTCCGACTTCGCTACCATCATCTGTAAAAGTACGGATATAGTAGATTGATTTCACACCTTTGTTGAAAGCATAGTTGCGTAGGATTGAAAGGTCGCGAGTAGTCTGCTTACTTTCTGTTTTCCACTCGTACAACTCCTTTGGTAATTCGCTTCGTAAAAAGAGTGTCATTGAGAGACCTTGGTCTACGTGCTCAGTTGCTGCGGCATAGACGTCTATTACTTTACGCATATCCATATCATAGGCAGAAGTGTAATAAGGGATAGTATCTGTAGCTAAGCCATTAGCTGGATAATAAATTTTCCCGATTTTTTTCTCTTGACGCTCTTCAATACGTTGTGTAATAGGGTGGATAGATGCTGAACAATCGTTGATATACGAAATAGAACCATTCGGAGCAACTGCAAGCCGATTTTGATGATATAGTCCGTCTTTCATAACTGCGTATCTAAGGTTTTCCCAATCTTTAGCTTCGGGGATAAAATGATTAGCAAATAGGGATTTTACTTTGTCAGATTGTGGAACAAATTTTCCAGATACATATTTATCAAAGTATGTACCGTCAGCGTATTTTGATTTTTCAAAACCTACAAATGTTGTTTGACGTTCGCGGGCAATATTGTTTGATTCTACTAAGGTCCAGTAGTTCATTAGCATGAAATAAATATCAGTAAATTCAATTGATTCTGGACTACCATATTCGATATGATTTTTTGCCAAATAGGAGTGGAGTCCCATTGCTCCAAGTCCAAATGTATGTGCTTGAGCATTTCCGTTTTTAATAGTTGGAACAGCTTCAATATTTGATGAGTCAGTAACGAAAGTTAAAGCACGAGTCATTGTTTTAATTGATTTTCCAAAATCAGGAGATGTCATCATATTTAAAACATTAGTTGAGCCAAGGTTACAAGAAATATCAGTTCCCATTTCAAGGTATTCTTGAGCATCATTGATAAGACTTGGTTTTTGTACTTGCAAAATCTCAGAGCAAAGATTTGACATGATAATTTTTCCATCAACAGGGTTAGTACGATTAGCAGTGTCAATATTGATGATGTAAGGATAACCTGATTCTTGTTGAAGTTTAGAAATCTCTGTTTCTAAATCACGAGCATTGATTTTTGTTTTAGTGATATTAGGGTTAGCGACTAATTCATCGTATTTTTCGGTAATATCAATATAGCTGAAAGGAACACCATATTCACGTTCGATACTATAAGGACTAAACAAGTACATTTCTTGATTGTTACGTGCTAGTTCATAGAATTTATCGGGTACAGTAATCCCTAATGACAATGTTTTAACACGTACTTTTTCATCAGCATTTTCTTTTTTAGTTGATAAGAATGAAATAATATCTGGATGGAAAACGTCAAGGTAAACAACTCCAGCACCTTGGCGTTGTCCAAGTTGGTTGGAGTAAGAAAAACTGTCTTCAAATAATTTCATGACTGGAACGACTCCAGAAGCAGCACCAGCAAAACCTTTGATAGGAGCTCCAGCCTCACGAAGGTTACTAAGTGATATTCCAACCCCACCACCAATACGAGATAATTGAAGAGCTGAATTAATCGAACGACCAATAGCATTCATATCATCAGTTACTTGGATTAAGAAACATGAGACTAATTCTCCGCGACGACTTCGACCAGCATTTAAAAAACTTGGTGTTGCAGGTTGATAGCGTTGTGAAATCATTTCTAGAGCTAAGTCAGTTGCTAGTTCTTCATCACCGTCTGCAAAATAAAGAGCGTTAAAGAGAACGCGATCTTCAATACTTTCTAAATAGTATTCTCCATCATTTGTTTTTAATGCATACTGCTGATAAAACTTATAGGCTGCCATGAAGGATTTAAAACGAAACTTTTTATCGAAGAGTTTGGTAGATAATTCTTCAATAAATTCAGGACGATATTTATTGAGGAAAGCTTCTTCAAGATAATCATACTTAAGGAGGTAAGCAATTTTATCAGTGATTGAGTCAAAAGCTTTTGAATTAGGCTGTACGTTTTCTTTGAAAAAAGCAGTTAAGGCTTCTTTATCTTTATGGAGTGGGATTTGTCCATTAACAGGACGGTTAATTTCATTATTTAGGCGAAAGTAAGATACATCGCCAATATTTTTTAAACTCATTGAATTTATCCTCTTAACTTAACAATACAAAATGGGAATAAAGCAATTAATTGCTTTATTCCCAGACTCTAATTTGCTTAAACAAGTTCTTTTAGTTTGCTTGGTTGGAAACCTGAAAAAACAACATTACCAGCTTCAATCACTGGAGCCGCAGAAAAGCCGAGATTTTTCACATATTCAATTTTTTCTGGTTTTTCATCAATATTAATTTCTTCAAAATCAGCGCCGTGCTGGTCAAGAAATTTCTTAGTCATTTTACATTGCATACAGTTGTTTTTCGAAAAAACAGTAATAGCTGCCATGTTGTCCTCCTAATTTTTTTCATGGTAATAGCATATAAAAAAAGAATGGAAAAAGCAAGTGTTTTATTTCTAACAAAACACAATATATAGTGTCTTAAAATAAAATGAGACACTATATTTCGTTTTTTAGGGTTAGTTTAAAAGCTTTCAGCCTGTTTTCCAATTCCTTTCAGAAGAACATAAAAAAATCATTTTTAGAATTCTATTTTTAAATTCTAAGACTCTCATTTTTAATATGAAAAGCTGTGGAAAACATTCAAGTTTTTTTCTGTTTGAGACATTTAATCTTGAAAAATAAAAAGCAATATGTTATACTTTTAACTTGTAAGGGTTACCAATAGGTGACTCAAATATTTACAAATGACAAAAGGAGAACCATAATATGGCTTCAAAAGATTTCCACATTGTTGCAGAAACAGGTATTCACGCACGTCCAGCTACTTTGCTTGTCCAAACAGCTAGCAAATTTGCTTCAGACATCACGCTTGATTACAAAGGTAAAGCAGTAAACCTTAAATCAATCATGGGTGTTATGAGTCTTGGTGTTGGTCAAGGTGCTGATGTTACTATTTCAGCAGAAGGTGCAGATGCAGATGATGCAATTGCAGCTATCGAAGAAACAATGACAAAAGAAGGATTGGCATAAGAAAATGACAGAAATGCTTAAAGGAATCGCAGCCTCTGATGGTGTTGCAGTTGCTAAAGCATATCTACTTGTCCAACCGGATTTGTCATTTGAGACTGTAACAGTCGAAGATACAAACGCAGAAGAAGCTCGCCTTGATGTTGCACTCCAAGCTTCACAAGACGAGCTTTCTGTTATCCGTGAGAAGGCAGTAGAAAGCTTAGGCGAAGAAGCCGCAGCTGTATTTGATGCTCATTTAATGGTTCTTTCTGACCCAGAAATGATTAATCAAATTAAAGAGACTATTCGTGCAAAACAAGTAAATGCAGAAACAGGTCTTAAAGAAGTGACTGATATGTTCATCACTATCTTTGAAGGTATGGAAGATAACCCATACATGCAAGAACGTGCAGCAGATATCCGTGATGTTGCCAAACGTGTCTTAGCACATCTTTTGGGTGTTAAATTACCAAACCCAGCAACTATCAATGAAGAATCAATCGTTATTGCACACGATTTGACACCTTCTGATACAGCTCAATTAAATAAACAATTTGTTAAAGCTTTTGTAACAAATATTGGAGGGCGTACAAGTCACTCAGCTATTATGGCACGTACACTCGAAATCGCAGCTGTTCTTGGTACAAATGATATTACTGAACGTGTTCAAGATGGTCAGTTGATTGCTGTTAATGGTATTACTGGTGAAGTTATCATTGAACCAACTGAAGCTCAAATTTCAGCCTTCAAGGCAGCAGGTGAAGCTTATGCCAAACAAAAAGCTGAATGGGCACTTCTTAAGGATGCACAAACAGTTACTGCTGATGGTAAACATTTTGAATTAGCTGCTAATATCGGTACACCTAAAGATGTTGAGGGTGTTAACGAAAATGGAGCAGAAGCAGTTGGTCTTTACCGTACAGAGTTCTTATATATGGATTCACAAGATTTCCCAACAGAAGATGAGCAATATGAAGCATATAAAGCAGTTCTTGAGGGTATGAATGGTAAACCAGTTGTTGTTCGTACAATGGATATCGGTGGAGATAAAGAGCTTCCTTACTTTGATCTTCCAAAAGAGATGAACCCATTCTTAGGATTCCGTGCATTGCGTATTTCAATTTCTGAAACTGGTGATGCAATGTTCCGCACACAAATCCGAGCACTTCTTCGTGCTTCAGTTCATGGACAGCTACGCATCATGTTCCCAATGGTTGCTTTGCTTAAAGAATTCCGTGCTGCTAAAGCTATATTTGAAGAAGAGAAAGCGAACTTGTTAGCTGACGGTGTAGCAGTAGCTGAAGGCATTGAAGTTGGTATTATGATTGAAATCCCAGCGGCAGCTATGCTTGCAGACCAATTTGCAAAAGAAGTTGATTTCTTCTCAATTGGTACTAATGATCTTATCCAATACACAATGGCTGCGGACCGTATGAATGAGCAAGTTTCATACCTCTATCAACCATACAATCCATCAATCCTTCGTTTGATTAACAACGTTATCAAAGCTGCTCATGCTGAAGGTAAATGGGCAGGTATGTGTGGTGAGATGGCCGGTGATCAAACTGCGGTTCCACTTCTTGTTGGTATGGGATTGGATGAATTCTCAATGTCAGCAACCTCAGTACTTCGTACACGTAGCTTAATGAAAAAATTGGACACAGCTAAAATGGAAGAATACGCTAATCGTGCTCTTTCAGAGTGTTCAACTATGGAAGAAGTTATCGAACTTCAAAAAGAATACGTTGACTTTGACTGAGAATAATAAAAAAGTAGGGATTAAAAAATCTCTACTTTTTTATTGAAAGTTTGGATATTGTTAAGTTTCTAAGAAAAATATGTCAGATAATTGAAATAAATAGATAAAGTGATAGAATAAACCTATTACAATGTAAAAGGAGATTTACTTTGACAAAAGAATATCAAAATTATGTCAATGGCGAATGGAAATCATCTGTTAATCAGATTGAGATTTTGTCACCAATTGATGATTCTTCATTGGGATTCGTGCCAGCGATGACTCGAGAAGAAGTTGATCATGCTATGAAAGCGGGTCGTGAGGCTTTACCAGCCTGGGCTGCTTTGACAGTATATGAACGTGCACAATACCTTCATAAAGCCGCAGACATTATTGAACGTGATAAAGAAGAAATTGCTACTGTTTTAGCAAAAGAAATTTCTAAAGCTTACAATGCTTCAGTAACTGAGGTTGTAAGGACAGCTGATCTTATTCGTTATGCAGCAGAAGAAGGAATTCGTTTATCAACTTCAGCTGACGAAGGGGGAAAAATGGATGCTTCAACAGGTCATAAGTTGGCTGTTATTCGTCGTCAACCAGTAGGTATCGTTTTAGCAATCGCACCTTATAATTACCCTGTTAACCTCTCAGGATCAAAAATTGCGCCAGCTCTAATTGGTGGAAACGTTGTGATGTTTAAACCACCAACACAAGGTTCAGTCTCAGGACTTGTTTTAGCAAAAGCTTTTGCAGAAGCAGGTCTTCCAGCAGGTGTCTTTAATACTATTACAGGACGCGGTTCTGAGATTGGAGATTACATTGTTGAGCATGAAGAAGTTAATTTTATTAACTTTACAGGATCAACGCCAGTTGGAAAACGTATTGGTAAGTTAGCAGGAATGCGTCCAATTATGCTTGAGTTGGGTGGTAAGGATGCAGGTGTCGTCTTAGCTGATGCTGACCTTGACAACGCTGCTAAACAAATCGTTGCAGGTGCTTATGATTACTCCGGACAACGCTGTACGGCAATTAAGCGTGTACTTGTCGTTGAAGAAGTTGCAGATGAATTGGCAGAAAAAATATCTGAAAATGTAGCAAAATTATCAGTAGGTGATCCATTTGATAATGCAACGGTGACACCGGTTATTGATGATAATTCAGCCGACTTTATTGAAAGCTTAGTAGTAGATGCACGTCAAAAAGGTGCGAAAGAATTGAATGAATTTAAACGTGATGGTCGTCTATTAACTCCAGGATTGTTTGATCATGTTACTTTAGATATGAAACTAGCTTGGGAAGAGCCTTTTGGACCAATTCTCCCAATTATTCGTGTCAAGGATGCAGAAGAAGCTGTTGCTATTGCCAACAAATCTGATTTTGGATTACAATCATCAGTCTTTACACGTGATTTCCAAAAAGCATTTGATATAGCAAATAAACTTGAAGTTGGTACAGTTCACATTAACAATAAGACTGGACGTGGTCCTGATAATTTCCCATTCTTAGGACTCAAAGGATCTGGTGCAGGTGTTCAAGGTATCAGATATTCAATTGAAGCAATGACAAATGTAAAATCGATAGTTTTTGATATGAAATAGACGTAAAACGACTCAACTATTGTCAGTTGAGTCGTTTTATAAACCTCTTTTACATTAAAAATAAAGAATTATATAATCTTCTAAAGTGGTTTTATTTTTGTGATATAATTGTCATAAAAAATAACAAAAGAGTCATTATATGAAGAAATTAATTATAGGTATTTTTAGTCTAATTATTATAGCGATTCTTGCTTGGCAAGGTTTTTCGTTTTTGAAACATAAAGAAATAAAACTTCAACAAGCTGTTGTTGAAAAAGAAATTCGCATAGCCGAGAAAACGGTAGAAGTGGTGAAAAGACAGAAAACTGAACGTGTTCTTTTTCTTGAACCTAAAGGATATGACAAAAGTCTAAGCGCTGATATTTTAAAGTGGAATCAAAAAAGCTTTGAGCATAAAAAATTTTATGACAATCAATACATTATTCTACGTCCTCAATTAGCAGATTCTAACTTTGCAAATGTTAAAAAATTATCCATTTATCAAATCTTATATCAAAAAGAAAAAGGAAGTATGTTTCAAAAATCAAGTCGCCTTTTGAGAACCTACTTACTTGATCAAAATAAGAAACCTTTTGAATTAGATGAGCTTTTAGCTCATAATATATCTGGATTTAAGGCTATTTTAGAAAATATAGCTCCAGGAACTCAACTAAAGGAACATGATAGCAATAAAGAATTTTTAAAAACTGGAAGAGTAACAGATGGGCTAGATGTTAAAGATGGTAAGTTAATTATTAATGATTTAAAATTACCACTTGATAAATTATATAATGTGATCGATGAGTCATATTTAAAATCAAGTGATCTAGATTTAGTTTCTAATTTAAAAGCTAAAGCACCACGTGTTGCACTTACCTTTGATGATGGACCAAATGAAAAAACGACTCCTAAAGCCTTAGAAATCCTTAAAAGATATAATGCTAAAGCGACTTTCTTTGTAATGGGACAAAGTGCTGTAGGGCACACAGATATTTTACAAAGGATGCATGCTGAAGGTCATGAGATTGGTAATCATACATGGGATCATCCTAATTTAACCAAACTACCAGCGGAGAAAATCAAGGAAGAGATTCATAAGACTAATGATCTGATTATGAAAGCAACAGGACAAAAACCGGTGTACTTACGTCCCCCTTACGGAGCAACAAATGCTACTGTAAAAACAGTGACAGGATTGAAAGAAATGTTGTGGTCAGTTGATACAGAAGACTGGAAAAATCATAATACACAAGCAATGATGACCAATATCAAAAAACAATTACGTCCTGGAGGAGTGATTTTGATGCATGATATTCACCAGACAACCATAGATGCTCTGCCTACAATTATGGATTATCTGACAACCCAGGGCTATTATTTTGTTACTGTAGGTGAATTATATTCAACGCCTTAATAAAAAAAGAAACAAGTTACTTGTTTCTTTTTTTATTTTAAATGTAATTTTTGATTGTGAAGTACAAGTTCTGTAACGGTGGCGTATTTTTTAAGTTGTTTGAGCTCTTCTTTATGTGTTACAAATGTAATAACACATCCCTCTTTCCCCATACGACCAGTTCGTCCAGAACGATGTGTATATGTTTCTTTGTCGCGTGCGATATCAAAATTAATCACATATTCTAGGTTGTCGATATCAATGCCACGAGCTACCAAATCAGTTCCTAGGAGTAATGAAATATCATGGTTTTTAAATTTCTCTAAGATAACTTTACGGAATTTAATATTAATATCGCTTGCTAAAGAAACTGCCGAGGCCCTATTAAATTGTAAACGTTCTTCACATGCACCTAAGTCTGATAAGCTGTTAAAAAAGACAAGACCTCTAAAATCAGGAATATTTGAAAATTTACGAAGTAGGTCAGTACGCTCTCTTTTATCAACTGTAATATAATAATGTTTTATAGTATCAAGTTTTTGATTAGATAGATCGATTGTTATAGTGTTATCGGCAAGTTTACTATTGTCCAGTTTGTTGGTGGCACTAATGTAAATCATTTGCTGATCACGAGGAACGCGATTAATAATATTGTCCACAAAATGATATTGTGAGTCGCCGAGTAATTCATCGAATTCATCAAGGACGATAGTATTAATGTTCATCATTTTTATTTTTTTTAGTTTCACAAGTTCAAATACGCGTCCAGCAGTTCCTATAAGAATTTCTGGTCCTTTTTTTAGTCGCTCAATTTGGCGTTTTTGACTAGAACCTGAAAGGAATAGTTGTGCGGTCAGTCCTAATGGTTCAGCCCATTCTTTTGTAACGTCGAAGATTTGTCCAGCTAATTCTGAATTTGGAGCTAAAATTAAGAGTTGTTGGCTCTTTTTAGGTTGCAACTTAAGAAGCGTTGGGAAAAGGTATGCTAGAGTTTTACCAGTACCTGTAGGGCTAATTCCAAGGATATTATCACCATCAGTAATAGGTTGAAAAAGTTTATTTTGAATATCTGTTAGATCATCAAATTGACGCTGGGTTAATTTATCCTGCCATTGGTCTGGAAATTTTGTTATCATAAGAATCCTCTTGTTATTTTATATATTATCATTGTTATTATAACATGCTTTTTATTTTTAGAGCGTTTTCAATAAAATTTAGACTTTAAAAAAAATAAGTTTATAGTACAATAGATAGAGGATAAATTTAATTTGGAGTGACAAATGCGTAAAAAACCTATTATTATTGGTGTTACAGGTGGATCTGGTGGTGGTAAAACCAGTGTTTCTCGGGCGATTTTATCAAATTTCCCAGATCAAAAAATTACCATGATTGAACATGATTCTTACTATAAAGATCAAAGTCATTTAACTTTTGAAGAACGTGTAAAAACCAATTATGATCATCCCCTTGCTTTTGATACCAATTTGATGATTGAGCAATTGAACGAATTGATTGAGGGACGTCCGGTCGATATTCCGGTTTATGATTACACAAAACATACCCGTAGTGATAGAACTATCCGCCAAGAACCCCAGGATGTCATTATTGTTGAGGGAATTTTGGTATTAGAAGATCAGCGTTTGCGTGATTTAATGGATATCAAATTATTTGTTGATACAGATGATGATATTCGTATTATTCGTCGTATTAAGCGTGATATGGAAGAGCGCGATAGAAGTTTAGATAGTATTATTGAACAGTATACAGAAGTTGTAAAACCTATGTATCATCAATTTATCGAACCAACAAAGCGTTATGCGGATATTGTAATTCCAGAAGGAGTAAGTAATATTGTCGCTATTGATTTAATCAATACCAAAGTGGCTAGCATCTTAAATGAAGCAAAATAAACACAATGGTTTGTGTTTATTTTTTTGTTTTATATAGGATGGTTATTTAGTTTTAGTAACTTTCAAATTATGCTATAATAAGTGCTATGAACAAGTCTAAGAAAATCGAAAATTATCAATTATTATTACTACAAGCGCAAGCTCTATTCTCAGATGAAACAAATGCTCTTGCCAACTTATCAAATGCTTCAGCTATGCTAAATGCTATGCTTCCAAATTCTGTATTTACAGGCTTTTATTTATTTGATGGAGAAGAGTTAATTCTTGGCCCTTTCCAGGGTGGTGTATCATGTGTGCATATTACTTTAGGAAAAGGTGTTTGTGGTGAATCTGCACAAACTGCTAAGACGCTGATCGTTGATGATGTTACAAAGCATGCTAACTATATCTCCTGTGATTCAAAAGCTATGAGTGAAATCGTAGTACCTATGTTTAAAAATGGCAAACTTCTAGGAGTTCTAGATTTAGATTCTTCTTTAGTAGCAGATTATGATGAGATTGATCAAGAATACTTAGAAAAATTTGTAGGTATTCTAGTAGAACATACGATTTGGAATTTGGATATGTTTGGAGTTGAAAAGTAATGTATCAGGCCCTTTATCGGAAATATCGTAGCCAAACATTTGATGAAATGGTTGGACAAAGTGTTATTTCAACTACTTTAAAGCAAGCTGTGTCCAGCAAAAAAATTAGCCATGCTTACCTTTTTTCAGGACCTAGGGGAACTGGAAAAACAAGTGCTGCTAAAATATTTGCAAAAGCGATGAATTGCCCAAATCAAATTAATGGCGAACCTTGTAATCATTGTGATATTTGTCGAGATATTACAAATGGTAGTTTAGAGGATGTCATTGAAATTGATGCTGCGTCAAATAATGGTGTCGATGAAATTCGTGATATCAGGGACAAATCAACTTATGCTCCAAGTAGGGCAACCTATAAAGTTTATATTATTGATGAGGTTCATATGTTGTCTACAGGTGCCTTCAATGCACTATTGAAAACACTTGAAGAGCCAACAGAAAATGTTGTTTTTATATTAGCAACAACAGAACTCCATAAAATCCCTGCAACAATCTTATCTCGTGTCCAGCGCTTTGAATTTAAAGCGATTAAATTATTAGCTATTCGAGATCATTTAGCACAGATTTTAGATAAAGAAGCTATTTCATATGATTTGGATGCTCTGACACTAGTCGCTAGACGAGCCGAAGGTGGTATGCGTGATGCTTTATCAATTCTCGATCAAGCCTTGAGTTTAGCGAAAGATAACCACATTTCTTTAGATGTAGCAGAAGAAATTACAGGGAGCATTTCCTTATCTGCTATAGATGATTATGTATCGAATATATTGGCTCACGATACAACTGAAGCACTCGCTAAACTTGAAGTAATCTTTGATAGTGGCAAAAGTATGAGTCGTTTTGCAACAGATTTATTGATGTACTTAAGAGATTTACTTGTTGTTCAAGCAGGTGGTGAAGATAGTCATTCAAGTGATACTTTTATAGCCAATCTTAATGTTAAACAAGATATTTTATTTGAAATGATTGATAAAGTGACATCTGTTCTTCCTGAGATAAAAAATGGTAGCCATCCTAAAGTTTATGCAGAGATGATGACCATCCAATTGTCTGAAATGGTAGAAAAAAATTCGTCAAACATACCCGCAGATGTGACAGCAGAATTAGATAGTCTTCGTCGAGAGTTAAAATCGTTAAAAAACGAAATGAGCCAACTCTCTCGAGCAGATCAAAGTTCATCAACTCAAAAAGTAAAGGTTAATAATAAGACATTCACATTTAAAGTTGACCGTACAAAGATTTTGACCATTATGGAAGAAACGGTTGTAGATAGTCAACGTTCACGTGAATACTTAGAAGCTTTAAAGAGCGCTTGGAACGAGATATTAGATAATATTACGGCTCAAGATAGAGCCTTATTAATGGGATCTGAACCTGTCTTAGCTAATAGCGAGAATGCTATTTTGGCATTTGATGCGGCCTTTAATGCTGAACAAGCTATGAAACGTACCGATCTCAATGATATATTTGGTAATATTATGAGTAAAGCAGCAGGTTTTTCACCTAATATTTTAGCTGTACCTAGAAATGATTTTAATCAAATTCGGAGCGATTTTGCAAAGAAAATGAAAGCTCAAAAGACGGAAACAGAACCTGAAGTTAATCATCAAATTCCAGAAGACTTTTCTTATCTAGCAGAACGAATAGCAATCGTTGAAGATTAAAACGTAACTAAAAATAGTTGCCTGTTACAGGCAACTATTTTTTTGATAAGTTTTTTAATTATTTAGTAGATTCTGTTATAATGGTGATATGACAAAACGACAATTTATTTTTATGGCGCTTTTATGCTCTTTTGAAACTTATTTTTTTAATCAATCCGTTATGGATGGCTCCTGGATTTTTGCTATTTTTTGGGGAGTTTTATTACTTCGAGATCTTCAAAAGGTGTATGCGATTTCAAAATTCACAAAAGAGCTTATCAAATCTACCAAGAAGAAAGACTGATTTCGCCACTGCGAAGTGTTTTCAACTGACCATCATCTAACTCAACCACTAAATATCCTTTATCTGTAATATCAATAGCTTTCCCAGAATACATTGTTTGACCATCCATAAAGCTAACGGTTCTATCTAAGACTAGGGATTTTTCTCTATATACCTTTAAGTGATCCTCTAGTGGAATATTGAAAAAGAGATTCCAGATTTCTGTAATCAATTGATTTCTAGTTATGGTCGGTTGCTCTGTAAAGAGACTACCTGCGCGCTTAGTTAACGCCCTAGGGAACTCTTTGATATAGAAATTGATACCTAATCCTATAATAACATTCGTTACCAACCCACTCTCAACAGAAGCGATAGCCTCGGTTAAAATACCAGCTATTTTTTTATTATCTAAATAAATATCATTGACCCACTTAATTTCAGGAGTAATTCCTGTTAACCGTGAGATAGCTTTTACAGCACTAGAGGCTACCATGACAGTATAAGGTTTTATATCTTCAATCGGTACATTAGGTTGTAATAAAAGAGACATATAGATGCCGCCTTGATTTGATGTAAAGAAAGGTCTATCAAAACGTCCTTTAGCTTTTTTTTGATTAGGAGCTAAAAAAAGGTGTGGAGTCTTTAATTTACTTTCTATCCCCATTTTAGCATCTAGTTGGGTTGAAGCACTATTATTATTAAGACTAACCTTAATACCAATTTCTTGTTCGAGTTGTTCTGGTAATAATATGTCACCTGATACCAATCGGTAGCCCTTGTTAGTGACAGACTCAATCTCTAGGCCTAATTCTTCTAACGTTTTTATACCTTTCCAAATAGCTGTGCGGGAAATATTAAGTTGATTTGCCATAGTTTCTCCGCTAATAAAGTTGTTATTTTTTGATAGTATTTGATAAATTTTTTCGTAGGTTTTCATAAATCTAGTATAGTATAAATCGAGAAAAAAGACTAAAGAAAATAGAGATATTTTTTTATTTATTGGTAACTTATTTCACAAAAGATGAAATAGTGGTACAATAGCTATATGAGTCCCGAAAAGGTAGCCTAGAGGCTAGTTCTTTGTAACTCGACACATTTTACATTTTAGGGGGGACATTTTTATGTCAGAACGTAAACTTTTCACGTCTGAGTCAGTATCTGAGGGACATCCTGATAAGATTGCTGACCAAATTTCCGATGCGATTTTAGATGCAATTTTAGAGCAAGATCCAGATGCCCACGTAGCAGCCGAAACAGCTGTTTATACAGGGTCGGTTCATGTATTTGGCGAAATATCAACGACAGCCTATGTTGATATTAACCGAGTTGTCCGTAACACAATCGCTGAAATTGGCTATGATAAAGCTGAATATGGCTTCTCAGCTGAATCTGTTGGAGTGCATCCGTCACTCGTTGAACAGTCGCCAGACATTGCACAGGGAGTCAATGAAGCTCTTGAGGTACGTGGTTCTCTTGAACAAGATCCTTTAGATTTAATTGGTGCAGGTGACCAAGGTTTGATGTTTGGGTTTGCTGTTGATGAAACACCTGAGTTAATGCCATTGCCAATTTCTTTAGCTCATCAGTTAGTTAAGAAATTGACAGATCTACGTAAGTCTGGGGAACTCACTTATCTTCGACCAGATGCAAAATCTCAAGTAACGGTTGAATATGATGAAAATGATCAACCAATTCGTGTGGATGCAGTAGTTATTTCGACACAGCATGATCCTAATGTAACTAATGACCAACTCCATAAGGACGTGATTGAGAAAGTTATCAATGAAGTTATTCCAAGCCATTATTTAGATGACCAAACAAAATTCTTTATCAATCCTACAGGGCGCTTTGTTATTGGAGGCCCTCAAGGAGATTCAGGACTAACAGGTCGTAAGATTATTGTAGATACTTATGGTGGTTATTCTCGTCATGGTGGTGGTGCATTTTCAGGTAAAGATGCTACTAAAGTAGATCGTTCAGCATCTTATGCAGCTCGTTATATTGCAAAAAATATTGTTGCAGCTGATTTAGCTAAAAAAGTAGAAGTACAACTTGCTTATGCAATTGGTGTTGCCCAGCCTGTCTCTGTGCGTGTAGATACATTTGGAACAGGTGTTATAGCAGAAGCAGACCTAGAGGCAGCTGTACGTCAAATATTTGATTTGCGACCAGCAGGCATTATTAATATGTTGGACCTCAAACGACCTATTTATCGACAAACAGCAGCCTATGGGCATATGGGACGTACTGATATCGATTTGCCATGGGAGCGAGTTGATAAAGTCCAGGCCTTAAAGGATTTTATTGCTAGCAAATAATAAAAAGCGTAAACGAAAGTTTACGCTTTTTTTGCTCATGATAATTTATAGAACATTTATAAAATCTTATAATAAACTGGTTAAGTATAGGAAATACTGCATATTTCTTGAAAATATGGTGTATATTGTGAATAAAATGATGGCCAAGTTAATTGAATTTTCCTATCGAAAAATTTTTCAAAAAAATAATTTCACACTCAAATCATTTGATTATCAAATAAATATAGCCTTTATAAAAATATTATATAAGTATAAAATGTAAAAAAAATAAAAAAATGATATTTTTATTTGATTTAAATGTATTTAATAAAAATACAAAGTTTCTAAAAAAAGTAAAAATTCCATCTCGACAAACAGCGTTAGTTATTATAACCGAACATTATTGTCCTTAAAACATGAAAACAAAAACAAAAGTTCGTAATTTAATTGATTTGCCATGTTACTAATCTTATGCTAATATATTATCTCGTGATAAGTTTTTGATGTAAAAATTATCATGAAAAAGAAAAGAGAGATGGAAATGAAAAAACAATTTTTAAAATCAGCAGCGATTCTATCGCTAGCAGTAACAGCAGTATCTACAAGTCAGCCGGTAGGGGCGATAGTGGGAAAAGATGAAACGAAATTAAGACAGCAACTTGGGTATATTGATTCAAAAAAATCTGGAAAGAAAATTGATGAGAGATGGGGTGAAAAAATTTATAACTATCTAAGTTATGAGCTCATTGAAGCAAACGAATGGATTAACCGAAGTGAGTTTCAGGAACCTGAGTATAGAACTATTTTATCAGAATTTAAAGATAAAATAGATAGTATTGAATACTACTTAATTAACTTAAGTAATATTGCTAAAGAAGATGCGCATCAAAGAAATATTCTTCAATCATTAGATAAATATGAAAAAAGTGGAATATATAATTTAGACCAAGGTGTTTATAATTATATATATCAAGAAATTAGTTCAGCGAAGCACAAGTTTTCGGATGGGGTAGATAAAATTTATCGTTTAGATAGTACTTTATTTCCTTTCTCTGTATGGTATGATAAACATTTAGATAATAATGATAACTACAAGGATAATAAAGATTTTAAAGAGTACATTGCTTTATTAAATGAAATTACACGAAAAGCAAGGTTAGGATATCAAATTGTAAATAACCATAAAGATGGGGAGCATAAAGATGAAGCAGAAATACTGGATATTTTAATCAGAGATATAACTTTTGTTTCAAAAGATGCTCCTGGATATAAATATATTCCAAATAAAAGAATTGCAGCGAAAATAATTGAAGATTTAGATGGAGTTATCAATGACTTTTTTAAGAATACAGGAAAAGATAAGCCTTCTCTTGAAAAGTTAAAGGACACAGAATTCCATAAAAAATATCTTAATTCAACTGAACCGTATAGTATTGAAACTAACTTACCTTCAAATTATAAAGAATTGAAGGAAAAGCAAATAAAAAAATTGGAATATGGATACAAAAAGTCTTCTAAAATTTATACGTCTGCTCATTATGCACTATATAGTGAAGAAATTGATGCTGCAAAAGAATTGCTTCAAAAAGTGAAGATTGCAAAAGATAATTATAATGAAATTAAGTCCATGAATCTAAGCCCTTCAATTTTTAATCAGTATTTACAACTTCTTCAAATAGTTATAAGTTCAGAGATAAATCTAAAAAAGGCACTCGATAACACTGTGGATTTACCCATAGAAAATAATTTTAATACATTGGACATTCAATATAATAAATTAGACACTGCTATTAAGTCACTTCGAAAATTTGTAACTAAGTATAAACAAGAAGTAAGAAAAGCTACTAAGAGTTATTCTAAAAAAGAATTAGTAAATGCAGAGTTAACAAAAGTAATTTCTAATGACAATATTTTATTAGACATGCAAGCAATTAGTTCCAATTATGGGTCTACTAAAAAGTTTGTTTATTCAGTCAAAAGATTACCTTACGTCCCGCAAGTAATTATGACAACAACGTCTAATGTACTTATGCCTCAAAAGCAAGTTGAAAAAGTGAAGCTACTCACCCCATTTACAATTTCTAATAAAGAAGTATTGAATCATGACTCACTAGTAGAAAATGATGCTCAAAAACAAAAAGTAGAACAGGAAAAAACTAAATCGCTAGCTCCTCAAAAAGGGGCTGTAAAAGAACAAACTGAGCAAAAAGTATCTGGAAATACTCAAGAGATAGAAAAGAAATCTGAAACTGTGGCAACTCCACAACAAAGTTCAGTTGCGCAAACTTCTGTCCAACAGCCGGCTCCGGTTCAATCAGTTGTTCAAGAATCCAAAGCTTCTCAAGAGGAGATTAATGCAGCACACGATGCTATTTCGGCGTATAAATCAACAGTCAATATTGCTAATACAGCCGGTGTAACAACTGCGGAAATGACCACGCTCATTAATACTCAAACTTCTAATCTTTCTGATGTTGAGAAAGCTTTAGGAAATAATAAGGTTAATAATGGTGCAGTCAATGTATTGAGAGAAGATACAGCTCGTCTTGAGAATATGATTTGGAATCGTGCTTACCAAGCTATTGAAGAATTCAACGTCGCTCGTAATACTTATAATAACCAAATCAAGACAGAAACAGTTCCAGTTGATAATGATATTGAAGCTATTTTAGCAGGTTCTCAAGCTAAAATTAGCCATTTGGACAATCGTATCGGAGCGCGCCACATGGATCAAGCTTTTGTAGCTAGTTTATTAGAAGTTACTGAGATGAGTAAATCAATCTCATCGCGTATAAAAGAGTAGACACTGCTATCAAGGCGATCTTAAACTTTTGTATTAAACTAACCTAAAAGATAGAAAGAGACTAATATGAAAAAAATAACAACTTTAATCTTAGCTAGTAGCTTATTACTAGTTGCAACGACATCGGTTAAAGCTGATGATAACTTTGAAATGCCAACGCGTTATGTTAAAATGAGTGAAAAATCAAAAGCATTTTATCAAAGACTACAAGAAAAACAACGTAAGGCACATACTACTGTGAAGACTTTTAATAATTCAGAAATAAGGCATCAACTACCTCTTAAACAAGAAAAGGCTAGAAATGATATCTACAATTTAGGCATTCTTATTTCTCAGGAGTCTAAAGGGTTCATCCAACGTATTGATAATGCCTATTCTTTGGAAAATGTCTCAGATATTGTTAATGAAGCTCAGGCTTTGTATAAACGTAACTATGATTTATTTGAAAAAATCAAATCTACACGTGATAAGGTTCAAGTCTTACTTGCATCGCATCAAGATAATACAGACTTAAAAAACTTTTATGCTGAGTTGGACGATATGTATGAACATGTTTATCTCAATGAAAGTAGAGTGGAGGCGATAAACAGAAATATCCAAAAATATAATTAGTTTCTAAACTAACAAACATTCCTAAATATAAGACATAAAACCCTACTCATTGATTAGTGAGTAGGGTTTTACTGTTTTAAATAGCTTTCTGATCAGAATGTAAGCCTTGTCATTTCAAAGGAACTATGTTATTATTCTTAAGTAAATTAAATAGGACATTTGGGGTGCGTAACAGCTGAGATTATACCCATTGAACTTGATGCAGTTAGTACTGTCGAAGGGAAATGTGTGCCATTACAAGTTTTTTGTGGTGGAAAAGGGCGTAGTGTCTTCTTAGTAGACAGCTAGCTCTAGTTAATCAGATAATAAACTCCGTTTGCTTGCAGATGGAGTTTTTTGTTGTCAAAATTTTTTGTAGGTTGTTGCCCCTTATCTGTCATAGAGAAGGAGTTATGATGACTAATCATAAAACAAAAAAATTAACGGTTTTAGCAATTATGATTGCTTTAGATGTTTTTTTAACGCCCATTTTTAGAATAGAAGGCATGGCCTTTATGTCTAGTGTGGTTAATATTATCGCTGGAGTTATAATGGGACCAATCTATGCATTAGTTATGGCACTTGTAACGGCTTTTATTCGTATTTTAACTCAAGCAGGAGTAGCATCTGTTGCACCTTTAGCTATTCTAGGAGCTGGTCCAGGAGCTTTCTTAGCGGGTTGGTTTTATCGGTTTTATGCGAAAGACTGGATGTCTTGGGTGGGTGAGTTTATAGGAACAGGGATAATTGGAGCACTTTTATCAGCTCCAATTATGGTCTGGTTTTGGACTTGGACAGCGGATGGAAATCACGAAGTGTTAGCTAAAGCATCTGCAGCTCAATCCATTTTTCTTTTTATGCCAAGGTTTATAGGGGCGACTATAATTGGCGGTGTTATTGCTTTGTTGCTACTTCAGGGATTAAAGCGGGTTCCTGTATTTATGACAATACAAGCATTATTTAAAGGAGAAAAAGTAAAATGAAATTGAGTTTAAAAGATGTATTATTGATTGCTCTATTAGCGGTTGTTCTGGGCGTTGTTTACTTTGGAGCAGGCTATATTTCAAATGCTTTTGTACCTTTTGTAGGCCCTATAGCGCATGAAGTTATTTATGGTATTTGGTTTGTGGCAGGTCCAATGGCTCTTTATATATTGAGGAAACCAGGAACCGCTATTGTAGCAGAATTGTTAGCTGCTTTGATAGAGGTTTTAATTGGATCAATTTATGGACCAAGTGTACTCGTTATTGGTACCCTTCAAGGTTTAGGGTCAGAATTAGGCTTTACACTATTTAGGTATCATAATTACAAGTTGCCAGCTTTTATATTGTCTGCTATTTTGACATCAATTTTTAGTTTTGCATGGAGTTTTTATGCCAATGGACTTAGTGCGTTTTCATTTTCATATAACATTCTGATGCTTATAGTAAGAACTGTTTCATCTATTATTTTCTTCTTATTAACAAAGAATATATGCGACCAATTGCATAGAAGTGGTGTACTGAATGCTTATGGGATTCATGAAAGGAAGTAGCCTATGCTATCTGTTGAAAAATTAGCTTGCACCCATGGCGATAGTCATTATTTATTTGATGAAGTGACTTTTAGTCTTAACCCAGGAGAACGAATTTTAATCAGTGGCTATTCAGGGTGTGGTAAGAGTACATTGGCTCTTTTACTATCAGGGTTAAAAGAAAGTGGGAAAGGTCAAGTTTTATTAAACGGCTCATTAATAGAACCAAGCGATGTGGGGTTTCTTTTTCAAAATCCTGATTTGCAATTTTGTATGGATACTGTGGCGCATGAGTTGTATTTTATTTTAGAAAATTTACAAATAGAACCGGAGCAAATGCAAGATAGAAGTGAGTTTGTATTGGCACAAGTTGGTTTAAAAGGATTTCAGAATCGGTTGATTTATACTTTATCTCAAGGTGAAAAACAGCGATTAGCATTGGCGACCATTTTTTTAAAATCTCCTAAACTTATTATTTTAGATGAAGCTTTTGCGAATTTGGATCAAGAGAGTGCCAGTCAACTATTACAATTAGTTCTTAATTATCAAGCAAACAATCAATCAATGCTGATTGTAATCGATCATTTGATTACTTATTATCAAGATATAATGGATCACTATTTTTGGTTGGAAAAACGGTTGACAAGGGTCAATTTTGATTATATGCTCAATCGTTTGAATGTCTTCGAATTAGAAAAGAAAAGTCATAATACAGGTGACAAACTGTTATCAATTAAAGATTTCCAAGTTAAACTTTCAAAAAACAAATTCATCTCTTACCTTGATTTTGATTTAGCAAGTGGGGAGAGGTTGTGCTTAGATGGACCAAGTGGCGTGGGGAAGTCTAGTTTGTTTATGGGATTGTTAGGGCTTTATAGGACTAAAGGGAAAAAACAATTTACTCATAGAAAGCAAATTCCTATAAGCTTTTTATTTCAAAATCCCTTAGACCAATTTATTTTTTCAACAGTTTATGACGAAATTTTTCAGGTTTGCAAGGATAGTAACAAAGCGAGGGATATTTTGGAAACCATAAATCTTTGGGATAAGAAACAGTTTTCACCATTTCAACTAAGTCAAGGCCAACAGAGGCGATTAGCCATTGGCAGTATTTTAGCTAGTGATAGTAAACTTCTATTATTAGATGAACCAACTTATGGACAAGATGCCTATCACGCTAATATGATTACAACTCTTCTTTTGAGTTATTGTCACAAAAATCATTGTGGGGTTATTTTTACTAGCCATGATCCTCACTTAAAAGAGTGTTTTGCAACACGTTTCTTGGAGGTGTCATCTTGTTCAATTTGAAAAACTATCATCCAGCTATTACCTTCCTATGTTTATTAATACCAACCTTTTCGTTTAGTTTCACATTGAGGTTAAGAACGTCTTTGTTATTTCTAATTATAGTAGTAACACTGCAATGCTTCGTAAAGGTTTCTTTAAAAACTTGGGCGAAGGTCAATCTGATATCATTTGTGATGGGACTCTCTTTATTTCTAGGGACGTATTTTTGGGGAAAATTACCCCATCAATTCGTCTTAGCTAGTCTAGTGGCCTGTCGTCCGCTTATTTTTATGAACGTGGGTTTGTTATTTCATGCATCACATTCTAATTATGATTTTATAGAATCTCTTTATCAAACTTTCAAAGTGCCTAGTCATTTTGCATATGGTATTTTTGCGGTCTTTAATCTTCTACCATTAATTAAATTACAATACCAACGTAATCGACTCGCATTCCGACTGAAGAATCAGGTAACTTGGGCATTATCGCCTAGACTAATATTGTCAGTTTTATTAAAGACGATATATTGGGTAGAACAGTTAGAGTTAGCAATGCTTTCTAAAGGTTTTGAAGTGGGTAAAGAGCGAACACATGCTTCAACTTATCCCGTTCGTTTTCGAGATTATAGTTTACTTGGTATGAGTATTTTATTGTCTATAGGAATGATTTTTAAATAAGTACAATTAGTTTAGTAATACAATTGTGCATTTATATAGAATGAGCGTGTTCTGCTCATGAGATCATAACAAAGGAGATTACTATGTTAAAAGATAAGATGATTGCTAAAGGAGCAAAATATATCCAATCCATCTATCAAGATCCATTTATTCAAGGAATTATAAAAGGGCGTTTAGACCATGACGTAATCTGCCATTATTTACAGGCAGATAATATCTACCTTGGGAAATTTGCTGATATTTATGCCCTGTGCTTGGCAAAATCTGATAATTTACGAGATAAACAATTTTTCCTTGAACAAATTGACTTTACATTAAATCGGGAGTTAGCAGATGGTGAAGGCCCACATCAAGCCTTGGCCGCTTATACTAATCGATCTTATCAGGATATTATCGAAAAGGGTGTATGGTACCCGTCAGCAGATCATTACATTAAACATATGTATTTTCATTTTTACGAAAATGGTATTGCTGGTGCTTTAGCTGCAATGAGCCCATGTCCATGGATTTACCATCAATTGGCTAAAAAAATAATTGAGGAGAACCAGTTTTTGAATGGTAACCCTTTTAATAATTGGATAACTTTTTATGCTAACGATACAGTTGAAGAGTTAATGGAAAACTATTTTCGTATGATGGATTATTATGCGCAGAATTTGTCAAAAGAGAAGCAAGCTGATTTGGTAGATGCTTTTGTGAAATCTTGTCAGCATGAGAGACGTTTTTTTCAAATGGCAATAAATCAAGAAAAATGGGAGGATTAATATGACTTATTTAGCACCAGTTTTAACTATTGCAGGAACTGATCCTAGCGGTGGAGCAGGGATTATGGCGGATTTAAAGACATTTCAAGCTCGTCGGACTTACGGGATGGCTGTTGTGACTAGTGTTGTTGCTCAGAACACTTGTGGGGTTAGAGGCGTTCAGCATATAGAAACAGCTATCATTGATCAACAACTAGCTTGTGTCTATGATGATATTAAGCCAAAGGCGGTTAAAACAGGAATGTTAGCGGAGAGGGAAACAATTAGTTTAGTCGCTTCATATTTAAAAAAATATCCGCAACCTTATGTATTAGATCCTGTTATGGTGGCAACTAGCGGACATCGTTTAATTGATTCAGATGCCGTAGAAGCATTAAAAGAAGACTTATTGCCATTAGCAACTATTATCACACCAAATTTACCAGAAGCTGAGGTTTTAGTGGGATATGACTTATCAGATGAAGTAAGTATTATTAAAGCAGGTTACGATATTCAAAAACAATATTCTGTTAGAAATGTTCTTATAAAGGGAGGACATCTAGATGGCTTGGCTAAAGATTATTTATTTTTGGAAAAAGAAGGGTTGATAACTCTTAGTAATCAACGTATCAATACTATTCATACTCATGGGACTGGGTGTACATTTGCAGCAGTCGTTGCAGCGGAGTTAGCTAAAGGGCAATCAATTCTAAACGCGGTAAGTACCGCTAAATCATTTATTACTTCAGCTATCGAAACAGCGCCTGAGTTGGGCCTTGGAAACGGTCCTGTCAATCATACTAGCTATCAAGGAGACTAAAATGTATTTAGAACAATTAAAAGAGGTAAATCCTTTAACCATTTGTATCACTAATAATGTGGTCAAAAACTTTACAGCCAATGGTTTATTAGCTTTAGGAGCTTCTCCGGCTATGAGCGAGTGCATAGAGGACTTAGAAGACTTGTTAAAAGTTGCAGATGCATTATTAATTAATATAGGAACACTAACAAAAGAAAGTTGGCAACTTTACCAAGAAGCAATCAAAATAGCAAATAAAAACCAAGTTCCAGTTGTATTAGATCCTGTAGCGGCAGGAGCAAGTCGTTTTCGATTAGAAGTGTCACTTGATTTATTGAAGAATTATTCTATTAGTTTACTTAGAGGAAATGGTAGTGAAATCGCTGCTTTGATTGGTGAAAAACAAGCGTCTAAAGGGGCAGATGGCGGAAAAGTGGCTGATTTAGAATCAATTGCTGTAAAAGCCAATCAAGTTTTTGATGTGCCAGTGGTTGTCACAGGAGAAACTGATGCTATCGCTGTTAGAGGAGAAGTTCGCTTATTACAAAATGGTAGTCCTTTAATGCCACTTGTTACAGGAACTGGATGTCTATTAGGGGCAGTATTGGCTGCTTTTATTGGTAGTTCTGACAGAAGCGATGATCTTGCTTGTCTGACAGAGGCCATGACTGTTTATAATGTTGCTGGAGAAATTGCAGAGAAGGTGGCAAAAGGTAAGGGGGTGGGAAGTTTCCAAGTTGCATTTTTAGATGCCCTTTCCCAGATGAAATCAGAAATGATTATGGACAAATAGGTGGTGTCAGTAGATGAAAGATACATTGAAATTATATTTTGTTTGTGGAACTGTGGATTGCTCTAGGAAGAATATATTGACTGTTGTTGAAGAAGCCTTACAAGCAGGTATAACTCTATTTCAATTTAGAGAAAAAGGTTTTACAGCATTACAAGGTAAGGAAAAAATTGCTATGGCTAAGCAACTCCAAATACTTTGTAAGCAATATCAAGTTCCTTTTATTATTGATGATGACATTGACTTAGTTGAGTTAATTGATGCTGATGGTCTTCATATTGGACAAAATGATTTACCTGTTGATGAGGCACGGAGACGTTTACCAGATAAAATCATCGGTTTATCTGTGAGTACAATGGATGAATATCAGAAATCACAATTATCTGTTGTTGATTACATCGGAATTGGTCCTTTTAATCCGACACAATCAAAAGCAGATGCTAAGCCTGCTGTTGGCAATAGGACAACAAAGGCAGTTAGAGAAATTAATCAAGATATTCCAATCGTTGCAATAGGCGGAATCACTAGTGATTTTGTTCATGATATTATAGAATCAGGTGCAGATGGGATTGCTGTTATATCGGCTATTTCAAAAGCAAATCATATTGTAGATGCAACCAGACAATTGCGTTATGAAGTTGAAAAAGCTCTGGTTAATAGGCAAAAACACAGTGATGTAATCAAATAAGGCTACATCGTTAATTATAAGAATTTTTAAGATATTATATCATCACACAATACTGGTATTTGAAAAAGAATTTAAACTATGATAATATAGTAGAGTTGAATTCTAGTTAAAGAAAGATTTGAAAGTATGCGTAAAATTATTATTAACGGTGGCAAGCAACTGACGGGAGAAGTTGCTGTATCGGGTGCCAAAAATAGTGTAGTTGCCTTGATTCCTGCCACTATTCTTGCTGATGATGTTGTGGTCTTAGATGGAGTTCCGGCTATTTCTGATGTTGACAGTTTAGTTGACATTATGGAAACTATGGGAGCTAAGATTAAGCGTTATGGTGAGACGCTTGAAATTGATCCATGTGGCGTTAAAGATATTCCAATGCCTTATGGCAAAATCAATAGTCTTCGTGCATCCTATTATTTCTATGGAAGCTTATTGGGGCGTTATGGTCAAGCAACATTAGGTTTACCTGGTGGTTGTGATTTAGGCCCCCGTCCGATTGATTTACATTTAAAAGCTTTTGAAGCGATGGGAGCTAGTGTTTCTTATGAAGGTGATTCAATGCGTCTAGCAACAAACGGAAAGCCTTTGCAAGGAGCAAATATTTATATGGATACTGTCAGTGTTGGTGCGACAATTAACACTATAATCGCAGCAGCTAAGGCAAATGGCCGTACGGTTATTGAAAATGCTGCACGTGAACCAGAAATTATTGACGTGGCTACTCTTTTAAATAATATGGGAGCTCATATTCGTGGTGCTGGGACTGATGTTATTACAATTGAAGGTGTGAAATCGCTCCATGGCACGCGTCATCAAGTAATTCCAGATCGTATTGAAGCAGGAACTTATATTGCTATGGCAGCAGCTATCGGACGAGGAATAAAAGTGACCAATGTGTTATATGAACACCTTGAGAGTTTCATTGCTAAGTTAGATGAGATGGGAGTTCGAATGACAGTTGAAGAGGATTCAATTTTTGTCGAAGAACAAGAAAGGTTAAAAGCTGTATCCATAAAAACCTCACCTTACCCAGGATTTGCTACAGATTTACAACAACCTCTAACTCCTTTATTACTAACAGCAGAAGGAAACGGGAGTTTATTAGATACTATCTATGAGAAACGTGTTAATCATGTTCCCGAATTAGCACGTATGGGAGCTAATATTTCTACCCTAGGGGGCAAAATAGTTTATAGTGGTCCTAATCAATTATCTGGTGCACCTGTAAAAGCGACAGATTTGCGTGCAGGCGCTGCTTTAGTTATCGCTGGCTTAATGGCAGAGGGACGAACTGAAATTACGAATATCGAGTTTATTTTACGTGGATATTCTAATATCATCGAGAAACTAACATCATTGGGTGCGGATATCCAATTGGTTGAGGAATAGTATATATAACAAAGAGTTGAGAATATTTCTTAGCTCTTTTCTTCTTGTTTTAGATTAAGTCACTTATAGGTATTTGAAATCTCTTGTGGTATAATATTATCATGGATATATGGACAAATTTAGGACGGTTTGCATTCATTGAAACAGAACATGTTAACCTACGTCCTGTTGCCTACACTGATAGGGAAGCTTTTTGGCGAATAGCTTCAAAAAGGACAAATTTACAATTTATTTTTCCTGTTCAAACCAGTAAGAAGGAAAGTGATTTTCTTTTAGTTCATTCTTTTATGAAAGAGCCATTGGGAGTTTGGGCGATTGAAGATAAAGTTAGTCATAAAATGTTTGGAGTTATCCGTTTTGAAAACATTGATTTATCTAAAAAGACAGCTGAAATTGGCTATTTTTTGAAAGAAAGTTCTTGGGGTCAAGGCATTATGACTGAATGTCTAAAGACACTTTCTTTTTTTGCTTTTCGAGAGTTTGGGATGGACAAATTGATCATAGTAACACATAAAGAGAATATTGCTAGTCAGAAGGTTGCTTTGAAGGCGCATTTCAAACAATCTAGGAGTTTTAAAGGAAGCGACCGTTACACACGCCGTATAAGAGACTATATTGAGTTTCAATTAACTAGGGGTGATTATCGTTATGAGTAAACATCAAGAAATTTTGGAGTACCTAGAAAATTTAGCTGTTGGTAAGAGGGTTAGTGTACGCAGTATTTCAAATCATTTAAAGGTGAGTGATGGCACTGCATACCGCGCTATAAAAGAGGCAGAAAATAGGGGTATTGTTGAGACTAGACCGCGTAGTGGGACAGTACGTGTTGCTCAAAAAGCAAAGGTTAATATTGAAAAACTGACTTATGCTGAAATTGCAAGGATTAGTGACTCACAAGTTGTTGCAGGAATAGAGGGACTCAGCAAGGAGTTTAGTAAATTTTCTATAGGTGCAATGACTCACAGAAATATTGAAAAATATTTGGTGCAAGGAGGGTTATTGATTGTTGGCGACCGTGATGAGATACAACATTTAGCCTTACAACATCAAAACGCTATCTTAGTTACAGGTGGCTTTAATGTTTCCCCATCTGTTTGTCGTTTAGCAGATAAACTTCAAATTCCCGTAATGGTAACACACTATGATACATTCACAGTATCAACGATGATTAATCACACTTTGTCAAATGCCAAAATTCGTACTGATTTAAAGACCGTTGAACAAGTCTATCAGTCGCAAATGGATTACGGTTTCTTAGCGCAGGATGATACCGTAAAAGAATTTAATCTTCTTGTTAAACAAACTAAAAATGTTCGTTTTCCAATAGTCAACCAAGCTAATGTTGTCGTTGGTGTTGTTAGTGTTCAAGATATTCTTGGAAAAGATAAAGAAGTAAAATTGGCAACAGTCATGTCAAAAAATATCATTGTTGCTAAACCTCGAATGAGTCTAGCTAATATCAGTCAAAAAATGATTTTTGAAGATTTGAATATGATGCCAGTAGTATCGGATGACTTTGAATTATTAGGCGTTATTACAAGACGACAAGCTGTAGAAAATTTATCGATGTCGCAAGGGACGGATTTATACACCTATAGTGATCAAATCTTGTCTAATTTACAAATTGAAGATGGTCACTTTTCGTTTTTAGTAGAACCCGCTATGATTGACCATACAGGTAGCTTAACACAAGGAGTTTTGACGGAGTTCTTAAAAGAAATTTGTATTCGTGTCTTAACTCGTAAGCATCAACGCAGTATTGTTGTTAAACAAATGACACTTTATTTCTTGCAACCTGTTCAAATTGATGAAATAATAATGGTAACGCCAACAATTATTTCAGAAAAACGGCGCGAAGCTACACTCGATTTAGAATTAAAATTAGAAAATAAAATTATTGCTAAAGCTATGATAGCGGTAAAAATTAATTAGATATAAGGAGAATAAATAGAAAATGATTACATTAAAGTCAGCACGCGAAATTGAAGCAATGGATAGAGCAGGTGATTTTTTAGCCAGCATCCACATTGGACTTCGTGATATTATCAAACCAGGAGTTGATATGTGGGAAGTTGAAGAATACGTTCGTAGACGTTGTAAAGAAGAAAACGTATTGCCATTGCAAATCGGGGTTGATGGTGCAGTTATGGATTACCCATATGCTACTTGTTGTGGGCTTAATGATGAAGTGGCTCATGCCTTTCCTCGTCATTATACCCTAAAACAAGGTGACCTTTTAAAAGTAGATATGGTTTTAAGCGAACCTTTAGATAAATCAATTGTTGACGTTTCATCGTTAAACTTTGACAACGTGGCTCAAATGAAAAAGTACACGGAAACATATAGTGGTGGTTTGGCAGACTCGTGTTGGGCTTATGCTGTAGGTGAAGTTTCACAAGAGGTGAAAGACTTAATGTCTGTGACAAGAGAAGCAATGTATATTGGGATTGAAAAAGCAGTTATCGGAAACCGCATTGGTGATATTGGAGCTGCTATTCAGGATTATGCAGAGAGTCGTGGTTATGGAGTTGTTCGTGATTTGGTTGGTCACGGTGTTGGTCCAACAATGCATGAAGAGCCTATGGTGCCTAACTATGGTACAGCAGGTCGAGGTCTCCGTCTTCGTGAGGGGATGGTTTTAACCATCGAACCAATGATTAATACTGGTACTTGGGAAATTGATACAGACATGAAAACTGGTTGGGCACATAAAACCTTAGATGGTGGTCTTTCTTGTCAATATGAACATCAATTTGTTATCACTAAAGATGGTCCTGTTATTTTAACGAGTCAAGGAGAAGAAAGAACTTACTAAAATGAAATTAAAAAAATTCTTTGAGGATTTGCTGGCTAAACTAGAATATAGACCCATTCAAGTTTTTATGCGTCATTTTCAAAGTGCAGAGATGGACTTATCAGCCATAGCAGTTGCTTATTATCTATTAGTGACAGCTTTTCCATTACTAGTTATTGCTGCTAATATTTTTCCTTATTTTCATATTAATGTGTCGGATTTATTGTCACTTATGCAAAAAAATCTTCCGAAAAATATTTATGAACCTGCCTCACGCTTAGCAGTAGATGCTTTTTCGAAACCGTCTACCGGCATTTTGGGATTCGCGTCATTAACAGCTTTTTGGACAATGTCTAAAAGTTTGACCTCTCTTCAAAAAGCCATTAATAAAGCATACGGTGTTGACCAACACAGAGACTTTGTGATTAGTCGTTTAGTGGGTGTGGGGACTGGGCTGATCATCCTATTTTTACTGACTTTTGTTTTAATTTTTTCAACCTTTTCAAAACCAGTTTTACAGATAATTGTAAACATGTATGATTTGGGAGATACTCTAACGGCGTGGCTTTTAAATCTTGCACAACCAGTTACATTTTTGACTATATTTTTAGGTATTGGAATTTTATACTTTATTTTACCTAACGCACGAATTAGAAAAGTACGTTATGTCATTCCAGGGACATTATTTTCAACGTTTGTTATTGGTTTTTTTAGTAATTTAATTAGCCAATACGTCTTAAATAGGGTTGAGAAAATGGTAGATATTAAAACGTTTGGTTCGGTCGTTATCTTTATCTTAATGCTATGGTTTATTTTCTTAGCCCACATTATGATTTTAGGTGCAATACTGAATGCCAGCGTTCAAGAAATTGCGACAGGAAAAATTGAATCAAGGCGTGGAGATATTATGTCTCTTATCCAAAAATCCAAAGAAGAAAAATAAGAAAAGACAGCTCTTGTTAGAGTTGTCTTTTTTTAGCATAAACAAAGTATAAATTTCTAATTATCTTTTTATATTTTCTTAAATGCTCGTAAAGCCTTATTCTATGTGCTTTCGAGTATTTTTACTGTAGGAAGATACTTCACGTTTCTTTGCATATTTCCTCATGTCTTAGCTGTCAGAAGTGGTAAATAAGTAGTAAATTCATTTGTACTACTAAGCAACAAGACGCTCCTGTTGCTTCTCTTTATTCAAGCGTTTCATTTCTGCCATTGCAGAATCGAATGTTGCATGTGCGTAATAGTTCAGCGTCATGGCTATATTAGCATGTCCCATAATGTACTGTAATGCCTTTGGATTCATTCCTGCATTTGCATAGTTGGTACAGAATGTATGTCGCAAACTATGTGGAGTGATGTGTGGCAATTTATCCTCGTTATACTTATTGTATTTCTTAACAAGACCTTTCATCATGCCGTTGTAATCACTTGCCACTTTTGGATAGTTCTTTCTATTAAGAAAGAGGAAATCACTATATCCATCAATCTCAACACGCTTATCATTCTTTCGATTCGCTAACACTCGCTTAAATGCTTGATAGGCTTCTTCAACCATAGGAACTTGACGTTCGCCACTTTTGGTCTTTGGTGTTTCAATGTAGTACCCAATTTCAGTATCTCTCAATAGCTGATGGTCTATATTGACAAGACGATTCTCAAAATCTAAATCTGGAAGTGTCAAACCACCAAACTCTGAAATACGAAGACCTGTTTTTAAGAGTATCAGAATTTCATCATAATTTTTGCTGTAGGTTTTATCAGCTTTTGCAAAGGCTAACAGTTTTTCTTCCTGTTCTTCTGTTAGTACGGTCTTAGGGACAGTATCATCATCAAGAACTGCTTTCAGTTGAAAGTCAAATGGATTCTTCCGAACACAATCATCTTGTATAGCAATATAGAATGAAGCCTTTAAAGAACGTTTGTAGTTATTGATGGTTTGATAAGCATAACCATTTTCACTCATTCTAATAGCCCATTCTTTAGCGTCTGATGGCTTAATACTGTCAATACTTCTTACACCTAACTTGTCTTTCTTCAAAATATCCATAAGATATTTGCGTCCAGTTTCAGTGTTTTTTCTAACCTTTGGTCTTTGAGCGTTCTGTTTTGCGTAAAGCTGGCAGAGTGTCATTTTCTTTCCTACAACATCAATACCATCATGAATGTCTTTCTGTAACTCTGCGATTTTCTCTCTAAGTGAGATACAATCACGCTTTCCTGCTGGTACTCGGTCTGTAGCCACAAGTTTCCACGAGTAAACAAATTGCGGTTCTCCAAATGAATCTATATATTTGTATAAGTATCTTCCGTCTTTTCGTTGGCTCTCTCCAGTCTTTAAGATTCGACCTTTATTGTCACGTCTTTTTTCTGACATGGCATTTGCTCCTTTCCTTTATGGAAAGAGCCTTGATACGACTTAATACTATTTTATCATATACAAGACCCTTTGGCGACGCTAGATTGCGTCCAATGTATCTATAATTTTTTCAAATTGTTTTCGTTTAATCTGAATACGATTGCCATTCATAATCAGCCAATTTGCATTTTTATTTTCCTCTGCCAAGCGTCGTAGCTTGTTTTCGCCAATACGAAAATATTTTGACGCTTCTTCAATGGTTAGGGTATAACGTTCCCAAATAGGAATGTCAGTCTGCTTCATAAAATCCTCCTTTCCAAATCACTTATTTGGATTTCATAAAAGTTGTTTTACCAGCAATCGAACAGCTTTAGCAAAGCTCACGGGAGTTCCACCCCTGCATGGTTCTCATGTAGCCATACTCATTGCCTGCGACGGTTTTATCACGCTCGGACTATTGACTGTATGGGAGTATCATTATCACGATAAGAATGTCGTTGCAGGCAATCCTGCTAAAGATTGCTTCTCGGATCACTAACATGAATCGCTCGCTATCTTTATAAGATAGGTCATGGCGGTTAGTTCCGTTGGCTCTTTTCTTATCGAAACGTATTCGATTACTTTTATTCAGTTTTCAAAGAACAATGGCTCGTTAGCCTATCAAAACACATTGAAAGCTCAATATGCTTTGGTGGAATAACAAACCTCCCTGTTCGGGAAGCGTGGAATGGTTTAGCACGCTTCCACGAAAGGAGAGAGGATATTACTTAATTTCAAATGACAAAATCTTTGTAATCAGTCTGGTTTCCATTCTTCCACGTAAGACTTCATCAACGACCATACTTTGATTGCCATATTCATCTTTCATAAGTCGTAGGGAACGCTTCGTTATGTACCCTCTGTAATGATGTAGAATCTGGTTAATCGCTTCGGTATCGCCATCTGTTGCCTTTACAATGAGAGGAAAGGGAATCATAGGATATTGTGTTTTCATTCTTCAAATTCCTCCATAAACTTTTTAATTAAGGCTAGTCCACTGGTTCTATGCCGATAGACAGTAGAACGGTTCAATTTCAACAGGTCTGCAATTTCTGAATCGCTCATGTCCATAAAGTAAAACAGCAGTAGAATTTCACGTTTCTTGTCTGGCAACTCACGTAATGCTTCACTCAACAAATCATTTTCAACGCCTACTGATAACCCATTGAGTGTAAAAATCTGAAAGTCAGTTGAATAGTTATCTGTTGTCGCAAACTGGCTAACAAGATAATCGCCAACATCCGAAAAGGACACCTCACGCTTTGCAATCCTTGAAAGATAAAGCATATAATTCTTTCGCTCGTCTTCCATAGCACGTTTACAGATATAGTCAAACTGATTTTCTATTGTGGTCTGAAAAGAAGATGGTTTCATGTTTCTCACCCCCTTTCTGTCTAGGAAAGGAAGTGAGCCTTGCTCGTTTATCTCCTTTCACTCTTAGTCCCAATGTGAAAGGGGGATTTGTTGCATTACTGATAAATAAACTTTGTAAAAAAGTTCTGAATAGCCAAAAAAGCATATAAACAGATTTATTTCTCTGTTTACATGCTTCTGTTATTCTATCTATATGATTTATAAAACCACATTGGTGGACGTACTTATCTATTGCAGATAGACGACTTTTTTTGACAAGAACCCAATGTAAGGAAATTTATTGTATATGATGTACTTCATGGCGACGTTGACCTCCAACAAACCGCCATTTGGAAGTAATATACAATATTTTAACAGCGTAAATAGCACTACCATATAACGGTTTTTTTTATTGGCGTTTAGTAGTGCTTTTTATTAAATATAAACCTATAAACCATATAACACGTTTTTCTATACCTGTTTTTAATTCAGTAGGAACAATAAAATGTATAGAGGTGGTCTACTATGCGTAAAAAAGAAGATAAATATGATTTTAGAGCCTTTGGTTTAGCCATTAAAGAAGCTCGATTGAAACGAGGTTTAACTCGTGAACAAGTGGGAGCATTGATTGAAATTGACCCACGGTACTTAACTAATATTGAAAATAAAGGGCAACACCCCAGCATACAAGTTCTTTATGACCTTGTATCGTTACTTCATGTTTCCGTTGATGAATTTTTCTTACCTGCTAATAACTTGGTAAAAAGCACCCGACGATTACAGATAGAGAAATACATGGATAGCTTTACAGACAAAGAACTATCCTTAATGGAATCTTTAGCCAGCGGTATCAACGAAGCAAGAAACATCGAAGACTAATTAAAAGAATCCATACATAACGGAAAGAGCCGATAAAATGAGATTGTATTAATCTCATTTTATCGGCTCTGCGTCTTTGCGTCTGGCTCTGTAATCACAGTTACTTTGAACTGCTTTATTTCAATTAAATTTTCTTGTCTGCATTTCGGACAATAGAGGGGGAATTTTTTTAATTCAGTATCTTCCCTTATCTTTAATCGTGTTTTATTTCCACATACAGGACACAATATCCACTTGTAGTTTATAATAACTATCTCCTCCTTTACACTTTAATTCAAATCTTTATTAAAAAATATTTCATCTTATTTAACAAGAAACCATATTTATATAACAACATAAAATACACTAAGTTATTTTATTGAACATATATCGTACTTTATCTATCCGACTATTTGGACGACGGGGCTGGCAAACAGGTTCACCGGTAGTAACATGGTACCCTTTTAACTCTGTTAAACAAACACTACGTCCATTTGTAAAGAAAGTTAAATCACTACGATATTCTTGAATACACCGAGCAGGGATTTCTCCACTAAGAATGACCTCATTATTTTTCAATTGAGTGTCTACGATGTTCGCACAATATTTAGGAGCATCGTTGTATGCTCGTGAAAGATATTCCTGTGGCGCATAAATTTTAAAACTAAGATATGGCTCTAACAATTCTGTTCCAGCTTTTTTTAAGACTTGTTCCAATACAATAGGAGCAAGCATCCGAAAATCTGCTGGGGTACTAACAGGGCTATAGTATAAGCCATACTTAAAACAGATTTTACAATCCGTCACATTCCAACCATATAATCCTTGTTCGCAACCATAGCGTATCCCTTCCATAACTGCATTTTGAAATGATTGATTTAAGTATCCAAGAGAAACCGAGCTCTCATACTGCATTCCACTTCCCAACGGAAGCGGTGATACAGATAAACCAATGGAAGCCCAGAAAGGATTTGGCGGCACTTCGATGTGAATGGTATATTCTGCATTTTTTAACGGTCTCTCCATATAAATGACTGTAGGCTCTTTTAGTTCTATCTCCACATGATACTTTTCTTGCAACAGTGCACTAATCACTTCCATTTGTACTTTCCCTAAGAAAGAAAGTATAATTTCATGTGTCGTAGAATCCACGTAATATCGTAGAAGCGGATCACTATCTGAGATTTCCAAAAGGGCATCAAGCAACATTTCTCTCTGTTCAGGTTTACTCGGTTCAACAGTTGTTTGTAGTAGAGGGTGCGGATTTTCAATCTTTTTTCTCTGTGGCAATAGTTTTGTATCTCCAAGAACACTATTTAACTTCAAAAACTCATTTTGCAAAATAACAATTTCTCCAGAATAAGCTCTATCAATCTTACATAATTCACCATTTATTGAAGTATACATTTCTGTAACTTTTATTTTTTCTTTTTCTGATACTCTAACCGAATCTCGTAAATGTAGTACTCCACTATAAAGGCGTATATATGCAAGACGTTGTCTTTTTTTTGTATATTCAATTTTGAAAACATTTCCGCAAAGTTCAGACGGACCTCGATGTGTTGATGAATAAAATTTATTCGTAATCACTTCTATAAGGTTATCAATCCCTATATTGTTTTTTGCACTTCCGTGATAAACAGGGAACAGGGAACAATTATGAAATCTTATGCTTTCCTCTTGTTCGAGTTCCAATGCTTCTAATGATTTACCGGACATATATTTCTCTAAAAGGTCATCGTTTCCCTCTATTACCGTATCCCATTGTTCAGATTCGGTAAAGTTCGTCACACACATATTAGGATACAGTTCTACCTTCTGTTTGATTACAATTTCGGCAGAAAGTTTCTCTTTAATATCCTGATAAACCGTTGATAAATCAATTCCATTTTGGTCAATCTTATTGATAAAAAAGATTGTGGGAATCCCCATTTTCCTAAGTGCATGAAATAATATACGAGTTTGTGCTTGTACGCCATCTTTTGCAGAAATCAGTAGAATTGCCCCATCTAAAACTGATAATGAACGATATACTTCTGCTAAGAAATCCATATGTCCTGGCGTGTCTATGATGTTCACCTTCGTATTTTCCCACTGAAAAGAGGTTATTCCTGTCTGAATTGTAATTCCTCTCTGACGTTCTAAAAGCGTATTATCCGTCCTCGTTGTACCTTTGTCCACGCTTCCTAATTCTGTAATCGCTCCACTGTTATATAATAAGCTTTCTGTTAAGGTAGTTTTTCCTGCATCAACATGAGCTAAAACTCCAATATTAATAATTTTCATGTGATTTTCCTCCATTCAAAAACCCAAAAGGGCATAAAAATCCCAGTGATAAATACTTTTATCACTGGGATTTTTATGCATAACCATAGGTATACAAAGCATACAGATATTCTCTGGATACTTTAGAATCACATGATAAAGGTATTCTTAAACTGGGTACAAAAAACTAAGCCCTCCTAAAAAAGGACATCTAATTATTTGTTCCCGCTATCAAATTGACAGTTTATTTAAGAATACCTTGCCGCATATTTATTAACTCCTTTTAAATAGTCACTTAAATAATAGCACGTAAGAGCATATTTGTAAAGGAATCTCCAATTTTTTATCAAAAAGAGTACATGATTACAAAGTATCTGTAATCATGTACCAATATTTGTTATTTTACAATCTTCCAATTACTCCCGTTCTTTTCAAGTACCAAATCAAATTGAGATACCTGCGTTGCTTTGGTCTGCTGGTCGATATACTCCACTGTCAGCGATACCGTGACTTGATTATCCTTACGATTGTGAATAGGATTTACCAGTTCTTGAAAGATGTACTCTTTTCCGATTGGTTTTAATATCCCGTCATTCACATAGTAGGAAAGTTCACTGGCTGTCGCTGTAGGATAGAGCTTGAAGAACGTCGTTAAAAACTCATTGATTTCATTGGTTGTAATGGAATCAACCGTCCCCTCACTTTCAATGGCTTTTGGTTTATAACTTGATTTCTTAGGTATGTTGGTAATGTCGGATTCTTAACCAGTACCATATTTCCAGAACCATCTACATAGACACTCACTATATAAGCAGAGTGGACGGTCTTTGTATTTTCTCCCTCTGTAATGAGCTGGTCTACACTGTAGGTTACATTAAACTCATTGTCGCCAGTTGGCTCTACCGTCCATATCTGAAATCCTCTTACAGAAGACGATACAGGAATATCTTTGCGTACTGTATCAACATTGAGAGCTTGAAGTTCATCTGTCAGATAGCCTTTTAGACTTTCCATTCGATTATCAATGGACTTATCGGATTGCTCCCATGAATAGTAGACTTTCGCAAAGTTCTCTACAAAATTTTCTACATGATGAGTATCAACGTATTCCTTTTCTATGATAGTTGTTTCGTGAATAGTATGAGTATCTATAGCTGTAAAGTGCTTGAATATCGCAAAGCTGAAACTAAGCCCTAAAAGTACCCACAAGGCAATCACAACCTTTTTATGAGGATTGACCTTATAGACACGAGGTTTCTTTTCCTTTGGTATCTGTTTTTCTTTATTCTGATTTTTTCTAAATTTCATCATTAAATCTTCCTTTCTCATTGTTTGATTCGTCCTGCTCCCACTAAATGCTGTTGCCAGTAGGGGCTTGTTAAGTCGGCATAACCGATTGGGTCGCCTGCATGAAACATACGGTTATTGCCAAGGTATATCCCAACATGAGTAATATAAGAGCCAGCGTTATAGGTAGAATGAAAGAAAACCAAATCGCCAGCTTGTGCTTCCGATAGTGGGATATGCTGGGTCACATCATATTGCTGTTGTGCGGTTCGTGGTAAGTTAATTCCAGCTTTTCCATACGTCCATTGTGTCAGTCCGCTACAATCAAAAGAAGTAGTCGGGGAAGCTCCACCGTAAACGTATCGCCAGCCCTCATATTTCAGTGCTTCGTCCATGATGGCTTGTACCGTATCATCATCAAACTCTGTTGTGACAAGATACTGCGTTACCAGTTGCACATAAAACATATTGCCATAGTTGTATCGCCAGCCCCCATTGATAGGTATGGCTATGGGATTGGGGTAAGACACTTTTTCGCCACCTGAATACTCTTTTGAGAAACTTTGAGCCAGTTCAAAGGTATATTTATTTCCACGATTAGCCACATACCCTAAGAAACCACCACCATAATTGTAGGACTGGATAACCGATTCTAAATCTACACTGAGCCTTTCGCTACTGGCTAATAATTCACTGAAATACTTCACACCTTGCTTAATGGATTCTTCTGTACTCAATGAATTAGGTGGAAGACCGAGGGATTCCGAGGACTGCATAACATCTTCCGCAGTACCGCCCGATTCCACCTGTATAATCGCAAGAAGTATGTTGACATATTCTTCAACGCCATATTCTTTGGCATATTTTTCTACCATAGGCTTATGAGCCAGCACTTCTGCGGAAACATTCACACCTCCATAATGAATATTGGAAATTCCGCTGTCCTGTTCATCTGAAAATAAAATGGCAACAAACAGAAGCAGTGAGAAGACCATCAAGAATAATCCAGAACCACCAATCACTAAAGTTTTCAACTTCATGGTTTCTTACCGACTTTCTTAATGGTGGCGGTTTTGATTGGTGGTCTACTTCTTGTATTTTGTAGTGGTACTCTTTGAACAGTAGACGGACGTTCTTTTGTGATTGGACGTTGTGAAGTTCTATCTGCTGTAGTGGTTGAAGTTGCTGGCTTTTGAACGGTTTTTTCTTGAACGGTATTGCCTTGGCGTTCCACTTTTGGACTTGAAAAATCGGACTTAACTGCTGGACGCTCTTGTTTGGCTTGTTGAGATTCCTTATATGAAGTCTGAATATTAGACTGTTTTGAGGTCTGTTCATCATGATATTGTTCTTGTCTTGTAGTCGGTCTTTCATGAACAGAAGAAGCAGGCTGTTTTTTCTGTTTGACCTGTTCCATTTCAGAGCGACGCTTCGCAATGGTTTTTCGCCTTTGTTCCTGCTGTTCCTTGCGTCCACTGGCTCTGTCCGCTTTGGTTTGAGAAATACTACTGGTTAAATCACGGACATTCTCTTTTACTTTGGATTTTCCTTGATATACTGCATATCTTGCATTGGTCGGCAAATCTTTAACCTGTTCTTTCAAACCACTAGCAGTGTCTACCATTCTGTCTTTGGTATCAGCTACTGTACCGATGGTTTGACCGATACGTTTTCCAAGTGTTGATTTTTCCTTTCCGTCTGGTCGGGAGTGATCTGCTTGTGTCCTTGCAGAACTCCCCGAACCCGACTGTCCTTTTTTACCTGTAACAATGGCAGACCCAGCCCCTAGAGTAGTCATGGAACGTCCAAGTTTCCGCTGTAGACGGTGCATGTGAGCGTGCATAAGCATACGAGGTTTTCTCATCACACGACTTCCCACACTTTGAGAATCGTTACTCTGTAGAGAAAACATACTCATTAAATCGCCCAGCTTGAAGTAGATTCCTGCAAAGGTCACAATCTGTAGAAAAGCAATCAAAAAGAACGGATAACCAGCCGATAAGGTATAGAGCATGGTTGAAATACTAAATGCTGTCGTAATAATCAATGTGATTCCAGCTCGTGTCAAAATGGTATTAAAGAGCTTTGTTATGGCTCGTTTTGACATACCATCAAATGATGGAATCATGCTTAAAATAAAGCTCACAGGCAGAAACATAGCATAGATGATAAAAAGTACCTGCGAGAAAATCATGATTCCTGTTAATAGGAATACAAATATGGAAATCCCAATATTGAAGACAAATAGGAAGAAGACTGTACCTAAACGGTTAATGGTCTTTGTAATGGTTAGATTGGTATTGCTTCTGTCTTCAATTTCTTCCGCAACAATTTTTTCTCTGTCTTCGCCATTGTTGGAATCTGGGCTGGTGGAGAGCAGGCTTTCCACACGGTCAATACCGATACTTTCAATGTCTGAACTGTTGTATTGAAGCAGTAGCCACGGTTGCTGAACCTGTATGGAAAACAGGCTATCTCTGATTAAGTCCACGCTGTCCTTGCCTTGACTATCGGAATGGGGCATGACAATCTTCGTGCCAAGTGATAAACTGGCATTACTGATGTCTGATGAAAAGTCATTGATTTTTTTAATGTAGTCGGGAGCGTAGGCAATAAAGGAAGCCGATAGGATAAACACCAGCACAAAATTCATAATGGCATGAATTGCCTTTGTGGTTTCTCTCTTTATCAGTCCCGTATAGGCAACATAAACCCCAAGAACCAAAATCAAGAGTAAGAGGAATCCAACATAGAAACCCTCTGTTGAAAATCCGTTTGCACTCACACCAGCTAAGGTCTGCATATTCTTACCAATGGAATCTGCTGTAGCGGAAATGAAGTCTAAGGAATAGGCTTCCTGTACTAAGTAACCTGTCGCATTGGAAACATACAAACTGATTGTCCAAATAAAATTGGTAATGGCATATAGTCCATACATGACCTGTTTTCCAATCCCGTCCGACCAGTTCCACGGAAGCCAGCCCCAGCTATTATCCACATAAAAATCCAGTTGATAGTTTTCAAGTGGGTATCGGCTGTATTCATTTGCCACATTGACCGTATCATCTACCAAGCCCGCAGCTTGAACCACCGTTCCCAGCATGGCTAAAAGAAAAATGGCAATCACAAGTGTGAAAGCCACTGTCATTGCCACTTTACCTAGACGTTTCAGCGTCCAGTTTGATTTTATTCTGTTTACTATTGATGGTTTCACATTTACACCTCTTTTCGCACAGGTGGTCTGGTATCAAAGGCATGGAGCAGTTCTTCAAATACAGGGTGGAACTGTATCACACCGACACGACCATATAAATCACTGATAAGGCATTGCCCGTTTTCCAAATCACGCAATCGCTTCTGATTGTTTTCGTCCTCTGGGTCTACACCAAAAAAGGCTAAGGTCTTTTTAATCTCGTTAAGGTCAGTGGAACGAAATGCAAATTTTAAGCCGAGGTTATTTTTCAGTTTTTCATCTAAGAGGTCGTCTGTATTTTGGGTCACGAAATATACCCCAGCGTTCATAGCACGACCAGCCCGAACCAGCTTCATAGATAGTGTTTTTCCTTGTGCTACCTGTAAAAAGTTCCATGCTTCGTCTAAATCTACAATCTTGAAAATGCTTCGGTCTGTATGGATAAAGTCTAAAGCAAAGGTACTAATGACAATCAGCATAGCAACGGATAAAAGCTCCATAGTGGTATATTCCTCAAAGGAAGTTTCCTTGTCGGGAAGTACCAAGTCCGCAACCTGTATAATGTTCAGTTGTTTTTCTAAGCTGATAGACTGCTCCACATAACCATTACTGAATAATAAATGTGCAAAGTCATAGTCTGTAAAACTTTCGATATGGTCGGCTATACTGGTACTTAGTGGCGTATTCTCAACCCGTAATTCCTCAATCACTTTCATCAACCCTCGTACTTCACTATTGGTTACTGCACGAATGGCTTTTCTAAGGATTGGGAAGCGTTCCCCATCACGAGAGGAAATCCCCGTAAGGAATGTCAGAATATCAATAGCCAGTGATTCAGAATCTTTGGGATTTTTCATAATCACATAAGGGTCAAGTAAGCCTTTGTTTTTCTCATCAGAAGTCAGAGTGACGATATTGATTTCATGGGAAATCTCTGGCAAGGTTTCTTTCCATCTGCCACGTTCTGCTTTTGGGTCTACAATCACTGCTTGTGCCCCATAAAGCACCGCATAATAGACGATAAGGTTATTCGCAAAGGATTTACCACCACCCAGCGAACCAACAAAAGCCGACGCTAACGCATTGGTTACTGAACCCTTAACCCCTTGACTGGCAAGAGCAGGTTTCAGATAGACATTGCGTCCAGTATCTAAGCTGTAGCCAACATAAATCCCCTCATTTTCCCCCAGCATTTGAGTAGCACCAAAACCTAAACCAGCGAGGAAATCAGAGGTCACGTATTGAATATAATCATTCATATAACGCTTGCTGGCAGGTAAAAATTCTTCATGTAAGCCGAGCATATCCCCAAATGGTCGTACCAGTTTTACGCTTAAATCGTCATAAAAATCTTTCACTTCATTACAACGACGTTTGAGTTCGTCAAGATCATTTGCTGATACCCTTACCACATAAGACAGCTTGTACATAGATTCCTTGCTTTGGTCTAAATTGGTTTCCAGCTCATTCACACTTTCCAGAGCTTCCGCCACATTGGAGCTGGTTTCATTATCACTTTGCCAAGCGTGGTTATCCAAGTCTTTCAGTTCTTTCTTTTTATTGCGGACAGTAGATAGGGCTTTACGATTCGCTACAATTTCCACATTCATTGACGTATCAATCGGGAATGTAAATTGCTGTTGCTGGTAGTAGAAGATTTCAGAGGACGGGAAGTCCAGTTCTCCGACAATGCTGTTAATGGTAAAGTAAGCTACATAGACGGTTTCATCTTCCTGCTGGATTTTCAAATATCGCTGTTTTTCTTCCACCAAACAGCGAGTAGGCTTAATCAAGTCATAGTATTTAATCAGCGTTTCATTATCCAGCTTTTTCTTTGATAGATGGTACTCATACTCTTCATAGGCAGTGCCTGTCTGTCCGTAAAGGTGTTCAATCAGATAGCCGAAGTCGTCCTTATCTAACCTGCGGATTTTGAAACGACGAGAGATTTTATTTTCTAAGAGCTTTTCCATCTTCTGAAAACGCAGGATTTCATCATTACTCATACTAACAAAATCGCCCATCAGCTTATGGTTCACATCATAGACAAAATCAGACAAAGCATTTTTTGCTTCAACGGTAAGACTTTTCATAGAAAACTCCTGATCGTTGAGAAGCAACTTAAAGCCGATAAAGAAACGGTAGTTCACTTGATTTTCGCCAATCATGGATATTAAAGCGTCTGTCTGTTGGTCGATTTTGTCATAGGCAACCGCTTTGAGCTTGCCAGTGACTTCATTTTTGGAACGCTCTTGTGCAGAACGTATGCTGGATTCTGTACTGATTTGTAAAGCATGAATTTTGCCATCACGATTTTGTGCGATAAGCTGTCTGAAAGAATCATGCACTTGTATTTTCTGTTCTGGACTTAGAAATGAGTAATTGTAAGGAACAAGCTCATAGTAAGCATAACATTCCCCGTCTTTATTCCAGACGAGATTGTTTTCAATGTATTTAATTGGATATGCCATAAAATTCACTCCTAACTGCTGTAATGGCTTCTTGTGGCTGGTTTCTGCCAAGCGTTACTTTTTTTCCTGCATAGGTCAGCTTTGGTCGCAGTGCATAAGCAATGACAGACTTCAAAAATCCATAAGGCTTTTTACCATCAAAAGTTTTTGTAGACATAAACCATGTGAAAGCCACAGGAATCCCAAAGTATTTGAGAAATGCTCCCTCTATCATGGAAAGAGGGGGCAAGTTGCCAAGTATCATCACTGCAAAGAGTGACACGACAAACCATGTCATTTGCGTAAAGGTTATGGGAAACGGAAGTCTAAAATCATTGATAGAATACAGTACCTTTTCCACAGACCAGATACTGGTATAGCTTCGTATTTTCTTCATGTAATCAATCCTTTCATAAAAAATAGGGGTAGCTGATTGAGCCACCCCGTAAAATAGAAAATCTGCCAGTAGTAATGTACCGACAGATTTAATAGACGATTTCAAAAATCCCATGATTGGTTGAGATAAACGTTCCTGAAAGGTCTAAATCCCGACCATAGGCTTGATAATCAATATAGTTTTGAAGACTAGCTGGTACTTCGCCTAAAGCACCCGTTTCTTCAATGTAGTAGCGTGCCACGTCATACATATCATCACAATCGGAATGAATGATAATATCCTCTTGATGTTCGCTTAGTTCTTCAATGCTTGAAAAATGAGTGAGCAGAGCAGATAGCTCCGATTGTAATTCTTCGGGTAATTCCGATACCATTTCCCATAGTCGATTGAGTTCGCCAATGGAAGTGTATTCGTCAACCGTAAAGGGTAACTCGTAGTCATGAATGGCGTATTCCTCATATTCATCATTCAAGCCGATTTTCTCTTTGACTTCCTCAAAGTCAATGGGAAAGGTAAACCACGCACCGACCAATTCGCCCTCATTGTATTTGCCTAAATTCGCAATATAGACTTGCATATCGTCCATATATTCACGTCCTTTCTTTGTAGAGATTCAAAAATCCCTACCGCACTTCGTTTGGTGTACCATTCCTTTGCGGAACATAAGAAAACCACTTATATTCCACAAAAGAACGGTTTTATTTAAGCACCAATAATGCGATTGAATAGCTCTAGTAAAATGTCTTTTACTCCAGCAGCGTTGAAGACTAAGCCAACCGCAATAATCGCAATAATTAAAAAGCCAATCAGTTTGCTAAACTCACGCTTGAAGCCAAGATACAAGCCAATCACAACGATTGCTAAAAGCACCAGTGATTGAGCGTTTGATAGAAACCAGTTATAAAGGTTTTGTCCAAAATTCATAAAAATGTTCTCCTCTCTATATTCAATGAATTTGTATTTGAGTTATTTTTTTGTTGTTATCACGTCCTGTTCTTTTACTGACTGTTGCTTCAAAATCTGCTTGTGTCGGTCTGTCAGTTTCGCATGGTCGAGAATGTCTTTTACAACCTGCGTCTGGTTGATTTCATCAAGTTTAATCGCAACCTTTAAGGTCGGGGCAACTTGATGAGATAGCCAGTTCAGCGTCCTTTGGAAGGAGTAAGGCTCTGGTTTTGTGGTTAGTTTTAATCGTTCACGATTGTTCCCAATAAACCAAGCCCATTCTTCATTCAGTTTCCAATCAGAACGAGGTTTGGAATCGTCTTTATCTACAAAACGGATATACCGATTGATAATTTTAAAGGCGGTATGCTCTGGATTGTCATAGACGAGTAAATCACGGACTGCATAATAGGCACGCTCATTTTTCAATCGAATCTCAAAACGGTTTTTTACTTCTGCGTCTTCAATGGGAATATCATTTTTCTTGTACTGCTCGTAGTCCTTTTCATAGATACAGAAATAAACTTCACTTTGTAATGAACCGATATAGAGGGTGTTTCCCATACATTCCTTTTCCTCTTTGCGTACCAGTTCGCCACTGCGATAGCTTTTAAAACTGCGGAAGACGGAGATACATTCTTCCTGTTGGCACTTTTCAGTGAGTACAGGGATATTTAAAATCCCTGTCTTATCGTTAATGGCAAGGTCAAGGCGTTTCATCACACCGCCAGCCACCAAAACGTCCATAAAGAACTCATACCAGCTTCTTTGTTGTGCCAGAAGATAGCTTTCAAATTGTCTGCACCCACGACCTTTCAATTCCACCAGAACTCCTTTGTCCAGTTCATGGGAGCAAAGGACGAATATGTCGCCTAAAGCATAATGCTCTGAATAAGAATAGAAACCATAGTCCTCATGAAGAAAATAGGACAGTTTCAGTTGTAAGATGTTTTCGACCACCTGCTGTACGTCTGTTGTCGGAAAGCGAATTCTTACATAATCAAACAGCATTTCAAGGGGAGCGTCGGGATTGAAGCGTTCCAGAGCTTCCCAAAGGGACTGCTGTAAATCCTCTGATGGCTTGACTTTTCCTGTTTCAATATCGCTTAGATACTGCCTTGTAATACCAGTCGCAACAGCTAAACGGTTTTGAGATAGTCCATAAGCCAAGCGTTTTTCTTTTAAATGCTGTAACCAAGTTTGTTCATTCAGTAAAAATCCCTCCAATCAAAAAGGCGTATGTCAACTTTTAAAGCCCATTTGACATACGCTGAAATTTTGTAAATCCCTTGTAACCAAAGGATTTTCTAATGTTTTTTTGACTGTTTCCTGTCGATTTGTACCCCCCTGTTAGATACGGGGGGTTAAGTGCTGGCGTGGCTATTGCCACACCAGCCAGCAAGATCAGTCCACACCTGCGACTTCCGCTTCGCACGTCGCCTGCGTGGACTGTCTGCTGTTGGATAACTTTTTAATTTCCTCCAAGAAATCATATCCTTTTGGTACAAGGGGAGTATAAAACTCTGATATGACACTTGTTCCTACATCAACATAGCCACGACCTTTGATTCGCTTTAAGAAGAAATCCTTTTGTACGTCACTGCCAAACATCATGCCATAGCCCATTTCAGACATACGACCTAAAGCCACTCTGAAATTAAACTGATCACGGATTCCGTCGCCTAAATATTTTGCGTCTGGACGTTGACAAGCCAGTATTAGAAAGAAGCCAGCTTGACGACCTAACATGACAATCTGTTTCAGCTTATTCATAACTGCGGTGTTTTCTTTTGTTCCCAGCATTTCCATGAAAGCGACGTATTCATCAAAGATTAAGAAGTGTGCCGGGAGACCTAAGTAAGCATAATTTTTGCCAGTCTTATAGTTCTTCATCTGCTTCATTTCCTCACTACGTTTCATCATTTCTTCATAGAATGTTTCAATGCAAGAAAGCAAGTCTTCTTTTCTATAGTAGACATTTGCCATCACAGAACCTAAGTCCGCAAGATCAGCATTTTTCGGGTCAAGAATATACAGTTTTGAATCTGTATGAAGCAAGGCTTCAATCAGTGTCAGTATAAAGTAAGTTTTACCGCCACCTGTACCACCAGCAATCAACATATGAGGGAGCTTATCATATTCCCACCATACGTTTTTCATTAAGCGAAGTTTACCATCTTTAGCTTCTACTTCATCAATAGAAATACGACTGGCTATGGTGTCATAGAGCAAAGTATATTCCACATAGGAATCCTTTAACTCTTTATCCGTCAGCTCACAGTACAAGCCACTCTCTAATTTCTTTTCCAAGTGTAAGAGTTGGTCTTGATATTTTCCCAGCGTGATTTCCACCCGTATCTGTATCAAGCCATTTTTAAGTCGATAATACATTTTAGGGAAGTAGGTTATCTTTTCCTTTGTACGACCAGCACTATCTTTAAAGAAACCCTCTGTTTTGACCTGTTCAGATTCATACCACTTGTTTTCAAGTATCATCTTTGCCAGTTTTTGACGGTGGTAAAGTTGTTTAACCGTATCATAGCGAACCCGTTTGAATACAAACGCTACCAGCAAGCAGATAAGAATTGCGACACTGAAACTGATAATTAAATAGGGAATGTCAATCTTATCTGCTTGTGATAGGTTAAAATCCTGCCAGTTGATCTGCTGGATTGTCTTCACATGAAACAGTCCGACAACCAGCAGGAAAACAGGCAGGAGTGACGCTATCGTAAAATGAAAGACTAAATCTTTACCAGATGGGCGAATCCTTTTACCACGCTGTTTCATGCGAAAAAGTCTCCTTTCTACCTAGCGACTATTTGTCTTGTGTCGGTTCTTTCTTTGCTTGTGGTTGAGCTTTGAATGAACTAGAATCCTTTGTCAGCACAATATCGTCTGCCTTGATATACCAGTCAACATCTGCTCCTTGATAGGTGGCAGTAGCAACGGTGTCCGCAATGGGATTGATAAGTTCCACCCGTGCGTTATAATCAAACTCTTTCAAAGGCACGCTGGCAGGAATACTTACTTGAATCATGCGTCCTTGTCCTTTGGATTTTAAGTCATAGGTACGTTCCTTGATTTCATCTGAAACCGACCCGTCTTCATTTTGGATTCTCACTTCACGACGTAGAGCAGAGAATTTCAATTCTCCAAAAGTCGTGTCTTTATCTAATACAATGCCATTTGCTAATCTCATCATTTTTCCTCTCTTTCTTTATTCTTTTATCATGTCGTCAGCATGTAAAAGGTAATTTGTAAAACCACGAGTGCCGATTTTGTAGCCCTCTGCGGTAATACGTGGATTGACTAACTTCACACGTTCCTCAAAGCCGAAATGTTTTTCGCCAGCTTCAGCAGGAAGCACCACCACAATATCATCTGCTCTTTGAACATCAGAATAGAGATTATAGCTTCTTGATAAGACAGTTAGCCGTCCGTTGATTCTTCGCTGAACGACTTTATCCTCGCCAGCAAATTCTAAATTGCCGAATGTTTTTTCCATGTTGGGAATCACAAATTTAAGTTCCATATTTTTACCTATCCTTTCTTTTTTATTGGCTGAATGAATGTTTGATGGTCTTAAAGAGTGGGGAACGACCTTTTGATTCTTGATTTTTTGTTTTCATAAGTTCACTTCCTTTCAAAATCGGGTAAAAAAATAGACACCTCATTTTTTGAAGTGTCTACCTATTAAATATTCAAATTTTATTGGAAGTATCTTTATATCTTCACTTTTCAAGGATAAATCGTCGTATCAAAGCTCATTCATAAGTAGTAAATTAGTAGTAAATTGAGTGGTTTTGACCTTGATAAAGTGTGATAAGTCCAGTTTTTATGCGGATAACTAGATTTTTATGCTATTTTTGTCTTTAAAAATAACAAATTTGCTCAAGATGTAGTTGAGTAAAATAATTAATATTTGAGATACAAGGCTTTCAATGGTGTTGATTTTATTTAAATTGTGCTGAACGAATTGTCCGATAATAGAAGGAAATTGATCAACAAAAATAACAGCTAATATCAAATCTAATCCTAATGTGCCTAATCTAGCGATGACAAATGTTTGTAAGCGTTGAAGCTGTCCAATTTTAGTTTGTTTAAAAACAAATCGATCATTTGTAAAAAAAGCAAAAAGTATAGCTATTATGTTAGCAACTATTGCAGAGAATGGAGCGTCCTGCGAGAAATTAAAAATCCCTTGTCGAATAACTAAATAAAGAAGGGATGTTAATAGTCCGAACAGTAAATATAAGCTGACTTCATTTTGAATACTTTTTTTCAGTAACGATTTTAATTTAACCATATTTTTATTATATCACGGATGCTTCAAAGTGATGAGGAAATCTCCCATAAGCTTGGCTTTACTTTTTGTTTGTGATATACTTAGTAAGTTGTTTTACACAACCCTTGATGCTTAGTTCCCTTTCATCAAGCATATTACAAACGTTAGAAGTGTTAACTATCTAAACGTTAAAGGAGAAATTATGAACACATTTACAACTCGCGATTACGCTCACATGGCTATTGTAACAGCTATCTATATCGTTTTAACCATAACGCCACCTTTTAATGCTATTGCTTATGGTGCTTATCAATTCCGTGTTTCAGAAATGCTAAATTTCTTGGCCTTTTACCACCGAAAATACCTTTTTGCGGTAACGTTAGGATGTATGATTTCTAATCTTTATAGTTTTGGAATGATTGATGTCTTTGTAGGTGGTGGTTCAACCTTACTTTTTGTTTATCTTGGAACCATTTTATTCAAGCAATATCAAAAAGATTATCTATTTAATGGCCTTATTAACAAAGCATTCTTTTTCTTTTCTTTCTTCTTTGCTGCTTCAATGATTACGGTAGCAGTTGAATTGAAAATTGTAGCAGGATTACCTTTATTATTAACATGGTTAACGACAGCTGTTGGTGAATTGGCTTCACTTTTGGTTGGAGCAGTCCTTGTGGATAAGTTGAGTAGACACGTCGATTTTACAAAATAAATATATTATAAAGCGCGAGACATTGATCTCGGCTTTTTTGTTTGGGTTTATAGTTAGCATAGCTAGAAAATGCTGCAACTTTTATGAGAAATGCTCCAATTTTTACTAATATCCTTAGTCTTTGTGATAAAATAGAAATATGGAAAATCGTATGAATGAATTAGTATCTTTGTTGAATCAGTACGCAAAAGAGTATTATACACAAGATAATCCCACAGTTTCTGACAGTCAATATGACCAGTTATATCGAGAGTTAGTAGAATTAGAAAAGCAACATCCAGAAAACATTTTGCCAAATAGTCCCACACATCGAGTGGGTGGTTTAGTTTTAGAAGGCTTTGAAAAATACCAACATGAATATCCTTTGTATTCATTGCAGGATGCTTTCTCAAAAGAAGAATTGATAGCCTTTGATAAACGTGTTAAAGCAGAGTTTCCAACTGCTGCTTATATGGCAGAGCTGAAAATTGATGGTCTATCTGTCTCGTTGACTTATGTAAATGGTGTTTTACAGGTTGGGGCAACACGTGGTGATGGCAATATTGGAGAAAATATTACTGAAAATTTAAAGCGTGTTCATGATATTCCTCTACATTTAGACCAAAGTTTAGATATTACTGTTCGCGGAGAGTGCTACCTTCCCAAAGAATCTTTTGAAGCTATTAACATAGAAAAACGAGCAAATGGTGAGCAGGAATTTGCTAATCCTAGGAATGCAGCAGCAGGAACCTTGCGCCAATTAAACACAGGAATTGTTGCGAAACGTAAATTAGCAACTTTTCTTTATCAAGAAGCTAGCCCTACGCAAAAAGAAACACAAGATGATGTTTTAAAAGAGCTAGAAAGCTATGGCTTTTCAGTCAATCATCATCGTTTAATTAGCTCGTCTATGGAGAAAATTTGGGATTTTATCCAAACTATAGAAAAAGATAGAGTTTCCCTCCCTTATGATATCGATGGTATTGTTATTAAGGTTAATAGCTTAGCAATGCAAGAAGAGCTGGGCTTCACTGTAAAGGCACCTCGTTGGGCGATTGCATATAAATTTCCTGCTGAAGAAAAGGAAGCAGAAATATTATCTGTTGATTGGACAGTTGGGCGAACAGGAGTCGTAACACCAACAGCTAACCTAACTCCAGTTCAACTAGCAGGGACAACCGTTAGTAGGGCCACTCTGCATAATGTAGATTATATTGCCGAAAAAGATATCCGTATTGGAGATACTGTTGTTGTATACAAAGCAGGGGATATCATCCCTGCAGTCTTAAATGTCGTTATGAGTAAGCGAAACCAGCAAGAAGTCATGCTTATTCCTAAACTATGTCCTTCTTGTGGTAGTGAATTAGTTCATTTTGAAGGTGAGGTGGCTTTACGTTGTATTAATCCGCTGTGCCCCAACCAAATCAAAGAACGTTTAGCTCATTTTGCTAGCCGAGATGCTATGAATATTACAGGTTTTGGTCCATCCTTAGTCGAAAAATTATTTGATGCTCATTTAATAGCAGATGTTGCAGATATTTATCGTTTAAGTATAGAGAATTTATTAACTTTAGATGGTATTAAAGAGAAATCTGCAACTAAGATTTATCATGCAATCCAATCTTCAAAAGAAAATTCTGCTGAAAAACTTCTTTTTGGCCTAGGTATTCGTCATGTGGGAAGCAAGGCGAGCCGCCTTTTATTGGAGGAATTTGGTAATTTGAGGCAACTAAGTCAAGCAAGTCAAGAAAGTATTGCCTCAATTGATGGACTAGGAGGGGTTATTGCCAAATCACTTCATACCTTCTTTGAAAAAGAAGAGGTAGATAAACTACTAGAGGAATTAACTTCCTATAACGTTAATTTTAATTATCTAGGAAAACGAGTTAGTACAGATGCACAACTTTCAGGTTTAACAGTCGTTTTAACCGGTAAGCTTGAAAAAATGACTCGTAATGAAGCAAAAGAGAAATTACAAAACCTTGGTGCTAAGGTGACAGGTAGCGTTTCTAAAAAGACTGATTTAATTGTTGCAGGAAGCGATGCAGGAAGTAAACTAACCAAGGCTCAAGATTTAGGGATTACAATACAAGATGAAGACTGGTTACTCAACCTTTAAGTGAGGAAGAAATGAAGAAACAAAAAAAAGCGCGTTTAATTTATAACCCAACTTCTGGTCAAGAAATTATGAAAAAAAATGTAGCGGAAGTTCTTGATATACTTGAAGGATTTGGGTATGAAACATCAGCCTTTCAAACAACACCAACTAAAAATTCTGCCAGAGATGAAGCTACTAGAGCTGCTCAAGCTGGTTTTGATTTGATTGTTGCAGCAGGTGGAGATGGTACTATTAATGAAGTTGTTAATGGTATTGCACCTTTGAAACGTCGTCCTAAGATGGCAATTATTCCAACTGGAACAACTAATGATTTTGCTCGTGCCTTAAAAATACCGCGAGGTAATCCTATTGAAGCAACTAAATTAATTGGTAAAAATCAAATCGTTAAGATGGACATTGGTCAAGCTCAAGAGGACAATTATTTTATTAATATTGCAGCTGCAGGTAGTTTGACAGAGTTAACTTATAGTGTACCAAGTCAATTGAAAACAACGTTTGGCTATCTTGCTTATCTAGCAAAGGGTGTTGAATTATTACCTCGAGTTCGAAAAGTACCAGTCAAAATTACTCACGATAAGGGTGAATTTATCGGTGATGCTTCAATGATTTTTGTTGCCATCACAAATTCTGTAGGAGGGTTTGAACAAATTGCACCTGATGCCAAATTGGATGATGGGAAATTTACCCTTATTTTAGTAAAAACTGCAAATCTTATTGAGATTATGCATCTCATTCGTTTGGTGCTAGCAGGTGGAAAACATATTAATGATAAACGAGTAGAGTATATTAAAACGTCTTATCTAACTATCGAACCCCTATCAGACGAGCGTATGATGATTAACTTAGATGGAGAATATGGAGGAGATGCTCCCATTACTCTAGCAAACCTTAAAAATCATATTAGGTTCTTTGCTAATACTGATGAAATTTCAGATGATGCTTTAGTTTTAGATAAAGATGAACTAGCGATAGAAGCTATTGCACAGAAGTTTGCTAATGAGGTAGATGATTTAGAAGGATTAGGAGATTGATGAATGGATAATACTGTCATTGTACATTACCATAGCCGAAAGAAAAATTACTTTAATTTAAGTTTATGGCAGTGGCGCGATGGCTCAGAGGGTCAAGATGCTCATTTTTCACGGTTTGACAGTTTCGGTGCTGTTGCGATACTAAAATATCCCTTGCCATATTTTTTAAGCCATTATTATGTGATTGTTAAGGATAAAAATTGGCATCATAAAACAATAGATTATCGCATTGATTGTACTCAAGGTGGTGCACGTAAAGAAGTTTGGATTGTAGATGGGGATGACAATCTGTATTATTCTCGTCAAGCAGCAGTTAGTAGCCATCATTATAGTAGACGCCAACCTCATGCCTACGACATGGCAATCAATAGTAGAGCGTTTGACAAAAAATGGGGATTTGATGGTTGGTTAGGTTTTGAATATTCAGAAACTAAAACGGCTTTTAGATTATGGGCCCCTACTGCGGAACGTGTAGAACTGATTTTATATCATTCGACAGATGAAACAGCAAGTGTATCAAAAGTTCTTTCTATGAAAAGAGGGACAGCCGTCAATTATAAAAATCATAAAGAAAATACCCATGGAGTCTGGTTTACTGAACTTGAAGGAAACTATAATTACCAAGCATATACTTATCGAGTCTACTATAGACGACGTACCTTTAAAATTACGAGAGACCCTTATTCCATTGCAACGACTGCAAATGGTAAAAGGTCTATTGTTATTGCTCCAGAAGCATTAACTCCGGAAGGGTTTAAAATAAGTCATGGAAAAGAAGCTAAGTGGCGGCTCGAAAACCCCAATCAAGCAGTCATTTACGAAATGCATGTGCGTGATTTTTCGATATCTGAGACTTCAGGAGTTAAGACAGATTATCACGGAAAATTTAAGGGATTGCATCAAAAAGGTACGGTTAATCAGCATGGTGATAAAACGACCTTTGATTATGTACAAGACCTAGGAGTTAACTATATCCAACTTCAACCAATTTTCGATCATCATCAGACATTTGATGATGATGGTCACTATGCTTATAATTGGGGATATGATCCTGAAAACTACAATGTTCCAGAAGCAAGCTTCTCTAGTAATCCACATGAACCTGCAACGCGTATTTTAGAATTAAAATCTGCTATCCAAGCGTACCATGATGCAGGCATTGGTGTTATTATGGATGTTGTCTATAATCATACTTTTTCATCAACTGATTCTGCATTTCAACTAACGGTTCCAGATTATTATTATCGAATGAATCACAATGGAACATTTCAAAATGGGTCAGGCTGTGGTAATGAAACAGCTAGTGAAAAAGAAATGTGTCGTAAGTATATTCTTGATTCAGTTTTGTATTGGGTGAAAGAATATAATATTGATGGTTTTCGATTTGATTTGATGGGACTACATGATGTAGAAACGATGAACATTATAAGAAATGAGCTAAATAAAATCGACCCTCGTATTTTGGTTTATGGAGAAGGATGGGACATGGGAGCTGGTCTCACGCCTCAAAATAAAGCTAAAAAAGATAATGCTTATCAGATGCCTGGAATTGGCTTTTTCAATGATGATGTAAGAGACGCTGTCAAAGGTGCGGAAATTTACGGAGAATTTAAAAAAGGCTTAGTTTCTGGAAACAGTACAGAAGATATTGTTGCAAAAGGCATTTTAGGAAGTGATGAGTTAGTATCATACATTGATCCTAGTCAAGTTTTAAATTATGTTGAAGCACATGACAACTACAACTTAAATGATTTGCTATGGGAATTACATCCTAATGACAACGAGAAACAACATATTTACCGAGTTGAAGTAGCTAGTGCTATGAATCTATTGATGCAAGGGATGGCTTTCATGCAATTAGGTCAGGAGTTTCTTCGAACAAAGTGTTATCCTACAGGTGATAAAGGTCAACTTACTCAAGCAGATAAAGAAAGGGCTATGAATTCTTACAATGCCCCAGACCAAGTTAATCAGGTCAACTGGGATAATGTTACCTTTCATAAGAGTACTATTAATTTTATTAGGAAAATAATTACTTTGAAGACAAACTCTCCTTACTTTTCTTATTCTAGCTTTGAAGAGATTCGCAAACATGTTTTTGTAGAGTCTGCTCAATACCATTCAGGTTTCATAAGTTTTACAGTCGAAGAACATAAGAAAATAAAAATAATTTTCAATATTAAAGGAAAACGCTTGCAGAATTCTTTCATAGGTGATATAATAATATCAAATCATGAAGAAGGAAAAGCGATAGATTCATTAGATGATGAGCTTTCTGTAATGATCCTTGATATCACAAAATAACCTGAAAACATTCAGGTTATTTTTGTGTATATTAAGGAATTTGATTTGAATTTGAGTTTCTTATATTTTAGTTAATTTTTCGGAAATATAGAGGGTGAAATATTTTCAGATGCGTCTGTATGAGGAAAATGTATTCCTCTTTTTTTGTACCATTGAGGAAATATTTTTGTCTTATATTGACTAGTAGGACCTGTGAGGTGAGTAGATGTCCAATAAAGATGAGTTATATACTTTTGGAATAGGTGAAAATTTTCATCTCCAGAATTATTTAGGCGTACATAGCGAAAATGGAAGCTTTTGTTTCAGAGTTTGGGCTCCTAATGCTGAAAATGTTCAAGTTATTGGAGATTTTACAGATTGGCGAAATCGACCTCTCCAAATGAACAAAAATCAAGCAGGAGTTTGGGAAGCTAACAGTTTGGATGCGCGCGAAGGTGATTTATATAAATATTTGGTTACTCGTAAAGGTGGTCAAGTAGTTGAGAAAATCGATCCTATGGCAGTTTATATGGAAAGACGTCCTGGAACTGCAAGTGTTATTAAAGTTCTTAGAAATAAAAAGTGGGAAGATGGTCTTTGGATGGGAAGGCGCAAACGTCTGGGTTTTCAGAAGCGTCCAATTAATATTTACGAAGTTCATGCTGGTTCATGGAAAAAAGATGATTTTGGACATCCTATGACTTTTTCTCAGTTAAAAGATTACTTAATCCCCTACCTTGTTGAGATGAATTATACTCATGTTGAATTTATGCCCTTAATGGCACATCCGCTTGATATGAGTTGGGGATATCAATTAATGGGGTATTTTGCTTTTGAACATACCTATGGTACTCCAGAAGAATTTCAAGACTTTGTAGAAGCATGTCATAAAAATAATATAGGAGTTCTTGTAGATTGGGTTCCAGGACACTTTATTCAGAATGACGATGCTTTAGCCTATTTCGATGGAACTGCTACTTATGAGTATCAAAATCATGATCGTGCGCATAACTATCGATGGGGAGCTCTGAACTTTGATTTAGGAAAAAATCAAGTACAATCCTTTTTGATTTCGAGTGCCTTGTTCTGGATTGAACATTATCATATTGATGGTATTCGTGTTGATGCGGTTAGTAATATGTTATATCTCGATTATGATGAAGGACCATGGGAAGCTAACCAATTTGGGGATAATCGTAATTTGGAAGGATATCACTTTTTAAGGAAACTTAACAAAGTAATTAAAGAGCGTCATCCTAATGTTATGATGATTGCTGAAGAGTCAACAGCTTCTACCCCAATAACTAAAGACTTAGAGTCTGGAGGATTGGGTTTTGACTTTAAATGGAATATGGGCTGGATGAATGATATCCTGCGTTTTTATGAAGAAGATCCTCTCTATAGGCAATATGATTTTAATTTAGTGACTTTTAGTTTTATGTATATATTCAATGAGAACTTTGTACTAGCTTTTTCACATGATGAAGTAGTACATGGTAAAAAGAGTATGATGCATAAAATGTGGGGTGACCGTTATAATCAATTTGCTGGTTTACGTAATTTATATGCATATCAAATGTGTCATCCTGGGAAAAAACTTCTCTTTATGGGAAGTGAGTTTGGTCAATTTTTAGAATGGAAATATAATGATCAACTAGAATGGGAAAACTTAAATGATGATATGAACCAAAAGATGCAACGCTATACTAAACAATTGAATCAATTTTATAAAGATCATAAGTGCCTATGGCGTATTGATGATTCCTTTGACGGGCTAGAAATTATTGATGCGGATAATAAATCTGAAACTGTTTTATCTTTTATACGAAAAGATGATAAAGGCGATTTGTTACTTTGTGTCTTTAATATGACTCCTGTAGAACGCCCTAACTTTACTATTGGTGTTCCGCAAGCGGGTATTTATGAAGAAGTTTTAAATACTGAAATGGAAGAGTTTGGAGGTGTTTGGAAAAACCACAATCCTGTAACGAAAACACAAGTGGCTACATGGAAAGATTATGATCATACTTTAAGTTTTACATTACCAGCCCTTGGGGCAAGTGTTTGGAGAATAAAACGTCGGCTTCGTAAATAAGTCTGCAATTTAGTAACCTCATTTTGAAAGGAAAGAATAATATGAAAAATGAAATGTTAGCACTCATTCTCGCCGGAGGACAAGGCACTCGACTCGGAAAATTGACTCAGAGCATTGCGAAACCTGCTGTTCAATTTGGAGGTCGTTACCGTATTATTGACTTTGCGCTTTCAAATTGTGCGAATTCAGGTATTAATAATGTTGGAGTTATTACTCAGTATCAACCGCTGGAACTCAATACTCATATTGGAAACGGATCTAGCTGGGGACTAGATGGTATCGATTCGGGAGTAACTGTATTACAGCCATATTCTGCAACAGAAGGTAATCGCTGGTTTCAAGGTACCAGCCACGCTATCTATCAAAATATTGACTACATTGATCGTATTAATCCAGAATATGTACTCATTCTCTCTGGGGACCACATCTATAAAATGAACTATGATGACATGCTACAGACGCATAAAGATAATTTAGCAAGCCTAACAGTCGCTGTTTTAGATGTTCCTTTAAAAGAAGCAAGCCGTTTTGGAATTATGAATACTGATTCAAACGACCGTATTGTCGAATTTGAAGAAAAACCTGAACATCCTAAGTCAACAAAGGCTTCAATGGGAATATACATTTTTGACTGGAAGAGATTACGGACAGTTTTAATTGATGGTGAAAAGAACGGCATAGACATGTCAGACTTTGGTAAAAATGTTATACCAGCATACCTTGAATCGGGTGAACGTGTTTATACCTATAATTTTGATGGGTATTGGAAAGATGTTGGTACTATTGAATCCCTTTGGGAAGCTAATATGGAATATATTGGAGAAGATAACAAATTACATAGTCGTGATCGTTCATGGAAAATCTATTCTAAAAATTTGATTGCACCACCTAATTTCATGACAGAAGATGCAAATGTTAAAGATTCTTTAGTTGTAGATGGATGCTTTGTTGCAGGAAATGTTGAGCACTCCATTTTATCAACTAATGTCCAGGTAAAACCAAATGCTATTATTAAAGACTCCTTTGTTATGAGTGGCGCGACTATCGGTGAAGGTGCAAAGATAAATCGAGCTATTATCGGTGAGGATGCTGTTATTGGTGATGGTGTTGTGATTGATGGAAGTAAAGAAGTAGAAGTTATTGGTTATAAAGAAGTAGCGGGGGTTCCAAATGAAGATTGATAAATATACTGCGATTTTAGGAAATACTGTTAGTTACCCAGATATGCACAGTTTGACGGATAATCGTCCGCTTGCTTCTCTACCTTTTGATGGTAAGTATCGTTTAATTGATTTTCAATTATCCTCTTTAGCTAATGCAGGCGTTAGAAGTATTTATGGTATTTTTCGTGGGAATAATGTTCGCTCTGTTTTTGACCATATTAGAAGTGGTCGTGAGTGGGGCTTAGGTACACTGTTGAGTCACTATTCTTTAGGATTCTATGATACAGACGATGATACTCGTACAGTCAATGGGGATTATTACGATCAAATTTTAACTTACTTGAGGCGTTCGGGTAGCGACCAGACGATATATATGAGTTGTGATATGCTTTGTAATATTGACTTAAGTCAAGTAATCCACTTGCATAATGCAAATGGTGCGCAAGCCACCGTGGTTTATAAAAAAATGCCGAGATCAGCTATTGCAGAGGCTAATCAAGTCTTGACCATTGATGAATCTGATCATGTAGTGAGTCTAGGTAAAGCTGTAGATAATGACGATAACCAAAAAATGTCTGCTGAGATTTATGTTATCGATACACCTTGGTTAATCGAAAAAATGGAAGAGGAAGCTCAAAATAATGAACCACGTAAACTCCGCTTCTTACTTCGTGATTTAATTGTTGAAAGTAATGCTTTGGCTTTTGAATACACTGGTTATTTGTCAAACATTTCTTCTATTAAATCCTATTATGATGCTAACATGGACATGTTAACACCAAATAAATTTTATTCGCTCTTCTTTTCAAACCAAAAAGTTTATACTAAGGTGAAAAATGAGGAAGCTACTTATTTTGATAAACAATCAAATGTCTCTAATTCGCAACTAGCCTCTGGAAGTATTATTAAAGGTTATTTAGACCATTCTATCGTTTCTAGAAATTGTCTCCTTGAAAAAGGGACTCGAGTAGTCAATAGTATTATCTTTCCAAAAGTAAAAATCGGAGAAGGGGCAACCATTGAAAATACTATTATTGACAAATGCGTTAAGGTTGCATCCGGAGTTACATTGAAAGGTAGTTTAGATAAACCGTTAGTGATTCCTAAATTTTCAGAGATTAATGAGGATATTATACAATGAAAATAATGTTTGTTGCGGCAGAGGGTGCTCCCTTTGCTAAAACAGGTGGTTTGGGAGATGTGATTGGCGCACTCCCAAAATCACTTAGTAAAAAAGGTCATGATGTCGCTGTTGTCATGCCATATTATGATATGGTAGACCAAAAATTTGGAGACCAAATAGAAAACCTCATGTATTTCTATACAGATGTTGGCTGGCGTCATCAATATGTAGGAGTTAAGAGACTTTCTCAAGATAATGTTACGTTCTACTTTATTGATAATCAATATTATTTTTATAGAGGTCATGTCTATGGTGATTGGGATGATGGGGAGCGTTTTGCTTATTTCCAATTAGCTGCTTTAGAGTTGATGGAGAAAATCGATTTTATTCCCGATGTCTTACACGTCCATGATTATCATACAGCAATGATTCCTTTCTTATTGAAAGAGAAGTACCACTGGATTCAGGCCTATAATAATATAAGAGCAGTTTTTACTATTCACAATATTGAATTTCAAGGGCAGTTTGGTCCAGAAATGTTAGGAGATTTATTTGGAGTTGGCGCTGAGAGATATGAAGATGGAACTCTTAGATGGAATAATTGTCTTAATTGGATGAAAGCAGCAATTCTTTACTCAGATAGAGTGACAACGGTATCACCAAGCTACGCAAATGAAATAAAAACTCCAGAATTTGGTAAAGGTTTAGATCAAATTATGCGTATGGAAGCAGGCAAATTATCTGGAATTGTAAATGGTATTGATAGCGATTTGTTAAATCCAGAAACAGATGCTTTTTTGCCATATCATTTTTCAAAAAGCAACTTAGAGGGCAAAATTAAAAATAAGTTGGCTTTACAGGAAAATTTGGGCTTACCTCAAGATAAAAATGTACCATTAATTGGTATTGTTTCACGACTTACCGATCAAAAAGGATTTGATATTATTGCTTCTGAATTGGACAATATGCTTCAACAAGATATTCAAATGGTTATTTTAGGAACAGGCTATCACCATTTTGAAGAAACGTTCTCTTATTTTGCTAGTCGTTACCCTGAAAAACTATCTGCTAATATTACTTTTGACTTAAGATTAGCGCAACAGATTTATGCGGCTTCAGATATCTTCATGATGCCAAGTGCTTTTGAACCTTGTGGTCTCTCGCAGATGATGGCTATGAGATATGGTAGCTTGCCCTTGGTACATGAAGTTGGAGGATTAAAAGATACTGTGGTAGCCTTCAATCAATTTGATGGTAGTGGTACAGGTTTTTCATTTAATCATTTTTCAGGCTATTGGTTAATGCAAACTCTAAAACTAGCATTAGAAGTTTATAATGATTATCCTGAAGCGTGGAAAAAGTTACAATGGCAAGCTATGTCAAAAGATTTTTCATGGGATACAGCATGTGTTGCTTACGAACAACTGTATCAGCAACTACAATAATCACCCTATTTTAGTGATTAGTTGATAAGCTTATCGAATCTCTATGCTAAACGTTTCTTATGTAAAACCACTTTAGTATAGAGATTTTATTATCCTATAAGGTAAAATATTATTAATGTAAAGAGACACTATATCAAAAATAAAGTGTTGTCATATCTTAATAAGGGATTAAATTAAAGCTAAAAAAACTAAAAATTGTTATTTGAAAAGGATTGTGTAAACCATCTCAAACTATTTCATGAAAACGTAATCAAATGAGGAAATTCATTGACATGCACAAGAAATAGGAATAAAATAACGGAGTAAATATTTTTTAAAGGAGAATTCTATTATGAATTTAGCTATTTTAGCACTTGGTTTCGCCGTGATGGGTGTTTCAATCGGTGAAGGAATTTTGGTTGCAAATATTGCCAAATCAGCGGCTCGTCAGCCTGAAATGTTTAGCAAACTGCAAACATTGATGTTTACAGGTGTGGCCTTCATTGAAGGTACCTTCTTCGTTCTATTTGCGTTTACATTCTTAGTAAGATAGACGACAATTTAGAAAAAAAGGAGGGATGAGGATTGGAATCTACAAGTAATCCAACCGTATCTTTTTTAGGCATTGATTTTGATTTAACCATCCTAGCTATGTCTCTCTTGACAATTACTATTATCTTTATCTTAGTCTTCTGGGCTAGTCGTAAGATGACAATAAAACCAAAAGGTAAGCAGAATGTCTTAGAATATGTCTATGAGCTTGTTAATAATACAATCTCACAAAATTTAGGACACTATACTAAAAATTATAGTTTATTGATGTTTATTTTATTCAGTTTTGTCTTCATTGCTAACAACTTAGGATTGATGACATCATTGAAAACACATGAGCATAATTTTTGGACATCTCCGACCGCTAATTTTGGTGTAGATATTACATTATCATTATTAGTAGCATTTATTTGTCATATTGAAGGTATTCGCAAAAAAGGAATTGGTGGTTATCTCAAAGGTTTCTTATCACCAACACCAGCAATGCTTCCGATGAATTTATTGGAAGAAGTTACTAATGTTGCTTCATTAGCATTGCGTCTTTTTGGTAATATCTTTTCTGGTGAAGTTGTCACTGGATTACTTTTACAACTTGCAGTTTTATCACCATTTACAGGTCCACTAGCTTTTGCATTGAATATCGTTTGGACAGCATTCTCAATGTTTATTGGTTTCATCCAAGCGTATGTGTTCATTATCTTGAGCTCAAGTTATATTGGACACAAAGTTCATGGTGACGAAGAAGAATAAGAAAAGAGAGGAGAAATATGTCAATACTTATTAATAGTACAACGATTGGTGATATCATTATCGTATCTGGCTCTGTGCTTCTCTTATTTATCTTAATTAAGACTTTTGCATGGAAACAAATCACAGGTATTTTTGAAGCCCGTGAACAAAAGATAGCTAATGATATTGATACTGCTGAACAGGCACGTCAACAAGCTGAAGCTTTTGCAACTAAGCGCGAGGAAGAACTATCTAACGCTAAAACTGAAGCTAATCAAATCATTGATAACGCTAAAGAGACAGGTCTTGCAAAAGGTGATCAAATTATTTCAGAAGCAAAAACTGAAGCTGATCGATTAAAAGAAAAAGCACATCAAGATATTGCCCAAAATAAGGCAGAAGCACTAGCAGATGTTAAGGGTGAAGTAGCAGATTTAACAGTTTTATTAGCTGAAAAAATTATGGTATCAAATCTTGATAAAGAAGCTCAGAGTAATCTCATTGATAGCTATATTAAAAAGCTAGGAGATGCCTAATGAATAAAAAGACGCAGGCTCTAATTGAGCAATATTCAAAAAGCCTTGTTGAAGTTGCCATTGAACATAAAATTGTTGAAAAAATCCAACAAGAAGTAGCAGCTTTAATTGATATTTTTGAAACAAGCGAGCTTGAGGGTGTTCTGTCAAGTCTTGCCGTTTCACATGATGAAAAACAACATTTTGTGAAGACATTGCAAACATCATGTTCAACTTATCTTGTTAATTTCCTTGAGGTTATTGTACAAAATGAACGTGAAGCACTTCTATATCCTATTTTGAAATCAATTGATCAGGAACTTATCAAAGTGAATGGTCAATATCCAATTCAAATTACAACTGCAGTTGCTTTGTCTCCAGAACAAAAAGAACGTCTTTTTGATATTGCTAAAACTAAATTAGCTTTACCAAATGGACAGTTAGTTGAGCACATTGACCCATCTATTGTTGGTGGATTTGTTGTCAATGCAAACAATAAAGTAATTGATGCAAGTGTTCGTAATCAATTACATCAATTTAAAATGAAATTAAAATAGAAAGTGGTGTGACTTTTGGCAATTAATGCACAAGAAATTAGCGCTTTAATTAAAAAGCAAATTGAAGACTTCCAGCCAAATTTTGACGTCACAGAAACTGGTATTGTTACATATATCGGTGATGGTATTGCTCGTGCTCGTGGGCTAGATAATGCTATGAGTGGAGAACTTCTTGAATTTTCAAATGGTGCGTACGGTATGGCTCAAAACCTTGAGTCTAATGACGTGGGTATCATTATTTTGGGTGATTTCTCAGAAATTCGTGAAGGTGATGTGGTAAAACGTACTGGTAAAATTATGGAAGTACCAGTAGGGGAAGCTATGATTGGACGTGTCGTCAATCCGCTTGGTCAACCAGTTGATGGACTAGGTGAAATTGAGACGACAGCAACACGCCCAGTTGAAACACCAGCACCTGGTGTTATGCAACGTAAATCAGTTTTTGAGCCTCTTCAAACAGGTCTCAAAGCGATTGATGCTTTGGTTCCTATCGGACGTGGTCAACGCGAATTGATTATCGGTGACCGCCAAACTGGTAAGACGTCTGTAGCGATTGATGCAATCTTGAATCAAAAAGGTCAAGATATGATCTGTATCTATGTGGCTATCGGTCAAAAAGAGTCTACAGTACGTACACAAGTTGAAACTTTGCGTAAATACGGTGCCCTTGATTATACAATCGTTGTGACAGCTTCAGCATCACAACCATCTCCATTACTTTTCATTGCTCCATATGCAGGAGTAGCAATGGCTGAGGAATTCATGTATAACGGGAAACACGTTTTGATTGTTTATGATGATTTATCAAAACAAGCCGTAGCTTATCGTGAACTTTCGCTTCTTCTTCGCCGTCCTCCAGGTCGCGAAGCTTACCCAGGGGATGTTTTCTACCTTCATAGTCGTCTTTTGGAACGTTCAGCTAAAGTATCAGATGCTTTAGGTGGAGGTTCGATTACAGCGCTTCCGTTCATTGAAACACAAGCAGGTGATATCTCAGCATATATTGCTACAAACGTTATTTCAATTACTGACGGCCAAATTTTCTTGCAAGAAAATCTCTTTAACTCAGGTATTCGTCCAGCGATTGATGCAGGTTCATCAGTATCTCGTGTTGGTGGTGCAGCGCAAATTAAAGCGATGAAGAGAGTTGCAGGTACGCTTCGTCTAGATCTTGCTTCTTATCGCGAACTTGAGGCATTCACTCAATTTGGTTCAGACCTTGATGCAGCAACACAAGCAAAACTAAATCGTGGTCGTCGCACAGTGGAAGTGTTAAAACAACCATTACACAAACCATTACCAGTTGAGAAACAAGTTGTGATTTTATATGCTCTAACACATGGATTCCTTGATGATGTACCTGTAAATGATATTTTAGCTTTTGAAGAAGCTTTGTATGATTACTTTGATGCTCATTATGATAATCTCTTCGAAACAATCCGCACAACAAAAGATTTACCAGAAGAAGCAGAATTAGATGCTGCTATTCAAGCATTTAAAGATCAATCACAATTTAAATAATAGGAGGGTTCTAATATGGCAGGCTCTCTTAGTGAAATTAAAGACAAGATTCTCTCTACAGAAAAAACAAGTAAGATTACTAGTGCGATGCAGATGGTCTCATCTGCTAAGTTGGTTAAATCTGAACAAGCTGCTAGAGATTTTCAAGTGTATGCCTCTAAAATTCGTCAAATTACTACTAACCTCTTAAAGTCAGACTTAGTATCTGGATCAGATAACCCTATGTTATCTTCACGTCCGGTGAAGAAAACAGGTTATATTGTTATTACTTCTGATAAGGGTTTAGTTGGTGGTTACAATTCAAAAATCTTAAAAGCGATGATGGACACTATAACTGACTATCATACTGAGAATGATGATTATGCCATCATTTCAATTGGTAGTGTTGGTTCTGATTTTTTCAAAGCACGTGGAATGAATGTTTCTTTCGAATTACGTGGTTTAGAGGACCAACCAAGTTTTGATCAAGTTGGTAAAATTATTGCTCAAGCAGTTGAAATGTACAAAAATGAGTTGTTCGATGAATTATATGTTTGCTACAATCACCATGTTAACAGTTTAACTAGCCAAGTCAGAATGCAACAAATGCTTCCTATCAAAGAATTGGATGCAGAAGAGGCTTCTGAGGATAGAGTGATTACTGGTTTTGAACTTGAGCCAAACCGTGAAGTTATATTGGAGCAATTATTGCCTCAATATACTGAGAGTTTGATTTATGGAGCTATTATTGATGCTAAAACAGCAGAGCATGCGGCTGGTATGACAGCTATGCAGACTGCAACTGATAATGCTAAAAATGTTATCAATGATTTAACTATTCAATATAACCGCGCTCGTCAAGCAGCTATCACACAGGAAATTACAGAAATTGTTGCAGGTGCTAATGCACTTGAATAATTAATTAGTCTATAGAAAAAATAGTGAACAAAGGTATTTTAAATCCTTTGTATCATATGATAAGGAGAAATACATGAGCTCAGGCAAAATTGCTCAGGTAGTTGGACCTGTCGTTGACGTTGTATTTGCAAGTGGCGACAAACTTCCTGAGATTAATAATGCATTGATTGTCTATAAAAATGGCGATAAGTCACAAAAAGTAGTACTTGAAGTTGCTCTTGAACTTGGTGACGGCCTCGTTCGTACAATCGCTATGGAATCAACTGATGGGCTTACACGTGGTTTGGAAGTATTAGATACTGGTCGCGCAATTAGTGTGCCGGTTGGTAAGGATACTTTGGGTCGTGTCTTCAACGTTCTTGGAGATGCTATTGACCTTGAAGAGCCTTTTGCAGAAGATGCAGAACGTCAACCAATCCATAAAAAAGCACCATCGTTTGATGAATTATCAATATCATCAGAAATCTTAGAAACTGGTATTAAAGTTATTGACTTATTAGCACCTTACTTAAAAGGTGGTAAAGTTGGACTTTTCGGTGGTGCAGGTGTTGGTAAAACCGTTCTTATTCAAGAATTAATCCACAACATCGCCCAAGAACATGGTGGTATTTCAGTATTTACTGGTGTAGGAGAACGTACTCGTGAAGGGAATGACCTTTATTGGGAAATGAAAGAATCTGGCGTTATTGAAAAAACGGCTATGGTCTTTGGTCAAATGAATGAACCACCAGGAGCACGTATGCGTGTGGCACTTACTGGTCTTACAATAGCTGAGTACTTCCGTGATGTAGAAGGACAAGATGTGCTTCTCTTCATTGATAATATCTTCCGTTTCACACAAGCTGGGTCAGAAGTGTCAGCGCTTTTAGGTCGTATGCCTTCAGCCGTTGGTTATCAACCAACACTTGCTACAGAAATGGGACAATTACAAGAGCGTATCACTTCAACTAAAAAAGGTTCTGTTACATCAATCCAAGCTATTTATGTGCCAGCAGATGACTATACTGACCCTGCGCCAGCTACAGCCTTTGCTCACTTAGATTCAACAACTAACCTTGAACGTAAATTGACACAAATGGGGATTTATCCAGCCGTTGACCCATTAGCTTCAAGTTCTCGTGCACTCACACCAGAAATCGTTGGAGATGAGCACTATGAAGTTGCAACAGAAGTACAGCGTGTTCTTCAACGTTACCGTGAGTTACAAGATATCATTGCGATTTTAGGTATGGATGAATTATCAGATGAGGAAAAAACGTTAGTTGGACGTGCACGTCGTATCCAATTCTTCCTTTCTCAAAACTTCAATGTTGCAGAAACATTTACTGGTCAACCAGGTTCATATGTTCCGGTTGAAGAAACTGTTCGCGGATTCAAAGAAATCCTAGATGGTAAACATGATCAAATTCCAGAAGATGCCTTCCGTATGGTTGGTGGTATTGAGGATGTTATCGCAAAAGCAGAAAAAATGAACTATTAATGAGGTGATGCTATGGCACAATTGACTGTTCAAGTAGTAACACCAGATGGTATTAGATATGACCATCACGCTAGTCTCATTACTGTTAGAACGCCAGATGGTGAAATGGGAATTTTACCAGGTCACATAAATTTGATTGCTCCCCTTAATGTTCATCAGATGAAGATTAATCGTTCTCATCAAGAAGGTGTAGACTGGGTAGCTGTTAATGGTGGTATAATTGAAGTTAATGAGGATCAGGTGACAATTGTTGCGGATTCAGCAGAACGAGCACGTGATATAGACCTTAACCGTGCAGAACGGGCTAAGGAACGCGCTGAGCGTGCATTAGAAAAAGCTCAAACAACTCAGAATATTGATGAGATGCGTAGAGCTGAGGTTGCTCTTCGTCGCGCAATTAACCGTATTAGCGTCGGTAAAAAGTAGAAAAATGGTCTAATTAGTTTTGTGACTAATTAGGCTTTTTTAGTGTATAATAGAAGGCATGAATATGATATTAAATATAGTAACTATAGTTAGTAATTTTATTTTTATTGCCCTTTTTTATCAACTTTTTGTAGATTTATTTGACTGGTCTAAAATGATTAAAATGTCCCCTCAAAACATCTCAAAATTAAAAGTTTTTATTTTGTTGATAAGTATAGTTGGTGGCTATGTGGTTAGTCATTTTTTATTGGAAGTGATTCAGTTGTGTCAATCAATCTTTTGGGCTCTCCAATAAAGGAAATATTAGCTGAACTATGATATAATCAACTTACTATTGTTATAAGAATGGAGATTCAAATGGATAAAATTATTGTGGAAGGTGGGCAAACGCAGCTTCAAGGTCAAGTTGTTATTGAAGGAGCTAAAAATGCAGTTTTACCTCTTTTAGCAGCCACAATTTTACCAAGCCAAGGGAAAACATTGTTGACCAATGTTCCTATCTTGTCTGATGTATTTACAATGAACAATGTTGTTCGTGGTTTAGATATTCAAGTTGACTTTAATTGCGATAAAAAAGAAATCTTAGTGGATGCCTCAGGTGATATTTTAGATGTTGCACCTTATGAATTTGTTAGTCAAATGAGAGCTTCTATTGTTGTTTTGGGACCTATTTTAGCTAGAAATGGCCATGCTAAGGTTTCAATGCCAGGCGGTTGTACAATTGGTAGCCGACCAATTGACCTTCATCTTAAAGGTTTAGAAGCTATGGGAGCTACGATTACACAAAATGGTGGTGATATTACTGCCCAAGCTGAAAAGCTTAAGGGAGCTAATATATACATGGATTTTCCCTCAGTCGGTGCCACTCAAAACTTAATGATGGCTGCTACACTTGCTTCAGGCACAACAACGATAGAGAATGCTGCACGTGAACCAGAAATTGTAGACCTTGCGCAGTTACTAAATAAAATGGGAGCTAAAGTAAAGGGTGCTGGTACGGAAACATTAACGATCATTGGTGTTGATGCTTTACATGGTACAGAACATGATGTTGTCCAAGATCGTATTGAAGCTGGAACCTTTATGGTGGCAGCTGCTATGACTTCTGGAAATGTTCTAGTAAAGGATGCTATTTGGGAACATAACCGTCCTTTAATCTCTAAATTGATGGAGATGGGTGTTGAAGTGTCAGAGGAAGAAGATGGTATTCGTGTAAAAGCTGATACTAAAAAATTGAAGCCAGTGACTGTGAAAACACTCCCTCATCCAGGATTTCCTACTGATATGCAAGCTCAATTTACAGCTCTAATGGCAGTAGTTAATGGCGAATCAACTATGATTGAGACAGTTTTTGAAAATCGTTTTCAACATTTGGAAGAAATGCGTCGCATGGGATTACAAACGGAAATTTTACGAGATACTGCAATGATTCATGGTGGGAGAGCTTTACAAGGTGCACCGGTCATGTCTACTGACTTACGAGCTAGTGCAGCTTTAATCTTGGCAGGAATGGTTGCGCAAGGGCAAACAGTAGTTGGCCAATTAACCCATTTAGACCGTGGTTATTATCAATTCCATGAAAAATTAGCGGCTCTTGGTGCTAATATTAAACGTGTAAGTGAGGCGTAATATGGCATCTAGTGGTTGGAAATATGTATTAAAACAAATCGGTCTAATAGTATTAGTCATACTATTAGCCTTGCTGTTTTTAGCGGTTGGATTGATGTTGGGTTATAGTGTTTTTGGTGACGGAGAGCATGCTTACTCTATTTTATCGCTGGATAAATGGCAAAATATTATTGGAAAATTTTTAGGAAAATAGAAAGAGCCACTATAAGTTATTTGATGCTTATAGTGGTTTCCTTTGAGAGTTAATTTTAGCAGTAGAATAATACAATGACAAAAAAACAAAAACAAATAACAGCTTCGATTGTAACTTTGCTTTTTTCATTACTGGCAATAGGGTTAGGTGAAAGCAAATCTTTGCCTAATGATCACATTTTAAAACAGGTGACAGATTTAATTATTAGTAATGAATCTGGCAAAAATACTTCCCTTAAAAATGTATCAGGAACTCCTAGTAGAGAGTTATCTGAATCTGTTTTGACTAGCAATGTTAAAAAACAATTGGGAACAAATATAGCTTGGAACCAGTCAGGTGCTTTTATCATTAATCAAAATAAAACAGATTTGAATGCTAAAGTGTCAAGTGCACCATATGCTATTAATGAAATAAAGAAGGTTAATAACCAAATTGTTCCGACTAAAGCAAATGCCTTATTAACAAAAGCAACTCGTCAATATCGAAATCGAGAAGAAACAGGGAATGGTAGAACTTATTGGAAACCAGCTGGATGGCATCAGATAAATGGATTAAAAGGGAGCTATAACCACGCTGTGGACAGAGGCCATTTAATTGGTTATGCTTTAGTAGGGAGTTTAAGAGGATTTGATGCCTCCACAAGTAATCCTAAAAATATTGCCACACAAGCAGCTTGGGCAAACCAAGCTAATAGCAACCAATCAACAGGGCAAAATTATTATGAAACTTTAGTTCGTAAAGCATTGGATCGTCATAAAACTGTTAGGTATCGTGTGACTTTAATTTATGACAGAGATAATCTTTTATCTTCGGGATCACATATTGAGGCTAAATCTTCAGATGGAAGTTTAGAATTTAACGTTTTTATTCCTAATGTACAATCGGGATTATTATTTGATTATGCAACAGGAAAAGTGAAGCAGACAAAGTAATCTTTATCTAATAGTGCTTGTTAAAGACTGAAAAATTTGATAAAATAGTCTTTAATTGAATAGAGGTCTGTGAGACTAGTAAACCAAGGGAAGCTGCTTAGGGAGTTCAGCCGTGACTGCAAGCTGAATCAGTGAAAGAGGGTGGAATTCACTCACAAATAGGACTATAATTAAGGTCTGATTGGTCGATCAGATAGAAAACGGATGGTACCGCGTGTCAACGCTCCGATTAAGGGGTAGTGGCACGCTTTTTTTTGTTTTCAAAGCTACTTATTTTGACTTGGAGGAAAGATGGATTTACAAAAACAATTAGAAGAGTTGAAAATATCAACTCAAGAAAAGCTTAAAGAAATGACTGGGAACCACACTAAAGAATTACAAGACTTACGTGTACAAGTTTTAGGAAAAAAAGGTTCTCTAACAGAATTACTAAAAGGTCTGAAAGATTTATCTAATGATTTACGACCAGTTGTTGGAAAACAAGTCAATGAAGTACGTGATATTTTAACAAAAGCGTTTGAGGAACAAGCTAAAGTAGTGGAAGCTGCGAAGATTCAAGCACAGTTAGAGTCTGAGAGTGTCGACGTTACCTTGCCTGGTCGTCAAATGACATTAGGTCACCGTCATGTCTTAACACAAACTAGCGAAGAGATTGAAGATATCTTTTTAGGTATGGGATTCCAAGTGGTTGATGGTTTTGAAGTTGAGAAAGACTACTATAATTTTGAACGAATGAATTTACCAAAAGATCATCCAGCCCGTGATATGCAAGATACTTTTTATATTACAGAAGAAATCTTGCTACGTACTCATACTTCGCCTGTTCAAGCACGAACAATGGACCAACATGATTTTTCTAAAGGGCCTTTAAAAATGATTTCTCCTGGACGTGTTTTCCGTCGTGATACTGATGATGCTACTCATAGCCATCAATTCCATCAAATTGAAGGCTTAGTTGTTGGAGAAAATATTTCAATGGGCGATCTCAAAGGAACACTTCAACTGATTTCTCAAAAAATGTTTGGAGCAGAGCGTAAAATCCGACTTCGTCCTTCATATTTCCCATTCACAGAACCTTCAGTTGAAGTTGATGTCTCTTGCTTCAAGTGCGGAGGTAAGGGATGTAATGTCTGCAAACAGACAGGTTGGATTGAGATATTGGGTGCTGGTATGGTTCACCCAAGTGTTTTGGAAATGTCTGGTATTGATTCTGAGAAATACTCCGGTTTTGCCTTTGGTTTAGGTCAAGAACGTATTGCAATGTTACGCTACGGTATCAATGACATTCGTGGCTTCTATCAAGGTGATGTTCGCTTCACAGATCAATTTTAAGATTTTAGATAGCAAGTAGCATCATTGGTGTGATGATAAATTTATGTTAACGCTATTACCTTACTCAATAGGAGGTTTTCTAATGTCTCAAATTACTTTTAAAAAGGTTGGCCTTGATAATGTGAATATTTTACAGAATATTGCTATAGAAACCTTTCGGCAGACGTTTTCTCATGATAATAGTGAGGAACAACTTCAAGCATTTTTCAATGAGTCTTACACTTTACCAGTATTAAAATCGGAAATTACCCATGCTGAATCTGATACTTATTTTGTTTATCTTGATACAGATTTAGTGGGTTATTTAAAAGTAAACTGGGGAAGTCAGCAAACTGAAAAAGATCTTGATAAAGCATTTGAAATTCAAAGGATTTATCTTCTAGATGCCTACCAAGGGCAAGGTATAGGTAAGGCTACTTTCGAATTTGCTTTGGATTTAGCTTATAAATCAGGCTTAGATTGGGCTTGGTTAGGTGTTTGGGAGTTTAATCATAAAGCTCAGGCATTTTACGCTAAATACGGATTTGAAAAATTTTCTGAGCACCAATTTTCAGTAGGTGATAAAGTGGATACGGATTGGTTATTAAGAAAAAGTTTACACTAAAAACTACAAAGCACTTGTATAAAAATAAAAGAAAATAAATAGAGAGAAATTACATGTTAGTATCGTATAAATGGTTAAAAGAGTTAGTGGATGTTGATGTTACAACAGCAGAACTAGCTGAGAAAATGTCAACCACTGGTATTGAGGTTGAAGGTGTGGAGACACCAGCGGAAGGTTTATCAAAATTAGTTGTAGGTCATATTGTTTCGTGTGAAGATGTTCCAGATACCTACTTACATTTGTGTCAAGTTGATACAGGGGATGATGAACTTCGTCAAGTTGTCTGTGGTGCTCCAAATGTCAAGACTGGTATTAATGTTATCGTAGCGGTTCCTGGTGCTCGTATTGCAGATAACTATAAGATTAAAAAAGGTAAAATCCGTGGTATGGAGTCACTTGGAATGATTTGTTCACTTCAAGAGTTGGGCTTATCGGAAAGTATCATTCCAAAAGAGTTTTCTGATGGTATCCAAATTTTACCTGAGGGAGCTATACCTGGTGATAGTATTTTCTCTTATCTTGACTTAGATGATGAAATTATTGAATTATCAATTACACCAAACCGTGCAGATGCTCTTTCAATGCGTGGTGTTGCCCATGAGGTAGCAGCAATTTATGGGAAAAAAGTTCATTTTGAAGAAAAAAATCTCATTGAAGAAGCAGAAAGAGCAGCTGATAAGATTTCTGTTGTCATTGAATCAGATAAAGTTTTATCTTACTCGGCTCGTATTGTTAAGAATGTAACAGTTGCACCAAGTCCACAATGGCTTCAAAATAAACTGATGAATGCTGGTATACGTCCAATTAATAATGTTGTTGATGTGACAAACTATGTTCTTTTGACTTATGGTCAACCAATGCATGCTTTTGATTTTGATAAATTTGATGGGACAACTATAGTAGCACGTAATGCTGAGAATGGGGAAAAGTTAATTACTCTTGATGGTGAAGAGCGTGACTTAATAGCTGATGACTTGGTCATTGCGGTAAATGATCAACCAGTTGCTTTGGCAGGCGTTATGGGAGGACAATCAACTGAAATTGGTAGTTCTTCTAAGACAGTGGTCCTTGAAGCGGCAGTATTTAATGGAACAAGTATCCGCAAAACAAGTGGAAGACTCAACCTTCGTTCAGAATCATCTTCTCGCTTTGAAAAAGGTATCAATTATGATACAGTTTCAGAGGCTATGGATTTTGCGGCTGCAATGTTACAAGAATTGGCAGGTGGTCAAGTTCTTTCTGGTCAAGTTACAGAAGGAGTTCTTCCAACTGAGCCGGTAGAGGTATCAACGACTCTTGGTTACGTTAATACTCGTTTGGGAACAGAACTTACCTATACTGATATTGAAGAAGTATTTGAAAAACTCGGCTTTGCTATTTCTGGTTCAGAAGTGAAATTTACTGTGTTGGTACCGCGTCGTAGATGGGATATTGCCATTCAAGCTGACTTAGTTGAAGAGATTGCCCGTATTTATGGTTACGAAAAATTACCAACAACATTGCCAGAAGCCGGAGCGACTGCAGGAGAATTAACGAGTATGCAACGCTTACGTCGTAGAGTCCGTACGGTTGCTGAAGGAGCAGGATTATCTGAAATTATCACCTATGCTTTAACAACTCCAGAAAAAGCAGTGCAGTTCTCAACTCAAGCAACTAATATAACTGAACTTATGTGGCCGATGACTGTTGATCGCTCAGCACTTCGCCAAAATGTTGTTTCAGGAATGCTTGATACAATTGCTTATAACGTTGCTCGCAAAAACAGTAACCTTGCAGTTTATGAGATAGGAAAAGTTTTTGAACAAACTGGTAATCCAAAAGAAGATTTACCAACTGAAGTAGAGACGTTTACTTTTGCCTTAACAGGTCTAGTAGAGGAAAAAGATTTCCAAACAAAAGCCAAGCCAGTTGATTTCTTCTACGCCAAAGGTATTGTAGAGGCGCTCTTTATTAAATTAAAATTAGATGTTACTTTTGTAGCACAAAAAGGTTTAGCAAGTATGCACCCAGGTCGTACAGCAACTATCTTATTAGATGGGAAAGAGATTGGTTTTGTTGGTCAAGTACACCCACAAACTGCAAAACAATATGATATTCCTGAAACTTATGTTGCTGAAATCAATCTATCAACTATTGAAAGTCAAATGAACCAAGCGTTGATTTTTGAAGATATTACGAAGTATCCGTCTGTATCTCGCGATATTGCATTATTACTTGCAGAATCTGTTAGTCATCATGATATTGTGTCAGCAATTGAGACATCAGGGGTAAAACGTCTAACAGCGATTAAACTGTTTGATGTCTACGCTGGAAATAATATTGCAGAAGGGTATAAATCAATGGCTTATAGCTTAACTTTCCAAAACCCTAATGACAATCTAACGGACGAAGAAGTGGCTAAATATATGGAAAAAATCACTAAATCACTCGTTGAGAAAGTTAATGCAGAAATAAGATAATTTATATTTTACGTTGAAAAATAAATAAAAAACAGCATCAATTAAGATGCTGTTTTTTTATTTAAAATTTATAGATGTTCTACGGAGAAAGTATCACCGTGTTGGATGTCACCATATTGAAAGCCTTTGTTAAACCAACGTTGGCGTTGTTCAGCTGTTCCATGGGTAAAGCTATCAGGCACTAATTTTCCGTAGGTTTCTTTCTGAAGGGTATCGTCTCCGACGGCGTGGGCAGCATTCATGGCCTCTTCAAAGTCTCCTTGTTCTAAGAGATTTTTTCCCCTGATGTAGTGAGCCCATACCCCTGCATAATAATCTGCTTGAAGTTCTAGCCGAACATTTAAAGCATTTGCTTCTTTCTTAGTAAGTCCGTGTCGCATTCTATTATACTTATCCATAATGCCTAACTCTGTTTGAATGTGGTGACCAACTTCGTGGGCGATGACGTAGGCCATAGCAAAATCACCAGTAGCACCATATTTATGTGATAATTCATTGTAAAAAGAAATATCAAGATAGATTTTTTTATCTGCTGAACAATAAAATGGTCCTGAAGCAGATTCACCTATACCACAACCTGTTTGAATTGAATTGGTGTAAAGAACAAGTTTTGGTTCCTTATAATTTCCAAAACCTTGGGTTTGGAATTCTTGTGACCAGAAATCCTCAGTTGAGCCAAGGACTTTATTAACGAAATCGATTTGTTCTCTCGTTGCGCTATTATCAACAGAACGTGAGACATTCTGAGATTGGTAACTAGAAGGTGAGGATGAGTCATTAAAAATGCTGGTTAGTCCCCCTCCGCCAAGTAGCAGTAAGATGATTAAAACCACAAGCTTGGTTTTCCAACTCCCTCGCAGCAATAAAAGTTGAAGAATCGGTAATCCACTTCCTCCGCTAGAGAATGAACCTCCGCTACTGGAGCGACGATCTTCAACATTGTCGCTTTTTCTTAGGTCATCTATTTTCATAAGTATCTCCAAAGTGTTTTATAGGCTCATTATAAACTATTTTAATAAGAAATGCTTGAATTTTTAACTAAATATCTTCCCCTAGATTTGAAGCTATTTTTGGTATAATATTAATAAACTGTAAAGGATAAGTTGAAGAAGGTTTACTTCTCAGTTGACTTATAAGATAGGAGATTCATGAAATTACTTTATACTGATATTAATCATGATATGACAGAAATCTTAGTCAATCAGGCCGCGCATGCTGCTGAAGCTGGATGGCGTATTTTTTATATTGCTCCAAACTCTTTATCTTTTGAAAAAGAGCGTGCAGTATTAGAGAACCTTCCTCAAGAAGCCTCTTTTGCTATTACAATTACTCGCTTTGCTCAATTGGCACGTTATTTTACTTTAAACCAGCCTAATCAAAAAGAAAGTTTAAACGATATTGGATTAGCAATGATCTTTTATCGTGCTTTAGCAAGTTTTGAAGATGGACAATTAAAAGTTTTTGGACGATTGAAGCAAGATGCTTCCTTTATCAGTCAATTGGTAGACCTATACAAAGAATTGCAGACAGCAAATCTGAGTATTTTAGAGTTAAAATATTTACATTCTCCTGAAAAATTTGAAGATTTATTAGCTATTTTTCTAGTGGTTTCAGATCTTTTAAGAGAAGGAGAATACGACAATCAATCTAAAATTGCCTTTTTTACAGAACAAGTAAGGTCAGGCCAGCTAGATGTGGATTTAAAGAACACTATCCTTATAGTCGATGGTTTTACCCGTTTCTCAGCTGAAGAAGAAGCTTTAATTAAAAGTCTGAGTTCACGTTGTCAAGAGATTATCATCGGAGCTTATGCTAGCCAAAAAGCGTATAAGGCTAACTTTACTAATGGAAATATTTATTCTGCAGGGGTTGATTTTTTAAGATATCTAGCAACGACATTTCAAACAAAACCAGAATTTATCTTGTCCAAGTGGGAAAGTAAATCTGGTTTTGAAATGATTTCGAAAAATATCGAAGGTAAACATGATTTTACAAATAGTAGTCACATTTTAGACGACACTGCTAAAGATTGTATAACAATTTGGGAGTGCATTAATCAAAAAGATGAAGTGGAACATGTGGCTAGAGCTATACGTCAGAAACTTTATCAAGGATATCGCTACAAAGATATTTTAGTTTTACTAGGAGATGTAGATAGTTATAAACTACAATTAAGTAAGATTTTTGAGCAGTATGATATTCCTTATTATTTCGGTAAAGCTGAAACAATGGCTGCGCACCCTTTAGTTCATTTTATGGATTCCTTGTCTCGAATAAAACGTTATCGATTTAGAGCTGAAGATGTTTTAAATCTTTTTAAGACAGGTATTTATGGAGAGATTAGCCAAGATGATTTAGATTATTTTGAGGCTTATATCTCATATGCAGACATTAAAGGTCCTAAGAAGTTCTTTACAGATTTTGTTGTGGGGGCTAAAAAATTTGATTTAGGGCGTCTTAACACTATTCGTCAGTCCCTCCTTACTCCACTGGAAAGTTTTGTGAAAACGAAAAAACAAGACGGTATAAAAACACTCAACCAATTCATGTTTTTCCTTACTCAGGTAGGTTTGAGTGACAATTTATCGCGATTAGTTGGTCAAATGTCTGAAAATGAACAAGAAAAACATCAAGAAGTTTGGAAAACATTTACAGATATTTTAGAGCAGTTTCAAACAATATTTGGTCAAGAAAAATTAAATTTAGACGAATTTTTATCGTTATTAAATTCAGGTATGATGCAAGCCGAGTATCGTATGGTCCCTGCTACTGTTGATGTGGTTACTGTTAAGTCTTACGATTTGGTAGAACCACATAGTAATCAATTTGTCTATGCCCTAGGCATGACACAATCACATTTTCCAAAGATTGCTCAAAACAAATCTTTAATATCTGATATTGAACGTCAGCTTATAAATGATGCCAATGACACTGATGGTCATTTTGACATTATGACGCAAGAAAATTTGAAGAAAAACCATTTTGCTGCCCTCTCTCTTTTTAATGCTGCTAAACAAGAATTAGTGTTGACTATACCACAATTATTGAATGAGTCTGAAGATCAGATGTCACCATATCTTGTCGAACTAAGAGATATAGGTGTTCCTTTTAATCATAAAGGACGCCAATCGTTAAAAGAAGAAGCTGATAATATTGGGAATTACAAAGCTTTATTATCGCGTGTTGTTGACTTGTATCGCTCTGCTATTGACAAAGAGATGACTAAAGAAGAACAAACTTTTTGGTCAGTTGCTGTTCGTTATTTGCGTCGTCAATTAACTTCTAAAGGGATTGAGATACCAATAATTACAGATAGTCTTGATACTGTGACAGTTTCATCAGATGTGATGACCAGACGCTTCCCAGAAGATGACCCACTTAAATTATCCTCATCTGCTTTGACAACTTTTTATAATAATCAATATAAGTATTTTTTACAATATGTGTTAGGTTTGGAAGAACAAGACTCAATTCATCCAGATATGCGGCACCATGGAACGTACCTTCATCGTGTTTTTGAAATTCTGATGAAAAACCAAGGGATAGAATCTTTTGAAGAGAAACTCAACTCTGCAATTAATAAAACCAATCAAGAAGATGTTTTCAAATCCTTGTATTCAGAAGATGCAGAAAGTCGTTATTCTTTAGAAATTTTAGAAGATATCGCGCGTGCAACTGCAACCATATTACGACAAGATAGTCAGATGACTGTTGAAAGTGAAGAAGAACGATTTGAACTAATGATTGATAATACTATAAAAATTAACGGTATTATTGACCGTATCGATCGTTTATCTGATGGTTCTTTGGGTGTCGTGGACTATAAATCAAGCGCTCAAAAATTCGATATCCAAAAATTTTATAACGGTCTAAGTCCACAATTAGTCACCTACATTGATGCTATCAGTCGTGACAAGGAAGTTGAACAAAAACCACCGATTTTTGGAGCTATGTACTTACATATGCAGGAACCTAGACAAGACTTGTCTAAAATTAAAAATTTAGATGATTTAGTAACAAAAAATCATCAAGCTTTAACTTATAAAGGATTATTTTCAGAAGCCGAAAAAGAATTCTTAGCAAATGGGAAATACCATCTCAAAGATTCCCTTTATTCAGAGACTGAAATTGCTATTTTACAAGCACATAACCAATCGCTTTACAAAAAAGCATCTGAGACTATTAAGTCAGGTAAGTTTTTGATCAATCCATATACAGAAGATGCTAAAACAGTTGACGGAGATCAGTTTAAGAGTATTACGGGATTCGAGGCGGATAGGCATATGGCACGTGCCAGAGCGCTTTATAAATTACCTGCTAAGGAAAAACGTCAAGGTTTCTTAACATTAATGCAGCAAGAGGAGGAAAATGATGACCTTTAAGCCTTTCTTAAATCCAGAAGATATTGCTGTTATTCAGACAGAAGAAAAAAATTCTGATAAAAAACAAAAGCGAACGCCTGAACAAATTGAAGCCATTTATACTTTTGGTAACAATGTCCTGGTATCAGCTTCGGCTGGTTCTGGAAAGACTTTTGTAATGGTTGAGCGGATTTTAGATAAACTTTTAAGAGGGGTTCCGATTGACTCTTTGTTTATCTCAACATTTACAGTAAAAGCGGCAGGTGAGCTCAAAGAACGTTTAGAAAAGAAAATAAACGAGTCTTTGAAATCCGCAGAATCAGATGATTTAAAACAGTTTCTCACCCAGCAACTTGTCGGCATTCAAACAGCTGATATTGGTACTATGGATGCTTTTACGCAAAAAATAGTTAACCAATATGGTTATACTTTGGGCATATCACCTATATTTAGGATTTTACAAGATAAAAATGAGCAAGACGTCATAAAGAATGAGGTCTATGCTGATTTATTTTCTGACTACATGACTGGGAAGAATGCAGCTTCATTCATAAAATTAGTCAAAAATTTCTCAGGTAATCGTAAAGATAGCAAAGCTTTTCGAGAAATGGTTTATAAAGTTTATGCTTTTAGCCAGTCCACCGATAACCCCAAGCGCTGGATGCAAACAGTTTTTCTAAAAGGTGCACAAACTTACACTGATTTTGAAGCTATTCCAGATCAAGAAGTTTCAAGCCTTTTAAATGTAATGCAAACAACTGCTAATCAATTACGTGATTTAACGGATCAAGAAGATTATAAGCAATTAACTGCTAAAGGGGTTCCGACAGCAAATTACAAAAAACACCTTAAAATAATTGAAAATTTAGTCCATTGGTCTCAAGACTTTAATTTGCTGTATGGAAAAAAAGGATTGACTAATTTGGCACGTGATATCACTAATGTGATTCCTTCAGGCAATGATGTTACAGTTGCTGGCGTTAAATATCCTATCTTTAAACAATTGCATAATCGTATCGTTGGACTTAAGCACTTAGAAGTTATTTTTAAGTATCAAGGAGAATCTCTTTTCTTGTTAGAATTATTGCAATCCTTTGTTTTAGATTTCTCAGAACAATATTTACAGGAGAAGATTCAAGAAAATGCTTTTGAATTTTCTGATATTGCCCATTTTGCAATTCAAATATTGGAAGAAAATCATGATATTAGGCAACTTTATCAAGATAAGTATCATGAAGTAATGGTTGATGAGTATCAGGACAATAACCATACCCAAGAGAGAATGTTAGAATTATTGTCTAATGGACATAATCGTTTCATGGTTGGAGACATAAAACAATCAATTTACCGTTTTCGTCAGGCTGATCCACAAATTTTTAATGATAAATACAAAGCTTACCAAGACAATCCAAGTCAAGGGAAATTAATTATTCTGAAAGAGAATTTTCGGAGTCAATCAGAGGTTTTAGACAGTACAAATAGTGTGTTTACACATCTTATGGATGAAGAAGTAGGAGACATTCTTTATGATGAAAGTCACCAATTAAAAGCTGGTAGTCCAAGACAGCAAGAAAGACATCCGAATAATAAAACACAAGTTTTACTATTAGATACTGATGAAGATGATATAGATGACAGTGATAGTCAACAATATGATATTAGCCCAGCTGAAGCAAAGTTAGTCGCAAAAGAAATTATTCGATTGCATAAAGAAGAGAATGTTCCCTTTCAAGATATCACCCTCTTAGTTTCTTCAAGGACAAGGAATGATGGTATCTTACAAACTTTTGACCGTTATGGTATTCCTTTGGTAACTGACGGTGGGGAGCAAAATTACTTAAAATCAGTCGAAGTGATGGTAATGCTTGATACTTTGCGGTCAATTGATAATCCCTTAAATGATTATGCTCTAGTTGCTCTTTTGAGATCTCCCATGTTTGGCTTTAATGAAGATGATTTAACAAGAATTGCTATTCAGGATGTCAAAATGGCTTTTTATCATAAAGTGAAATTGTCTTATCATAAAGAAGGTCATCATAGTGATTTAATTACTCCAGAATTATCTTCTAAAATAGATCACTTTATGAAAACATTCCAGACTTGGCGTGATTTTGCTAAATGGCATTCGCTTTATGATTTAATATGGAAAATATATAATGACCGTTTTTATTATGATTATGTAGGAGCTCTGCCTAAAGCTGAGCAACGTCAAGCCAATCTATATGCCTTGGCACTTCGAGCAAATCAGTTTGAAAAAACAGGTTTCAAGGGTTTATCACGCTTTATTCGAATGATTGATAAAGTTTTAGAAAATGAAAATGATTTGGCAGATGTTGAGGTGGCATTACCGCAAAATGCTGTTAACCTAATGACTATACACAAATCAAAGGGGCTTGAGTTTAAGTATGTATTTATTTTAAATATTGATAAGAAATTTTCAATGGTAGACATAACTTCCCCTCTTATTTTAAGCCGAAATCAAGGAATTGGTATTAAATATGTTGCTGATATGCGACATGAACTCGAAGAAGAGATACTGCCTGCAGTAAAGGTTAGCATGGAAACACTTCCTTACCAACTTAATAAAAGAGAGTTACGCTTAGCTACTTTATCAGAGCAAATGCGTTTACTTTACGTAGCTATGACACGTGCAGAGAAAAAATTATATCTGGTTGGTAAGGCTAGTCAAACCAAATGGGCTGATCATTATGACTTAGTATCTGAAAATAATCATCTCCCATTAGCTAGTCGTGAGACTTTTGTGACCTTTCAAGATTGGTTACTGGCTGTTCATGAAACCTATAAGAAACAAGAGTTGTTTTATGACATCAACTTCGTATCATTAGAGGAATTAACAGATCACCACATAGGGATGGTTAACCCTAGTCTACCTTTCAATCCCGATAATAAGGTAGAGAATCGTCAGTCTGAAGATATCGTGCGTGCGATTAGCGTGTTAGAATCTGTTGAGCAGATTAATCAAACTTATAAAGCGGCTATTGAGTTACCGACAGTGAGAACACCAAGTCAAGTCAAAAAATTCTATGAGCCTATTCTAGATATAGAAGGTGTTGATGTGATGGAAACTATTACTAAAACATCAGTAGATTTTAAGTTACCTGATTTTTCTACAAGTAAAAAGCAAGACCCAGCAGCTTTAGGATCTGCTGTACATGAATTAATGCAACGCATAGAGATGTCATCTCATGTCAAAATGGAAGATATTCAAAAAGCTTTGACAGAAGTGAATGCTGAAACAAGTGTCAAAGCGGCTATTCAGATTGAAAAAATCAACTATTTTTTCCAAGAAACCTCACTCGGTAAGTATATACAAGAAGAAGTAGAACATCTGCATCGAGAGGCACCTTTTGCCATGTTAAAAGAAGATCCGGAGAGTGGTGAGAAATTCGTTGTACGTGGTATTATTGATGGGTATCTACTATTAGAAAATCGGATAATTCTATTTGATTATAAGACTGATAAATTTGTCAATCCTCTAGAATTAAAAGAACGCTATCAGGGACAAATGGCTTTATATGCAGAAGCTTTAAAAAAATCTTACGAGATAGAAAAGATAGACAAATACTTAATTCTTTTAGGTGGTAAACAGCTAGAAGTGGTAAAAATGGATTAAAGAAAGGAAAAAATGATAGTCGAACAAAAATTTGGAAATGGTTTTACTTGGATTAACATTGAAGCAGAGCAATTGCGAACAGAAACATCGGAAATTCAAGCAAAATATTTGGATAGTGAGATTATTACATATGCTCTGGATGATTATGAACGAGCCTTTATGGAATGTTCTCATATTAAAGGAAAAGAAGTCTTGACGATTATTTTTAATACTATTGATCTAAAGCAGAAAGAAAGTTATTATGAGACCGTTCCGATGACCTTTTGCTTATCACACGACCGTTTGATAACGGTGACACGGTCTCGAAATAGTTATATGCTAGAACTATTGCAAAAATATCTAGACCGTAATCCAGATGTCTCTCCTAAAAAATTTTTATTTGCAGCTTTAACTTTGATTACAAAACAATATTTTAATGTTGTATCGAAAATTGATAGAGAAAAGGATATTCTCAACCGTCAATTGAGAGAACAAACAACCAATAAGCGCTTATTAGCCATGAGTGACCTAGAGACAGGATCCGTTTATCTTTTGACAGCTGCCAATCAAAATGCATTGGTATTAGAGCAATTAGATGTTCATCCTAGTCAGCGATTTAATTCTGAAGTGGAAAAAGAACAGTTATCAGATGCTCTCATTGAAGCGCATCAGTTAGTCAGTATGACACAATTAAACAGTCAGGTACTTTCACAATTATCATCTACTTTTAATAATGTCTTAAATAATAACTTGAACGAAAACTTAACAGGTTTGAATATCATTTCGATTAATTTAGCGATTATTGCAGCAATTACTGGCTTTTTTGGGATGAATATTCCATTACCTCTTACAGAATCACGGAGTTCATGGTTAATTGTTATTGCTACTTCGGTCTTACTTTGGGTTATTATTGCTCAAATTTTAAAACGAGTTTTTAACTTAAGAAAATAAAAATATTCGGTGCTTACGCACCGAATATTTTTTTATTTACCTAAGCAGAATTGGCTGAAGAGCTGAGTTATTAGTTCATCTGGAGCTGCATCCCCAGTGATTTCTCCAAGTATTTCCCAAGTTCTAGTCATATCGACTTGTAAGAGATCAACAGGCATTCCTAATTCCAAGCCCTCATTGACAGCTTTTAAACTATCAACGGCTTTTTCAATTAGTGAGATATGGCGAGCATTTGATAGATAAGTAGCGTCATGTTCTACCATACCAGCGTTGTCAAAGAAAATATCGTTAATACGTTCTTCGATTTTATCGATGTTTTCATTTTCTAAAACCGAAATTGGAATAACATTTTTAGGTAATTCGTTAACTTCTATTTTTTGAGGAAGATCCGTTTTATTGAGTAATACGATACGATTACTTTCTTTACTTAGTTCTAGAAGGGAGCGGTCTTGTAATGTTAGTGGTTCGGAACTATTGAGAACCAACAACACAAGGTCGGCTTCTTCTAAAGCCTTCTTTGAACGTTCAACACCAATTTTTTCAACGATATCATCTGTATCACGGATACCAGCAGTGTCAACTAGTTTTAAAGGAACTCCTTTAATATTGACGTATTCTTCAATAACATCACGAGTTGTTCCTTCAATATCTGTCACAATCGCCTTTTCTTCACGTAAGAGGTTATTTAGTAAGCTGGATTTACCGACATTTGGACGACCAATGATTGCTGTTGAAAGTCCTTCTCGAAGAATTTTTCCACGTCTGGCAGTTCGAAGTAAATTTTCCATAAGTGCTTGAAACTCTTGTGTTTTTTCACGCATCAGTGTTGTAGTCATCTCTTCAACGTCATCATATTCAGGGTAATCGATATTAACTTCAACTTGGGCTAGAGTATTTAAAATTTCTTGTCGAGTGTTATTGATTAGTGTCTTTAAAGAACCATCTAATTGCTTAACGGCAATATCCATTGCTTTATCTGTTTTAGCTCTAATAAGATCCATAACAGCTTCAGCCTGAGTCAAGTCAACTCGACCATTTAAAAAAGCACGTTTAGTAAATTCTCCTGGTTCAGCCATTCGTGCTCCATGTCGTAAAATTAACTGAAGAATTTCGTTAGTAACTGCAATTCCTCCATGCGTATTAATTTCAATAACATCTTCTCTTGTGAATGTTTTTGGAGCAAGCATAACGCCTAACATAACTTCATCCAAGATTTCATTTTTATCTGGGTCCACAATATGACCATAGTTTAAGGTATGGGATTGGATCGCGGATAGATCTTTTCCACGATAAATTTTTGATGCTATCTTTAAGGCATCTGTACCAGATATACGGACAATACCAATAGCTCCCTCACCGAGAGGAGTTGAAATAGCTGCGATGGTATCAAATTCTTTTGTAATAGACATAAAGTCTCTCTCTTTCTTGGAAATTACTAACATTCATTGTAACCTAAAGCCCTAAAAGGTGCAATCATTTGATTAAAAGAGAAGATTTCCATAATGGTTTTATTTGAAGGTATGCTATAATAAAACTATGATTATACTACAAGGAAACAAAATTGAGCGCTCATTTTCAGGTGATGTGCTTTTTGATAATATTAATATTCAAGTTGATCAACGTGATCGTATTGCTCTTGTTGGACGTAATGGTGCTGGCAAATCAACGCTTCTTAAAATTTTAGTTGGTGAAGAGGCTCCGACAAAAGGAGAAATAAATAAAAAGCGTGATTTGAGTTTGTCCTACTTGGCACAAGATAGTCGTTTTCAATCTGAAAATACAATTTTCCAAGAAATGTTACAAGTTTTTGACTCATTAAGAGAAGTAGAGAAGCGCTTACGTGAATTGGAATTACAAATGGGGCAAGTTTCAGGAAGTGACCTGGAACAATTGATGAAAACATACGATATTTTGTCAGAAGAGTTTCGTGAAAAAGGTGGCTTTACCTATGAATCAGATATAAAGGCTATTTTAAATGGTTTTAAGTTTAACAGTGATATGTGGGAAATGCCTATTAGTGAATTGTCTGGCGGGCAAAATACACGATTAGCGCTTGCAAAAATGCTACTTGAAAAGCCAGAATTACTTGTTTTAGATGAACCAACGAACCATTTAGACATTGATACGATTGCTTGGTTAGAAAATTATCTTGTAAATTATCAAGGAGCCCTTATTATTGTCAGCCATGACCGCTATTTTTTAGACAAGGTAGCTACAGTAACTTATGATTTAACGACACATTCTCTAGACCGCTATGTAGGCAATTATTCGAAATTTATGGATCTTAAGGCAGAGAAAATAGCGACTGAAGAAAAGAATTTTGAAAAACAACAAAAAGAAATTGCTAAGTTAGAAGATTTTGTACAACGTAACATTGTTAGGGCTTCAACCACTAAACGAGCACAAGCTCGTCGTAAACAATTAGAAAAGATGGAACGACTCGACAAACCGAATGTAGAGCAAAAATCAGCTAATATGACTTTTCATGCTGGGAAAGTCTCAGGGAATGTTGTTTTAACACTTGAGAATGCAGCTATTGGTTATGAAGGTGTTTCTTTATCGGAGCCAATCGATTTGGACGTGAAGAAATTTGATGCTATTGCAATTGTAGGTCCAAATGGTATCGGGAAATCAACTTTAATCAAATCGCTTGTTGGGCAAATTCCTTTTATCAAAGGAGAAGCAAAATTAGGAGCAAATGTCGAAACTGGGTATTACGATCAAAGTCAAAGTAATTTAACAAAAACGAATACTGTTTTAGATGAGTTATGGGATGCTTTTTCAACAACGCCAGAAGTTGAAATTAGAAACCGTTTAGGAGCTTTTCTTTTTTCAGGTGATGATGTTAAAAAATCAGTTTCAATGCTATCAGGTGGTGAACGAGCGCGCTTGCTATTGGCAAAATTATCTATGGAAAATAATAATTTTCTCATATTAGATGAGCCAACAAACCACTTGGATATTGATAGTAAAGAAGTCTTAGAAAATGCACTCATCGAATTTGATGGCACATTACTTTTTGTTAGTCATGATCGCTATTTTATTAATCGTGTGGCAACTAAGGTTCTCGAAATTTCTGATAAGGGAAGTACTCTCTATCTAGGAGATTATGATTATTACCTCACTAAGAAAGCCGAACTAGAGGAATTAGCACGTTTAAATGAAGAAGAAGTGAGTGCTTCAAAAACAGAAATCGACGTTACATCAGATTATGAGACACAAAAAGCAAATCAAAAGGAATTTAGGAAAATTACCCGTCGCGTTGTAGAAATTGAGGCGCGTTTGGAAGTTCTTGAAAATGATGAAAACAATATCAATGGTTTAATGTTAGAAACCAATGACATCGGAAAACTCTCTGATTTGCAAAAAGAGCTGGAATCAATCCAAGAAGAACAATTGCTATTAATGGAAGAGTGGGAAAATCTAAATATGAGACTAGATTTGTGAGAAAATTTCAAAAACAATAGTTTGTGAAAAAAAGTACATTTTAAATTGAGATGCCTTTTACGAAAACAAAGAAAGCGGTTCAAATTCTTGCATCTTGTGAAAAAAACTTATACAATAATTAAGTAATAAAGATTTTTTTGGAGGTTAGAATGGTAACTCTATCTAAAGAACAACACTTGGATATGTTTCTAAAAATGCAACGTATTCGTGATGTTGATATGAAATTTAACAAATTGGTTCGTCGTGGTTTCGTCCAAGGGATGACTCACTTCTCTGTTGGTGAAGAAGCTGCTTCAGTAGGTGCTATCCAAGATTTAACAGATTCAGATATCATTTTCTCAAACCACCGTGGACACGGACAAACTATTGCAAAAGGTATTGATATTGGTGGAATGTTTGCTGAACTTGCTGGTAAAGCAACAGGAACATCAAAAGGTCGTGGAGGCTCAATGCACTTAGCAAACCTTGAAAAAGGTAACTATGGAACAAACGGTATCGTCGGTGGAGGATATGCGCTTGCAGTAGGTGCTGCCCTTACACAGCAATATGAAGGAACTGATAACATTGTTATCGCCTTTTCGGGTGACTCAGCGACTAACGAGGGCTCATTCCATGAGTCAGTTAACTTAGCTGCTGTTTGGAACTTACCAGTTATCTTCTTTATCATCAACAACCGTTATGGTATCTCAACAGACATCACATACTCAACTAAAATTCCTCACCTTTACATGCGTGCTGATGCGTACGGTATTCCAGGGCATTATGTTGAAGATGGTAATGACCTTATGGCTGTTTACGAGAAAATGCATGAAGTTATCAATTACGTGCGTTCAGGAAATGGACCAGCTATTGTAGAGGTTGAATCATACCGTTGGTTTGGTCATTCAACTGCTGATGCTGGGGTATACCGTACTAAAGAAGAAGTTGATTCATGGAAAGCTAAAGATCCAGTAAAACGCTACCGTGCATACTTAATTGAAAATGAAATCGCTACTGAAGAAGAGCTTGCAGCTATTGAAGCACAAGTGATTAAAGAAGTTGAAGAAGGGGTTAAATTCGCTGAAGAAAGTCCATTCCCTGATATGTCTGTTGCATTTGAAGACGTTTTTGTGGACTAAAATAACCTAAAGTAGATGAGATTTATCTCGTTCTATTATTCAATTGATTAAAAAACGGATATTCGGAGGAAATAATGAGCGAAACTAAAGTTATGGCTTTGCGCGAAGCGATTAATGTCGCTATGAGCGAAGAAATGCGCAAAGATGAAAAAGTATTTTTAATGGGTGAAGATGTAGGTGTATATGGAGGAGACTTCGGTACATCTGTTGGTATGTTAGAAGAGTTTGGTGCTAAGCGCGTTCGCGACACACCAATCTCAGAGGCTGCGATTGCAGGTTCAGCTATCGGTGCTGCACAAACAGGTTTGCGTCCTATCGTTGATTTGACATTCATGGATTTTGTAACAATCGCAATGGATGCTATCGTTAACCAAGGTGCTAAAACGAATTATATGTTTGGTGGAGGTCTATCAACTCCAGTTACTTTCCGTGTGGCATCAGGGTCAGGTATTGGTTCGGCTGCACAACACTCACAATCATTAGAAGCTTGGTTAACACACATTCCAGGTCTAAAAGTTGTTGCACCTGGTACTGTTAATGAGTCAAAAGCACTTTTGAAATCTTCTATTCTTGACAATAACCCAGTTATCTTCTTAGAGCCAAAAGCTCTCTATGGTAAGAAAGAAGAAGTTAATATGGACCCTGATTTCTATATTCCACTTGGTAAAGGGGATATTAAGCGTGAGGGGACTGACTTAACAATTGTTTCTTATGGCCGTATGCTTGAGCGTGTTATGCAAGCTGCTGAAGAAGTTGCTGAGGAAGGTATTAACGTTGAGGTTGTTGATCCACGTACACTTATTCCGCTTGATAAAGAATTAATTATCGATTCTGTTAAGAAAACTGGTAAATTGATCTTGGTTAACGATGCTTATAAAACTGGTGGTTTCACTGGTGAAATTGCAACTATGGTTGCTGAAAGTGAAGCATTTGATTACCTTGATCATCCTATCGTGCGTCTTGCAAGTGAAGATGTTCCAGTACCGTATTCACGTGTACTTGAACAAGGAATCTTACCTGATGTAGCAAAAATTAAAGATGCTATCTATAAAGTAGTTAACAAAGGTAAATAATTCATAAAACAAAGAGGGACTGAGGAATGAGTGAAAACTTAGCCTCTTTCCTTGTTTATAGGTTTTAATTTATATCGTTAGATGAAACATATATTTGACGATATAGTTTAGTGTGAAAGGAAAACTATGGCTGTCGAAATTATTATGCCTAAACTCGGGGTTGATATGCAAGAAGGCGAAATCCTTGAGTGGAAAAAACAGGTAGGTGATGTTGTTAATGAAGGTGACGTCCTACTTGAAATTATGTCAGATAAAACAAATATGGAGATTGAAGCAGAAGACTCAGGTGTTTTACTAAAAATCACACATGGGAATGGAGATGTTGTTCCTGTAACTGAGACAATTGGTTATATTGGTGCTGAAGGTGAAGAAGTAACAGAAGCATCTTCTTCTGAAAATACATCAGTTGAAGAAAACGCGACACAAGTAACTTCAGAACCAGAAAAAGTTGAAGAAACATCAGAACCAAGTGTGCCAGCAGCTACAAGTGGTGAAAAAGTACGTGCCACTCCTGCAGCTCGTAAATTAGCAAGAGAGATGTCTATTGACCTTGCACTAGTATCTGGAACAGGGGCAAATGGTCGCGTTCACAGAGAAGATGTTGAAAACTTCAAGGGTGCTCAACCACGTATTACACCATTGGCACGTCGAATTGCTGAAGATCAAGGAGTTGATATAGCAGAAATCACTGGCAGTGGTATTCGTGGTAAAATTGTTAAAAATGATGTTTTGGCTGCTATGTCACCGCAAGCAGCAGAGGCTCCTGTAGAAACTAAAGCTACACCAACAACAGAAGAAAAACAATTACCAGAAGGTGTTGAAGTCATTAAGATGTCTGCAATGCGTAAGGCTATTTCTAAAGGTATGACTAACTCTTACCTCACTGCTCCAAGCTTTACACTTAACTATGACATTGATATGACTGAAATGATGGCTCTTCGCAAGAAATTAATTGATCCAATCATGGCTAAAACAGGCTTGAAAGTCAGCTTTACTGATTTGATTGGAATGGCCGTTGTTAAGACATTGATGAAACCAGAGCATCGATACCTAAATGCTTCATTAATTAACGATGCACAAGAAATTGAGCTTCATAATTTTGTTAATATTGGAATCGCAGTTGGTCTTGATGATGGTTTGATTGTTCCTGTTGTTCACAATGCTGATCAAATGTCACTTTCTGACTTTGTTATAGCATCTAAAGATGTTATTAAGAAAACTCAAGAAGGTAAATTAAAATCAGCTGAAATGTCAGGTTCAACATTCTCAATTACTAACTTAGGTATGTTTGGTACTAAGACGTTTAACCCAATTATCAATCAACCGAACTCAGCAATCCTTGGAGTAGGAGCTACTATTCCGACTCCAACAGTGGTTGATGGTGAAATTGTAGCTCGACCAATTATGGCAATGTGTTTAACAATTGACCACCGTATTGTTGATGGAATGAATGGTGCTAAGTTTATGGTTGATCTTAAGAACTTAATGGAAAACCCATTTGGTTTACTTATTTGATTCCGTAGGTCTTAATTTGATATAATAAGTTATTCGAAAAACGAAAGAGGAAATAAAAAATGGCTTTTGATGTAATTATGCCAAAACTTGGGGTTGACATGCAAGAAGGCGAAATCCTTGAGTGGAAAAAAAATGAAGGTGACACCGTTAATGAAGGTGATGTCCTTCTTGAAATCATGTCTGATAAAACCAATATGGAAATCGAAGCAGAAGACACTGGTGTACTTTTAAAAATTGTACATCAGGCAGGAGATGTTGTTCCCGTCACTGAAGTGATTGCCTATATCGGAGAAGAAGGTGAAGAAGTAGGTACGTCATCACCTTCAGCTGATGCAACTATCACAGCTGAAGATGGTCAATCAGTTTCTGGACCTGCTGCTCCTTCACAAGAGACAGTTGCAGCAGCAACTCCTAAAGAAGAACTTGCAGCTGATGAGTACGATATCGTAGTCGTAGGTGGTGGGCCTGCAGGTTATTACGCAGCAATCCGCGGTGCTCAACTTGGAGGAAAAATTGCCATTGTTGAGAAAACTGAATTTGGCGGTACGTGTTTGAATGTTGGTTGTATCCCTACAAAAACATATCTTAAAAATGCTGAAATCCTAGATGGTTTGAAAGTAGCAGCTGGACGTGGTATCAACCTTGCTTCAACTAACTATGCAATTGATATGGATAAGACTGTTGCCTTTAAAAATTCTGTAGTTAAGACACTGACTGGTGGTGTACGTGGTCTCTTGAAAGCGAACAAAGTTGAAATTTTCAATGGACTTGGACAAGTAAACCCTGATAAGTCTGTTGTTATTGGCGATAAAGTTATCAAAGGTCGTAACGTCGTCCTTGCGACTGGTTCTAAGGTATCTCGTATTAATATTCCAGGTATTGAATCACCATTAGTATTAACATCAGATGATATTCTTGATTTACGTGAAATTCCTAAGTCACTTGCTGTTATGGGTGGTGGTGTCGTAGGTATTGAGCTTGGTCTTGTATGGGCTTCATATGGTGTTGACGTAACTGTTATTGAAATGGCTGATCGCATCATTCCAGCAATGGATAAAGAAGTATCGCTAGAACTTCAAAAAATCCTTGCTAAGAAGGGAATGAAGATTAAAACATCAGTTGGTGTTTCTGAAATTGTTGAAGCCAATAATCAATTAACGCTTAAATTAAACAACGGTGAAGAAGTTGTTGCTGATAAAGCTCTTCTTTCAATTGGACGTGTTCCACAAATGAATGGTCTTGAAAATCTTGAGCCTGAACTTGAGATGGAACGTGGACGTATTAAAGTTAATGCTTATCAAGAAACTTCAATTCCAGGTATCTATGCACCAGGTGATGTTAATGGAACTCGTATGTTAGCTCATGCTGCATACCGTATGGGTGAAGTAGCTGCTGAAAACGCACTCGGCGGTAATAAGCGTAAAGCACATCTAGATTTCACTCCAGCAGCTGTTTATACTCATCCTGAAGTAGCAATGGTGGGGATGACAGAAGAGCAAGCACGTGAACAATATGGTGACATATTAGTTGGTAAAAATAGCTTTACAGGCAATGGTCGTGCTATCGCTTCAAACGAAGCACATGGTTTTGTAAAAGTAATTGCTGAACCTAAGTATAAAGAGATTCTTGGTGTTCACATTATTGGTCCAGCTGCAGCGGAATTGATTAATGAAGCTTCTACGATTATGGAAAATGAGTTGACTGTCTACGATGTAGCACAATCTATCCATGGTCACCCAACATTCTCTGAAGTTATGTACGAAGCTTTCTTAGATGTTCTCGGTGAAGCTATTCACAACCCTCCAAAACGCAAATAATTTTGTTTAATATATTTGAGATTGAGCTTTTATAGCTTCAATCTCTTTTCACGTATATATTGTCTGAATATTATAAAATATTAGTTAGGAATTTAAAATGAAATATATCGTTAACACGTCTAATGATCCGGCTTACAATGTTGCTTTAGAAGCTTACGCCTTTCAAAAGTTGACAGATATCGATGAAATCTTTATTCTTTGGATTAATGAACCGGCTATCATTATTGGACGCCATCAAAATACAATTCAAGAAATTAACAAAGAGTTCATTGATAAAAATGGCATCCATGTTGTCCGTCGTTTGTCAGGAGGCGGAGCAGTTTATCATGACTTGAATAATTTAAACTACACTATTATTTCTAATAATACACAAGAAGGTGCCTTTGATTTCCAAACTTTTTCAAAACCAGTTATTGATACTCTTGCTAAATTAGGTGTTAAAGCAGAATTTACTGGTCGTAATGATTTAGAAATCAATGGACAAAAATTTGCAGGAAATGCTCAAGCTTATTACAAAGGTCGTATGATGCATCATGGTTGTCTTTTATTTGATGTTGATATGTCAGTCTTAGGGCAAGCACTCAAAGTATCTAAAGACAAAATTGAATCTAAAGGGATAAAATCTGTACGCGCACGTGTTACAAATATTGTTGACCATCTTTCAGATAAAATTACAGTACAAGAATTTAGCGATGCCATTTTAGCTCAAATGAAGGAAGAATATCCAGAGATGGATGAATATGTTTTGAGTGATGCCGAGTTATCAGAAATCCAAGCTATGCGCGATAATCAATTTGCTACATGGGATTGGACGTATGGTAAAGCACCTGAATACACCATTGAACGTGGTGTCCGCTATCCAGCTGGAAAAATTACGACTTATGCTAATGTTGAAAATTCAACGATAAAATCTGTCAAAATCTTTGGTGACTTCTTTGGAGTGAAACCTGTGGATGATATTGAAAAAATGTTGGAGGGTGTCCGCTACGATTACAAAGATGTTTTAGCAGCGCTTAAAACAGTTGATACAAGTCAATACTTCTCACGTATGACACCCGAAGAGATTACAAAAGCTATTGTAGACTAAAATCAAAAAATCTAGTCAAAGTCTTCGCCTTTGGCTAGGTTTTTTGTATGGTTAAGTGACGTTATAGTAGTAAAAAAACAACGTTATTGATAACGCTGGTTTTTATATTATTCAAAATCTGCTTTTGATTTAACGTCTCCGTATTCTTCAGGAATCTCTAAAGATAAAATTTCTTCATAACTAGGGAGGACAATCTCTTTACCGTATTTGTTACGGAGGGCAGTTGCCACAAGACGGTAAGCTAGATTAGCATTACGAGAAAGGATTGGACCGTGAAAGTATGACCCAAAAACATTCTTATAATGAACCCCTTCAGTACCATCTTCTTTGTTATTCCCATTTCCATAAATGACGGTTCCTAAAGGTTTTTCGTCTTCTGATAAAAAGGTACGTCCTTGATGATTCTCAAAGCCATAATATGTTTCATTGAATTCATCGTTGTGAATCTTGATATCACCAATATAGCGATTATTATTTTGGTTTAGCGTATAGTGTCCCATAACGCCAATGCCCTCTATTCGTTCTCCATTAGCTTGAATATAGTATTGTCCTAAAAGTTGGAAACCTCCACAAATAGCAAGTACTACACCATTATTTTGAATGAATTTGTTAATGTCTTCTTTCTTACTGGGAAGATCGCGTGCAACAATGGCTTGTTCGTAGTCTTGTCCACCACCAAAAAATGCCATCTGATAATAGTTGGGATCAAATCTATCTTCTAATGAAACGATATCAAATGTCATTTGACATCCTAGTTTTTCTCCCACATATTTCATCATTAAGATATTTCCGTTATCGCCATAAGTATTTAATAGGTTACCATAAAGATGAGCTACATTAAGAGTGTATTTATAATCTTTGGTAGTAGGAGATTTTAGTGAGGTATAAGTCATTAATTCATCTCCTTTCTGATAGCGTTGTGGTTAGCAAGAATTTCACGAAACTCCAGCATAGCTGTATATGTTGCTAAAATATAAGCATGCTCAGTCTCTTGCTGCTCAATCATTGTCATAATATCTTGCAGTTTATCAGCTTGTTTTATGCGTTTCTCATCATAACCAGTTACACGTAAGCGACGAGCAATTTCAGAGTGGCGAACACCACCAGCAAATATTTCTGGGATATTCATCGTGAGAATAGTTTCAAAATTAGCGTCCCAAATCCAAGAAGTATCAATACCGTCAGCATAATTGGCATTCAGTAGTACTGAGAGAGAGAACGGGTATGGAGCAAGTTTAATCATATCAAGAGCTTGACTAGCTCCTACCGGATTTTTAATCAGAACTAAAGTACATTTTTTATTTCCAATTGTAAAGGTTTCTTGACGACCAAAAACGGCACGGCTTTTATCAAATCCATCCTTAATTTGACTTGGTTCTACACCAAAATATTCAGCAACAGATACTGCCGCCAAAGCATTGTAAATATTATAAAGGCCACCCACGTTGATATTATATTGTTGGCCATCAATAACGAAACCTGATGAAGTATTTGTCAGATGTGTTAGCCTTGTTAAGGCATAATCAAGGTTTGGACGTTCAAAATCACAATTAGGACAAGTGTAGTCACCAAGGTTGGCATATGTGTTCAATCGATAAGTTAAAATTGCTTGACACTTTGGACAGAGAATACCCTCAGTATTATAGTGTGCTAATCGTGGCTCATGTTTGTCGGTATTAAATCCATAGAATTGCACAGGGTTAGTCACGCTTTTAGAATTAAAAAGTGGACTGTCACCGTTAGCTAAGATAGTAGCTTGCGGAGCGTTAGCAGCTCCATCTAAAATCATTTGATAAGTTGTGTAGATTTCGCCATAACGGTCCATTTGATCACGGAAAATATTGGTAAAGACGAACAAACTAGGCTTTATATACTGTGTAATACGGGGTAAACTCGCTTCGTCTATTTCAAGGACAGCTATTTTTTTACCAGATTTACTTTTCTTAGCTGTTAGGAAGGTCGAAACAATACCTGTAATCATATTTGCTCCACTTGGGTTGGTTACCACCTGACCGAAGGCTTCCTTTAAAATACCAACTGTTAAAGCTGTTGTTAAGGTTTTACCGTTAGTACCAGTCACAACTACAATTTCATAATCTTTGGCAATTGTATCTAGTATATCTTTATCGAATTTGAGTGCTAAACTACCCGGATAAGTAGAGCCACGTCCCATTTTACTTAAAAGGTAATGAGCAGACTTACCGGCAGCCACTCCTAGTGCTGTATTTATTTTCATAAAGATATTTTATCATAAAAAGATGCTTTCTTGCTAAAGAAAATATTATGAAAACATGGTATAATGTAGACGATGGAAAATAAGAAATCAAGGAGTTAAGCAAGAAACTCTTCGACAGGCTACCAGTAGAGAGGAAGATATGGATATTTTTTCAGCTATTGATTCAAAGTTTTGGGCGAGCATTATGGAAAATCCATGGATGATCCTTATTCATCTCATGGATATTATCATAGTAGCTGTTCTGATTTATAAATTTATCAAAGCGCTAGCAGGCACAAAAATTATGTCCTTAATTCAGGGCGTTATTTTGTTTATCATCATTAGATTTGTGTCAGAATGGATAGGGCTAACAACGATTACATTTTTGATGAATCAGATTGTTACTTATGGTGTAATTGCAGGTGTTGTCATCTTTGCTCCAGAGATTAGAACAGGTCTCGAAAAATTTGGGCGAACACCACAACTATTTACGCAACGTTCTCAATTAAGCAGTGATGAAAAGCTAGTAGATGCCCTTGTTAAGGCAGTTGCTTATATGAGTCCGCGTAAAATAGGAGCCTTGATTTCAATTGAACGTACCCAAACTTTGCAAGAGTATATAGCTACAGGTATCCCATTAGATGCAGATATTTCCAGTGAATTGTTAATTAATATTTTCATTCCTAATACACCACTGCATGATGGTGCTGTTATTGTAAAAGATAAAAAAATTGCTACAGCATGCTCGTACTTACCTCTATCAGAATCATCTTCGATTTCAAAAGAATTTGGAACACGCCACAGAGCAGCGATTGGTCTATCAGAGAATTCAGATGCACTAACAGTTATTGTTTCTGAAGAGACTGGTGGTATTTCTGTTGCTTTGAAAGGTGAATTTTTACATGATCTTTCTAAAGATAGCTTTGAAGCAATTCTGAGAACTCAGTTGATTCAAAATCAAGAGGAAAACTCAAAATTAGCTTGGTATAATCAACTATTGAGGAGGAAGTAGACATGAAAAAATTTTTTACAAATAAATTTTGGTTAGGCGTTGTCTCACTCTTTCTGGCTATTTTATTATTTTTAACGGCAACTGCAACAAGTATGAACCATCAAGACAATAGTAAGATTGCAGGAGCGTCTGAGACATATACACATACCCTAACAGATGTGCCAATAGACATCAAATACGATAGTGATGATTACTTTATTAGTGGATATTCTTATGGGGCAGATGTCTATATGTCATCGGTTAATCGTGTTAAGTTAGATTCTGAAATAAATGAGGATACACGAAAATTTAAAGTAGTCGCCGATTTGACAAATATGAAACCAGGGACTCACAAAGTCCCACTAAAGGTAGTAAATTTGCCATCTGGTGTAAATGCTACGGTTTCTCCAACAACAATTACAGTAACTATGGGTAAAAAGAAAACAAAAGAGTTTCCGGTTTATGGACATGTTAATGATAAGCAAATTAAAGCTGGTTATGCAGTCGATAAGATGTCAGTTGATGTGTCAAAAGTTAAAGTTACTAGTGATGAATCTATTATAGATCGTATTGACCATGTCGCTGCCAATATCCCTGATGATAAAGTTCTTGATGATGATTTTAACAAGACAGTTACTTTACAAGCTGTAACAGCAGATGGTACAGTATTAGCAAGTATTATTCACCCTTCTAAAGCAACTTTATCTGTCAAAGTAAAAAAATTGACCAAGACAGTACCGATTAATTTGATACCAGTAGGACAATTCAGCGATAGTATTTCAAAAATTAACTACAAGTTGAGTCAAGAAAAAGCAGTAATTTCAGGAACAAAAGAGGCTTTAGAAGCTATTTCTGTTATTAATGCTGAGGTAGATATTTCAGACGTAACTAAAAATACAGAAAAGAAAATTAACCTTTCTGCAAACAATGTTTCAGTTGATCCTGCTCAAGTAACAGTTCAATTGACAACTACTAAAAAATAATAGATAATAAAAACGAAAAAAATGGAGGTAGCGTTTTTCGCTAGAAAAAAATTATGGGAAAATATTTTGGTACAGATGGTGTTCGCGGTGAAGCTAATGTTGAACTGACGCCAGAATTGGCTTTTAAATTAGGACGTTTTGGAGGATATGTTCTAAGTCAACACGAAACTGATCGTCCGAGAGTTTTTGTAGCTCGTGATACTCGTATTTCTGGTGAAATGCTGGAATCTGCTTTGATTGCTGGTCTACTTTCAGTAGGTATTGAGGTTTATAAACTTGGTGTTTTAGCCACTCCTGGAGTGTCTTACCTTGTCCGTACAGAAAAAGCTAGTGCAGGGGTTATGATTTCAGCAAGCCACAATCCAGCACTTGATAATGGTATTAAGTTCTTTGGTAGTGATGGTTTTAAACTTGATGATGATCGTGAATTAGAAATTGAAGCTTTACTTGATGCGAAGGAAGACACTTTACCACGTCCATCAGCACAAGGTTTAGGTACTTTAGTAGATTATCCTGAAGGACTTCGGAAATATGAGAAGTTTATGGAATCAACTGGTATTGATTTAGAAGGTATGAAGGTTGCGTTGGATACAGCAAATGGAGCAGCAACAGCCTCAGCTCGGAATATCTTTTTAGACTTGAATGCTGATATAAGTGTTATTGGTGATCAACCAGATGGTTTGAATATCAATGATGGTGTTGGTTCGACACATCCTGAGCAATTACAAAGTTTAGTTAGAGAAAATGGTTCCGACATCGGTCTAGCTTTTGATGGTGATAGTGATCGTTTGATCGCTGTTGATGAAAATGGAGAGATTGTAGATGGTGATAAAATTATGTTTATCATTGGGAAATATCTCTCTGATAAAGGGCAGCTTGCTCAGAATACAATCGTAACAACGGTTATGTCAAATCTCGGCTTTCATAAAGCGCTCGACCGTGAAGGAATTCATAAAGCGATTACCGCTGTAGGAGACCGCTACGTGGTTGAAGAAATGCGTAAATCAGGATATAATCTTGGCGGAGAGCAATCAGGCCACGTTATTATCATGGATTACAATACTACAGGGGATGGACAATTAACAGCCATCCAATTGACTAAGGTCATGAAAGAAACTGGTAAGAAATTATCAGAGTTAGCTAGTGAAGTGACGATTTATCCTCAAAAATTAGTAAATATTCGTGTTGAAAATAACATGAAAGATAAAGCGATGGAAGTTCCTGCAATTGCGGAAATTATTGCTAAAATGGAAGAAGAGATGGATGGCAATGGTCGTATTCTAGTACGTCCTAGTGGTACTGAGCCTCTTCTTAGAGTTATGGCAGAAGCGCCAACAAATGAAGCGGTTGATTATTATGTTGATACTATCGCAGATGTCGTTCGTACAGAAATTGGTTTAGATTAAAACGGCGTTATTCTGCTATAAAGTCGTCAATGTTATAAAATAATAAAGAGATGGAATTGGAGTGGAGCATCAAGCATACGCCTTTCTCTCTCTTTTTGATTTGAGAAGGGAGTTTAGAGAAAATGACTAAAGAAGCAGAATTATTATGGGCTAAACACAAGTATTTAGTCTTAAGTAAATCTCAGAAAATTTATTTGGATATTAGACAAACTTTGAAATCACCAAATTGTACCGTTTTAGACGTTCAGTCACTCATTGACCAAGCAGTGCTTTTAGAAGAATCACCATCACAAGTGACTAATGCTTATATGCATATATGGGGCTATTTTAAAAATAAGGCAGAGCGTCAAGAAAAAGAAGAATTTTTAACCTTGCTGGAAAAATACAGGAAAACAGGTTATCAACGAAGAAAACTGTTAGCTTTTCTAAAACAGCTATTAGCTAAATACCCAAATTCTTATTTACAAAACTCTTCTATTTTCGAAGAAGAGTAAAAGATTGATAGTTGAGGTATATAAATGAGATTATGGCATCAAGATATTATTGAGTTATTGCCTAGGCAGCAACTTTTAGGACAGCATAGAGAGTGTTGTGCATTGAGAGGGAATGGGTGGGGGAGAAAACATGAGACTGTTGATTATGTTTTTCGATATTCACCTTATAGGTTATTTGCATATCATCAATTAGTTATGGAAGAAATGATGGAGCGTGGGTATCGTGTATCTAAAGAATGGCTAATTGCAGAATATAGGGGAATGAAGTGCCCAAGATATGATACACTTAATCCTGTTGACTTGGAGACACCTATCTATCCCGAGCACAATCAAGACTATCTACAAGAATGTCTATGGAATTTAAAAGCAAAAGGAATTGACCTTCCTATAAATAAGATAAAATAGAGATTTATCTCTATTTTATTTTGGAATAAAAAGCTATATTATCAAGTTTTAGAGGAGTGTTTTTTTAAGGGCAAAGTGGTAAAATAGAAACATGTTAAAGAAACCAACCTCAGCATATGTACACATTCCATTTTGTACCCAAATATGTTATTATTGTGATTTTTCAAAAGTTTTTATTAAAAATCAGCCTGTAGACGCTTATCTTCAGGCTCTTATCCGTGAATTTCGGTCTTATGATATTACAGAATTGCGCACCTTATATATTGGAGGAGGGACACCTACATCTATAAGCGCTGTGCAACTGGACTATTTATTGACGGAGTTAAGTAGAGATTTAAACTTAAATACTTTAGAGGAGTTCACTATCGAAGCTAATCCAGGAGATTTAACCGTTGATAAAATAGAGGTGCTTCAAAAGTCAGCTGTCAATAGAGTTTCTCTAGGAGTTCAGACCTTTAATGATAAACATTTAAAGCGTATTGGACGCAGTCACAATGAGGCACAAATTTATTCTACAATTGATGCTCTTAAAACAGCTGGTTTTCAAAATATCTCTATTGACCTAATTTATGCCTTACCTGGACAAACGATGGATGATGTTAGAAGTAATGTAGCCAAAGCTCTCTCTCTAAATATTCCTCATTTGAGTTTATATAGTTTAATTTTAGAACACCATACTGTATTTATGAATAAAATGCGTCGTGGGAAATTACATTTGCCAACAGAAGATTTAGAAGCCGAGATGTTTGAATATATCATTTCTGAAATGGAAAGAAATGGTTTTGAGCATTATGAAATTTCTAATTTTACAAAGCCGGGTTTTGAAAGTCGTCATAATTTGATGTACTGGGATAATGTAGAATATTATGGTGTTGGTGCAGGCGCTTCTGGTTATCTTGATGGTATTCGTTATCGTAATAGAGGGCCAATACAACATTATCTAAAGGGGGTTTCAGAAGGTAATGCAAGGTTATCTGAAGAAGTATTATCAAAAAATGAAATGATGGAAGAGGAGCTTTTCCTCGGTCTTCGTAAAAAAGAGGGTGTTTCCATCGGAAAATTTGAACAAAAATTTGGAACGTCCTTTGAGAAACGTTACGGTCAGATTGTTCAAGAACTCCAAAGTGATGGGCTTTTGAAAGAAAATAATGGTTTTATCCAGATGACTAAAAAAGGTCTCTTCTTAGGAGATACGGTTGCCGAGAAATTTATTGTGGAGTAAAAAATGGGTTTATTATATCGAGAAACTTACGAAGTGCCTTTTTATGAATCAGACACTAATCATTATATGAAATTACCGCAGTTGTTGGCTTTAGCGTTACAAATTTCAGCCAAACAATCTTTAAAATTAGGAATAGGCGATGACATCGTTTTTAAAAGATACGGATTGGTTTGGGTCGTTACAGATTATATTATTGATATTGAGCGTTTACCCAAGCATGCTGAAAAGATAGTCATTGAGACTGAAGCCAAAGCTCATAATAAATTATTGTGTTACCGCTATTTTTATATTTATGGTGAAGACGGGCAAAAAATAATAACGATTTCATCTGCTTTTGTCTTAATGGATTTTAAAACACGGAAGATTCATCCTGTTCTTGATGATATTACTTCAATTTACCAATCCCAAAGAATCAAAAAAGTTATTCGAGGGCCGAAATATCATCCCATTGGAGATAGTAAAGTTAAACAATACCATGTTCGTTATTTTGATTTAGATATGAATGGACATGTTAATAATAGTAAGTATCTAGAATGGATGTATGATGTGTTGGACTTAGATTTTCTAAGTAGCCACATTCCTAAAAAAATTGATTTAAAATATATTAAGGAAATTCAATATGGAACGGATATTAAGTCTCATTGGTATCAAGATGGTCTTGTGACACGTCATGATATTATTGGTGGCGATGCTATTCATGCTCAAGCTAGGATTGAATGGCAGGAAAAAAAGGAGGATTAAATGGCTTATAAAGGATATCTTATTGATTTAGATGGTACTATTTACAAAGGGAAAAGTCGTATCCCAGCAGGAGAGCGTTTTATCGAACGTTTGCAAGAAAAAGGCATTCCTTATATGTTAGTAACTAATAATACGACTCGTACACCAGAAAGCGTTCAGGAAATGCTTCGAGGCTTCAATGTTGAAACACCACTTGAAACAATCTATACCGCAACTATGGCTACGGTTGACTATATGAATGATATGAACCGTGGAAAAACAGCTTACGTTATTGGTGAAGAAGGGCTTAAAAAAGCTATTGCAGATGCAGGTTATGTGGAGGATACAAAAAATCCAGCCTATGTGGTTGTTGGTTTAGATTGGAATGTTACTTATGATAAATTGGCAACTGCTACGTTAGCAATTCAAAATGGTGCTTTATTTATTGGAACCAATCCAGATTTGAATATTCCTACTGAACGTGGTTTATTACCCGGTGCTGGCTCCTTAAATGCTTTATTAGAAGCCGCAACGCGTATAAAACCAGTCTTTATTGGAAAGCCAAATGCCATCATTATGAATAAGGCACTTGAAATTTTAAATATTCCTAGAAATCAAGCAGTCATGGTCGGTGATAATTATTTGACAGATATCATGGCTGGTATTAATAATGATATTGATACTTTGTTAGTAACAACGGGTTTTACAACAGTTGAAGAAGTACCAGATTTACCAATTCAACCAAGTTATGTTTTAGCAAGTTTAGATGAATGGACATTTAATGAAGGATAAGTTATTAGTAGTTTTAACTTGGATTTGGATTATATCGTTAGCAACTCTAGCTACAATTTATATTGCTTGGTTGATCTATCCTATAGAAATTCAGTTTTTAAAATTAGAAAAGGTTGTGTATTTAAAGGCTGAAACAATTTATTATAATTTTAATAAGTTGATGATATATCTGACTCATCCTTTTATCTCTGATTTAAATATGCCCAGCTTTCCTTCTTCAGAGGATGGTTTAAAGCATTTTGCGGATGTAAAATATCTTTTTACTCTAGCGCATGGGCTTTTTGTTATACTAACTTTTCCAGTTATTTATTTTTTAAGACGTGGATGGAAGCAAAAAAGTATCTTTCTATATGAAGGCTTTTTCAAGATAGCTATTATGTTGCCTATTTTTATTGTAGTATGTGCCTTTCTGTTGGGTTTTGACCAGTTTTTCACTCTATTTCATGAGGTGCTTTTTCCAGGAGATTCTACTTGGCAATTTAATCCTCTAACGGATCCAGTAATTTGGATACTTCCTGAAACTTTTTTCCTCCATTGTTTCATCATTTTTTTGTTAATCTATGAAACAATAACTATAATTCTTTTGATAATAGGTAGAAAACATTTAAAATTAAGAAAATATAAAAACAAAATGCAAGCCTTATAATAGCGCTTGCATTTTGTTTGCTATTTTTTTATAATACAAATATGAGAAATGTCAGAATTATAACAATGACATAAAAAAGCACCGAATCGGTGCTCACTTTTTCAAGCTGAATACGGACTGGATTAAAAATCACTGCCTTATTTTAACGTGCTGTGCTGTTTCGAATAATTCCAACAAAATTATTATATGTTATTTTAGTGTAATAATCAAGTAAAAAATAAAAATCAGCAAAGCTTTAAAACTTAAAACATACTTTAGGATATTTTAACAAATAACAGATGAAAGATAAAGATAATGCTTTTAAAATTCAAAAAAATAATATATAATTAAAGTATGTTTTAAAGGTGTTGTTTTTAGAATGGTGTTTTAAATAAAAGGAGAAAAGTTATGAATAAGCCATATTCAATAGGCCTTGACATCGGTACTAATTCCGTCGGATGGAGCATTATTACAGATGATTATAAAGTACCTGCTAAGAAGATGAGAGTTTTAGGGAACACTGATAAAGAATATATTAAGAAGAATCTCATAGGTGCTCTGCTTTTTGATGGCGGGAATACTGCTGCAGATAGACGCTTGAAGCGAACTGCTCGTCGTCGTTATACACGTCGTAGAAATCGTATTCTATATTTACAAGAAATTTTTGCAGAGGAAATGAGTAAAGTTGATGATAGTTTCTTTCATCGATTAGAGGATTCTTTTCTAGTTGAGGAAGATAAGAGAGGGAGCAAGTATCCTATCTTTGCAACATTGCAGGAAGAGAAAGATTATCATGAAAAATTTTCGACAATCTATCATTTGAGAAAAGAATTAGCTGACAAGAAAGAAAAAGCAGACCTTCGTCTTATTTATATTGCTCTAGCTCATATCATTAAATTTAGAGGGCATTTCCTAATTGAGGATGATAGCTTTGATGTCAGGAATACAGACATTTCAAAACAATATCAAGATTTTTTAGAAATCTTTAATACAACTTTTGAAAATAATGATTTGTTATCTCAAAACGTTGACGTAGAGGCAATACTAACAGATAAGATTAGCAAGTCTGCGAAGAAAGATCGTATTTTAGCGCAGTATCCTAACCAAAAATCTACTGGCATTTTTGCAGAATTTTTGAAATTGATTGTCGGAAATCAAGCTGACTTCAAGAAATATTTCAATTTGGAGGATAAAACGCCGCTTCAATTCGCTAAGGATAGCTACGATGAAGATTTAGAAAATCTTCTTGGACAGATTGGTGATGAATTTGCAGACTTATTCTCAGCAGCGAAAAAGTTATATGATAGTGTCCTTTTGTCTGGCATTCTTACAGTAATCGACCTCAGTACCAAGGCGCCACTTTCAGCTTCTATGATTCAGCGTTATGATGAACATAGAGAGGACTTGAAACAGTTAAAACAATTCGTAAAAGCTTCATTGCCGGAAAAATATCAAGAAATATTTGCTGATTCATCAAAAGATGGCTACGCTGGTTATATTGAAGGTAAAACTAATCAAGAAGCTTTTTATAAATACCTGTCAAAATTGTTGACCAAGCAAGAAGATAGCGAGAATTTTCTTGAAAAAATCAAGAATGAAGATTTCTTGAGAAAACAAAGGACCTTTGATAATGGCTCAATTCCACACCAAGTCCATTTGACAGAGCTGAAAGCTATTATCCGCCGTCAATCAGAATACTATCCCTTCTTGAAAGAGAATCAAGATAGGATTGAAAAAATCCTTACCTTTAGAATTCCTTATTATATCGGGCCACTAGCACGTGAGAAGAGTGATTTTGCATGGATGACTCGCAAAACAGATGACAGTATTCGACCTTGGAATTTTGAAGACTTGGTTGATAAAGAAAAATCTGCGGAAGCTTTTATCCATCGTATGACCAACAATGATTTTTATCTTCCTGAAGAAAAAGTTTTACCAAAGCATAGTCTTATTTATGAAAAATTTACGGTCTATAATGAGTTGACTAAGGTTAGATATAAAAATGAGCAAGGTGAGACTTATTTTTTTGATAGCAATATTAAACAAGAAATCTTTGATGGAGTATTCAAGGAACATCGTAAGGTATCCAAGAAGAAGTTGCTAGATTTTCTGGCTAAAGAATATGAGGAGTTTAGGATAGTAGATGTTATTGGTCTAGATAAAGAAAATAAAGCTTTCAACGCCTCATTGGGAACTTACCACGATCTCGAAAAAATACTAGACAAAGATTTTCTAGATAATCCAGATAATGAGTCTATTCTGGAAGATATCGTCCAAACTCTAACATTATTTGAAGACAGAGAAATGATTAAGAAGCGTCTTGAAAACTATAAAGATCTTTTTACAGAGTCACAACTAAAAAAACTCTATCGTCGTCACTATACTGGCTGGGGACGATTGTCTGCTAAGTTAATCAATGGTATTCGAGATAAAGAGAGTCAAAAAACAATCTTGGACTATCTTATTGATGATGGTAGATCTAATCGCAACTTTATGCAGTTGATAAATGATGATGGTCTATCTTTCAAATCAATTATCAGTAAGGCACAGGCTGGTAGTCATTCAGATAATCTAAAAGAAGTTGTAGGTGAGCTTGCAGGTAGCCCTGCTATTAAAAAGGGAATTCTACAAAGTTTGAAAATTGTTGATGAGCTTGTTAAAGTCATGGGATACGAACCTGAACAAATTGTGGTTGAGATGGCGCGTGAGAATCAAACAACAAATCAAGGTCGTCGTAACTCTCGACAACGCTATAAACTTCTTGATGATGGCGTTAAGAATCTAGCTAGTGACTTGAATGGCAATATTTTGAAAGAATATCCTACGGATAATCAAGCGTTGCAAAATGAAAGACTTTTCCTTTACTACTTACAAAACGGAAGAGATATGTATACAGGGGAAGCTCTAGATATTGACAATTTAAGTCAATATGATATTGACCACATTATTCCTCAAGCTTTCATAAAAGATGATTCTATTGATAATCGTGTTTTGGTATCATCTGCTAAAAATCGTGGAAAGTCAGATGATGTTCCTAGCCTTGAAATTGTAAAAGATTGTAAAGTTTTCTGGAAAAAATTACTTGATGCTAAGTTAATGAGTCAGCGTAAGTATGATAATTTGACTAAGGCAGAGCGCGGAGGCCTAACTTCCGATGATAAGGCAAGATTTATCCAACGTCAGTTGGTTGAGACACGACAAATTACCAAGCATGTTGCCCGTATCTTGGATGAACGCTTTAATAATGAGCTTGATAGTAAAGGTAGAAGGATCCGCAAAGTTAAAATTGTAACCTTGAAGTCAAATTTGGTTTCAAATTTCCGAAAAGAATTTGGATTCTATAAAATTCGTGAAGTTAACAATTATCACCATGCACATGATGCCTATCTTAATGCAGTAGTTGCTAAAGCTATTCTAACCAAATATCCTCAGTTAGAGCCAGAATTTGTCTACGGCGACTATCCAAAATATAATAGTTACAAAACGCGTAAATCCGCTACAGAAAAGCTATTTTTCTATTCAAATATTATGAACTTCTTTAAAACTAAGGTAACTTTAGCGGATGGAACCGTTGTTGTAAAAGATGATATTGAAGTTAATAATGATACGGGTGAAATTGTTTGGGATAAAAAGAAACACTTTGCGACAGTTAGAAAAGTCTTGTCATACCCTCAGAACAATATCGTGAAGAAGACAGAGATTCAGACAGGTGGTTTCTCTAAGGAATCAATCTTGGCGCATGGTAACTCAGATAAGTTGATTCCAAGAAAAACGAAGGATATTTATTTAGATCCTAAGAAATATGGAGGTTTTGATAGTCCGATAGTAGCTTACTCTGTTTTAGTTGTAGCTGATATCAAAAAGGGTAAAGCACAAAAACTAAAAACAGTTACGGAACTTTTAGGAATTACCATCATGGAGAGGTCCAGATTTGAGAAAAATCCATCAGCTTTCCTTGAATCAAAAGGCTATTTAAATATTAGGGCTGATAAACTAATTATTTTGCCCAAGTATAGTCTGTTCGAATTAGAAAATGGGCGTCGTCGATTACTTGCTAGTGCTGGTGAATTACAAAAAGGTAATGAGCTAGCCTTACCAACACAATTTATGAAGTTCTTATACCTTGCAAGTCGTTATAATGAGTCAAAAGGTAAACCAGAGGAGATTGAGAAGAAACAAGAATTTGTAAATCAACATGTCTCTTATTTTGATGACATCCTTCAATTAATTAATGATTTTTCAAAACGAGTTATTCTAGCAGATGCTAATTTAGAGAAAATCAATAAGCTTTACCAAGATAATAAGGAAAATATATCAGTAGATGAACTTGCTAATAATATTATCAATCTATTTACTTTTACCAGTCTAGGAGCTCCAGCAGCTTTTAAATTTTTTGATAAAATAGTTGATAGAAAACGCTATACATCAACTAAAGAAGTACTTAATTCTACCCTAATTCATCAATCTATTACTGGACTTTATGAAACACGTATTGATTTGGGTAAGTTAGGAGAAGATTGATATGGCAGGTTGGCGAACCGTTGTTGTAAATACACATTCTAAGCTCTCTTATAAAAATAATCATCTGATTTTTAAAGATTCTTATCAGACGGAAATGATTCATCTATCAGAGATTGACATTCTAATCATGGAAACAACAGATATCGTTTTGTCGACCATGCTGATTAAACGTTTGGTTGATGAAAATATTTTAGTTATATTTTGTGACGATAAACGCTTGCCAACAGCTATGTTAATGCCGTACTATGCCAGACATGATTCGAGTTTACAATTATCTAGGCAGATGTCATGGATTGAAGATGTCAAAGCAGATGTTTGGACATCAATTATTGCACAAAAAATTTTGAATCAGTCTTTTTATCTCGGTGAGTGTTCTTTCTTTGAAAAATCCCAGTCTATTATGAATCTCTACCATGACTTAGAACCTTTTGATCCTTCTAATCGTGAGGGGCATGCTGCTAGGATTTATTTCAATACACTTTTTGGAAATGATTTTTCAAGAGAGCAGGATAATCCAATAAATGCTGGTTTAGACTACGGATATTCATTGCTTTTGAGTATGTTTGCGCGTGAAGTTGTTAAGTGTGGTTGCATGACACAATTTGGCTTGAAGCATGCTAATCAATTTAATCAGTTCAACCTAGCAAGCGATATTATGGAACCATTTCGCCCAATCGTTGATAGGATTATTTATGAAAATAGGCAGAGTGATTTTGTCAAAATGAAAAGAGAACTCTTTTCTATGTTTTCAGAGACATACAGCTACAATGGTAAAGAAATGTATCTCTCAAATATTGTCAGCGACTATACCAAAAAAGTTATTAAGTCGCTAAATAGTGATGGGAATGGAATTCCGGAGTTTAGGATATGAGTTATCGGTATATGCGAATGATTTTAATGTTTGATATGCCTACTGAAACAGCAGAAGAACGGAAGGCGTATCGTAAGTTTAGAAAGTTTCTCTTGAGCGAAGGCTTTATCATGCATCAGTTTTCTGTTTATAGTAAATTATTACTCAATAATACAGCTAATAATGCTATGATAGGTCGGCTTAAAGTGAATAATCCTAAAAAGGGTAATATCACACTCTTAACAGTTACGGAAAAACAATTTGCGAGAATGGTTTACCTCCATGGAGAACGCAACACAAGTGTTGCCAACTCTGATAGTCGCTTGGTTTTCCTAGGAGATTCTTATGATCAAGATTAATTTTCCAATTTTAGATGAACCATTAGTGTTAAGTAATGCTACGATTTTAACGATAGAAGATGTTTCAGTTTATTCTTCATTGGTGAAACATTTTTATCAATATGACGTAGATGAACATTTGAAATTATTTGATGATAAGCAGAAAAGTCTGAAGGCAACAGAGTTAATGCTGGTTACAGATATCTTAGGATACGATGTCAACTCAGCACCTATTCTAAAGTTGATACATGGTGACTTAGAAAATCAATTCAACGAAAAGCCAGAAGTGAAATCAATGGTAGAAAAATTAGCAGCTACTATTACAGAACTTATCGCATTTGAGTGTCTAGAGAATGAGCTTGATTTAGAATACGATGAAATTACGATTTTAGAACTCATTAAGGCACTGGGAGTCAAAATTGAGACACAGAGCGACACTATCTTTGAAAAATGTTTTGAAATTATACAAGTTTACCATTATTTAACGAAAAAGAATCTCTTGGTTTTTGTTAATAGCGGAGCTTATCTTACCAAAGATGAAGTTATAAAATTATGTGAATACATCAATTTAATGCAAAAGTCAGTACTCTTTCTAGAACCTAGAAGACTCTATGATTTACCGCAATATGTTATTGATAAGGATTATTTCTTGATAGGCGAAAATATGGTATAATATTAGTAAAAGCACAGTAATAACAAGGAATCATCGAAACTGAAGTCCTGCTGAGACGAATGGCGCGATTACGAAAGCTCAAAAGAAAATTTTCTACGAGTTTTAGAGCTGTGCTGTTTCGAATGGTTCCAAAACTTGGAAAGATGGCAGAGGGGTTAACGCAGCGTTTTAGAGCTGTGCTGTTTCGAATGGTTCCAAAACTTTTGAGTTTTCAACTTATAGAGTGTATTTGTTTTAGAGCTGTGCTGTTTCGAATGGTTCCAAAACATCTGGAAGCGGTCAAGAAAGCCCAGTATGGTTTTAGAGCTGTGCTGTTTCGAATGGTTCCAAAACACGGCACTTTTAACCGTCTCTCCGCTTCTTGTTTTAGAGCTGTGCTGTTTCGAATGGTTCCAAAACATGGTCAGAAATCGAAGAAAACGAAGTCGTGTTTTAGAGCTGTGCTGTTTCGAATGGTTCCAAAACCTTATGGGAGTTCTTGCAATATTAGTTGTGTTTTAGAGCTGTGCTGTTTCGAATGGTTCCAAAACGTAACCCGTCTTTTCCATCAGTCCCATCTTGTTTTAGAGCTGTGCTGTTTCGAATGGTTCCAAAACTAAGAATTTTAGATACTCTACTTGAATGCTGTTTTAGAGCTGTGCTGTTTCGAATGGTTCCAAAACAAGACTTAAAATCGATTAGAATTGATTTTAGTTTTAGAGCTGTGCTGTTTCGAATGGTTCCAAAACCCAGTTTAGAAACAGAACAAAACTAACGAAGTTTTAGAGCTGTGCTGTTTCGAATGGTTCCAAAACAGACAAAGAAGATGGCAAGTCTATCAACAAGTTTTAGAGCTGTGCTGTTTCGAATGGTTCCAAAACAGTAGAAACATAACGATAATTCCATGAATAGTTTTAGAGCTGTGCTGTTTCGAATGGTTCCAAAACATGTTGTAGAATCATATCGACCATATAACCGTTTTAGAGCTGTGCTGTTTCGAATGGTTCCAAAACCAATTGATTGCCGTTAAAACCGATAGAGGAGTTTTAGAGCTGTGCTGTTTCGAATGGTTCCAAAACAAATTGCTCTATCAGTCAATAAAGCAAGATGTTTTAGAGCTGTGCTGTTTCGAATGGTTCCAAAACCAATTGATTGCCGTTAAAACCGATAGAGGAGTTTTAGAGCTGTGCTGTTTCGAATGGTTCCAAAACTGAATTCCACGCCACCAAGTAAACCTGTGAGTTTTAGAGCTGTGCTGTTTCGAATGGTTCCAAAACACAAGAAACAAACAGCCTTGATGACTTAATGTTTTAGAGCTGTGCTGTTTCGAATGGTTCCAAAACGGGTCCAAATCAGCAATCTATGCTAAAAATGTTTTAGAGCTGTGCTGTTTCGAATGGTTCCAAAACCAACCCTATGTTTGATAATATTTTAGACGTGTTTTAGAGCTGTGCTGTTTCGAATGGTTCCAAAACAAGTGAAGTTGAATTTTATTTGAGATACTAGTTTTAGAGCTGTGCTGTTTCGAATGGTTCCAAAACTAATACTTTTACAATATGTGTTTTCACTACGTTTTAGAGCTGTGCTGTTTCGAATGGTTCCAAAACAAGTGCCACAGTTTGTGGCTGATTGGATTGGTTTTAGAGCTGTGCTGTTTCGAATGGTTCCAAAACCATTCAAGGACTACCCTCAACAGTAACTCTGTTTTAGAGCTGTGCTGTTTCGAATGGTTCCAAAACATAATATATTATATAATAAATATAGAAATAGTTTTAGAGCTGTGCTGTTTCGAATGGTTCCAAAACTTCTATCTTCTGAAGATATTTCACAAGTGAGTTTTAGAGCTGTGCTGTTTCGAATGGTTCCAAAACTCAGCGAGATGCTCTAAGTAAGCATGTTGAGTTTTAGAGCTGTGCTGTTTCGAATGGTTCCAAAACTCTTCTTTTTAATTCTTCTAACACTCCATCGTTTTAGAGCTGTGCTGTTTCGAATGGTTCCAAAACATCTTCTTTTGACCTAACAAAAGGATATGTGTTTTAGAGCTGTGCTGTTATTATGCTAGGACATCATTGTGGTGTTCTAGTTTTTTGTTATACTGAAATAAATTTTCAGAGAATGTGGGGGAAGGCGGTAATTAGATTAATTCAAGACGTAATTCAGAACTTAGTTGGCCAAGCTAACGAAATCACCCCAATTTATCAGTTTGATTGGGAAACTTATATATTGGCGACTAAAAAATATGAACGTCATTTAGAGGTGTGTCTATTAGTAGAAAATTCGAATTGTTTTTCGGATTCAAAGAGAATGTGTCAATAAAAGAGATATGAAAGGCTATAATTCCAACCTTATGGTTAAAGGGCTAGGTTGTTCTACGCTTTACTTAATTATTAGTTTGACAGCGTTGGTTCTTTTAGTGATTGCTGGTGTTTTCTTTGTCATTAATACTTGCAAGCTTACAAGGAAAGCAGTGGAGAACCTATCCATAATCAACTAACAGCTATGATGGATCTCACCTATTAATATAGTTAAGGAGTGTCCAATACTCCTTTTTTGAAATACAGTTGGAAGTTACAGAAAACATATTTTCATGTTATAATAGTGGAGAAAGAAATGAGGTGCTAATATTATGGAACAAACCTTTTTTATGATAAAACCTGATGGTGTAAAACGTGGTTTTATTGGAGAAGTTATTAGTCGTATTGAGCGTCGAGGCTTCTCTATTGATCGCTTAGAGGTTAGATATGCAGATGCAGATATTTTGAAAAGACATTATGCAGAACTGACGGATAGACCATTCTTTCCAACATTAGTAGATTATATGACTAGTGGTCCAGTAATCATTGGAGTTATTTCGGGAGAAGAGGTCATTTCAACTTGGCGCACCATGATGGGGAGTACTAACCCCAAAGATGCCCTTCCAGGAACTATTCGAGGAGATTTTGCACAAGCTCCCTCTCCAAACCAAGCGACATGTAATATTGTTCATGGGTCAGACTCACCTGAATCTGCAACTCGCGAGATAGCCATTTGGTTCAATAACTAATAGACTTAATGAAGATTGATGTTCAAGTGTTAATTCTCTTTTACATCGGTCTTCTTTTTGATATAATATTCTAGAGTCTATAGGACTGTTTTAATACTTTAGAAGTTAAACATATCAAATTGTATAGGAAATAGAATGAATATTGAAGATTTGAAGAAACGTCAAGAAAAGATTAGAAACTTTTCGATTATCGCTCATATTGACCATGGAAAATCAACCTTAGCAGACCGTATTTTAGAGAAAACAGAAACGGTTTCTAGTCGTGAAATGCAGGCGCAACTGTTGGACTCTATGGATCTAGAACGTGAGCGTGGAATTACTATAAAGTTAAATGCTATTGAGCTTAATTATACTGCTAAAGATGGTGAAACTTACATTTTTCACTTGATTGACACGCCAGGGCATGTTGACTTCACATATGAAGTATCACGTTCATTGGCAGCTTGTGAGGGTGCTATACTGGTTGTTGATGCAGCCCAAGGAATTGAAGCTCAAACTCTGGCAAATGTTTATTTGGCTCTAGACAATGATTTAGAGATACTACCAGTTATTAATAAAATTGATTTACCAGCAGCAGATCCAGAACGTGTACGTGCAGAAGTAGAGGATGTTATTGGTCTAGATGCTTCAGAAGCTGTGCTTGCCTCAGCTAAGGCAGGGATTGGTATTGAAGAAATTTTAGAGCAGATCGTTGAAAAAGTTCCTGCACCGACTGGGGAAGTAGATGCTCCTCTTCAAGCTCTAATTTTTGATTCTGTTTATGATGCTTATCGTGGAGTAATTCTTCAAGTAAGGATTGTAAATGGTATGGTTAAGCCAGGAGATAAGATTCAAATGATGTCTAATGGTAAAACCTTCGACGTTACTGAGGTTGGTATTTTCACTCCCAAAGCAGTTGGACGTGATTTTTTAGCAACTGGAGATGTAGGGTATATTGCTGCCTCAATTAAAACGGTTGCTGATACACGTGTTGGTGATACCATTACCCTTGCTAATAACCCAGCAATAGAACCCTTGCATGGCTATAAGCAAATGAACCCAATGGTTTTTGCCGGTCTTTATCCAATTGAATCAAATAAGTATAACGATCTGCGTGAAGCCCTTGAAAAATTACAATTGAATGATGCTAGTCTACAGTTTGAACCGGAAACATCACAAGCATTAGGGTTTGGTTTCCGTTGTGGTTTCTTAGGACTTTTACATATGGACGTTATCCAAGAGCGCTTGGAACGAGAGTTCAATATTGATCTTATTATGACTGCACCATCAGTAGTTTATCATGTTAATACAACTGACGGTGAAATGCTTGAAGTTTCGAATCCATCTGAATTTCCTGATCCTACTCGTGTTGACAGCATTGAAGAACCATATGTTAAGGCGCAAATTATGGTTCCTCAAGAATTTGTCGGTGCTGTAATGGAGTTAGCACAACGTAAACGTGGTGACTTTGTAACAATGGATTATATTGATGATAATCGTGTTAATGTTATTTACCAAATTCCTTTAGCTGAAATTGTGTTTGACTTCTTTGATAAGCTTAAATCATCAACACGTGGCTATGCTAGTTTTGATTATGAAATTTCCGAATATCGTCGCTCACAATTAGTTAAAATGGATATTCTTTTAAATGGTGATAAAGTGGATGCTTTAAGCTTTATTGTTCACAAAGAATTTGCCTATGAACGTGGTAAATTGATCGTTGATAAGTTGAAAAAAATCATTCCTCGTCAGCAGTTTGAAGTTCCTATCCAAGCAGCTATTGGACAAAAAATTGTGGCCCGTTCTGATATAAAAGCACTACGTAAAAATGTCTTAGCAAAATGTTATGGTGGTGACGTTTCACGTAAACGTAAGTTGCTTGAAAAACAAAAAGCTGGTAAAAAGCGCATGAAAGCAATTGGTTCCGTCGAAGTTCCTCAGGAAGCTTTCTTAAGTGTTTTATCAATGGACGATGATGACAAAAAATAATTCAGAAAGATGATATCATTTATCTATTTTAAAGTAACTTAGCTTCGTGCTTAAGTTACTTTTTCTTTGTCTGCAATTATCAAATAATATGGCTTTATAATATATTTGTTTAAATATAAATGAGCTATAAATGAGTTTTTGTTAGTAACTAAATAATAAAAAGATGGCAAATAGTATTGCAAAAAGAAAAACATCTGATATAATTAACTAGTTAACTAAAACGAAAAAAACATTTATGGAGGACTCATGAAAGGTCAAAAATTATTGCTCTAGCTGGTCTTGTCCTGTCATGCCATTTTGCTCTTACGGCATGTCATACTCAAGAACACAAAAATTCTCATCATATTAAAACAAAGCAGGTTGCTAAGAAAAAAGCTAATAAAAAGAAAGTCTCTGTTAAGGAAAGTCATAAAAAACGCAAGGGTGTTGCAGGGGTTGACTTTCCAACTGATGATGGCTTTTTACTGACTAAAGATTCGAAGATTTTATCTCATACAGATTCTGGAATCGTTGTAGCACATGGAAATCATTCTCATTTTATTTTTTACTCTGATTTAAAAGGTTCAAAATTTAGCTATTTAATCCCTAATGCTAATACAAAAACTAATAAAAATCAAGCGGTAAGAAACTTTAAAGCAGGGGCGGTAGCTGTTAATACATTAAATGATGGCTATGTTTTTAATCCCGCAGATATTGTTTCAGAAGATGCTAATGGCTACGTGGTCAGACATGGTGATCATTTCCACTATATTCCAAAAGCAAGTTTATCTCAGCAAAAGCAAGTACAAGCAAGTAGAGCTGTTTCACGTTTAGGAAATCAAAGTAATAGCCATTACAGGGTTAATAGTTCTAAAATTGCAGGGCTTCACTACCCAACAAGTAATGGTTTCTTATTTAATGGACGAGGAATAAAAGGCACTACCCCAACAGGTATTTTAGTAGAACATCATAATCATCTGCATTTTATTAGTTTTGCTGATTTAAGAAAAGGGGGGTGGGGATCAATTGCTGACCGTTACCAACCACAAAAGAAAGCTGATTCTAAAAAACAGTCACCATCAAGTAAAAAGCCAAGAACTGAAAATACTTTACCTAAGGACATCAAAGATAAGCTAGCTTACCTTGCTCGTGAATTACATTTAGATATTTCACGTATCAGAGTCCTTAAAACACTAAATGGTGAAATTGGATTTGAATACCCACATGATGATCATACACATGTTATTATGGCCAAAGATATTGATCTAAGTAAGCCAATTCCAAATCCACATCATGATGATGAAGATCATCACAAAGGTCATCACCATGATGAGTCCGACCATAAGCATGAAGAACACGAGCACACTAAGTCAAATAAATTATCTGATGAAGATCAAAAGAAATTAATTTATTTAGCAGAGAAGCTTGGTTTAAATCCTAATCAAATTGAAGTATTAACGTCAGAGGATGGAAGTATCATCTTTAAGTATCCACATGATGACCACTCACACACCATAGCAAGTAAGGATATTGAAATTGGGAAGCCTATCCCAGATGGACACCACGATCACTCTCATGCAAAAGATAAAGTTGGTATGGCAACTCTAAAACAAATTGGTTTTGATGATGAGATTATTCAGGATATTCTGCATGCAGATGCTCCAACACCATTCCCATCAAATGAAACTAATCCTGAAAAAATGCGTCAGTGGCTTGCAACTGTTACTAAGATTAACATTGGACAAAGAACCAATCCATTCCAGCGTTTTGGTCTATCATTGATGCCTAATATTGAAGTTCTAGGAATTGGGTTTACTCCGATTAATGATATGACGCCAGTTTTGCAATTCAAAAAACTTAAACAGCTTTGGATGACAAATACTGGTATTACAGATTATTCTTTCCTTGATAAGATGCCACTATTAGAAGGATTGGATATTTCACAAAACGGTATTAAGGATTTATCTTTCCTTACAAAATATAAACAATTAAGTCTTATTGCTGCAGCTAATAATGGCATTACTTCGCTAAAACCATTGGCTGAATTACCAAACCTTCAATTCTTAGTTTTGAGTCATAACAATATCTCTGACTTGACACCGTTATCAAACTTGACAAAACTCCAAGAATTGCACCTTGATCATAATAATGTGAAGAATTTAAGTGCACTTTCTGGTAAAAAAGATTTGAAAGTTCTAGATTTATCAAACAATAAATCCGCAGACTTATCGACTCTAAAAACAACTAGTCTTGAGACGCTTCTTTTAAATGAGACGAATACAAGCAATCTAAGTTTCTTAAAGCAAAATCCTAAGGTATCTAATTTAACAATTAATAATGCGAAATTAGCATCATTAGATGGTATTGAAGAGAGCGATGAAATTGTTAAAGTAGAAGCTGAAGGGAACCAAATTAAGTCACTAGTATTGAAAAATAAACAAGGTTCGTTAAAATTCTTGAATGTGACTAATAATCAGTTAACATCACTTGAAGGTGTTAATAATTATACTTCACTTGAGACCTTAAGTGTTTCTAAAAATAAACTTGAATCTTTAGATATTAAAACACCTAACAAAACAGTTACAAATCTTGATTTTAGCCATAACAATGTTCCAACATCACAATTGAAATTGAATGAAAAAAATATTCCTGAAGCAGTAGCTAAGAATTTTCCAGCAGTTGTAGAAGGTTCAATGGTTGGAAATGGTAGTCTTGCTGAAAAAGCAGCTATGGCTTCTAAAGAGGACAAACAAGTTTCAGATAATACTAATCACCAAAAAAACACTGAAAAATCTGCTCAAGCGAATGCTGATAGTAAAAAAGAAAACCCTAAAACACATGATGAACATCATGACCATGAAGAAACAGATCATGCACATGTAGGTCATCATCACCATTAATCTTTTACAGAGCTAATATATAAAATCCTTCAAGAATTTCTTGGAGGATTTTGCATTTATATGCTAAATCATTTATTTTTTTAGAAAATTAGCTATAATATGACTATGGTTAAAAGAGAAGATGTGATTTTAAATGCAACTGAAAATATGGTTCACCATAAATTAAAAAATGATCCAAGTGGCCATGACTGGTTTCATATTGTTAGAGTAAGAAATCTTGCGGTAGAATTAGCACACAAAGAAGGGGCTAATACCTTTATTTGTCAAATGGCTGCACTTTTGCATGATATTATTGATGACAAAATCTGCCAAGATAGTAAGCAAGCGTCGTATGAATTGACTCAATGGTTATATAGTCAAGATCTTGCCATAGCAGAAGTAGAACATATCCTTGATATTCTTGAAAATATTTCATTCAAAGCAGGAACTGGATTGACTATGAAAACATTGGAAGGTCAAATTGTTCAAGATGCAGATCGCCTAGATGCTATGGGGGCTATTGGTATTGCAAGAACGATGGCTTATTCAGGGAGTAAAGGACGTTTAATTCATGACCCTAACTTAAAACCACGAGAAAACCTCACTTTAGAAGAGTATCGTAATGGTCAGGATACAGCTATCATGCATTTTTACGAAAAATTATTAAAGTTAAAAGACCTTATGAATACAAAACAAGGGAAAATGCTTGCTCAAAAACGTCATGATTTTTTAGAACTATATTTAGCCGAATTTTATGCTGAATGGAATGGTAAACGTTAGGAGTAGATATGATTCGTAGAGCGAAAGAAAAAGATTTGCCTGATATTGCAGAGCTATTGAAACAAATTTTAATGTTACATCATGAGGTTCGCCCAGATATTTTTCATACAAGAAGAAGTAAGTTTTCTAAAGAACAATTGAAAGAAATGCTGATAGACGAATCAAAGCCTATCTTTGTTTATGAATCAGACGAGGGTAAAGTTGTTGCCCACTTGTTTCTTCAATTACAAGAAAAACGTGACTTACCTCGAAAGTCATTTAAAACTCTCTATATAGATGATTTGTGCATTGATGAGGAAGTAAGAGGTCAGCAAATTGGACAAAAGTTGATGGATTTTGCAAGACAATATGCTAAGAAACATGGGTGTTATAATATAACTTTAAATGTTTGGAATGATAATCAGAGAGCGGTCTCTTTTTATGAAAAATTAGGTTTTAAACCTCAACAAACTCAAATGGAGGAGATACTATAATGAAAGAAACACAAGAAGAATTACGTCAGCGTATTGGACATACAGCTTATCAAGTAACCCAAAATTCAGCTACGGAACATGCTTTTACTGGGAAGTATGATGATTTTTTTGAAGAGGGGATATATGTAGATATCGTCAGTGGAGAGGTTTTATTCTCTTCTTTAGATAAATTTCAATCTGGTTGTGGTTGGCCAGCATTTTCAAAACCAATTGAGAATCGAATGGTGACAAATCATCAAGATCACTCTCATGGAATGCATCGTATTGAGGTTAGGAGTCGTCAAGCTGACTCTCATTTAGGGCATGTATTTAATGATGGACCGGTTGATGCAGGTGGTTTACGCTATTGTATCAATTCAGCTGCCTTAGATTTTATTCCTTATGACCAGATGGCAAAGAGAGGCTATGGGGACTACCTATCACTTTTTGATTAATAAGAGACGACTTAAGGGTATATCTTAAGTCGTTTTTTATGTATGGTAAAAAGAATTGGTGGCAGGTGTATTCTTCATCAGTTTATTTTCTGAAAAAAGAGTATAATATAGGTATCAAAAATGAAAACGTTTTAGAGAAGGAGACTAGAATATGGCTTCTACAAATAATGTTTCAGATACAAACACACGTTTTGCTAAAGAGGAGTTAGAAGAGGTTTTCGAAGAATTAGGGACAACTCAAGGTGGTTTATCAGATGAAGAGGTTGCTGTACGTCAGAAAAAATATGGTTTAAACCTGTTATCTGAAGTAAAGCAAGAATCGATTATTTTATTGTTTCTGAAAAATTTTACTAGTCTTATGGCAATACTATTATGGGTTGGAGGATTTGTGGCTATTGTTTCTAATAGCTTAGAGCTAGGTCTTGCCATTTGGATGGTTAATGTGATTAATGGTATTTTTAGTTTCATTCAGGAATACCGTGCAAGCCAAGCAACACAAGCTCTCGAGAAAATGTTACCATCTTATTCACGTGTTCTTAGAAAAGGCTCAGAAGAAAAGATATTATCAGAGCAACTAGTCCCAGGCGATATTGTTCTTATTGAAGAAGGAGACCGTATTTCAGCAGATGGTCGCTTGATTAAAACAACAGATTTGCAAGTAAACCAATCAGCCTTGACAGGGGAATCAAATCCTATTTATAAAGATAGCAATGTTGAAAACGACCAGTCTAAAACATTGATTGAATGTGATAATATGGTTTTCGCAGGAACGACGGTCTCCAGTGGTAGCGCAACAATGGTTGTTACGGCAATTGGAATGCAAACTCAATTTGGTCAAATCGCTGATTTAACACAAGGGATGAAATCAGAAAAAAGCCCTCTTCAAAGAGAACTTGATCGGTTGACCAAACAGATTTCTATCATTTCAATTACGGTAGGAATTATCTTTTTCTTAGCAGCGACTTTTTTTGTTAAGGAGCCAGTGTCAAAATCATTTATCTTTGCCTTGGGGATGATCGTTGCATTTATCCCAGAAGGTTTACTACCTACCGTTACACTTTCTCTAGCTATGGCAGTCCAACGAATGGCTAAAGAACACGCACTTGTCAAAAAACTTTCTTCAGTTGAGACTCTTGGAGCAACCTCAGTTATCTGTTCTGATAAGACTGGTACATTAACGCAAAATGAAATGACCGTCAATCATTTGTGGCAAAATGGAAAGAGTTACCAAGTGACAGGACTGGGTTATGCTCCAGAAGGACAGATTCTTTTTGAAGGTGACAATATTTGCTTTGGTAATAGTGATAGAGGAGACTTAGAAAAACTTATTCGTTTTGCTCATCTCTGTAGCAACGCTCAAGTATTACCACCAAATGATGATCGTTCAACTTATACTGTACTTGGAGATCCGACAGAAGCTTGTTTGAATGTTTTATTGGAAAAATCAGGGATAAACATACAAGAAAATCGTAAGTTTGCACCACGTTTGAAAGAATTACCTTTTGATTCGGTTAGAAAACGCATGACAACTATTCATAGCTTAGGAGGCGATGAAAAGGATAAAAAAATTTCAATTACAAAAGGTGCGCCGAAAGAAATACTTGATTTATCAGATTATGTCTTATCTGATGGCAAAGTTATCCCCTTAAACAAGGAAGAACGTAATAAAATACAGTTGGCTAACGATACATTTGCTAAAGATGGACTTCGCGTCTTAGCTGTTTCATACTGCGATATTGAAGGCTTTTCAAAAGAACAATGGACGCAAGAAAATTTGGAACAACACATGGTGTTTATAGGGTTGATAGCAATGAGTGATCCACCTCGTGAAGGCGTTCGCGAAGCTATTGATAAATGTCATGCAGCAAGCATTCGTATTATTATGGTGACTGGAGATTACGGATTAACGGCACTAAGTATCGCTAAAAATATTGGTATTATTCGTAACGATGATGCTAAAGTAATTTCAGGTTTAGAGTTATCAGAAATGACGGATAGCCAATTGAAAAAAGAATTGTCAGGTGAAGTCGTTTTTGCTCGTGTAGCACCAGAACAAAAATATCGAGTAGTAACGATATTACAGGAGATGGGTGAAGTAGTAGCAGTTACAGGAGACGGGGTCAATGATGCGCCTGCGCTAAAAAAATCCGATATTGGTGTAGCCATGGGTGTTACCGGTACTGATGTTGCTAAAGAATCAGCTGATATGATTCTGACAGATGATCATTTTGCTTCTATTGTACATGCTGTGGAAGAAGGACGGGCTGTTTATCAAAACATTAAGAAATTCTTGACGTATATTTTTAATAGTAATACTCCTGAGGCTGTTCCGTCGGCATTCTTCCTTTTTTCTAAAGGTTTTATTCCTTTACCATTGACTGTAATGCAAATACTTGCTGTTGATTTGGGAACCGATATGCTTCCCGCTTTAGGTCTGGGCGTGGAACCACCAGAAACAGACGTTATGAATCGTCCTCCAAGACGGCTAACAGATCGCTTATTGGACAAAGGGCTACTTATAAAATCTTTCCTTTGGTACGGCACTATTGAATCCGTATTAGCTATGGGTGGTTTTTTCTGGGCTCATTACTTACGTTATGGTAATTTTACTTTTTTCGTCGCAAACGGCATACCGTACAGAGAAGCGACAACTATGACACTTGGAGCTATTATCTTTAGCCAGATAGGTATGGTTATGAATAGCAGAACGAGCTATCAATCTATTAAAGCACTATCTATTTTTGGTAATAAATTAATTAATTTTGGTATAATAATGGAGATTTTAGCATTTTTAGTCTTAGTATACGTGCCACTATTCCATAACTTATTCAACACAGCAAGCCTAGGTTTATCACATTGGCTCTATTTAATAAGCTGCCCATTTATCATGATAGGTTTAGATGAAGTTCGGAAATTATTCAGCAGTAGAAAGAATAAACGGTGATGTCAAATATAATAACTTATTTAAAAAATAATTCAAACTTAACTTTTGATGAATTAGCATTAAACGATGTTGACATTCTTTGTTTAAATGAATTTGGCTATATTTCTTTTGAAAAACTTATAAACACTACAGAAATGAAGTCAGTTTTAGTCTGTGAGTTATATCATGAGTACCTTCAAACTATGGCTAAATCATATAGCTTTATGTTCACATCACAACGACATGATTTATGTCAGTTAATGATGACCTCGAAACGTTTTAAAAACTTAACTTTATCTTATTATCGAGCTGAGATTAGTTTAGAATTTGAAAAACAATTTGCAGCTATGGTTTTTACTATTCCTAACATTAATTATCATCAGGTTGTATTTCGTGGTACTGATGCCAACCTTATTGGTTGGAAAGAAGATTTTAAATTGACTTATATGAGAGAAATATCGGCTCATCGTTCAGCGATTAAATACTTAAATACAATACTGCCTTATTTTGATAAAGTAGTTCTCTCAGGTCATTCTAAGGGGGGTAATTTAGCCTTGTACGCTGCAATGTTTACAAAGCCAGATTTAAAAGCAAAAATTGATTTGATTTGGCTTATTGACTCCCCAGGACTACAAAAAACTTTGTTACCTACTACAGAGTATAAAACTACTAAACAAAAGTGCATTCGCTTACTACCAGAAGAATCTATTGTTGGTATGATGCTTTATAGTGATATAGAGCCGCTAATTATTAGTAGCAATGCGCGTGGAATTCTGCAACACGATGTTACAACTTGGGAAATTCAAGAACCAGCTATTTTAAAGACTGGAACAGGATTATCGCTAAAAAGTATTTGTTTTGAAAAGACATTTCAACAGTGGATGGCTGAATTAAAAAGTCAAGAAAGAAAATTATTTTTTGATTTATTATTTGATAGCTTCCTATCAAGTGGCGTATCTAGTTTGGATGACTTCAACTTGGCTTCCAGAGCAAAAATGATGAAAGCTTTTCATAGCTTTAGAGAACTAGATGATGATAAAAAAAGGTTATTTAACAAATCTTTAAAATTATTAGTAACCATATTTTGGGGAGCTTATCATGATAATAGCAGAGAGACTAAGTAGCTTTCCTAGAATTGCATTAGTCTAAACATGGTGCTAAATAAACTAGCAAAATAGCACACTAAAAATACTACTCATATTATGCTGAGTAGTATTTTTAGTGTGCTATTTGATGAAGTTATTCTAGAGTTTATGATTTTTGTTTTCGGAAATACTTTTTAGAGTATTGAAGAATTCCTTCTTATCTGAAAATTCGCTAATATGTTCCTTAATAGCTTCATCTGACCAATTCCACCACTGAGATGCATTTAATAATGTTATTTCTTCCTCTGAAAAGCGATATTTGATAATTTTAGCAGGTGTTCCAGCGACAACACCATAGTCAGGAATGTCTTTGGTAATAACTGAACCTGCTCCAATAATTGCTCCATTACCTATTGTAACAGATGGAAGTATAGTGACATTAGTTCCTATCCAGACATCGTTGCCAATAATAACTTTTCCATTTTTCTTTTCATCTATTAAGTCCGCCCTATCCTCATTTATAAATCCCCTTGACTTATAGTAAATAAAAGGGTTAGTGGTAATGTGATCGGTTGGATGATTCAGACCAGTAATAGTAACGTTCTGGGCTATTGAGCAAAATGCTCCAATTTCTTTTAAGTTAACGCCTTCGTAAAAGAATTGTTGATATCCATATGTGTACTTTCCTACCGAGAATCCATATTTAGGGTAACTGGCACCAGTACTCATATCTGTCCTCATAGGATCATTTTTAAGCTCTAAACGTTTCTCTAAATGTTTTTTTAAAATACTAGCCATAACTAGCCTCCAATCGTAGACTAAATAGATTATAACATTTTTTCCTCTAAAAACCTTACCTTTTTTAATAAATTCTATAAATTAGAATGATAAAGAACTTATTCTCGGATATTGACAAAGAGTGAGCTAATGAGGTGGCCTAATTCAATGTTAGAGTCTGTTCCCAGTATTTTTTTCCTAAGATAGAGGCAATGTATGAACAAAGAAACATACTTAAAACCTTGTAATAACAAGGTTTTAAGTATGTATAGTAAGTTATGGTAAAATGATATGGAGCCGGTGGGAGTCGAACCCACGTCCAAACATCTGCTAATATATTTGTCTACAACTATAGGTTATGTATTGATTTAACTAGGTGATGACACATAACTCAAGCCCTCACATAGCGAGTCTATAAATCTCTTTTTAACTAACTAGACAGTAGCCAAACGTAGTTTGCTGATAAATAAGACCTTCTAGCAAAACGCAAACAATCTTGTGAAGATCACGCAGGCTGTTTTTTAGGCAGCTAATGCGTAAGAATTTGTATTTTTTGCAGTTATATTTAACTGGCATTTTACATCTGCCGATGAGTCGCGAAATATACCTCATAATGCCTGTCGAATCCGTAACGACCCCAAAAGTAGAATAAAGCATAAAAACTTACCAATATAGTATAACAAATACTATTTAAAATAGCAAAAATTTAACAGTTGTGTTATGATTAAAGCATGAATATGAAATTATCAAAACGTTACCGCTTTTGGCAGAAGGTTATTAAGGCTTTGGGTGTCTTAGCGTTAATAGCGACTCTTGTCTTAGTTGTTTATTTGTACAAACTTGGTATTTTGAATGATAGCAATGAATTAAAAGACCTAGTACACAAGTATGAATTTTGGGGTCCAATGATTTTTATTGTGGCTCAAATTGTACAGATTGTTTTTCCAGTAATTCCTGGAGGTGTTACAACAGTAGCAGGTTTCTTAATTTTTGGTCCTACCTTAGGCTTTATTTATAACTATATTGGGATTATCATCGGAAGTGTCATCCTTTTTTGGTTAGTCAAATTTTATGGACGAAAATTCGTTTTGCTATTTATGGATCAGAAGACATTTGATAAATATGAGTCTAAGCTAGAAACATCCGGATATGAAAAGTTTTTTATCTTTTGTATGGCATCTCCCATTTCACCAGCGGACATCATGGTGATGATTACCGGTCTATCTAATATGTCTATTAAGCGCTTTGTGACAATCATTATGATAACGAAACCTATTTCTATCATCGGTTATAGCTATTTGTGGATTTATGGCGGTGATATTTTGAAAAATTTTTTGAATTAAAAATAAAAAAAGGTTGGAGATATATCTCCAATCTTTTTATTGTATATTAAGTTTGTACTTAATAATAGAGTGTGTCAACATATAGAATATAGCAATTTCAACAATGCTAACAAGTATATTGTAGAGCAATACAGGTTGAGAGAATGTTGCATTTGCATGAGAGTTGAATAAATCAATATGAAAAATACTATCTATTATTAATGTTAAGAAAGTAATTAAGAGTGATATTCCAAAATAAGAAACAATTCCCATCAATACACGTTTGTTTGTAAATAATTGCCCTACAGCGATAGAGAGATAAATCAGTAATGTCCCTGCAACGTACGATAGAAAGAAATAGGCGATAAAAAGTGGAGCGTTCGAAGATGAAATAATTTTATAGATTTCTGGAAAAGCGACAACGAACTGACCAATACCTACTAAAGGTAATATGACCAATATGATTCCAATAATGACAATAAAAATATTAAAAATACTCCAAAGAAGAGAAGCTAGTAGCTTTGAACAAATAATCTGATTCGTAGTTACTGGGAGCGTTAAGGTTAGATATCCTTGACGGCCGAAGATATTGCTATAAAAACGTTTGATAATAATAGCAAGGGTGGATAACAGAGATCCTGAAATAACCATCGCTAACAATAAAACGAGTATTATAGTGAATATTTGGGCGCTAGTACTATTAGTATCAGTAGAAAAATTGCCGCCAAGTGCCTTTAATACCAGTCCTAAAATAATAGATACTAATAAAACCGCAGCGTTGAGTGTTAGATACCACTTACCAACTGATTTTAATTCATATTTTAATAATTTTCCAAACATATCAATCTCCTTTATTTCTTGAATCTTTCACGAAAGAGAGCATCAATCGAACAGTTGTGCTCTTCTCTTAAGTCATCAGCATTGCCTTGTAGGTCAATTTCTCCTTCTTTAAGGAAGATAACTTCATCAAGGATAGGTTCAATGTCAGAAATTAAGTGAGTCGAAATTAAAACAGAAGCATCATTAGAGTAGTTGCTAATGATTGTTTTTAAAATGTAGTCACGCGCTGCAGGGTCTACACCACCAATAGGTTCATCAAGGATGTAGAGCCTAGCTTTACGACTCATAACAAGTATTAATTGAACTTTTTCCTTGTTCCCTTTTGATAGGTTTTTTAGACGTTCCCTAGGATTTAGGTTAAGATCCTCAAATAGTTGATATGCTACCTTTGAATCAAAATCGTTATAGAAATCTTCAAATAATGTAACGACGTCTTTGATTTTCATATTTTCTTGTAAATATGAAGTATCAGGGAGATATGAAATAATTTTTTTGGTTTCAACAGACGGTCTGTAACCATCAATAACGATATCTCCCTTATCTGGCTGAAGTAATCCATTTATCATTTTGATGATTGTTGTTTTTCCGCTACCATTTGGACCTAATAAACCTATAATCTTTCCTGTTGGAATACTTACAGTCACATCATTAACAGCAGTATGTTTGTGATATTTCTTTGTAACATGATGAAGTTGTAATAACTGTGTCATTTAATTAATCTCCTTTATAAAATGATCGAGAGCAACCGTAATTTCATCTAATTTATATCCTATTTTTTTCATGTTGTTGACAAAAGTTGCTAACTCTGCTTTTGCAACTTGTTGACGAATTTTACCAATTAGTAAGTTGTCTTCTGTAACAAAGCGTCCGGAAGTACGTTGTGAGAATACCATTCCTTCACGTTCCAATTCAGTGAAGGCACGTTGCATGGTATTTGGGTTAACACCAGCTTCTTGAGCTAACTCTCTCACGGTAGGCAATTGGTCACCACTTTTTATTTCTTGACTAACAATTTGCATCTTTATATGTTCAGCAATTTGTGAATAAATAGGTGATTTTTCATTGAATTCCCAAGCCATAGATAACTCCTTTCATAATCTTGTACTTTTTGTACTATAAAAATAGTACAAAAAAATATTTGAAATGTCAAGGAATTATCATTGAGACTTTAATCGTTTATTGTTTCATAGTATAATAGTAAAAAATCGTAAAAAGGGGCTACTATGTTTGCACAACTTGATACAAGAACCGTTTATTCTTTTATGGATAGCTTGGTTGATTTAAAGACATATGTCTCTAAATCGAAATCATTAGGATATCAAACTATTGGTATCTTGGACCACAGTAATCTTTATGCAGCATATCATTTTATTCAAGAGGCGCAAAAGGCAAACCTAAGACCAATAGTTGGATTTAGCTTTGATATAGTGGTTGAAAATAGATCAATAGAAGTTTACTGTATTGCGATAAATACAGTTGGTTATAAGAATCTCTTGAAGTTGTCAACGGCTCAAATGTCTGAGAAGATGTCTCTAAATTTATTGACAGAACATCTTGAAGGGGTGCAATTGATTCTTCCCTATCAAGATGTTCTTGATCAGCTCAATTTACCCTTTGATTATGTTATTGGTGTTAATTTGACCTCTCCGCAGATTCCATATACCAAACCCATTATAGCCATAGATACTGTTCGATATTTTCAAAAAAATGATATTGAGACATTACAGATGCTTCATGCTATAAGAGATAATGTCCTGTTAAAAGACGCACAATATGCGAGCAAAAATCAAGAATTAAAACCTTGTCAAGAAATGACTCTAGCATTCAAGGAACGTTTTCCTGAAGCTTTAGCTAACCTAGAATCTTTGGTAGAGAATGTTGCTTATCACTTTGATTCTGACTTTAAGTTACCTATTTTTAATAGAGAAATTCCTGCTGGAGAAGAATTAAGAACCTTAACTCAAAATAACTTAAAAAGTAAAGGTTTATGGAGCGATGCTTATCAAGAGCGTCTCGAAAAAGAATTAACAATCATTCACAAAATGGGCTTTGATGACTATTTCCTTATTGTGTGGGATTTATTAAGATTTGGTCGTAGTAAGGGCTACTATATGGGAATGGGACGTGGTTCAGCAGCGGGAAGTTTAGTCTCATATGCTTTAAATATTACCGGTATCGATCCTGTCAAACATAATTTAATTTTTGAACGTTTTTTAAATGAAGAGCGTTATTCGATGCCAGATATTGATATTGATCTTCCGGATATTTATCGTGGAGAATTCTTGCGCTATGTACGTAATCGATATGGTTCAATGCATTCTGCACAGATTGTAACCTTCTCAACTTTTGGTGCGAAACAGGCTATTCGAGATGTTTTTAAACGCTTTGGTGCATCAGAGTATGAGTTAACAAACATAACTAAAAAAATTCATTTCAGAGATAATTTGACCAGTGTTTATAACCGCAACTTAGCTTTCAGACAAATAATAGATAGTAAAATTGAATACCAAAAAGCCTATGATATTGCTAAGCGTATTGAAGGAAATCCTAGACAGACTTCTATTCATGCCGCTGGGGTAGTAATGAGTGACGATTTGTTAACAGATCATATTCCTTTAAAAAACGGTGAGGATATGATGATAACGCAATATGATGCTAGTTCTGTTGAGGATAATGGTCTTCTAAAAATGGACTTTCTAGGTCTTCGAAATTTGACATTTGTTCAGAAAATGAAGGAGAAAGTCGATAAGGACTACGGTATCTCTATACAATTAGAAACTATTGATTTAGAAGATAAAGAGACTCTAAAACTATTTGCAGCTGGTCAAACAAAGGGGATTTTTCAATTTGAGCAAAGTGGAGCTATTAATTTGTTGCGACGTATTAGGCCAGAGTGTTTTGAAGATGTGGTAGCTACCACCAGCTTGAATAGGCCTGGTGCAAGTGATTATACTGAGAATTTTATAAACCGTCGTTTTGGTAAAGAAAAAATCGATTTAGTAGATCCTGTCATAGCTCCAATTTTACAACCTACCTATGGCATAATGCTCTATCAAGAACAGGTTATGCAGATTGCCCAGACCTACGCAGGTTTTACGCTAGGCAAGTCTGATTTGCTCAGACGTGCTATGTCTAAGAAAAATTCTAAGGAGATGCAAAAGATGTCTCAATCCTTCTTAGAGGGTGCAGTATCTAAGGGACATCGTCAAGAAGATGCTCGACTTATATTTGAACGCATGGCTAAATTTGCAGGTTATGGGTTTAATCGCAGCCATGCGTTTGCTTATTCGGCTTTAGCTTTTCAATTAGCCTATTTCAAAGCCCATTATTCCGATGTCTTTTATGACATCATGATAAATTATTCAAATAGTGATTATCTAATCGATGCTATTGATTTTGGTTTTGTTATTGAAAAACCTTCAATTAATACTATTTCATACAGAGACCGCATCTATAAAAAGAAAATTTATTTAGGTTTAAAAAATATTAAGGGTGTTCCTAACGATTTGGCTTATTGGATTTCTAAAAATCAACCGTTTCAGAGTATTGAAGATTTTCTAATGAGGCTGCCACAGCAGTTTCAAAAAAGTGGTTTTATTTCTCCGCTAATTGCTATTGGAGCATTTGACGAATTTGATAATAATAGACGGAAAATCACCTCTAATCTTGATTCTTTATTTACATTTGTAAATGAACTAGGTAGTTTATTTGCAGATACCTCATATCATTGGCTAGAAGTAGAAGATTTCTCTAATTCTGAGAAATATGAAATGGAACAAGATATCTTAGGAGTAGGAATCAGCCCGCACCCTTTAGTGGGGATTTCACAAAAAGCTAGCCGTCCGTTTATACCAATTAGTCAAGTTCAAGAAAATAGCGAAGCTACTATTTTAGTTCAGCTAAAGCAGGTCAAAGTTATTAGGACAAAAAGTTCTGGGCAACAAATGGCTTTCTTGACTGTTATGGATATTAATTCAAAAATGGATATTACTGTTTTTCCTGAAACTTTCAATATTGTAAGAGATGATTTACAAGAAGGGAAATATTATTACTTGCATGGAAAAATTCAGAAGCGAGATGAGCGATTACAGATGGTTTTAAACGGTGTTCAAGAAGCAACGGAGGAACGTTTTTGGATACTTCTAAAAAATCATGATAACGACAAAAAAATATCGGAAATATTGTCCAAATACAAAGGGCATATTCCTGTCTATTTGCATTATGAAACAACTAAAGAAACTATCCAAAGCAAAGTACATTTGGTTAGAAAAGATAGTGGCTTAGCCCTTGATTTATCTGAATTTGTTGTGAAAACGGTTTATCAATAAAATTGCATATAAAGTGCAGAAATTTACAAATTAATATGCTATAATTAAATCGTTAAATTAATAAAAGGAGTACCAATTAAATGAAACGTATTGCTGTTTTAACTAGTGGTGGTGACGCCCCTGGTATGAACGCTGCTATCCGTGCAGTTGTTCGTAAAGCAATTTCTGAAGGTATGGAAGTTTACGGCATCAACCAAGGTTACTATGGTATGGTGACAGGGGATATTTTCCCTTTGGATGCTAATTCTGTTGGGGATACTATCAACCGTGGAGGAACGTTTTTACGTTCAGCACGTTATCCTGAATTTGCTGAACTTGAAGGTCAGCTTAAAGGGATTGAACAGCTTAAAAAACACGGTATTGAAGGTGTAGTAGTTATCGGTGGTGATGGTTCTTATCATGGTGCTATGCGTCTAACTGAGCACGGTTTCCCAGCTGTTGGTTTGCCGGGTACAATTGATAACGATATCGTTGGCACTGACTATACTATTGGTTTTGACACAGCAGTTGCGACAGCAGTTGAGAATCTTGACCGTCTTCGTGATACATCAGCAAGTCATAACCGTACTTTTGTTGTTGAGGTTATGGGAAGAAATGCAGGAGATATCGCTCTTTGGTCAGGTATCGCTGCAGGTGCAGATCAAATTATTGTTCCTGAAGAAGAGTTCAATATTGATGAAGTTGTCTCAAATGTTAGAGCTGGCTATGCAGCTGGTAAACATCACCAAATCATCGTCCTTGCAGAAGGTGTTATGAGTGGTGATGAGTTTGCAAAAACAATGAAAGCAGCAGGAGACGATAGCGATCTTCGTGTGACGAATTTAGGACATCTGCTCCGTGGTGGTAGTCCGACGGCTCGTGATCGTGTCTTAGCATCTCGTATGGGAGCGTACGCTGTTCAATTGTTGAAAGAAGGTCGTGGTGGTTTAGCCGTTGGTGTCCACAACGAAGAAATGGTTGAAAGTCCAATTTTAGGTTTAGCAGAAGAAGGTGCTTTGTTCAGCTTGACTGATGAAGGAAAAATCGTTGTTAATAATCCGCATAAAGCGGACCTTCGCTTGGCAGCACTTAATCGTGACCTTGCCAACCAAAGTAGTAAATAAGAATTTGTCAATTTGACACTTTAAATAAAAAGGAGCTCATAAATTATTATGAATAAACGCGTAAAAATCGTTGCAACACTTGGTCCTGCGGTTGAATTCCGTGGTGGTAAGAAGTTTGGTGAGTCTGGATACTGGGGTGAAAGCCTTGACGTAGAAGCTTCAGCAGAAAAAATTGCTCAATTGATTAAAGAAGGTGCTAACGTTTTCCGTTTCAACTTCTCACATGGAGATCATGCTGAGCAAGGAGCTCGTATGGCTACTGTTCGTAAAGCAGAAGAGATTGCAGGACAAAAAGTTGGCTTCCTCCTTGATACTAAAGGACCTGAAATTCGTACAGAACTTTTTGAAGATGGTGCAGATTTCCATTCATATACAACAGGTACAAAATTACGTGTTGCTACTAAGCAAGGTATCAAATCAACTCCAGAAGTGATTGCATTGAATGTTGCTGGTGGACTTGACATCTTTGATGACGTTGAAGTTGGTAAGCAAATCCTTGTTGATGATGGTAAACTAGGTCTTACTGTGTTTGCAAAAGATAAAGACACTCGTGAATTTGAAGTAGTTGTTGAGAATGATGGCCTTATTGGTAAACAAAAAGGTGTAAACATCCCTTATACTAAAATTCCTTTCCCAGCACTTGCAGAACGCGATAATGCTGATATCCGTTTTGGACTTGAGCAAGGACTTAACTTTATTGCTATCTCATTTGTACGTACTGCTAAAGATGTTAATGAAGTTCGTGCTATTTGTGAAGAAACTGGCAATGGACACGTTAAGTTGTTTGCTAAAATTGAAAATCAACAAGGTATCGATAATATTGATGAGATTATCGAAGCAGCAGATGGTATTATGATTGCTCGTGGTGATATGGGTATCGAAGTTCCATTTGAAATGGTTCCAGTTTACCAAAAAATGATCATTACTAAAGTTAATGCAGCTGGTAAAGCAGTTATTACAGCAACAAATATGCTTGAAACAATGACTGATAAACCACGTGCGACTCGTTCAGAAGTATCTGATGTCTTCAATGCTGTTATTGATGGTACTGATGCTACAATGCTTTCAGGTGAGTCAGCTAATGGTAAATACCCAGTTGAGTCAGTTCGTACAATGGCTACTATTGATAAAAATGCTCAAACATTACTCAATGAGTATGGTCGCTTAGACTCATCTGCATTCCCACGTAATAACAAAACTGATGTTATTGCATCTGCGGTTAAAGATGCAACACACTCAATGGATATCAAACTTGTTGTAACAATTACTGAAACAGGTAATACAGCTCGTGCCATTTCTAAATTCCGTCCAGATGCAGACATTTTGGCTGTTACATTTGATGAAAAAGTACAACGTTCATTGATGATTAACTGGGGTGTTATCCCTGTCCTTGCAGACAAACCAGCATCTACAGATGATATGTTTGAGGTTGCAGAACGTGTAGCACTTGAAGCAGGATTTGTTGAATCAGGCGATAATATCGTTATCGTTGCAGGTGTTCCTGTAGGTACAGGTGGAACTAACACAATGCGTGTTCGTACTGTTAAATAATTTTTGAATTCAAACCTATTATTTAAGAATACCTTAAATAATGGGTTTTTTATATGTTTTGCTTTTTATTATTCGATTATTGTGACTAGAATAGGATATGATATTAATAATTACCCTCCTTTTTTTATCTATGAAAACATGATATAATGGAAAAAAGATTAGGAGTAGTTATGGTTAAACGCGATTTTATTAGAAATATTATTTTAGCATTGATTGCTGTATTGATTTTGATTCTCTTGAGATATTTTGTTTTTGCAACCTTTAAAGTACATAAGGATGCTACAAATTCTTATTTTAGCAACGGAGATGTTGTTGTTGTTAATCGTAATAGGACGCCTAAGTACAAAGACTTTATTGTCTATAAGGTTGGAAAGATTTTCTATATTAGTCGTGTTATTGGTGAGCCAAATCAAAAAGTGAGAGTAATGGATGATATTTTATATTTGAATGATGTTTTCAAGGATGAGCCTTACATTGAAAAAATGAAAAATGCTTATTCTGAAAAGAAAGACGGTCAAATGCCCTTTACTTCCGACTTCTCAGTTGAAACATTAACACGAAATAAAGAAAGCAGAGTTCCTAAGGGTTCTTATCTTGTGTTAAATGATAATCGACAAAATAAAAATGATAGTCGAAAATTTGGATTAATCAAAGAGAAAGATATTCGTGGTGTTATTACCTTTAAAGTATACCCTCTAAGTGAATTTGGTTTTACAGCTTCAGAGTAGTAAAAGAATGGTATTATTTGATACCATTCTTTTTATGTAATAAAATGGCTAAGAAATATATTTTTTTAAGATAGATAGAATTTTTGATAGCGTTTATCTCGTTATCACAGAAAATCAAAAAGACTATACCAATTTTTTTATTGACAAACAAAAACATTAATTATATACTGTTTTTGTTACTTTTTAACGGTATATATTAATATATACCAATTCAAAAAGAAAGTTTAGATAGAAAGTATAAGAGAAAGCTCTTATTGGTAATAATAATATGTGTGGTATCGTAGGTGTAGTTGGAAATACAAATGCAACGGATATTTTAATTCAAGGCTTAGAAAAGCTAGAGTACCGAGGATATGACTCAGCAGGTATTTTTGTAGTAGGTGATAACAAAAGTCAACTTGTGAAGTCAGTCGGTCGAATCGCGGAGCTTCAGGCAAAAGTAGGAGATTCTGTTAGTGGTACGACAGGTATCGGTCATACACGTTGGGCAACCCATGGTAAACCTACTGAAGGAAATGCACATCCTCACACTTCAGGATCTGGTCGTTTTGTATTGGTACACAATGGTGTTATTGAAAATTACCTTCAAATTAAAGAAACTTACTTAACAAAACATAACCTCAAGGGTGAAACTGATACAGAAATAGCTATTCATTTAGTTGAACACTTTGTTGAAGAAGATAACTTATCAGTGCTTGAAGCCTTTAAAAAAGCCTTACATATTATAGAAGGATCATACGCATTTGCTCTTATTGATTCTCAAGATGCTGATACGATTTACGTAGCTAAAAATAAATCACCTCTTCTAATAGGTTTGGGAAATGGTTATAATATGGTGTGTTCAGATGCCATGGCTATGATACGTGAGACAAGTGAATATATGGAAATCCACGATAAAGAACTCGTTATTGTTAAAAAAGATAGCGTTGAAGTTCAAGATTATGATGGTAATGTCATTGAACGTGGTAGCTACACAGCAGAGCTTGACTTATCAGATATTGGTAAGGGGACTTATCCATTCTACATGCTTAAAGAAATTGATGAGCAACCAACTGTGATGCGTAAGTTGATTTCAACTTATGCGAACGAATCTGGAGATATGAATGTGGATTCTGATATTATAAAATCAGTCCAAGAAGCAGATCGTCTTTACATATTGGCTGCAGGAACGTCATATCATGCTGGTTTTGCTGCTAAGACCATGATCGAAAAATTAACTGATACACCTGTTGAACTTGGAGTTTCTTCAGAATGGGGTTACAACATGCCACTTTTGAGTAAGAAGCCAATGTTTATTTTACTTAGTCAATCGGGAGAAACAGCAGATAGTAGACAAGTTTTAGTTAAAGCAAACGAAATGGGAATCCCTAGTTTAACTATAACAAATGTGCCTGGCTCAACACTTTCTCGTGAAGCAACCTATACGATGCTCATTCATGCAGGACCTGAAATCGCTGTTGCTTCTACAAAAGCATATACTGCTCAAGTTGCAACGTTAGCTTTCTTAGCAAAAGCGGTAGGAGAAGCAAATGGTAAGGCAGAAGCAAAAGATTTTGATTTGGTTCATGAATTGTCAATTGTAGCACAATCAATTGAAGCGACCTTATCAGAAAAAGATGTTATCTCTGAGAAGGTAGAGCAGTTGTTAATCTCGACACGTAATGCCTTCTACATTGGTCGTGGTAACGACTATTATGTTACAATGGAGGCTGCACTGAAGCTAAAAGAGATTTCTTATATTCAGACAGAAGGTTTTGCTGCAGGTGAATTAAAACATGGTACAATTTCGTTGATTGAAGACAATACTCCTGTTATTGCTTTAATATCTGCTGATTCAACTATTGCAGCGCATACTCGTGGAAATATCCAAGAAGTTGTTTCTCGCGGAGCAAATGCTTTGATTATTGTAGAAGAAGGGTTGGAACGTGAAGGTGATGATATTATTGTTAATAAAGTTCACCCATTCTTATCAGCCATTTCAATGGTTATTCCGACTCAATTAATTGCTTACTATGCTTCATTACAACGTGGCTTAGATGTTGATAAACCACGTAATTTGGCAAAAGCTGTAACTGTTGAATAGACTCGTTACACTAAAATACGCTAATATTAACTACAAAATATTAAAAATTGTAAAAAAGCCTATTTTTGAAGGAAAATAGGCTTTTTCCTATTGTCAAGAAGCCTATAATCAGTTAGAATGTTACTTGCTGACTATTTTATTAATTAATTTAAGGAGAGAAAAATGTCATTACCAAATTGCCCTAAGTGTAACTCTGAATATGTCTATGAAGACGGTATTTTACTGGTTTGTCCAGAATGTGCTTACGAGTGGAATCCAGAAGAAATCGAAGAAGAAGTAGGTTTAATTGTATTGGATAGCAATGGAACGCGCTTATCAGATGGAGATACTGTGACAGTTATTAAGGATTTAAAAGTAAAAGGAGCGCCTAAGGATATTAAGCAAGGCACTCGTGTTAAAAATATTCGTTTAGTTGATGGCGATCATAATATCGATTGTAAAATTGATGGTTTTGGAGCTATGAAACTAAAATCTGAGTTTGTAAAAAAATAGCTTTCAGGCAATTGGCAACGGTCAATTGCTTTTTGAATATGACTTGATTTCATGCATTTTTATTAAAAAAGCTCTATGACATTGGTTTGAATTTTGATATAATGAGAACATCTATTTTTTATTTAGGGGGGACCATGTCTTATATTTTAGAAATCTTACCTAGCTTATTAGTAGGTGCGCAAGTGACATTGCAAGTTTTCTTTATTGTTATTTGTTTATCAATTCCACTTGGTATTGTTGTAGCCTTCCTAATGAAAGTTCATTTTAAGCCGCTTCAATGGCTACTGACAACTTATATTTGGATTATGCGAGGCACGCCTCTGTTATTACAGCTTATCTTTTTTTATTACTTTTTACCAAGTGTAGGGATTTCTTTTGATCGTATGCCAGCTGCGATTATTGCTTTTACGATGAATTATGCAGCTTATTTTGCAGAGATTTTTCGAGGAGGTATTGAGTCTATTCCTAAAGGGCAATATGAAGCTGCAAAGGTATTAAAGTTTTCTAAGTTTCAAACGGTTTGGTACATAGTATTACCTCAAGTCTTCAAAATAGTCTTACCGAGTGTTTTCAATGAAACGATTACTTTAGTGAAAGATTCCTCATTGGTTTACATACTTGGTGTGGGCGACTTACTTCTAGAAAGTAAGACAGCCGCAAATAGGGATGCAACACTTGCACCAATGTTTATAGCAGGTGGTATTTACCTATTATTAATTGGTCTTTTAACTATTTTATCTAAACAAGTTGAAAAGCGTTTTAACTACTATAAATAAGGAGGGACGATGTTAGAATTAAAAAATATTTCTAAATGCTATGGGCAAAAAGAAATCTTTAAAGATTTCAATCTGACTGTAGAAGAAGGTAAAATTCTCTCTTTAGTAGGACCTTCTGGAGGTGGAAAAACAACACTATTACGTATGTTAGCTGGATTGGAAAAGATTGATTCAGGGACTATTGTTCACGATGGTAAAGAAGTATCTGTTGATCATTTGGAAACACTAAATCTTTTAGGATTCGTCTTCCAAGACTTTCAATTATTCCCACATTTAACAGTATTAGATAATTTGATCCTCTCTCCTGTTAAAACGATGGGATTATCAAAAGAACTTGCTAAAGAAAAAGCCTTAGTATTACTTGAACGCTTGGGACTTAAAGACCATGCTTTAGTCTATCCATTTTCATTATCTGGGGGGCAAAAGCAACGTGTCGCACTAGCTCGTGCGATGATGATTGATCCACAGATTATTGGTTATGATGAGCCAACTAGCGCTCTTGATCCAGAGTTGCGTCAAGAAGTAGAAAAACTAATTTTACAAAATAGAGAAACAGGTATGACACAAATTGTAGTAACACATGATCTTCAATTTGCTGAAAGTATATCTGATACGATTCTCAAAATTAATCCTAAGTAGACTTGGGGGTAGATTGTTGACTCACAAAAATATATTATTAACCATTATATTTGGATTATTTATGATTATATTATCAGCATGTGGTATGTCTAATAAGGAAATGGCTGGTATTGATAATTGGGAACATTATCAAAAGGAAAAGAAAATTACTATTGGATTTGATAATACTTTTGTTCCTATGGGATTTGAAAGTCGTTCTGGTGACTATACCGGCTTTGATATTGATTTAGCTAATGCTGTTTTTAAAGAATACGGTATTTCAGTGAAATGGCAGCCTATTAACTGGGATATGAAAGAAACTGAACTTAATAATGGTAATATAGACCTTATTTGGAATGGTTATTCAAAAACGGCAGAACGTGCTAAAAAAGTCGCTTTTACAAACCCATATATGAATAATCATCAAGTAATTGTTACTAAAACTTCATCACATATTAATAGTATTAAGGATATGAAGGGGAAAAAACTAGGAGCCCAGTCGGGTTCATCTGGTTTTGATGCTTTTAACGCTAAACCTGATATTTTAAAAAAGTTTGTAAAAGGAAAAGAAGCAGTTCAATACGATACTTTCACTCAGGCTTTGATTGATTTAAAAAATAACCGTATTGATGGTCTTTTGATTGATGAAGTTTATGCTAACTATTATTTAAAGCAAGAAGGAAATATAAAAGCTTATTATTTTGTTAAAACTGCTTATCAAGGAGAAAATTTTGTAGTAGGAGCTCGTAAAGTTGATCGTAGACTAATTGAAAAGATTAACAAAGCTTTCAAACAGCTTCATAATAAGGGGAGATTTCAAAAAATCTCTTACAAATGGTTTGGTGAAGATGTTTATAGTAAAGAATAAAAGACTAGGAATTTCTCCTAGTCTTTTATTCTACGAAAAAATTAAATAAAAAACATCGATATATCCGATGTTTTCTAGGTTAATTAACCAAGTTTAGTTGCAAGACGTGCTTTATCGCGGCTTGCTTTGTTTGTGTGAATTAAACCTTTAGAAGCAGCTTTGTCGATGCTTGAAGAAGCAGCGCGGTAAAGTTCTTCTGAAGGGTTAGCTTCAAATGCTTTAATAGCAGTACGCATAGCTGATTTTTGTGCTGAGTTTTTTTCGTTTTGTTTAACGTTAAGTTCAGCGCGTTTGATAGCTGATTTAATATTTGCCAATGTTTTCACCTCCATATTAATCTAACTATATAAGTATATCTAATTAAGTGATTTTTGGCAACCCTTTATCACTTTTTGAGATAAATTTCATCAATTTTATGATGTTTCCCTTTATGAATAATAAAATCAGCCCTATTTCTGGTTGGTTCTATATATTTTTCAAGGTTGACTAAATTAATAGTTTTCCAAATATCTTTAGCTAGTTCCATAGCTTTATGTGGCGGTATTTGTGTGAATTTATGATAGTAATTACTAGGGTCTGCTTCGGCTAATTGTAGAAGACTGTTAAATCGTTGTAAATACCATTCTTCAATTTGTTTATTTTCAGCATCAATGTATATTGAAAAATCAAAATAATCATTCATGTAAAGTCGATGGTTTTGTTGGTTTTGAAAGACATTTATTCCTTCTAAAATTAAAAAATCTGGTGTTTCAATAGTTTGCAATTGATTTGGAACGATATCGTAGATTTCATGAGAATAAATTGGGATTTTCGCGGTTATACCGTTCTTTATAGTATCTAAGAAATTTAGAAGTGACTCCATATCATAGGATTCCGGGAAACCTTTACGGTTTAAAATTCCATTTTGTATGAGTTTCTCGTTAGGATATAAAAAGCCATCAGTAGTGACTAATTCGACGTGACTATCTTTAAAAGTTCGTGAAATTAGTAATTGTAGTAAGCGACTGGTAGTTGATTTTCCAACAGCAACTGACCCTGATATGCCGATAATAAAAGGACGTTGATAATTTTCCTTTTTAAGAAATATTGCTTTAGAAAAAGATAAATTTTCTTGACTACGTTTATAGATTTGAATAAGGTTAATTAAAGGAAGGTAGATGTCAATAACATCTTGAATATTAATATTATCGTTTAAGCTTTTGATAGATTCAAGCTCTTTTTCAGTTAGTAAAGCTTGGGATTGCTGATGTAAGTCCTTCCAATTTTCTCTGGAAATACGGTCGAAATTAATAAATTCATTATTCATGTCAAACTCCTATATGAAAGCTATTATAACATTTTATTGAGTGATTGAAAACCGTTTCAAAATATGGTAAAATAATATGGCGAAATTGGAGGGTTAGAATTATTTATGGCTAATATGTATTATACAGAGAATCCTAATGTTGAACATGATATTCATGAGCTAAATGTCAAATTATTAGGAGAATCATTCAGTTTTTTAACTGATGCAGGAGTTTTCTCTAAAAGAATGATAGATTATGGTAGTCAAGTCCTTCTAAATAGTTTACATTTTGAAAAAAATAAATCCTTGTTAGACCTTGGGTGTGGATACGGTCCGCTGGGAATTTCTCTAGCCAAAGTGCAAGGAGTTAAAGCAACTATGGTTGACATTAATACGAGAGCATTGGAATTAGCTAAGAAAAATGCAACACGCAATGGAGTAGTAGTTGAAGTCTTTCAGTCAAACATTTATGAAAATATTTCTAAAACTTTCGACTATATTATAAGCAACCCACCTATTCGTGCTGGAAAGCAAGTTGTTCATTCTATTATCGAAGAAAGTATCTGTTACCTTAATACAGGCGGTAGCCTTACCATTGTCATTCAAAAGAAACAAGGCGCTCCAAGTGCAAAAGCTAAAATGCTAGATACTTTTGGTAATTGCGATATTTTAAAAAAAGATAAGGGATATTATATATTGAGAAGTGAAAAAGTCTAAATGATATCCCTAAAGCGTAAAAATAATAAATAGTTCGGATAATAACTATCGTATTATTTTTTGGAAAGGTTTTCTCTAAAAATGTTTTCTTTAAATTCCGTATAAGATAAAAAGAATTCTGCTTTTTATTCTGAAAATTATAAAAAACTACTTACATTATCTAAAAAAAATGGTAAAATAGATTCAGCTAAAATACCAAGACTAATGAAACTACAAGACTTGGTTACTCAATAATAAATACTTCTGTGTTTGATAAGAAGATAATAAACGTGTTCTAAAAATTTTGCCAGTAAACATTATGAAGCGAAAGGTGCAGCTACTAAAAATGGGAAATATAGAGTTGAAAAAATTGGCTGTAAAAGCGAGTGAAAATGCATACGTTCCTTACTCGAAATTTCCAGTAGGCGCAGCATTGCGTACAGCAGAAGGAAAAATATTTACAGGATGTAACGTTGAAAATATCAGTTATGGATTAGCAAACTGTGCTGAGCGTACTGCAATTTTTAAAGCTGTTTCAGAAGGTTATAAAGATTTTTCGGAAATTGCTATTTATGGAAATACTGAAGAACCAATTTCTCCTTGCGGTGCATGCCGTCAAGTGATGGTGGAATTTTTTAATAAGAATGCTAAAGTTACATTGATTGCTAAAAATGGTAAGACGGTCGAGACGACGGTCGGTGAGTTGTTACCATACTCGTTTGTTGATTTAAAATAATTTAAATCAGTTGCTCTTTTAAGCATTTAGCTTAAATATTAAGTTTTTTAGGAGGGTTCATTTCATGAACAAAAAAATTGCCGGGATCGGCTTGGCTTCGATTGCAGTACTTAGTTTAGCTGCATGTGGACATCGTGGTGCTTCTAAATCTGGTGGTAAATCAGATAGCTTGAAGGTTGCAATGGTAACAGATACCGGTGGTGTTGATGATAAATCATTTAACCAATCTGGTTGGGAAGGTATGCAAGCTTGGGGCAAGAAGAATGGCCTTAAAAAAGGAGCTGGTTTTGACTATTTCCAATCGGCAAGTGAATCTGATTATGCAACTAACTTAGATACAGCTGTGTCTAGTGGTTATAAATTGATTTTCGGTATTGGATTTTCTCTTCATGATGCTATTGATAAAGCAGCAGACAATAACAAAGATGTTAATTACGTCATCGTTGATGATGTTATTAAAGGGAAAGATAATGTTGCAAGTGTTGTCTTTGCGGATAATGAATCAGCTTACTTAGCAGGTATTGCAGCCGCTAAAACTACCAAAACAAAAACAGTTGGCTTTGTAGGTGGTATGGAATCTGAGGTTATTACCCGTTTTGAAAAAGGTTTTGAAGCAGGTGTCAAATCAGTTGATAAATCAATTAAAATTAAAGTTGACTATGCTGGTTCATTCGGTGATGCTGCTAAGGGTAAGACAATTGCAGCCGCACAATATGCTTCTGGCGCAGATATTGTTTATCAAGTAGCTGGTGGAACTGGTGCAGGTGTATTCAGTGAAGCAAAATCACGCAATGAATCTTTAAAAGAAGCTGACAAAGTTTGGGTATTAGGTGTAGACCGTGACCAAGCAGCAGAAGGTAAGTATACTTCTAAAGATGGTAAGGCTTCTAACTTTGTTTTGGCTTCATCAATTAAAGAAGTTGGAAAATCAGTTGAATTGATTGCTACTAAAACAAGTAAAGGTAAATTCCCAGGTGGTAATGTAACAACTTATGGTTTGAAGGATGGTGGAGTTGATATAGCAACTACAAACCTTTCAGATGACGCCGTTAAAGCGATTAAAGAGGCTAAAGCTAAAATTATTTCAGGAGATATCAAAGTTCCTAGCAAATAATATCTTTAAGAACTTTCAAAAAAGCGATTAGAAATCGCTTTTTTGAAGCTGAGATAAACTTATATCTCAGTAAAATCCATCAGTCGTTAACGATTGGTGGATTTTACTGAACTATAAATGAATTTTTCTGAAAGGGAGAACCACATGACACAGAATGTCATTGAAATGAAAGAAATCACTAAGAAATTCGGTGATTTTGTGGCAAATGATCATATCAATTTGACGGTTGAAAAAGGTGAGATACATGCTCTGCTTGGCGAAAACGGTGCAGGGAAATCAACTTTAATGAACATGTTAGCAGGTTTACTAGAACCAACAGACGGTCAAATTTTTATTAATGGTCAGCCTGTAACTATTGATTCACCTTCCAAATCGTCACAATTGGGGATTGGTATGGTACATCAGCATTTCATGCTTGTTGAAGCATTTACTGTAGCTGAAAATATTGTTCTAGGAAATGAAACCACCCAAAATGGTGTTTTAGACATTAAGACAGCAGCTAAAGAAATAAAGGAACTATCAGAGAAATATGGTTTGTCAGTAAATCCAAATGCTAAAATATCTGATATTTCTGTAGGAGCACAGCAGCGTGTTGAAATTTTGAAGACACTTTATCGCGGTGCAGATATTTTAATTTTTGATGAGCCGACGGCGGTGCTTACACCATCAGAAATAAAAGAATTGATGACAATTATGAAGAGCCTTGTTAAAGAAGGCAAATCCATTATACTAATTACCCATAAATTGGATGAAATTCGGGCAGTTGCTGATAAAGTTACTGTGATTCGCCGTGGTAAAAGTATTGAAACAGTCCCTGTTGCAGGCGCAAGTTCTCAACAACTGGCGGAAATGATGGTTGGACGATCTGTTTCCTTCAGAACTGAAAAAAAGGAAGCTAATCCGACTGACATAATCCTTTCTGTAAAGGATTTAGTTGTAGAAGAAAATAGAGGCGGCGTTCTAGCTGTTAAAAATCTGTCGTTAGATGTTCGAGCAGGTGAAATTGTAGGTATAGCTGGTATTGATGGTAATGGACAAAGTGAATTAATTCAAGCTATTACAGGTTTAAGAAAGGTAACTTCTGGTCAAATTGTAATTAAAGGTAAAGATGTCACAAAATTTTCAAGTCGACAAATTACAGAATTAAGTGTAGGTCATGTTCCAGAAGATCGTCATAGAGATGGTTTGGTTCTAGATATGACGATGGCAGAAAATTTAGCTTTACAAACTTATTATAAAGAGCCATTGAGTCATAAAGGTATCCTTAATTTTGCTAAAATTAAAGAGTATGCTCGTCAATTAATGACAGAATTTGATGTGCGTGGTGCTGGTGAACATGTTTTAGCAAGAGGATTTTCTGGTGGTAACCAACAAAAAGCAATTATTGCTCGTGAAGTGGATCGCGATCCAGACCTACTCATTGTTAGCCAACCGACTCGTGGTCTAGATGTTGGTGCTATCGAGTATATTCATAAACGTTTGATTGAAGAGCGCGATAAAGGGAAAGCGGTCTTAGTAGTTAGCTTTGAGTTAGATGAAATCTTAAACTTATCAGATCGTATTGCAGTTATTCATGATGGTAAAATTCAAGGAATTGTTAAACCCGACCAAACCAACAAGCAAGAATTGGGTATTTTGATGGCTGGTGGAAAAATTGAAAAGGAGGAGAGAGATGTCTAAGAAGGCGCAAAAAATTGCAGTTCCTCTGATTTCAGTTGTACTAGGAATCATTCTAGGAGCTATTATTATGCTGATATTTGGTTATGATCCACTTTGGGGTTATGAGGGATTGTTCCAAACAGCATTCGGTAGTATAAAAAATATTGGTGAAATTTTCCGTGCAATGGGACCATTAATTTTAATTGCTCTAGGTTTCTCAGTTGCCAGTCGTGCAGGTTTCTTTAATATTGGACTTCCAGGGCAAGCCTTATCAGGATGGATTGCCGCAGGTTGGTTCGCTCTTTCACACCCAGATATGCCACGTCCAGCAATGATTCTTTGTACTATTATTATTGGTATCGTTGCTGGGGGAATCACTGGAGCTATTCCAGGTATTCTCAGAGCATACCTTGGAACAAGTGAAGTTATTGTAACTATTATGATGAACTATATTGTTCTTTATTCAGGAAATGCTATTGTACAACGTGTTTTCCCAAAAAGCATTATGCGTACAAGTGACTCGAGTGTATATGTTTCTGCCAATGCATCATACCAGACAGATTGGTTATCTAGTTTAACGAATAATTCACGTATCAATATTGGTATCTTCATTGCTATTATTGCAGTTGTGTTAGTTTGGTTCCTATTAAATAAAACAACGCTTGGATTTGAAATTCGTTCAGTTGGTTTAAATCCAAATGCTAGTGAGTACGCTGGTATGTCTGCAAAGCGTACAATTATTCTATCAATGATTATTTCTGGAGCTTTTGCAGGACTTGGTGGTGTTGTTGAAGGACTAGGTACATTTGAGAATGTATTTGTACAGCCATCCTCGTTAGCTATTGGCTTTGACGGTATGGCAGTAAGTCTACTCGCAGCGAATAGTCCAATAGGTATTTTATTTGCAGCATTTCTATTTGGTGTTCTAAGTGTTGGTGCGCCTGGTATGAACATTGCAGGTATTCCACCTGAGTTAATTAAAGTTGTAACAGCTTCAATCATCTTCTTCGTAGGTGTCCATTACATTATTGAGTATGTTATTAAACCTAAAAAACAAATGAAAGGTGGTAAGTAAATTGAGTTTAACAACGATTTTTGCATTGCTATTTTCATCAATGCTAATTTACGCAACACCTCTTATCTTTACAAGTATTGGGGGAACCTTCTCTGAACGTGGTGGTATCGTCAACGTTGGTTTAGAAGGAATTATGGTAATTGGAGCTTTCTCAGGCGTTGTATTTAATTTAGAGTTTGCTTCTGTTTTTGGTGATGCGACTCCATGGATTTCTGTACTAGTTGGTGGTTTAGTTGGTTTAATTTTTTCTGTTATCCATGCAGTTGCGACAGTTAATTTTCGTGCAGATCATATTATCAGCGGAACCGTTCTTAATTTAATGGCACCTTCATTAGCTGTTTTCTTGATTAAGGTTCTTTATAATAAAGGTCAAACTGATAATATTCAAGAATCATTTGGAAAATTTAATTTCCCTATACTATCAGATATTCCTTTTGTTGGTGATATCTTCTTTAAAGGAACAAGCTTAGTCGGTTATATTGCTATTCTTTTCTCATTCCTTGCTTGGTTTATTCTATATAAAACTCGCTTTGGATTAAGATTACGCTCAGTTGGAGAACATCCTCAAGCAGCAGACACCTTAGGTATTAATGTTTATCTTATGCGTTACTCTGGTGTCTTGATTTCAGGTTTCCTTGGTGGAATAGGAGGAGCTGTATATGCTCAATCTATTTCTGTTAACTTTGCAGCGACAACTATATTAGGACCGGGCTTTATCTCCTTAGCGGCGATGATTTTTGGTAAGTGGAATCCAATTGGTGCAATGCTTGCTAGTCTATTCTTTGGTTTATCGCAAAGTTTAGCAGTTATCGGTAGCCATTTACCACTTTTGAGCAATATTCCAACAGTTTATCTACAAATTGCTCCATATGTCCTCACTATCATTGTATTAGCAGCTTTCTTTGGACAAGCAGTAGCTCCTAAGGCGGATGGTATTAATTATATTAAAACGAAATAAATAAAAAGAAACTAGTATAAGCTAGTTTCTTTTTATTGTTTGTGAATTTGTGAAAAAATACTTTGTGAAAATTTCACATAAATTATAATACAATAACAATAAAATATAAAAAAATAGAAAATTGAGTCATTATTCTAGTAAGAGTTTGTGAATAATGTTATAATGTGTTTTGTTATTAATTATTTATAAAGGAGAACTCTTAATATGAGTAAAATCGTTGTCGTAGGGACAAACCACGCTGGTACAGCAGCAATTAAAACAATGCTTAGTAATTATGGTGAAGCCAATGAAATTGTAACATTTGATCAAAATTCCAATATCTCTTTCTTAGGATGTGGTATGGCTCTTTGGATTGGTGAACAGATTGATGGTCCAGAAGGATTGTTCTACTCTGATAAAGAGCAGTTGGAAAGTATGGGAGCTAAGGTTTACATGAACTCTCCAGTACTTAATATTGACTACGATAAAAAAGAAGTTACAGCTTTAGTAGATGGAAAAGAACATGTTGAAAGTTATGAAAAACTTATTTTAGCAACTGGTTCACAACCTATCATTCCACCAATTAAAGGTGTTGAAATTCAAGAAGGATCTCGTGAATTTAAAGCTACTCTTGAAAACCTTCAATTTGTGAAACTTTATCAAAATTCAGAAGAAGTTATTGAAAAGTTAGCTAAACCTGGTATCAATCGTGTTGCTATTGTTGGGGCTGGGTATATTGGTGTAGAATTAGCAGAAGCTTTCCAACGTATTGGAAAAGAAGTAACACTTGTTGATGTTGCTGATACTTGTATGGGTGGTTACTATGATCGTGACTTTACTGATATGATGAGTAAAAACCTTGAAGACCATGGTATTCGTCTTGCTTTCGGACAAGCTGTTCAAGCAGTTGAAGGTGATGGTAAAGTAGAACGTCTTGTTACTGATAAAGAAACATTTGATGTTGATATGGTGATCTTAGCTGTTGGATTCCGTCCAAATACAGAACTCGGTGCAGGTAAATTAGATACATTCCGTAATGGCGCTTGGGTAGTTGATAAGAAGCAAGAAACAAGCGTGAAAGATGTTTATGCTATAGGTGATTGTGCGACAATTTGGGATAATTCTCGTGATGATATCAATTATATTGCTCTTGCTTCAAACGCCGTTCGTACTGGTATTGTAGCAGCTCACAATGCATGTGGTACAGAGCTTGAAGGTGCTGGTGTCCAAGGGTCAAATGGTATCTCAATCTATGGCCTTAACATGGTGTCAACTGGTTTGACTTTAGAAAAAGCAAAACAAGCTGGGTACAATGCAGTTGAAACAGGCTTTAATGACCTTCAAAAACCAGAATTTATCAAACACAATAATCATGAAGTAGCTATTAAGATTGTCTATGATAAAGATAGCCGAGTTATCCTTGGTTGCCAAATGGTCTCACACGAAGATGTATCTATGGGAATTCATATGTTCTCACTTGCTATTCAAGAAAAAGTTACTATTGAAAAGCTTGCTTTGACCGATATCTTCTTCTTACCACATTTTAATAAGCCATATAACTATATTACAATGGCTGCATTAGGCGCTAAAGATTAATTTAAAATTAAAAAGGTTAAGCGAAATGCTTAGCCTTTTATTTCATCCTTTAACAAGGTCAAAAATGTAACGGCAAAGAAAAAGCTAAGATATTCCTATCCTAGCTTTTTTTCAACTATGTTAGTTTTTTGATGCTTCTTGGAATTCTGGGTTTTTCCAAGCTTCGTCAATAATATCTTTTAATTGTTCAGCTGAGGCTTGCATTTTTTGAAGTTCAGCATCATTTAATGGGATATTAACTGGACGAACGATACCATGTGCACCTACGATTGCAGGCTGACCGATAAAGACATCTTTAACATCACCGTATTGGCCTTCTTGATATACAGATAATGGAAGAACTGCATTTTCATCATCAAGGATAGCTTTAGTAATACGAGCAAGTGCGACAGCAATACCGTAATATGTAGCACCTTTTTTGTTGATGATTGAGTATGCAGCGTCACGAACTGAAATAAACAAATCAACAAGTCCTTGTTCATCAATATCGCGATTTTCTTGTAACCATTGTTCAAGTTGGACACCAGCAACGTTAGCATGTGACCAAACGGCAAATTCTGAGTCACCGTGTTCACCCATGATGTATGCGTGAACTGAACGAGCATCAACACCAATTTTATCTGCTAAAGCTTGACGGAAACGTGCAGAGTCAAGTGAAGTACCTGAACCAATAACGCGTTCCTTAGGGAAACCTGAGAATTTCCAAGTTGAATATGTAAGTACATCTACAGGGTTAGCCGCTACTAAGAAGATACCGTTGAAACCTGATTCAACAACTTGAGTTACGATTGATTTGTTAATTGCTAAGTTTTTACCAACAAGGTCAAGTCGAGTTTCACCTGGTTTTTGAGGTGCGCCAGCAGTAATGACAACAAGGTCAGCATCTGCGCAGTCTGCATAAGTAGCTGCGTAGATTTTTTTAGGTGATGTAAATGCAAGGGCATGTGAAAGATCTTCAGCATCACCAACAGCTTTATCAAATAAAGCTGGGATTTCAATGATACCTAACTCTTGCGCAATACCTTGGTTAACAAGTGCAAAAGCGTAAGAAGAACCTACGGCACCATCACCAACGAGAATAACTTTTTTATGTTGTTTAGTTGCAGTCATTTCTAAACATCTCCTTAAATATTTTTGGGAAGTTTCCCATACACCTATATTCTATCATTTTCAATGAAAGAAGTCACTAATAAAATGTGAAAAAATTTGCAAACAAATTGAAATATCATAGAAAACTATTGAAAACGCTGAGTGTCTTGATATTTTTGATACCGATTTATCATCGCAATTTTACCTAAATTATGGTACAATATAAGAGACTTACAGTGAAGAAAAGGGGCATTTTTTAATGCAAGATAAAAATTTAGTAGATGTTAATCTAACTAGTGAAATGAAAACGAGTTTTATCGATTACGCCATGAGTGTCATTGTTGCTCGTGCACTTCCAGATGTTAGAGATGGTTTAAAACCTGTTCATCGTCGTATTTTATATGGTATGAATGAACTAGGTGTGACACCTGATAAACCTCATAAGAAATCAGCACGTATTACTGGTGATGTTATGGGTAAATACCATCCACATGGTGATTCATCTATTTACGAAGCAATGGTGCGTATGGCACAATGGTGGTCATATCGTCATATGCTCGTTGATGGTCATGGAAACTTTGGTTCAATGGATGGGGATGGTGCTGCCGCACAGCGTTATACAGAAGCACGTATGAGTAAAATTGCTCTTGAGATGCTTCGTGATATCAATAAAAATACAGTTGATTTTCAAGATAACTATGATGGCAGTGAACGTGAACCTCTTGTTTTACCAGCGCGTTTCCCTAATTTATTAGTCAATGGTGCAACTGGTATTGCTGTAGGTATGGCAACAAATATTCCACCACATAATCTAGGTGAGTCTATAGATGCTGTCAAATTGGTTATGGATAACCCTGATGTTACTACACGGGAGTTAATGGAAGTTATTCCTGGTCCAGATTTTCCTACTGGTGCCTTGGTGATGGGACGTTCAGGTATTCACCGTGCCTATGAAACTGGGAAGGGATCAATTGTCTTACGTTCACGGACTGAAATTGAAACAACTTCAAATGGGAAAGAGCGTATTGTTGTCACAGAGTTTCCATATGGCGTTAATAAAACAAAAGTACACGAGCATATTGTACGTTTAGCACAAGAAAAGCGCATTGAAGGTATTACTGCTGTTCGTGATGAATCAAGTCGTGAAGGCGTTCGTTTTGTTATTGAAGTTCGTCGTGCTGCTTCAGCAAATGTGATTTTAAATAATCTTTTCAAATTAACTAGCTTGCAGACAAATTTTAGCTTCAATATGCTTGCTATTGAAAAAGGTGTTCCAAAAATTTTGTCATTACGACAAATCATTGATAACTATATTGAACACCAAAAGGAAGTTATTGTTCGTCGTACTCAGTTTGACAAAGCTAAAGCAGGAGCCCGTGCTCATATCTTAGAAGGTTTACTTGTGGCGCTTGATCACTTGGATGAAGTTATCACAATTATTCGTAATAGTGAGACAGACACCATTGCTCAAGCAGAGTTGATGTCACGTTTTGAATTATCGGAGCGTCAGAGTCAAGCTATTTTAGATATGCGTCTTCGTCGTTTAACTGGATTAGAACGCGATAAAATCCAATCAGAATACAATGACTTACTAGCTTTAATTGCTGATTTAGCAGATATCTTAGCTAAGCCTGAACGTGTTGTTACCATTATAAAAGAAGAGATGGATGAGGTTAAGCGTAAGTATGCTGATGCCCGTCGTACAGAATTAATGATTGGTGAAGTTTTATCACTTGAAGATGAAGACCTTATTGAGGAAGAAGATGTTCTTATTACTCTCTCAAACAAGGGATATATCAAGCGTCTCGCTCAAGATGAGTTTAGAGCACAAAAACGTGGAGGACGCGGTATTCAAGGGACTGGAGTTAATAACGATGATTTTGTTCGTGAATTGGTTTCAACAAGTACTCACGATACTGTGCTTTTCTTTACAAATTTAGGGCGTGTGTATCGTTTGAAAGCATATGAAATTCCAGAATATGGACGTACAGCTAAAGGCCTCCCTATCGTTAACCTTTTAAAACTTGACGAAGGTGAGACAATTCAAACAATTATTAACGCTAGAAAAGAAGATGTCGCTAATAAATATTTCTTTTTCACAACTCAGCAAGGTATAGTGAAACGTACAAGTGTTTCTGAATTTAGTAACATTCGTCAAAATGGACTTCGTGCTATTAATTTGAAAGAGAATGACGAGTTGATTAACGTCCTCTTGATTGACGAAAATGAAGATGTTATTATCGGGACACGTACAGGCTACTCTGTTCGCTTCAAAGTGAACGCTGTACGTAATATGGGACGCACAGCGACTGGGGTACGAGGCGTTAATCTTCGTGAAGGTGATAAAGTTGTGGGAGCTTCTCGTATCGTTAATGGACAAGAAGTACTAATCATCACTGAAAAAGGTTATGGCAAGAGAACAGAAGCTTCGGAATATCCTACAAAAGGCCGTGGTGGTAAAGGAATAAAAACCGCTAATATTACTGCTAAAAATGGGCCATTAGCACGCTTAGTGACGATTAATGGAAATGAGGACATCATGGTCATTACAGATACAGGTGTTATTATTCGAACCAATGTTGCTAATATTTCTCAAACTGGTCGTTCTACCATGGGTGTTAAAGTGATGAGACTTGATCAAGAAGCTAAAATCGTCACTGTTGCGCTAGTGGAACAAGAAATTGAAGATAAGTCTAATATAGAGGATACAAAAGAATAGGAAGTTATGCGTAATAAAAAAAAATCACATGGTTTCTTTAACTTTGTTAGATGGTTATTGGTTGTATTGCTAATTATTGTTGGGTTGGCTTTGGTGTTCAATAAACCAATTCGCAATGCTTTCATAGCTCATCAATCAAATCATTATCAAATTTCACGAGTTAGTAAAAAAACAATTGAAAAAAATAAGAAATCTAAAACAAGTTATGACTTTTCATCAGTCAAATCTATTAGTACAGAATCGATTTTATCTGCTCAAACGAAATCACATAATTTGCCTGTAATAGGAGGGATTGCTATACCAGATGTCGAAATCAATCTCCCAATTTTCAAAGGACTAGGCAATACAGAGTTGAGTTATGGTGCAGGAACGATGAAAGAAAACCAGATTATGGGAGGCCCAAATAACTATGCCTTAGCTAGTCACCATGTCTTTGGTTTGACAGGTTCTTCTAAGATGCTCTTTTCACCTTTAGAACATGCTAAGAAAGGTATGAAAGTTTACCTCACTGATAAAAGCAAAGTATACACTTACACTATTACTGAAATTTCAAAGGTAACACCAGAACATGTTGAGGTTATTGATGATACACCTGGCAAGAGCCAACTCACTTTAGTGACCTGTACGGATCCAGAAGCCACAGAACGTATTATTGTGCATGCTGAATTAGAAAAAACAGGTGAATTTTCAACAGCAGATGAGTCGATATTAAAAGCATTTTCGAAAAAATATAATCAAATTAATCTCTAGAAGGTAGTTAGAATTATGAAATTAAAGGCTGTTCATCATATTGCGATAATTGTTTCTGACTATGAAAAGTCAAAAGACTTCTATGTTAATAAGCTAGGATTTGAAATTATTCGTGAAAACCATCGTCCGGAGCGTCATGATTATAAATTAGATTTACGGTGCGGTGATATTGAGCTTGAAATATTTGGAAATCGTCTTGATGATCCAGAATATGAAACTCCTCCTCAGAGAATAGGTAGGCCGAATTGGCCACGTGAAGCATGTGGTTTACGACACCTTGCCTTTTACGTTCCAGATGTGGAAGCGTACAAGGTAGAACTGGAGAATTTAGGAATTTTTGTAGAGCCTATTCGTTACGATGACTATACTGGCAAAAAGATGACCTTTTTCTTTGATCCAGATGGTTTACCTTTAGAATTACATGAATAATAAACAAAGTTGCGTGGATACGCAACTTTGTTTAATTTACTGAATAATTTTATATTCAAGAAGTTTTTTAAAGAAATAAGTAAGTTAATCATGGTATAATGTAAGGTATGAAAAGAATTGAAAAGGAATTATTTTGAAATGAGGATACTAAAATGAGTATTAAAAAGCTATTGTTTGCAGGCCTTGCTTTTATTTTATTTACCCTAGCGAGTCCAGCATATGCTGCATCAGATGTTCAGAAAGTTATTGATGAAACTTATGTTCAACCTGATTATGTCTTAGGTTATTCGCTAAATCAAGAACAGCGTGCACAGACATTACAACTTCTGAATTATGATGAATCTAGAGACACGAAAGTTAAAACGCTAAATACTAGCTCATATGCTAAAATAATGAATATAGCTGATGATGCAAGCATCCAATTATATTCATCTGTTAAAATAAAAAAATTAGGGTCTAACGATACCTTAGCAGTAAACATTGTTACACCTGAGAATATTACTAAAGTTACAGAAGATATGTATCGCAATGCTGCAGTTACATTAGGTATTGAGCATGCAACGATATCAGTGGCTGCTCCAATAAAAGTAACTGGGGAGAGTGCTCTTGCAGGTATCTATTATTCATTAGAGAAAAATGGAGCAAGTGTATCATCAGAAAATAAACAACTAGCACAAGAAGAGTTAAGTACTTTATCTGGTATTAATGCTGAGAATAAGGGTAAGGAAGGTTATGACGCCGACAAGCTTAATGTAGCTTTAACGGATATTAAGTCAGCCGTAGCTAAAGGAGGATCTGATCTTTCAAAAGATGATATTCGAAAAATTGTTGAGGAAACATTGAAAAATTATCATCTTGATAACGCTGTAACGGAAAATCAAATAAATTTAATTGTTAATTTTGCAGTTAATCTTTCACAAAGTAATGTCATCAAAAATAGTGATTTCACGAACACCTTGAATAATTTGAAAGACAACATTGTTTCGAAAGCAGGATCTAAATTTAAAAATATCAATGTCAATTTTAATGCTAATAAAGCTGTTGAATCAGGTAAGGGATTTTTAGCTAATATTTGGCAACAAATTGTTAATTTTTTCCAGCAGTTTGGTAGTTAATAAAAAAGTCTAGCTTATAAGCTAGACTTTTTTTACCCTAAATAAATGTTTGTGTTTTTTTACTAATCTTTAAATGAATATTTAAGAATAAATGGCGCAATAATAGTTGATAGTATAACAACAATAACAAGCTCGGAATAAGTAGTGCTTGAAATAATTTTAGCAGCTAATCCAACTTGAACTATAATGAGAGCCATCTCGCCACGACTGACCATTCCACCACCAATTGTTAAAGATTCTAATTTTGAAAAATTAAAGCCTCGACCGACAAAGTACCCTGGAATTAATTTTGATAAAACAGCCAAAGCAGTAAAGATTAATATCGTGTGAAGGTGAGACATCATTCCATCGAATTTAAGAGGTAGTGCAATTGAAGCGAAGAAAATTGGGATAAAGAAGGTGTAACTAAGAAGTGAAATTTTATGTTCTACCTTATCAACAAAAGAAGTTTGTCCAATAGCTAATCCTGCAAAAAACGAACCAATGATAGAACTCATTCCAACTTTATCGGCTAAAATTGATAGAGAAAAACAGATAAGGATAGCAAGAATAGTATATTTCTCAAAGAAATGAACCTTTTCGATTAATTTGAAAAGAGCAGGTACAAGGTATTTCATACAAATAAATAAGAAAACAAAGAATAACAATTGAATGATAATTTGTAATCCGATATTAGAAGAGCTTCCATTTGTTGCAATAAAGACACTCAGAAGCAAAACAGCTAAGACATCATCAGCAACAGCAGCACCTAAAATAATAGCACCAGTATCTGTTTTTACACGATTGTATTCTTGTAAAACTTCAACTGTGATAGAAATACTAGTTGCAGCAAATACGAGCCCGTAAAAGATAGCAGTATTGATTTGGAACCCAAACAAGCGTGTCAAGAAGTAGAAGAGAGCCATAGGAACAATAACACCAGTAATTGCGACCAGTAGACTGGGCTTAAGATACTTCTTTAAAAGATCAAAATTAGCTTCAAGACCCGCTAAAAACATGAGTAAGATAACACCAATTTCTGACAAGACATGTAATACCTGATTTTGATGAACAAGTCCTAGCATTGCAGGTCCGATGATGATACCTACAAGTAGTTGTCCAACAACAGCCGGTATTCCAATTCTTTTTGAAATAAGAGTTGCAAGAACGCTTGCCAACAAAATGATTGTAATTTGAATGATAATATGCATTTTTTCCTCCTAATATTAATAAAATGATATCAATCATATTGTACTGAATATTTAGAATACCATTTTTTAAGCCTAAAATCTAGGAATATTTCTTTTCTGTCTTTTTCATATTATTATCAAGAAAATGGAAAAATATACTGAAAAATATTCAATTTAAGAATAATGAACTTGTAACTATCGAACTACATAAAAATGATATTTTAAGTGTAAGTATCTCTTATTAGACTTCCTGCGAAACAAAATATGGTACAATAGTTCTATGAATTATGAAGCAAGCAAACAATTAACTGATGTACGATTTAAGCGCCTTGTTGGTGTTCAGCGCACTACTTTTGAAGAGATGTTAGCTGTGTTAAAAACAGCTTATTAGACTTCCTGCGAAACAAAATATGGTACAATAGTTCTATGAATTATGAAGCAAGCAAACAATTAACTGATGTACGATTTAAGCGCCTTGTTGGTGTTCAGCGCACTACTTTTGAAGAGATGTTAGCTGTGTTAAAAACAGCTTATCAACGTAAACACGCAAAAGGTGGCCGAACCCCTAAGTTAAGCTTAGAAGATCTCCTCATGGCTACTCTTCAATACATGCGAGAATACCGCACTTATGAACAAATTGCGGCTGATTTTGGCATTCACGAAAGCAACTTAATCCGTCGAAGTCAATGGGTTGAATCAACTCTTATTCAAAGTGGTTTTACGATTTCAAAAACTCATCTTAGTGCTGAGGATACGGTGATTGTGGATGCAACAGAGGTAAAAATCAATCGTCCTAAAAAAATCAACTAGCGAATTATTCTGGTAAAAAGAAATGTCATGCTATGAAGGCTCAGGCGATTGTCACAAGCCAAGGGAGAATTGTTTCTTTGGATATTGCAGTGAACTATTGCCACGATATGAAGTTGTTCAAAATGAGTCGCAGAAACATCGGACAAGCTGCTAAAATCTTGGCAGACAGTGGTTATCAAGGGATCATGAAGATGTATTCACAAGCGCAAACTCCGAGGAAATCAAGCAAACTTAAGCCACTAACTCTTGAAGATAAAACCTATAACCATACGCTATCCAAAGAGAGAATCAAGGTTGAGAATATTTTTGCCAAAGTAAAAACGTTTAAAATATTTTCAACAACCTATCGAAATCGACGCAAACGGTTTGGATTACGAATGAATTTGATTGCTGGAATGATCAACCGTGAACTAGGATTTTAGTTTCGCAGGAAGTCTAGAGGTTGAGAATATTTTTGCCAAAGTAAAAACGTTTAAAATATTTTCAACAACCTATCGAAATCGACGCAAACGGTTTGGATTACGAATGAATTTGATTGCTGGAATGATCAACCGTGAACTAGGATTTTAGTTTCGCAGGAAGTCTATTCAAGAAATAAGAGTAAAAAAACTTAGCTACTTAAAGTAGCTAAGTTTTTATTCCCACTCAACAGTTGCAGGTGGTTTACTTGTAATATCATAAACAATACGGTTAACGTGATCAACTTCGTTAACAATACGTGTCGAAATTTTCTTAAGTACATCCCAAGGAAGTTGCGCAAAGTCAGCTGTCATGCCATCAATTGAAGTAATTGCACGGATAGCAATTGTATAGTCATAAGTACGACCATCTCCCATAACACCGACAGAACGTACGCCAGTATTAACTGTGAAATACTGCCATACGTCACGATCTAGACCAGCTTTAGCGATTTCTTCACGAAGAATAGCATCTGATTCGCGGACTGTTTCAAGTTTTTCTTCGGTAATTTCACCCATAACGCGAATAGCAAGACCAGGCCCAGGGAATGGTTGACGCCATACAACTTCATCAGGCATTCCAAGTGCAGTACCAAGAGCGCGAACCTCATCTTTGAATAATGTGTTAAGTGGCTCAATCAATTCAAATTGCATATCTTCTGGCAATCCACCAACATTATGGTGTGACTTGATTGTTTGGGCTGTTTCTGTCCCAGATTCAATAATATCTGTGTAGAGGGTACCTTGAGCAAGGAAATCAACGCCTTTAAGTTTACTTGCCTCATCATCAAAAACGTACACGAACTCATTTCCGATGATTTTTCGTTTTCTCTCGGGATCTTCAACACCAGAAAGAAGATCTAGGAAGCGTTTTGAAGCATCAACACGGATAATATTAAGTCCAAATTTACCACCAAGCATATCCATAACTTGGTCACCTTCATTTTTACGTAATAAACCATGATCTACAAAAATACATGTTAATTGATCACCGATAGCACGTTGTAGGAGTACTCCGACAACAGATGAATCAACACCGCCAGATAGTCCAAGAAGTACTTTACGATCGCCTACAGTTTCACGTATTTTTGCAATTTCCATATCAATGAAGTTATCCATTGACCAATCACCACGTGCGCCACAGATATTAACAGCAAAATTTTTAAGGATATCATTGCCATATACTGAGTGACGAACTTCGGGGTGGAATTGGATACCATAAAATTGTTTTTCAGTATTTTCCATTGCAGCAAATGGACAGTCAACAGAGTCACCAACGAGATGGAAACCCTCAGGAATTTCAGTGACAGCATCACCATGGCTCATCAAAACAAGTTGTTCTTGAGGAGTGCCAGCAAAGAGTGCTGATTCTGAGCGTAGGCGAAGTGCTGATTGACCATACTCACGATGACCAGCTTCTCCCGCAGGAAGAACCTTACCACCGAGTTTATGGGTAATCAGTTGCATGCCATAACAAATTCCTAAGATTGGAATTCCTAATTCAAAAATTTCTTCATCGATTCCAAAAGCGCCATCAGCATATACGGAATTTGGACCACCTGAAAGTACGATACCAATAGGATTAATATCGCGAATTTCATCAGCCGTAATTTTATGTGATTTTAACTCAGAAAATACACCAAATTCACGGATACGACGTGCGATAAGCTGGTTATATTGACTACCGTAATCTAGAACGATAATTTTTTGGATATCATTCAATATAGAAATATCAGTCATTGTTTCCCTTTCTTTGTAGCTAATTTTAAAAACAGCTGTACCTATACCATTTTAGCATATTTTATATAAATTAACATCATTAAAATAATTGATTAAACGCTTTCTTATCAAGAAATATTGCTTATGATTTTTCTGAATTATTTCACGATTTTAGAGTTAGAAATATATAGAAGTATGGTAAAATGAAGTGTAGATTCTAGGAGGAGAGAATATTGTTACCAGCATATATTAAAATTCACGACGCTATTAAAAAGGAAATCGATAAAGGGACTTGGAAGATTGGGCAGCGGTTACCTAGCGAAAGAGATTTAGCGGATGATTATAGTGTAAGTCGTATGACACTTCGCCAATCAATTACATTGTTAGTTGAAGAAGGTATTTTGGAGAGACGAGTTGGTAGTGGCACCTATGTTGCTAGTCATCGTGTTCAAGAAAAAATGCGGGGAACAACTAGTTTTACAGAAATTGTCAATTCTCAAGGGCGTAAGCCATCCAGTAAACTAATCTCATTTCAAAGAAAACTAGCAAATGAAACCGAAATTCAAAAATTAAATTTATCACAGTCAGATTATGTGGTTCGTATGGAAAGGGTACGTTATGCTGATAAGGTACCGTTGGTTTATGAGGTAGCCTCTATACCAGAGAATTTAATTAAAGGTTTTGAACAATCAGAGGTTACAGAACATTTCTTTAAAACCTTAACAGAGAATGGCTACGAAATTGGGAAAAGCCAACAAACTATATATGCTAGAAATGCTAGTGAACGTGTTGCTTCGCATTTAGAAGTTAACGCAGGCCATGCTATTTTGGCATTGACACAAGTTTCATACTTTACTGATGGTAAGCCTTTTGAATATGTTCATGGGCAATATGTTGGAGATCGTTTTGAGTTTTATTTAGAGAATAACTAGTAGTTTAATGAATAACGTTTTTTGAAGAAGTAGCTATGTATGTTATAATGGAAAAATAAATTATATAGAAAGATTTGAGGAAGTAGTTGACTACTTTCAAGAGGTATTAGTTCATGTCTCAATCTTACATTAATGTTATCGGCGCTGGTTTGGCTGGTTCTGAAGCAGCTTATCAAATTGCTAAACGTGGAATACCAGTTAAGCTTTATGAAATGCGTGGGGTTAAATCAACCCCTCAACATAAAACAGATAATTTTGCAGAATTAGTATGTTCCAATTCATTCCGCGGTGATTCTCTAACAAATGCAGTTGGTCTTTTAAAAGAAGAAATGCGTCGTTTGGATTCTATCATTATGAGAAATGGGGAGGCACATCGAGTTCCAGCAGGTGGAGCCATGGCCGTTGATAGAGAAGGTTATTCTGAAGCTGTTACTGAGGAAATCCATAAACATCCATTAATCGAAGTAATTCGTGATGAAATCACAGATATCCCTGGAGATGCTATTACAGTTATCGCTACAGGACCATTAACAAGTGATAGTCTGGCAGCTAAAATCCATGAACTTAATGGTGGTGATGGTTTTTATTTTTACGATGCCGCCGCTCCAATTGTCGATAAAAATACGATTGACATAAATAAAGTTTACCTTAAGTCTAGGTATGACAAAGGTGAAGCAGCTTATCTAAATTGTCCAATGACCAAAGAAGAATTTATGGCTTTTCATGAAGCTTTAACTACAGCTGAGGAAGCACCACTAAATTCTTTTGAGAAAGAAAAATACTTCGAAGGTTGTATGCCTATCGAAGTGATGGCTAAGCGTGGTATTAAAACGATGCTTTATGGTCCAATGAAACCAGTTGGTTTGGAGTATCCTGAGGACTACAAAGGACCGCGAGATGGTGAATTTAAAACACCATATGCTGTTGTTCAATTACGTCAAGATAATGCTGCAGGCTCTCTTTATAACATAGTTGGTTTCCAAACTCATCTTAAGTGGGGAGAACAAAAACGTGTATTTCAAATGATTCCTGGTCTTGAAAATGCTGAATTTGTCCGGTATGGTGTTATGCATCGCAATTCTTATATGGATTCACCAAATCTTTTAAACCAAACCTTTGCTACACGTAAGAACCCAAATCTTTTCTTTGCTGGACAAATGACCGGTGTTGAAGGTTATGTAGAATCGGCAGCAAGTGGTCTTGTAGCGGGAATCAATGCTGTCCGTCGCTTCAATGGGGAGAGTGAAGTAGTTTTCCCACAAACTACTGCTATTGGTGCACTGCCACATTATATTACACATACAGACAGCAAACATTTCCAACCAATGAATGTTAACTTTGGTATCATCAAAGAATTAGAAGGTCCACGAATTCGTGATAAGAAAGAGCGTTATGAAGCTATTGCTACACGAGCTTTGAAAGATTTAGAAAAATTTCTCAACTATTGATATATTCATTTGACTTTGCCAACAAGCAAGGTCAAATTTTCTATATTGATTTTTAAAAATGTATGAATGGAGTAAATATGCACTATAAAGAATTACTTGAGTCATCCGAAAAAGCTTATTTGGAAACTAATCGGTATAAACATTTTAAGAATATAATCATTTCAGAGCGTTATTTTTCAAACTATATTAGCTACAAAATAATGCCTACAGTAAGTGAGTTTTTACAGGATATGATCTATTTAGCAGATGAACAAAAAGATTATCAGTCTGATTTTGCTTTTGTATTTTTTGAGGAAAATGCTGAATTGAGCAGTGAATTACAGAGAACTTTATCACAACAAGGCTTTGAATCAGAGAAACATATCATATTTACAAATTCATTAAATCATCTTAAACTTTTTGAAAAAGAATTTGATGACATCACATTTACTAAACTTAATGAAAATTACCTAGAAAAATACCTAAAGTTCAAATATAAACAAAGTATAGTTTACGGAGAAATTTACGCTAAGCAAATGTATAATGATAATCGTGTTAATCTTTTAAATAATAATGCTAAAGTTTACCTAGCTATTAAAGATAATCAAATTATTGGAGATGTAACAGCTTGGGACTATGGTGAATACGTGGAAATAGATGATTTTTATGTCCAAGAGTCCTACAGAGGACAAGGAATTGGTACGCGCCTACAATTTGATGCAAGTAGGGGGTTTAAGAAAGTTATCTTAATTTCAGAAGAAGAAAACAGAAAAATGTATGAGCACCAAGGTTATGAGGAAGTCGCCTATTATTGGACCGCTTTACGGAGCCCTCGAAAGTAAAATTATAAAAGAAATGATATAGTTAAAAGCTATATCTCTTGATTGATAATAAGTATTTTTTAATCCATTAGCTTTTTGTTACACTAGTATCAGTTGATTAATCATACAACCATATCAAAGGAGAAATAAATTATGAAAATCAAAAAGCTATTAGGGTTAACGACAACAGTAGTAATTTCAGCACTTATTTTAGGAGCCTGTGGTCAGTCTAAAAATGAAGACGCCAAAGTCGTTAGAGTTGGAACAATGGTAAAGAGTAAAACTGAAAAAGCTCGTTGGGATAAAATCGAAGAATTAGTTAAGAAAAAAGGCGTTAAGCTAAAATTTACGGAATTCACAGATTATACACAACCTAATAAAGCTTTAGAAAGTGATGAGATTGATATTAATGCTTTCCAGCATTATAATTACTTAAACAATTGGAATAAAGCAAATAAGACCAATCTTGTTTCCGTTGCTGAGACATACTTTACTTCCTTTAGATTATACTCTGGTACTAAGAACGGTAAAGGTAAATACCAAACAGTTTCTGAAATTCCAAATAAAGCAACTATTACTATCCCAAACGATGCAGTTAACGAAAGTCGCTCTCTCTACTTGTTACAATCAGCAGGCTTGCTAAAATTGAAAGTATCAGGTGATGCATTAGCAACAATGTCAGATGTTGTTTCCAATCCTAAATCTTTAGATTTAAAAGAAGTAGATGCAGCACAGACCGCACGTTCTTTGGATTCCACAGATGCAGCAGTTATTAATAATGATTTTGTGACAGAAGCAGGAATAAATCCTAAATCAGCTATTTTTATTGAACCAAAAAGTAAAAATGCAAAACAATGGTACAACCTTTTAGTTGCTCAAAAAGGTTGGCAAGACAAATCAAAAGCTAAAGCCATTAAAGAAGTTGTGAAAGCTTACCATACAGATGCGGTTAAAAAAGTTATCGAAAAAACATCTCAAGGTTTAGATCAACCTGTTTGGTAAAAATAAATAAGCATGGTCAATTCGATCATGCTTATTTATTTCGATTTTTTTTGAGTAATTGACTAGGGGTACTCAATACTTCTGTTAACCGTTGTTGTCGTGCTTTACTTTTTTCGGATTTAGATAAAAGTAGTGTCTTACTTTCTTCAAGGATATCCTCTGTAATATAGTACAACTTCACTAATGAACCGATTCTGACCCTACCAGCTTTAGGCGATATATTCACAACTTGATTAGGATGTAGGGTTGCCCACTTTGAATTTGGTTCAGCAACAATCCTTGATACATTAAAATGGCGTTGCTCTAAGTAAACTTGCGCATCATTGATATCAAGGTGTACTACATTATCAAGCTGAGTATAAGTCTGTTTTTTTTCATGACGACGGTCAAGTTCTTTTTCAATAATTGGACGAGAATTATCAATTGCTTTTCCAATAAGTTCAGTTGTGTCAGGGATTATTGAAATTAATTTACCAATAGGCCCTAAAGATTTTGTCAATTTTTTACTTGTCTTGGCCATATGTTTTCACCGTACTTTCCATTTGTTATGTAAGATATTATATCAAAATTATAGTTTATAAAGCTTTTAAAACTTTCAAATTTGTAAGAAATAGGTCTTAAGATGTAAGGTTATAGTAAACCATTTTGCCATATAATAGACTTAAAGAGAAAGGGGGAGCAAGAGATGCGGCGAAAAATAGTTTTACTTTTTGTAGTTCCAATGCTTATAGTTTTAGGAATTTTAGGAGTGGTAGTTCATTATTATGGTTCAGCATTAAATATTTATCTATTACCTCCTAGTAGCGAACGTTATGGACGTGTTATTTTAGATCGTGTTGAACAGCGTGGTTTGTATTCGCAAGGTCGTCAATGGCAAATTATAAGACAACGATCAGAAAAAAAGTTGAAAACGTCAAAATCTTACCAAGAGAGTCGCAACATTGTACAGGAAGCAGTACGGTATGGAGGCGGTAAACATAGTCAAATATTATCCAAAGAGACTGTACGAAGAGATACCCTAGATAGTCGATATCCAGAATATCGAAGATTAAACGAAGACATTCTCTTAATTACTATTCCTTCTATAAGTAAGTTAGATAAACGATCTATTAGCCATTATAGTGGTAAATTACAAAATATATTGATGGAAAAAAGTTATAAGGGACTCATTTTAGACTTATCGAATAATACTGGCGGCAATATGATCCCTATGATTGGGGGGTAGCCTCTATTTTACCAAATGATACCCTATTTCATTATACTGATAAGTATGGAAATAAGAAAACAATCACGATGAAAAATATACCGCTAGAAGCATTAAAAATATCTAGGAAAACAATCAATACTAAGCATGTTCCAATCGCTATTATAACTAATCATAAAACTGCTAGTTCGGCAGAAATGACTTTTTTATCATTTAAAGGATTACCTAATGTTAAAAGCTTTGGTCAAGCTACAGCAGGATATACGACTGTTAATGAAACTTTCATGCTTTACGACGGTGCTAGATTAGCTTTAACTACAGGAATAGTTAGTGATCGACAAGGATATAAATACGAGAACACCCCTATCTTACCAGATCAAGTAACCAGCCTTCCTTTACAAGAGTCACAGTCTTGGTTAAAGAGTAGAATCAATCAAAATTAGGGTATAATAAATAAAGGAGAATTATATGTTATTAGAAATCAATCACTTAGAAAAAGTTTTTCGTACACGTTTTTCAAAAGAAGAGACAAGGGCTCTACAAGACGTCGATTTTAAAGTTGAACAAGGGGAATTCATTGCTATTATGGGAGAGTCTGGTTCGGGAAAAACAACTCTGCTAAATATTTTAGCTACTTTAGAAAAACCGACAAATGGACAAGTGATTTTAAATGGGGAAGATATTACGAAAATTAAAGAGGCAAAATTAGCGAGTTTTCGTTTGAAAAATCTTGGTTTCGTCTTTCAGGACTTCAACCTTTTGGATACTCTCTCTGTAAGAGATAATATCTATCTTCCTTTAGTTCTTGATCGTAAACGTTACAAAGAAATGGATCATCGTTTGTCAGAATTATCTTCTCATCTGAGAATTGATGACTTATTAGATAAGAGACCTTTCGAGCTCTCTGGTGGGCAAAAGCAACGTGTAGCGATTGCTCGTAGTTTGATAACCAACCCTCAAATTTTATTAGCAGATGAACCAACAGCAGCGTTAGATTACCGTAATTCAGAAGACTTGCTGAATTTATTTGAAACTATTAACTTGGATGGACAAACTATTTTGATGGTAACCCATTCAGCAAATGCTGCTAGTCATGCCAAACGCGTTTTATTTATCAAAGATGGACGTATTTTTCACCAACTTTATCGTGGTAATAAGAATAATAGCGAATTCAATAAAGATATTTCTTTAACAATGTCTGCCATATTAGGGGGTGAATAATATGTTTTATCTCAAAATAGCCTGGCATAATTTAAAACATTCTATAGACCAGTACATACCATTCCTCTTAGCCAGTTTATTACTTTATTCATTGACTTGTTCTACGCTACTAATCTTAATGAGTGCTGTTGGAAGAGATATGGGGACAGCGGCAACGGTTCTTTTTCTTGGAGTGATTGTTTTGTCAATCTTTGCGGTAGTCATGGAACATTATAGCTACAATATCTTGATGAAACAGCGTAGTAGTGAATTTGGACTGTATAACATTTTGGGGATGAATAAACGTCAAGTTGCGCGTGTAGCTAGTCTAGAGCTGTTTATTATTTATATATTTCTTATTTCTATAGGAAGTCTGTTTAGTGCTTTTTTTGCTAAATTTATTTATTTAATTTTTGTCAACATTATTAACTATCATGCACTAAATCTTAGTTTAAGTTTATGGCCATTTATTATTTGTATCGTTATATTTACAGGTATTTTTCTGACTTTAGAAGTTCCAGTTATTCGACATGTTCATTTATCATCCCCATTAAGTCTTTTTAGAAAGAAACAACAGGGAGAAAAAGAACCAAAAGGTAATCTTATACTTGCAATTTTAGCGTTAGTAGCTATCGCCATCGCTTATACAATGGCTCTTACTTCAGGTAAAGCACCTGCATTAGCTGTTATCTATCGTTTCTTCTTTGCAGTACTTTTAGTTATTGCTGGTACTTATCTTTTTTATATTAGTTTTATGACATGGTACTTAAAAAGGTTGCGTCAAAACAAGCATTATTATTATAAATCTGAGCATTTTGTATCAACTTCGCAAATGATTTTTCGAATGAAGCAAAATGCAGTAGGGTTAGCAAGTATCACTTTATTAGCTGTTATGGCTCTAGTTACTATTGCTACAACAGTCTCACTTTATTCAAATACACAAAATGTTGTTACCGGACTATTTCCAAAATCAGTAAGTTTATCAATAGATAATTCAAAAGGTGACGCGAAAAATATATTTGAAGAAAAGATTTTGAAGAAACTAGGTAAGTCATCTAAGGAAGCTATCACTTATAATCAGACAATGATTTCGATGCCAGTTAGTCAATCAAGTGAACTTAATATCACATCTAAAAACGTCAAACATGTTGATATCACAAAAACGGGTTTTATGTACCTAATTACTCAGAATGATTTCCGTCGTTTAGGTCACCAATTACCAAAATTAAAAGATAACCAAGTGGCTTACTTTGTTCAAAAAGGTGATAGCCGTTTGAAAAAAATAAATCTATTGGGAAATAAATTTGACGTTGTAAAAAATTTAAAAGAGGCTTATGTCCCAGAGACTACAAATACTTACAACCCGGGTTTGATTATATTTGCAAACAACAAACAAATTGACAATATTAGAAAAGCATATTTACCTTATACTAAGAACATCAATACTTTTCCAAAAACCTTTAAGGCATATTTGGATTTGAATAGTCAAGAGATAAATTCAATTTCTAAAAACGACATAATAGAGGTAGATGGTAAGTATGTTGGAAATATTAGCACTAAACAGAGTTTTCTAAAAGAAGGTTATCAAATGTTTGGTGGGTTATTATTTACTGGATTTCTGTTAGGTATAAGCTTTTTGCTAGGTATAGCTCTAATTGTTTACTATAAGCAATACTCAGAAGGTCATGAAGATAAGAGATCTTATCGTATCTTACAAGAAGTAGGTATGAGCAAAAAATTAGTTAAACGGACTATTAATTCTCAAATTATGATTTTCTTCTTCCAACCTTTAGTGGTAGCAGTTATTCACTTTGGAGTTGCTATTCCAATGCTAAAACAGATGCTTTTGGTATTTGGGGTGCTTAACTCAACAATCGTATATGTAGTAAGTGGTTTGACAGTACTTGCGATTTCTATAATTTACTTTATCATTTACCGTATAACTAGTCGAACTTATTATCATATTATTGAACGCTAAAAAGGATTGGTTATTTTACCAATCCTTTTGCATTAATAGAAACCGATAGACTAAAAAATTTGTTATACTAAATGAAAGAAAGAGATTTCGTACTATTTTAGGAGGGGATATGTCACAAGAGCAAGGAAAAATTTATATTGTAGAAGATGATATGACGATTGTGTCACTTTTAAAAGATCATTTATCAGCTAGCTATCATGTCTCTAGTGTCAGCAATTTTCGTGATGTGAAACAAGAAATTATCGCATTTCAACCCGATTTGATACTAATGGATATTACGTTACCCTATTTTAATGGTTTTTACTGGACTGCAGAATTGCGTAAGTTTTTAACAATTCCTATTATTTTCATTTCATCTAGTAATGATGAAATGGATATGGTTATGGCATTAAATATGGGGGGTGATGACTTTATTTCAAAACCATTCTCTCTAGCTGTATTAGATGCTAAGCTAACTGCTATTTTAAGGAGAAGTCAACAATTTATCCAACAGGAATTAACTTTTGGGGGATTTACGTTGACAAGAGAAGGGTTATTGTCTAGCCAAGATAAAGAGGTTATTTTATCGCCAACAGAAAATAAAATCCTATCTATCTTGCTCATGCATCCTAAACAAGTAGTCTCAAAAGAGTCTCTATTAGAGAAACTTTGGGAAAATGATAGTTTTATTGATCAAAATACACTTAATGTTAATATGACACGCTTACGTAAAAAAATTGTCCCAATAGGTTTTGATTACATTCATACAGTGAGAGGAGTTGGGTATTTACTACAATGATACGCCAGTTTTTAAGAGAACACTTGATTTGGTATATTTTATATATCATGATGTTTGTCCTATTTTTTATTAGTTTCTATCTATATCATTTACCAATGCCCTATTTGTTTAATTCCTTAGGTTTAAATGTTATTGTTTTACTAGGAATTAGTATTTGGCAATACAGTCGTTACAGGAAAAAAATGTTACATCTCAAATATTTTAATAGTAGTCAGGACCCCTCTTTCGAACTTCAACCGAGTGATTACGCTTATTTTAATATTATTACACAATTAGAAGCTAGAGAAGCGCAAAAAGTTTCTGAAACAATTGAACAAACCAATCATGTTGCACTTATGATAAAGATGTGGTCGCACCAAATGAAAGTTCCATTGGCAGCTATTTCATTAATGGCCCAGACAAATCATCTCGATCCTAAGGAAGTTGAACAACAATTATTGAAATTGCAACATTATCTTGAAACGTTGTTAGCATTTTTGAAATTTAGACAATATCGTGACGATTTTCGTTTTGAAGCTGTTAGCCTTAGAGAAGTAGTAGTAGAAATTATAAAATCGTATAAGGTTATTTGTCTATCCAAAAGCTTATCTATCATAATTGAAGGCGATAATATCTGGAAAACAGACAAAAAGTGGTTAACTTTTGCTCTTTCACAGGTGCTAGATAATGCCATAAAATATTCTAATCCTGAGTCAAAGATAATAATAAGCATAGGAGAAGAGAGTATTAGAATACAAGACTACGGTATCGGCATACTCGAAGAAGATATCCCTAGACTTTTTGAAGATGGCTTTACGGGTTACAACGGTCATGAGCACCAAAAGGCAACAGGCATGGGGTTATATATGACAAAAGAAGTCTTATCTAGTCTGAATTTGTCCATTTCGGTGGATAGCAAAATTAATTATGGGACTGCTGTTTCTATACATAAATAAAGTTATGTAAAATAAAATATTTACATAACTTTATTTATGTTACTATAGTTTATCTAAAGCGTTCTTTTGTTCATCGTTAACAATATGGGTATATAGGTCAGTAACTTGAGTGGAAGCATGACCTAGTTGGTGGCTAACTAATACTTGAGATTTTGTAGCATCATATAGCCTAGTAGCAAGAGTATGCCTTAGTTTATGAGGTGTTACACGAACCTTAAAATCCTGGGAATACTTAGCAACCATTTTCTCTACACTTGAAGCATCAATACGATTTGGCACCCCACGGTATTCTGATAAAAATAGAGCAATGTCCTGATTTTCTGCTTTGTATCTATTTTTACGGATGTCTAAATAATTAGCAAGGTAGGGCTTCGCAAAGCTAGCGACATTGACAGAGTCCCTTTTCCCCCCTTTTCGTGTGACATCAATAACCATTACATTAAGGTTAATATCCTTTAAATCTAAGTTTACTGCCTCAGATAGACGCACTCCTGAAGCTAGTAGCAAAGCAATAATAGCTAAATCTCTCTCTTTATTTTTGTTGAAAAAAGCTAAAGCACGTTTGGAAAGTTTGTTTTGATATTCACAATCTATATACTCTAAGAATTCTATCGTTTCATTGCCCAAAAATAACTTTTGTTTAATATTTTCTGCCCGAGAAGCTAAAGTTTCCTTTTTCTTTTTGGTTGAGACTTTTTTCATGACATTGCGATAAAAGTAAGGCTCCCCGTCAGCATTCTCAACCTCTTCAGTAAGGTATTTGAAAAGACTAGATAAGGCAGATAGAGTTCTGTTAATGGTGGTTTGAGACACCCCATTTTGCCTTGTGTTAGCATTTAATAAAGGGCGTTCTCGTAAATATAGTATAAAAGCTTCCATATCTTTTTTAGTAAGGTTTTCTAAAACTGAAAGCTCAATTTCTGCAATGTGATGACAATTAGCAACACCAGAATCCAATAACCATTCAAGAAAACGTCTATATTCTTTTAAATATTCGTAGAGTGTTGTGAAACTATAAGGAACAGAAAGCTTTGATTGATAATATTCTAGAACATACCAAGGCATAATTTCTTTTAGTTCATCGATTTTTTCGAGTAGTAATTCACGTTTCATAATAAAATCTCCATTATATCTATAAATAGAAGTATATCATACTCTATCATAACTTTCAAGAAAATTATAGTTTTTCGGAAAGTTTAAAAGTTAAAAACAGGAATTCATTCGGTAAGTATATCAAATATCCATTCTTTATGATGATCAGTATTACTTATTATCGTTTAACATGTTTGTTATAGTAAAGACAGAGTATTTTGAGAAAACTGATTCATAATTTCATTGATTTTATCGGTATCTGAAAAGGTAATAAAGTGTACTCAATTATTTTTAATTATATTTGCAAGTTAATAACCAAAGTTAAATTCTACTTTAAAATATACTAGTTTTCTCAATATTAGATCTACTATGTCTTATAAAAATCAGAAAATTTGAAATATTTCTTTCTTTCTTGAAATTTTATGATATAATATGTCCTATATCTTTATAGAAGGTTTAGGAGGACTGGTATTATGTCTAGTTTTAATAGAAAAAAACTTAAGTTTTTGGGTATATCTTTGGCGACTCTAACAGCCACCACAGTTACCCTGGTTGCCTGTGGTAATGAGTCAAAGAACTCTGGAGATAATAAAGTTATTAATTGGTATATTCCTACTGAAATCAGTACATTGGACATTTCAAAGAATACAGATGCTTATTCAAACTTAGCTATAGGTAATTCAGGCAGCAATTTACTTAGAATTGATAAAGAGGGCAAACCAAAACCCGATTTAGCTAAAAAAGTATCCGTTTCTTCTGATGGTCTTACTTATACTGCTACACTTCGTGATAATTTAAAATGGTCAGATGGAAGCAAACTAAGCGCTGAAGATTTTGTTTACACATGGCGGAGAATAGTTGATCCTAAAACTGCATCTGAATATGCTTACTTGGCGACAGAATCGCACCTTTTAAATGCTGATAAGATTAATTCTGGAGATATTAAAGATTTAAATAAACTTGGTGTAACAGCTAAAGGCAATCAAGTGACCTTTAAATTGACAAGTCCATGCCCTCAATTTAAATATTATTTAGCCTTCTCTAATTTTATGCCTCAAAAACAATCGTATGTTGAAAAAGTTGGTAAAGATTATGGTACAACATCAAAAAATCAAATTTACTCAGGTCCTTACCTTGTTAAGGATTGGAATGGTTCAAATGGTAAATTTAAATTAGTCAAAAATAAATATTATTGGGATTCTAAACATGTTAAAACAAATAGTGTCATAGTTCAAACTATCAAAAAACCAGATACTGCAGTTCAAATGTACAAGCAAGGTCAGATTGATTTTGCTGAAATATCAGGAACTTCTGCTATTTATCAAGCTAATAAAAATAATAAAGATGTAGTAGATGCGTCTGATGCACGTACTACATATATTATTTATAACCAAACTGGTTCGGTTAAAGCATTGACAAATCAGAAAATTAGGCAAGCTTTGAATTTAGCGACTGATCGTAAAGGTGTTGTTAAAGCGGCAGTTGATACAGGTTCAACTCCTGCTGAATCTCTGGTCCCTAAAAAATTAGCCAAATTACCTAATGGTGAGGATCTTTCCAAGTATACTGCCCCAGGTTATACGTATAATACAAGTAAAGCTCAAAAACTTTTTAAAGAAGGTCTTGCTGAGGTTGGTCAGTCATCTCTCAAGTTAACAATCACAGCTGATTCGGACTCTCCAGCAGCTAAAAATGCTGTTGACTATGTGAAATCTACATGGGAGAGTGCTTTGCCTGGTCTAACTGTTGAAGAAAAATTTGTTACTTTCAAGCAACGCCTTGAAGATGCAAAAAATGAAAATTTTGATGTCGTGCTCTTCTCATGGGGAGGAGATTATCCAGAAGGATCAACTTTCTATGGGTTATTCACGACTAATTCTGCGTATAATTATGGTAAATTTTCTTCTAAAGAGTATGACAATGCCTATCAAAAGGCAATTACTACTGACGCCTTGAAACCAGGAGATGCCGCTAATGATTACAAAACTGCTGAAAAAGCTTTATTTGATCAATCATATTATAACCCAGTTTATTACCTAGGGAAAAAAGGACTCCAAAATTCTAAATTAAAGGGGTTGGTAAGAAATTCAACTGGTTTGAATGTTGATTTTACTTATGCTTATAAGACAGAATAAAAGAAAAGCGTTAGGATATTTCTAGCGCTTTTCTATACCAAAAGTAACCAATGAGTTATCAAAACACTTATAATTGAGAACAATGATCCAATTAAATAATATTCGGCAAAAACCTGACTTTTAGAAATTTTATCGTAACGTGCAATGGATTTTGCAGTAAAAACAAGACCTATAGCAGCATACTGTCCTGAGATTAGTAATATAGCCATAATTAGACGCTCTAAATTACCAATCATAGCTCCTGCTCCTTCAATTGTTTCTTCATGATCTTCAGATTTTTCTTTCATTATTTTTGTTTTTTCTTGTGTTAATAATGATGATAATTCTTTAGCTTGAAATTTATTAAAGAAAATTTTAAACACAATATTAATGGGTTTGGTGATAATGATAAAAACCAGAGCTATGACAATAAAGTGCTTGATAGGCAAAAGCCAATGATTAGGCGGTAAATATGTAGGAAGCGCATGGTAAAAAACGATAATGCAAGTATAGTGGGCTAGTTGGTCTATAATAAAAGCTGCTTTTTGGAAATGCCCTTCCTCTACCCAAGGGTAACTCAATTTCTTTATACTATCAATAACAATATGACTTCCCCATATGCTTAAATTTAACAAAGTAGTTTCTGGTATCAATATCATTAAAGCTGCTAGGGGGAGGAAAACAATCAAGAGATGTCTCCAGAGTCCCCTCCAACTATGTGATTTACTATCTGCTAAGGATTGACTTTGCCACTGAAAGTCAGCTAAAAAATGTGCACAAAATAATAAAGTTAGGATTGGATTATCCCTTAAAAAATCAGAAATCATAGCTTCCCCCTTTAGTTTGAGTGCAACTTTTAACTAATAGATCGGCTGCCTGTGTTCTCGTTCTTAAGTAAATCTTCAGACCGCTTGCTTTAAGGCGTTTAGTCAGCGCACTAGGTTCAATATTTTCCAGTTGGGCTAACTTTTGATGTTGAAATTGTTCTTGATAATTATCTTGAAGTATTAAGTGCTCAAGCATTTGAAAATGGTTTGTAGTCCATTTTGACTTGATAAAATCACCAGCTGAAATGAGACTATTTAGTGTTAATTCAAGGTTTTGGTCTTCATCATCAAGGCAAATAGCTACTTGAACTGTTCCATAATCATTTTTATCATGTATATGATTAATAGCTGAGCGAGCATGCCAGTAGGCAGGACCATCAGCACCGATACTTTCATTTGAATTGATGGATGTTATAATGTTTCCTGTACCGAGGCCGAACCTTACATTAACAGGTTTTAGAGCTAGTTGAATATGGTCAATAATTTGAAATACCTTTTTTGATGGTTTCAATAAAGCTTGAAATTCATCACCAGCTGTAATAGTGAATGGAGAAATCAGCTCTTCACCATATACATCAGATAGTTCGGTCATTAGTTGCTGAAAAGACTGTTGGAAAGTTTCACGTTCAAGTATCTGTTTTGAATTAATGATATCACCGATTAATGCTAAATACATAAATATCACCACCTTTTTGTCTATTATAGCAGACAAAAATAAAAATGTCTATTTAAATAGACATTTTTATTTGCGTTTCTTCTTAGCTTTCTTCATTTTATTAGCCATACGTTTCATTGATTGTTTAGCTGCAAAGGCTCCTACTTTTCCTTTTAAGCCACCACCAAACATTTGGCTGAAGTCCATATCGCCACCTAAACTAGATAAGTCAGGCATGCCATTTTGCCCCATCATACCTTCTAAATTAGACATATCCATTCCGTCCATTCCAGGCATATCTTTAGGGAGGTTATTAGGATCAATTCCCATTTTTTTCATCATTTTATTCATATCACCGGACATCACGCCTTGCATCATTTGTTTTGCCTGGTTAAAATCTTTAATGAATTTATTAACATCAACGAAAGTATTACCTGATCCAGCAGCAATACGACGTCTACGACTTGGATTGAGGAGATCTGGATTTTCTCTCTCTTCTGGAGTCATTGATGACACAATGGCTCTTTTGCGAGCAATTTCGTTTTCATCCACTTTGAAGTTTTTCATTGCTGGATTGTTAGCCATTCCTGGAAGCATTTTAAGGAGATCTTCCATTGGCCCCATATTTTGAACTTGATCTAATTGATCAATAAAATCGTTGAAGTCAAAGGTGTTTTCACGCATTTTCTCCGCTAATTCCATTGAACGTTTTTCGTCGTATTCTTGACTAGCGCGCTCAATAAGTGTTAGCAGGTCTCCCATCCCCAATATACGGCTTGCCATACGATCGGGATGGAAAGTTTCAATATCAGTGATTTTTTCCCCTGTCCCTGTAAATTTAATTGGTTTTCCAGTAATTTCGCGTACTGAAAGGGCAGCACCACCGCGTGTATCACCGTCAATCTTTGTCAGAACAACACCACTAATGCTGAGCTGACGGTTAAATTCTTCAGCGACATTTGCAGCTTCCTGTCCAATCATGCTGTCAACGACAAGGAGTATTTCATTAGGTTGAGCTATGGCTTTGACATCATGCAATTCCTGCATAAGGGTTGCATCAATTTGTAGGCGTCCGGCTGTATCAATAAGAACATAGTCATTACGATTTTCACGAGCCTGTTCTAAACCTTTAGTGACAATCTCAACTGCTGAATGGTTAGTTCCCATATCAAAGACAGGAACATTAATCTGGCTACCAAGGGTTTTTAACTGATCAATAGCAGCTGGTCGATAAATATCAGCTGCTATCATCATAGGACGAGCATTGTCTTCTTTGATTAGTTTGTTTGCTAACTTACCGGCAAAAGTTGTTTTACCAGCACCTTGTAGACCAACCATCATAATGATGGTTGGAATTTTAGGGGATTTTTCAATTTCAGAGGTCTCAGCCCCTAATAAATCTGTTAGCTCTTCATTGACAATCTTAACAATTTGTTGCGTAGGATCTAGTGTATCAATGATTTCATGTCCAACAGCACGTTCACGAACATGTTTAATAAAGGTTTTAACAACTGGAAGAGCAACGTCAGCTTCTAAAAGAGCTAGACGAATCTCCTTGGTGACTTCTTGCACATCTTTTTCAGATAACTTTTTCTTACCACGAATATTTTTAAAAACTCCTTGCAGGCGCTCTGTTAAACTTTCGAAAGCCATAAATTATTTCTCCTCATTTAATCTCTATTATCAATGCTACTTAGAATGGAAATTTTTTCTTGTAAAAAGGCATCATCGGTATATTTTTCTAGAATGTCATCAAAAATCTGACTACGGACAATATAATCTGAATACATATGTAGTTTCATTTCGTACGCCTCAAGAATTTTTTCAGTTCGTTTGATATTATCATAGACAGCTTGTCGGCTAACACCGGATTCTTCAGCTATTTCAGCAAGGCTGTAGTCATCGGCGTAGTATAACTCGATATAATTCATTTGTTTATCTGTTAATAATGCCGCATAAAACTCAAAAAGGGCATTCATACGATTTGTTTTTTCAATTTCCATAGCTTTTATTATACCAAATTTCCTATCAGCTTGCTATATCAAGTATGCAAGACCACTTTAAAATTTAAAAGGTTAGGACTAACATGGCCTAACCTTTTAAATTTGGTAGTTTTATCTTAAAAATACTGCCTCTAGGTTTATTATCAATTACTGTAATATTACCTCGCAGTGAGTTAACGATTTGTTGAGCTAAAGAAAGGCCGAGGCCAAACCCTCCTTGTTGTCGTGTTCTTGCTTTGTCAACACGGTAAAAACGATCAAAAATTCTGACTTTATCCTCCTCTGAAATTCCTGGTCCATTATCAGCGATTTCTAAAAAGAGATACTTATCAGTTTCAGATATGGTAAAGTCAATGCTACCATCATTGTCAGTATATTTTATAGCATTATCAAATAAAATAGTCATGAGTTGTTTTAGCAGTGTCTTATCTGTTTTGAAACTATCTTGGATCATATTATGTCCAGTAAAATTTTTACCATTCTCTTGGGCGATTAGATCATAATTCTCAAAGATACTATCAAAAAGTGTAGGCTTAATAACAGCTAATTCTGGTTTGATTCCATCATCACGTCTTGCTAAGTTTAAAAGATTAGTGGTTAAAATACGCATATTTCGTACTTCATCTAGACTTGAAGCGATATTTTCACTATTTTCTAAAATGGTGGCATTCGGTTTTCTGAATAGCGTTTCTAGGCGATTTTGTAAGACAGCTAGGGGAGTACGCAGCTCGTGGCTAGCATTTTCGACAAAAGCCTTCTGTCTTTCGTAGTTTTCTATAATCGGTTTTTGTGCCCATTTAGCTAAGTAGATACTTGCTCCAATTGAAATAATCCAAAAAGTAGTCATGACAAATATAATAATTTTTTCATAGCGTTCTTTAGCATTTACTAATTGATCAATATTAACAATAGCTGTCATGTAAGTCACATTAGGATAAGCAGGGTTATTAACTTTTACGGTGACAGCATGATATGTCTCATCTTGACCAAAGATGTTGGTTAAAGTTAATTCACTAATGCCACCTAGATTTTTTTTATTAGGTTTTAAAAACTGATAGTTTGAAAATGCGTCAAAATAGTTAATGACTTCTTCTTCTGATGTAAAAAGAATAATATCAGTATTAGCTACTGTCTGACCGCCGGGTTTTAACTTGACACTTGCGATATTGGAGTTATCTAGGTAGGCAGCAGTACGTGACATAACCATATTGATGTAATTTTTAGGATGGGTACTGATATACTTTAAACTACTATCAACAGAAGAATAAACACCATAGCGCATGACTTGGAGGATGATAACAGTCATAACCAGAAAAATACCACTAAAAACTGTGAAAAAATGGATAAAATGACTATCTGAGACATTTTTTTTGAATTTACTTATCTTAATCGGTTTCGACATGCTTTAAAATATATCCTACACTACGCAAAGTTTGAAGGTTTTCTGAAAAAAGTGTTCCTTTTAATTTTTTCCGAACCTTAGAGACATAGACTTCTACAACTGAAATCGTTGTATCACTATCAAATCCCCAAATACGATCAAAGATTTGAGATTTCGGTAAGATAACATTTTGATTTTGAAGGAAATAGACTAAAAGATCAAACTCTTTACCTAAGAGCTCAACTTCTGTTTGATTAACAAAGGTTGAGTTAGTAGACATGTCTACGCGAATATCACCATAAATTAGGCTGTTATCATTAAATTTTCCAGAACGCTTTAAAAGAGCCTGAATTCGCATTTTTAGTTCTTCTAGGTAAAAAGGTTTTGTTAGATAATCATCAGCACCTAAGTCGAAACCTTGTCCCTTATCATCAATGCTTTCTTTAGCGGTCATTATTAATACAGGGGTTGTAATACCTTTTTCACGTAGCTCTTTCAACACTTGGAAGCCGTTTTTTTCAGGTAACATGAGATCTAGAAGAATCAGATCATAGACTCCACTTTCGGCTTCGTAAAGACCCTCTTCTCCATCAAAAATTTGCATGACATCGGCAAAGTCATCAAGGAAATCAAAAACGGAATTGGAAAGACTCAAGTCATCTTCAATTAATAAAATTTTTATCATAGTATATCCTTTCGATGTACATATTTTATCTGAACTATTAATATTAGAATACCAAACTTTGCTTAATAAATCCTAAATAAAGTATGTTTTATGTCAACTAATTTCATGACACAGACAAAGAAATAGAGATTGAATAATCCATCAATCTCTATTTGAGTTTATTAGATATATTTTTTGATAGTATTGATAACTTCTTCTTTTTGCTTCGTGATTAAAAGGACACGAGCAGAAATTTCTTTAATTCCCATTGAAATATTACGGCTAATCGCCATATCGCTTAATTGAGGCTCGAAAAAGTTTTTATATTGTTCAAGGCGTTCTTCTGTTTTGAAACTACTTGAGGGATAAATCACAAATTTATCAAAACTCATATCACCACCTAGAGTTGCTTTGATCCATTCCCAGTTTTCTTGGGCCCACTCCCAGACACTTTCTTGTGTAAAAGAATTTTTAAGGAAAGTAGCATACCAACTCATAGCTAAGTCTTGTGGTTTCACAATATCTTTATTTTTCCAATCTGACAATAATTTCTTGAGTGTCTTGCTATCTGTAGTATGAGATAAAGCACTCGCTAGTTGTCGTTTGAAATTCCCATCGGTAGTAGTACTATAAGTCTCTAATAACAAGTGGCTAAGTTCTTTGGATTCGAAATGCTTCATTTCATTGGTAAGAACTAACAGGCGAATTGCAGCTGGTATAGCAGCGATATTATTTTCGTGGGCTTTAAAAATATGGTGAGCTTCTTCAATAGCATGTTCATTATCTGAGTAGAGAGCAAGGCTTAGGGATAGATGACGGACCATTTCGCTATCATCTCCTTCTCCTTCTCTTTTTTCAAAGCCAAGTCTATTAAAATTAAATGCTGATAATTTATTAACAAATTCTTTAAAGTCGAATTCATCTTGGCTATCTTCCTGGACGAATAAGGATAAACCATCAATAACACTCTTAATAGCAGAGTTAACAAGATATGATGTCTCTTGGCTCAAAAGAGAGACTAAAGGTATTAAACTACTATATGAAATCATACCACTTTCAGCAAGTAAATGACGTTCTTGTACAATTTGTAGTTTAGAAATGTTATCCATAAGAGGAAGATCAGAAATGATATGCTCTAAGAGTTGACCTTGATAGTTAGTAATGTAATGTGCAGTATTTTCAGTATTGAAACGCAGTGCACCATTTTCTTTGTTCTTTTCAGCTAACTGACTAAAATTGGGGATTACTACCGTTTCCTCGGTTAATATCTCTGGGATTCCTTCCCAATTACTATTAAGAGGAATTTGCCACAAGCGAGACTTATCTTCGTGTTCACCAATAAAGAATTGTTTTTGAGTTAAAATGAGCTCATCTTCTTCTATTTTGGCTGCCATCACAGGGTATCCTGGTTGCTCTAACCAAGAATCCATGAAAGCTGCAACATCTTTTCCTGAGGTTTGAGAAAGTGCATTCCAAAGGTCACGACCAATAGTATTTTGATATTGATGTTTTTCAAAATAAATTTTTAGTCCTGCGGCAAAATCTGTATCGCCTAACCAGCGACGTAACATGTGCATGAGGCGGCTACCTTTTGCATAAACGATAGCTGGATCAAAAAGTGTGTTAATTTCATCAGGATGATTGACCTCAACGTGAACAGATTGGACGCCATCTGTGGCATCACGCTTAAGAGCTAATGGTAGACCACCTGTTTGAAAGTCTTCAAATATATTAAGTTTTGGTTCAATATAATCAATTGATACATATTCCATCATATTAGCAAATGATTCATTTAACCATAAATCATCCCACCATTTCATAGTAACGAGGTTACCAAACCACTGGTGAGCTATTTCATGTGCTACAACTAATGCTACTTGCTGACGGCTGGAAACACTAGAGTTCTCATCTACTAAAAGATAGACTTCACGATATGTTACTAATCCCCAATTTTCCATAGCTCCAGCAGAAAAATCAGGTAGAGCAACATGGAGTGACTGAGGAATAGGATAACGTACACCAAAGTAGTCCTCATAAAACTCAATAACACGCACAACGATATCTAAAGAAAAATCTAATTCATTTAACTGATGGGCTTTTGTGGCATATGAGCCAACAAGAGTGCCGTTTTTGGTATGTGTTGTTTTACCATGCAATTCCCCCAAGGCAAAAGCTAATAAATATGAGGACATTTTAGGTGTGGTGTCAAATGTCCATAAACCTGTTTCTTGACGTTGTTCAGCATTGATTTCCGGCATATTTGAAAGAGCAATCTCTCCTTCTTTTTGATCGAATTTTAGGCTCAAATCAAAGGTTGCTTTTGCTTCTGGTTCGTCAATACTTGGGAATACTTCACGAGCAAAATGACTTTCAAATTGTGTGGAGATAACCTCTTTTTTGATGCCATTAACTGTATAGTAAGATGGATACATACCTGTCATATTATCGGTAATGTGACCGCTGAATTCAAAGACTAATACCATGCTACCAGTTTCATGCAATTGAATATGCATAGCTTCATTGTCTTCATCTAGTTGGAAATCTAATGGTTGATTATCTAATAAGACAGATTTAATGGTTAACCCTTTTTGGTGAAAAGAGATATTGTTATCTAAGGCTTCGCCAGACACAGCAACGTTACCTGAAAAGGTTTTAGTTTGACGATTAATATCCAAGAAAAGGTTATAGTTTTCAGGGACAAATTTGGTAACAAAATGTTCTACAGTTTTCATATAACTCCTAACTAATTCAGAAACATTTGAAACATTACTAGTCCTGTATGGGCTAGAAAAGATAGAAAAGCTGTAACAAGATAGTTACAGCTTTTCTATCGCACGAACTATACTTACAATTACCACTCTACAAGCAATAATTATATCATAACTCGATAATTTTTCCAGTTTTTAAATAAACAATCCATTCACAGATATTTTTGCCATAATCTCCAATTCGCTCCAAGTGCATCAATACTTGGAAGTATTCTTTGGCGGCAAATGCTACGTCAGGATGCTTTTGAATTGTTTCAACTACCATTTTTTGGATATCACGGAAGTAATCATCAACTATTTCATCCATTGCTGCTACTTCGTAAGCTTTTTCATCATCACCATTGATATAAGCTGTTAAGGCTTCTTCAAGCATGTTTTTAACTGCTTTTCCCATATTATTGATTTCTAATTCTACTGCTGGGATTCTTTCCTCGCCCTTCATACGGATGGTTGCTTTTGCAACTGCTGCTGCATGGTCTCCCATACGCTCAACATCACTAGTAGCTTTTAAAACGGTAATAACGGTGCGTAAGTCTTGTGATACAGGCTGCTGGAGTGCAATAATTTCCAATGATTTTTTCTCTAACTTCGTTTCAAAGTTGTTAAGCGTTACATCATCTTCTATCACTTCTTTAGCTAACTCTCGATCATGACTGACAAAAGCACGAACTGTTTTTTTGATTTGTCCGATAGCTTCAATTCCCATTGCATAGAATTGGTTATGCAGTTTATCTAATTCTTCATCAAATTTTGATCTTAACATATTGTATTCTCTTTCTGATCTTATTATATGGTATTAACCGAATTTACCTGTAATGTAATCTTCAGTTTCTTTATGTTTAGGATTCATAAACATTTCTTTTGTATTGCCATATTCAATTAAGTTACCGTCTAAGAAGAAACCTGTACGATCAGAAATACGTGAGGCTTGCTGCATAGAACGTGTAACAAGTAACATGGTATATTGATCTTTTAGACCATGTAAAGTCTCTTCAATTTTACCAGCAGAAATTGGGTCAAGTGCAGAGGTTGGCTCATCTAGAAGGATAATTTTAGGCTTGGTAGCAAGGGTTCTGGCAATACAAACACGTTGTTGTTGACCACCAGATAAACCAAGAGCAGAGTCGTGTAATCTATCTTTGACCTCGTCCCAGATAGACGCGCCCTTCAATGAAGTCTCTACGGCTTCATCTAACGTAGCTTTGTCTTTTATTCCTTTGAGTCTAAGACCATAAACAACATTTTCAAATACTGACATAGGAAATGGATTAGGCTGCTGAAAAACCATCCCAATTTCTTTACGAAGTTCTACGGTATCAGTGCGCGGGCTATAAACATTATGTCCGTTATACATCACTGCTCCTGTTAGAGTGACTTCAGGATTTAAGTCTCCCATACGGTTAATAGCTCGTAAGAGTGTTGACTTTCCAGAACCAGACGGACCAATTAAGGCTGTAATTTCATTAGGATAGAAGTCCATTGAGACTTCTTTTAAAGCTTTTTTCTTATTATAGTAAACAGACAAATCACTGACTTGTAAAATAGGTTGTGTCATCTTTTACCTCACTATCCAAATCGACCAGAAACATAATCGCTAGTAGATTGACATTTAGCATTTTGGAAAATGTTATTCGTTTTATCGTATTCGATTAAGTCTCCAAGATAGAAAAATGCAGTATAATCACTAGCACGTGCTGCTTGTTGCATATTATGTGTTACGATAATTATAGTGTAATTTTTCTTGAGTTCAAACATTGTCTCTTCTAGTTGCATAGTTGCAATCGGATCGAGTGCTGAAGCAGGTTCATCCATTAAGAGAATTTCTGGTTTAACTGCGATAGCACGTGCAATACATAATCGCTGCTGTTGACCGCCAGATAAAGTGAATGCTGATTTATGAAGGTCATCTTTTACTTGATCCCATAGAGCAGCTTGTTTTAGTGAGGTTTCGACAACTTCATCTAAGAATTTTTTATCTTTTACACCAGCACGCTCATATGCAAAGGTAATGTTTTTATAAATTGATTTTGCAAACGGGTTTGGACGTTGGAAAACCATTCCGATATGTTTTCGCATCTCGTAAACATTGATATCTTGAGCGTTAACATCAATTCCTTCATACATGATTTGTCCAGTCACGCGTGCAATATCAATCGTATCATTCATACGATTTAAGCTACGAAGATATGTTGATTTTCCACATCCAGATGGGCCGATTAAGGCTGTAATTTTATTTTTTTCAAATTGCATATCAATTCCCTTGATAGCTTCTTTCTCACCGTAGTAAACGTGTAAATCTTTTGTGGTGAGAGCTGAATTTTCTTCAGGGAAGGTAATGATATGGCGTTCGTCCCAATTATATTCTGCCATTACTACTCCTTTTAATTAGACGAGGTTAATTTCGAATGAAGTTTCTTACCGATCGAGCGAGCTGAAAGGTTGAAAATAAGAATAACAACCAATAAGACTGCGGCGCTACCGGCAGATACTTGTGTTGCATCAGGGATTGTCCCTTCGCTATTAACTTTCCAAATATGAACAGCTAAAGTTTCTGCTTGACGGAAAATTGAGATTGGACTTGTAACACTAAGGACGTTCCAATTTGACCAATCAAGTGCTGGAGCAGATTGACCAGCTGTATAAATAAGTGCTGCTGCCTCACCGAAAATACGTCCTGAAGCTAGCACAACACCAGTTACAATACTTGGCAGAGCTTCAGGGACAACGACGTAAATGACCGTTTCCCAACGAGAAATACCTAGGGCCAATCCTGCTTCACGCTGTGTGTGGTGTACATTTTGAAGGCTATCTTCAACACTACGTGTCATTTGGGGTAAGTTAAAAACAGTAAGTGCTAAGGCACCTGAGATAATTGAGAAGCCATATTGAAATTGAACAACGAAGATTAGGTAACCAAACAGACCAACTACAACAGAAGGAAGAGATGACAAAATTTCGATACATGTTCTAACAAAGTTTGTTAAACGTCCTTTTTTAGCATATTCTGAGAGGTATATTCCAGCTCCTAAAGATAGAGGAATAGAAATAATCAGAGTAACAATAAGTAGGAAAAAGGAATTGTATAATTGTATTCCAATACCGCCTCCTGCTTCATATGATGATGATTTCCCAGTTAAAAATGACCAAGATACGTGTGGCAATCCGCGAACAAGAATAAAAATTAAAAGAGAGGCGAGGATTGTAACGATGATAGCTGCAATACTATAGAGTATTGTAGTTGCTAATTTGTCAGCCTTTTTAGCGTTCATAGTTTTTCTTTCCTTCCCTTGTAATTAACTTAATAACTGTATTAAATGCTAAACTCATAATTAAAAGTACTAAGGCTAGCGACCAGAGGACATTGTTTTGTACAGTTCCCATTACAGTATTACCAATACCCATTGTTAGAACAGACGTTAATGTTGCTGCTGGTGTTGTCAATGACGTTGGTAAAATTGCAGAGTTTCCGACAACCATCTGAATTGCTAGAGCTTCACCAAATGCACGTGCCATACCAAAAACAATTGCAGTGAAAATTCCTGGACGTGCAGCGTTTAATATAACACGCCAAATTGTTTGCCAACGAGTTGCCCCCATGGCTAAACTTGCTTCTTTATAGTGACGTGGCACAGCTCTAAGGCTATCTACTGTCATGAAAGTAACAGTTGGTAGAATCATGACGAAGAGGACACAGACCCCAGATAAAATGCCAAAACCTGTTCCCCCAAAAATAGAGCGAACGAAGGGAACAATAATCTGTAAACCAATAAAACCGTAAACAACAGAAGGAATCCCAACTAGTAATTCAACTGCAGGTTGTAAAATTTTAGAACCATATTTAGGTGAGATTTCAGTCATAAATACGGCAGCACCGATAGCAAATGGTGTAGCAATGATAGCTGATAGAATAGTAACAATAAATGATCCAGCTATCATTGGAAAAGCACCAAATGACTTAGCACTTGGTTCCCATTTTGTATTAAATAAGAAGTCTGTTAATTTAACGCCATCAACAAAAAATGTAGATAGTCCTTTTTGAGCAACAAAAATCAAAATCATCGCAACAATGAAGACGATTAGGGCAAGCGAAAGAAAAGTTATTCCTTTACCAAATTTTTCTAATCGAGAGTTTTTTGAAGGAGATGTTAATTTTTTAGCTAATTCTTGATTTTTCATAATTCCTCCTAGGATCAAGATGCTTTATCTAGATGTGATTAAGTTTTATTTTGGGGTTACTTTACCTTCAGCATCTTTAACAACTTTCATGTCGTTAATAGAGATATATCCCATATGTTGTACGATACTACTTTGAACTTTATCACTTTTCATGTAGTCTAAGAATTCTTTTGTTAGACCTGTTTCATTACCTTTTGTATACATATGTTCATATGACCAAAGTTTCCAGTTGTCGGTAGTAACATTTTTAGCTGTTGGCGCAAAACCATTTAGTTTTAATGTTCCGACAGATTTATCAACGTATGCAAAAGCGAGGTATGAAATCGCACCAGGTGTTTGAGAAACAATTGATTTCACCATACCATTTGAATCTTGTTCTTGGCTTTGAATAGGAGCAACATTTCCCATAATAGTATTATCGAAGGTTGCACGGGATCCAGAACTTGCTGCTCGATTGATGATGGAAATATCTAAATCTTGTCCTCCCACTTCTTTCCAATTCTTGATTTTTCCTGCAAAAATATCACGAAGTTGGTGGGTGGTTAGATTTTTAACATTAACTTTTTTATTAACAATAACAGCTAATCCAGCTACTGCGACTTGATGGTCTTTCAATTTCTTAGCATCAATACCATCTTTTTCTTCTGCAAATAAGTCGCTATTACCAATTTGAACAGCTCCAGACTGTACTTGTGATAAGCCTGTTCCTGAGCCTCCTCCTTGGACATTGATAGTCTTACCGAGGTTTGTCTTACCAAACTCATCTGCTGCAGCTTCTACAAGTGGCTGTAAGGCGGTTGAACCAACGCTGGTGATTGATTGACCTTTATCAATCCAATTAGCACAACCAGACAGCGTCAATAAGACGGTGGCTAGCAAGGTTAACAAAAAAATGTTTTTTTTCATTTTCATTTTCCTATTCTTTTGAATAAATTTTGATATTTAGTAGTTGATATATATTACTAAAATCATTGAGTGTTTAATGATTTACAAATAGTAAAAACACACATCACTGTCCCATAGTACCATAAGTTTCTAGGGTTTGAAAAGTATTTCTTTTTCCTTTTTTATTAAAAGTATTCAATAACAGTTATGTCTGAAATCGTAGTCCTTTAGGGTAATAATTTTTAAGAGTATTATTTGTCACTTTTGCAAAACCTAATCCATTGCCTTTTACAAGAATTTGATACCAACCGTTTGGAACAGTCTTGTCTAGTTTGACTACATTTCCAGATACGTACACCTCAAACTGTTCTATATCAATTTCAATAGACTGTACTAGGTCATGTTCGCTAAGTGCCATTCCTAAAGCAAACGATGGCTCAAAACGATTCTTCTTGAAAGTGCCTAGATGGAGACCATTGCGTGCTATTTTTAATTTAGACAAATCGGGGAGACCATTAGGTAGAAGATAGAGTTGGTCGCCGAAAACATCTAAAACACCGTTCAAGTCTATCTTTAAATGGTCTTGTGCAAATTGTTGCCACAATTGTAACTGCATTTTATTTATTTTCTGTGCTTTTGGCTTAATTTTCTGTGCTTCCTTAGATCTAGTATCTCTCAGTTTTGCAACGAATTGTCCTTCACCTTGAAAATGATGAGGGTACATCCTTGCAACTTGTGGTACATTAATCCCTTCAACCATCCCATTTAGTTTAGGAATATCAACAAGTTCTAAGTAATCATACTCTTGAAGGAGCCAATTAACCACTTCTTCGTTCTCTTCTGGTGACCATGTACAAGTAGAGTATACAAGTATACCACCATGAGCTAGCATTTTGATTGCTTCTTTTAAAATATCTCTTTGTAACTGTGCACATTCAGTGGGGTAATCTTTGTGCCAATATTGTATTGCTTGAGGATCTTTGCGGAACATTCCCTCACCAGAACACGGACCGTCAAAAACAATAAGATCAAAAAAAGAATTAAAACATTTGGCTAGTCGTTGGGAGCTTTCATTAGTCACGATAACATTTCTAGCACCAAAACGTTCGACATTTTCGACTAAAATTTTACTACGTTTATTTGAAATTTCATTACTAACTAATAGACCAGTATTGTTTAAATATGATAGAAGGTGTGTTGTTTTTCCACCAGGTGCAGCTGCTAAATCTAGCACTTTCATTCCTTCTTGTGGTTCAGCAATCTGAGCCACTATCTGAGCAGCAGGTTCTTGAGAATAAACAAGGCCAGTTGTGTGTTCTATTGATTTTCCTGATATTTTCCCATAATGCCCCCAAGGGGTACTTGGGATGGCATTTGGAAAATCAAGTTGCTTTTCTTTGAGAGGATTGGTGCGATATGCCGATATGGGTTTTTGTTCAAAACTGTCAAAAAAAGCTTCTGCTTCATCTTTAAGTATAGTCTGATATTTTTCAATAAATTCATTCGGTAATTTCATGTTTCTATTATACTACATAATCACGGGCGTGCAAAAAAACCTTCTATTTAATTAGAAGGTTTTAAGTTTATTTTTTGGTAAGGTAGGATTGGATAAGATTTAATTTCGACTTTGGTAGGAACATTACTTTTTGTCTTGTTGAATAGTTGGGTTCTTCCCCGTCAAGCGTTAATAAGGTAAATCCTAATGTCTCCCCCATGATTTTTGCTGCAGCATAATCCCAAGGTTGAATATACGAAAAATAAGCTAATAATTTGCCCTGCATGACTTTTGCCATGCTAATTCCAGCACCACCATAGATACGAACACCTAAGGTTTCAGAAGCTAAATGGGCAATACCGCAATCATTTTCTGAATACATAGCAGAATTTACTCCAAGTAAGCAACGTTCTAAAGGACACTCTTGAAAAGGAACAATTTTTTTATCGTTAGCATAGACATCAAAATGTCCTCCCCCGCTGTAAAGAATATCAGCCATAACGTCGTAGATGATACCAAATTGTCCAACGCCTTCTTCGTAATAAGCTAACATAACAGCAAAGTTATCTTTTTGAACAATAAAATTAACAGTTCCATCAATAGGGTCTAAAACCCAAACATTACCTTGTGCAATGGGTGAGCGCACATCATCTTCTTCGGCAAGTATATTATCATCTGGGTAATGTTGAATAATTTCTTGAATTAATAATTTTTGTGTTTTTTTATCAAGACTTGTCACTAAATCATCAAATCGAGACTTTTCCTCAACATCAAAAGTATTTTGCATCTCAGATTTAATGAATTGACCAGCTTTATACACTAATTGTTTAGCGAAATCAAATTTAGCGTCCAAGTGAAATAAATCCTTTCGCTTGTTGTTGTGCTGCTTTAACAGCTTGATAAGTGGAATAACCGCTAGTTCTCTGGAATTCACGGTCAATTTGTTTTTCCTGCGCCTTGGATTTAACAACTTTTTTAAATTCTTTATAGCTATCTAGCAAATCATCAACTTTAATACTATTTTCATAGGCGTGTTCAACTTGATTTAAAAAGCGAAGTACCTTAGTAATATCTTCCGTATTCCATGAAGGATCAAGAGGATAACTATAATTACTACTAATCATGTTTTCCCTCAATTTCAGCACGAATAGTGGCCTGTTTCAGTTCTTGTTTACGATAGTCACGCGGTAAGAAGGCACGAATTTCATCCTCATTAAAACCAATCTGCATACGTTTTTTGTCTAAAATAATTGGGCGTCGTAAAAGACTTGGATTTTCTGAAATTAATTCCATTAATGAAGACGTTGATAATTCGTCTACATCAATAGCAAGTTTTTGAAAGACTTTTGAACGTGTGGAAATAATGTCTTCTGTACCATTTTCTGTAAACGATAGAATTTGTAATAGTTCTTCTTTATTGAGTGGACTTGTAATAATGTTATGCTCTTCAAAAGCAACCTCATGCTTACTTAGCCAAGCACGCGCTTTTCGACAACTAGTACAGCTGGGTGATAAAAATAAGGTAATCATATAACCGCCTCTTGTATTTACTAGAGACTATTATACAAAAAATTAAAGAGTTTGACTATCTTTTTTCCAATTTAAAGCAATTTCTTTATCTTTTTTAAGTTGTTTTACAAGATCGTCAATACCATTAAACTTTACCATTTCTCTGATTCTTTTTAACCAGAAAATTTCAATAGTTTCTCCATAAATGTCGCCATCAAAATCAAAGATATTAGCTTCTAAACGAAGTTCTGTACCACCAAAAGTGATATTTTTTCCAATGCTCGTCATTGCTCTATAATATTTTCCATTAATCAGAACATTGGAAATATAAACACCGTCTGCAGGTAAGTAAGTGCGATTAATAGGAGCTAGATTAGCAGTTGGGAACCCTATAGTTCGTCCTCTAGCATCTCCATGTACTACCATGCCACAGGTTGAAAACTCATAACCCAAAAGTTGGTTAGCTTTCTCAACATTACCCTCTGTAATCAATTGACGAATACGTGTAGAAGAGATTTTTTCACCACCTTCAGAAATTTCATCAATAATATAGACTGGTCCCTTGAAATTACGCGCTAGATAATCACCACTGGTACGATTATGACCGAACTTATAATCAAAACCGACAACAGCAGCTTTTGCTCTGAGACCATAAATATATTTCTTAATAAAAAGGTCAGAAGATACTTTTGAAAAATGACTGGTAAAATTCATTAAATATAACTCATCGACGCCATACTCTTGAAATTTTTCAGAACGTTTTTCTGGAGAGGTAAGATGTAGCAATAATTCAGGTTGGAAGCGAGCGAAGGTTAGACGAGGTGTCTCATTAAACGTTAAGACGACAATTTTCAAATTTTTTTCGGTCGCGATTTTTTTAGCTTTATCAAAGAGGGCTTTATGTCCCAGATGTAAGCCATCAAAATAGCCCAAAACTAAGACGCAATCTTCTTTAGCTTGAATATCTTTATAATCATTAATGTAATGGATTTTCATGATTGACTTTCTTTATAACAATACTTTGTGTGGTTTAAATTCATTGCCACGTTTTTCTAGTATAGCGATAACTCTATTTTCATAAAAAGCTGCTAAGGTATCTGCTTCATTTTCTAATAAGATACGACGTCCGTATGAGATTTCAACTTTATCTTCCTCAGTTAGGTTAACTTTTGGGAGATCTAAAACACCATATTCAATTGGAAGTAAAAATGAAAAATCTTCTTGCTTATATTTTTCATTAATTTCTTCAAGCGTTAATGATTGTGTAATAGATAATCCTGCAGATGAGGTTCTTTTTAGGAAAGACATATGGCTAGCATATCCTAGTTTTATTCCTAGATCAACAGCTAACGTCCTAACATAGGTACCTTTACTGCATGAGACATAGAAACTAAAACGGCAGATGCCTTTTTCGAAGTACAATGGGCTTGTGCGTCTAAATTCAGAAATTGTTATTTGTCGTTTAGGTCGCTCTACTTCTTCTCCTGAACGAGCATATTCATAGAGTTTTTTACCATTTACTTTAACTGCTGAATACATAGGAGGAACTTGTGTAATTGGACCGGTAAAACTTTTCATCGCATGATCCACAACATCCTCGCTAAGATCGGATTGAGTTAGTGGAGTTCTTGAAATGACCTCTCCACTAGAATCTTCTGTACTTGTGGCATATCCTAAAGTGATTTCTCCTTCATAAATTTTGCCACTTTCTGTCATATATTCAATAACACGAGTGGCTTTTCCAACCGCAATTGGTAAAACCCCAACAACATCTGGATCAAGAGTTCCGCCGTGTCCTATTTTTTTTGTATGTAATATCTTTCGAAGCTTGAATACAGCATCGTGTGATGTCATTCCAGCTTCTTTCTTTAAATTAATTATTCCTGTAATCATGTTTTATATTATATCAGTAAATAAGCGGTAACACAAAGAAAGGAGCGTAAAAACTTACGCTCTTTTGGTATAGTGCTATAAGGATTTATACCTAATCTAAATAGTATGAAAAGCCTGTACTAACCTTCTTGAACCCTAGGTTTTCATAAAAATGATAAGCTTCCTGACGATATTCTTTTAAACTGCTATTTAAAGCCAGTACTTCACTTCCATCTGTTTTAGCTAGCTGTTTAACGTGATTAATAAGTTGACTAGCGATGCCTTTACGACGGTGCTTTTCATTAACTACTAGTGCTAAAATACGATAGTAAGTCCCACTTTTTTCAAAAAAGTAAAGTTTATGATATCCAACGAAGGCGAGGAGTTTGCCATTATCCTCAGCTATCAAAAAGCCATAATCTGAATGAGTAAGAATAACCTTTAAAATAGATTGAATCTCTGATAATGATATTGCGTATCCTAATTCTTGATACAAAGGGACTAATTTTTCACTATCGTCTAGTGTAGCAGTTCTAATCTTCATAATCATAACCTCTTAGTCTTTTAGAGCATCGAATTTTGCTTTCATTGTTGGATTTTTTCTTGTTAATTTCTTGACAGAAACATCGTCTAATTTATTATTTGCAAGACGTAGTTGATTTTCAGACGTTGTTAAAGCAGCCTTAACAGCTTCCATACGTTTAATAGATTTATCTATTTCATCGATTGCTTTCTGGAAATTTTTGCTTGCAGAATTATAATTTTTAGCAAATGCATTTTTGAAAATATCTAAATCTTCTTCAAAATGTGTGATGTCAATATTTTGTTCTTTCATCAAAGCAAGCTCTTGTTTATATTTTAAGGTATTGAGTGCTGCATTTCTTAGAATACCAATTAATTGGATAAAAAATTGTGGACGTATAACGTACATTTTAGGGTATTTGTGACTAACATCAACAATTCCAGTATTATAATAGTCATTGTCTGCTTCAAGCATAGTTACTAAAACTGCGTATTCGCAAGATTTTTCACGACGATCTTTATCTAATTCTTTGAAAAAATCTTCATTTTTATGCTTCTTGATAGTATCATCAGACTCATTTTTCATTTCAAACATGATACTTAAAAACTCAAGGTCATTTTCATCCTTTTCTCGATAGATAAAGTCCCCCTTTGAGCCACGACTTGATAATGTATTGTCCTTCTCAAAATAAGCATTAGGAAAGGCCAAATGTCGCACTTTATTAAATTCTGTTTCAGCATAATGTTCTAAACTTTCTCCTACTGCTTTAGTAGACTGTTGAGCTTTGAAGTTTTTATAGAATTCTACTTGTTCATTGGCTGCCTTTAGTTGTACTTCATAATCACTTTTTACTGAAGCTAAAGCTAAATCTTTTTCTTTTTCTTGAATGTGCAACTGATTTTGTATTGCATCTCTTTCTCGTTCGACTTTTGTTAGCGCCTCTTGCAAGCTATTTTCATGCTCTAAACGTAGTCTATCGATTTGGTTTTCAAGGTCGCGAAGCATCATGTCTTTTTGATTTAATTGCTCAGCGAGTTGGTACTCATTGTCTTTGAGAAGATTGTCTTTTTCTATAAGAAATTGTTTGACTTTGTACTGAAGTTTAGCTATCTCCTTGTCTTTTTCTACAACAACTTCCTGTAATTGATTTTTTGCTTGCTCCCCTAATATTAGACGTTCTTTTTCCAACCGTTCACTTACTTCTTTGTCAAAAGCATCTCCGCGAATTTGTTCTAGTAATTGATGGTATTCAGACTCGTTGATGGCAAAAGCTGTTCCACAATGAGGGCATTTGATTTCGTTCATGATAACTCTTCCTATGATGTTTTGTATTTGGTTCTAGCTAAGTTGTTGTCTGATGTCATTTTGGATACGTTCCCACTCCTGCTCTGCACGTGCTATCTTACGTTTGTAATCGTTGAGCCCCTGTTTATAACGTTGGATAAGATAATCCTGTCTAAAAAGCGGGATACTTGGTATTGCAATATTTAACAGTTCCTTTGTGCTAATATTCATCACAGCTTTTCCTTTGTTAGCATTCTCAAGTGCCTGTTGACCTTCTTCTGAATCAAAAAAAAGCTTTAAGTAGTACCCTCTAATGTGTTGTGTAGGCCTTAGTATTGTAATATTAGCAGAGGCAACGACAGGGTAATCTTGCTCTTCAAAAATAGCAACTTTCTTGACAGTTCCTTTTGAAGCGATTAAAACATCGCCTTCCTGAAGTAGATATTTTAAAAGCGATCGTTGTTCATCTTGGAATGTTCTTAAGTTATGGTAGTCAATTCCTAAAGGAGACATATCACTCAAATTAATAATACGGATATCACCTGCTTCTGCTTTTGAAGGCACAGCTTTACCTTTAAAGCAGTCTACCAATTCAGATAATAAATAAGTTTTTTTCTCTGGGTTACTTGTTGGATTTTGTGGCACAATAGACTCCTTTCGTCTTTAAAATATTATATCACAAAACATAGTTTTTTAATACTAAAATAAAAAATAAGCTTTCAGTAAGAGAAGCTTATTTAGATTAAATCTATTAGTCGTAAGGAAAATTCGATTTTTGATAAAGCCAATAACATGCTACGATAAGAACAATACTGGTAATCATGCTTCCTTCCACACCAAATTTTCCACCGCTAATCCAGTCAGCACCATAGGTTTTAACATGGACTAGGGAGTTAGACAACATTGGCTCTCCACTAACTTCGATTCCAAAGACACTCCCTTGTACACAGTTCCAGGCGCCATGAATACCACACGCCCCCCAGATGTTACCTTTTAAAATAACATAGAGCGATAGAAATAGTCCAAAGAGACACAGATTGAAAATCGAGATAAGGCTTACATGATTATTAGCGCTATGCAGAAGACCGAAAAAGATTGAACTGATACTGACAGAAACTATCTTACTATACTTTGTGGCACTCACCGGAAGTAACCATCCACGACACAATATTTCAACAGATGCGCTTTGTACCTGCCATCCAACAGCAAAAATAAGAAACCAAATCAATTTATCAGCTGTAAAACGAACAGTTTCGATAACTCCAGAGCCTGAAATTATTGTTAATATTAAGCAGGCTCCAAAGAGAACGCTCCCGACTAACCATCCTCTAGATAATTCTGTTAGGGCTCCTTCTTTAAATAGCCCTAGAGAACTAATTGGACGCTTCTCTTTAAATTTCACCCACATAAATAACATTACCGTACTAATTGAAGTTGCTAGTAAAATGATTAACTGGACGATATCGCTATCCCACTCTAGTTTCCAAAAATCAAGCGAGATAATCAATTCAATAATAATATAGGTAAGGAAATCTGCTGTAAATAGTAATATCAAAGCCAATAATATAGTTAAAAGGACATGCCTTGATACTTTACCTTTTGCAGTTTCCTCAAAAATAGACTCTCTCATAAATATCTCACTTTTATCTAACTTTATACTGTTATATTATACAATTAAGATTACTTGCTGTCAATCGTTATCGAAAAGATTAGAAAAGATAATCTTTATTATAAACTAATCTACTGATTTCAAGGCATCTAACATATTGAGTTTTTTTAATTGATGGTTAACTATAAAACCTAGACTTATTAGAATGATGACTACTACGCTTATTGGTATTATAAATGTAGTTGGTGATACTTTTTCACCAAAAAGTATTTGATCTGAACCAATTAGCAACATCATTTGACGGTGTAAATAAGTACCGCTAATGGTGCCTAGAATCACACCGATGGTTGATAAAATAATGGTTTCGCGGTAAATGTATAAAGTTACTTCTTCATTATAAAAACCTAATACCTTTATAGTTGATAGCTCCCGCTTACGTTCTGCTAAATTAATATTAGTGAGATTATAGAGAATTACAATGGCTAACAATAAAGATACGACAACTAAAATAGTCATAGAGCCATCTAAAGAACGCACAACGGCTTCTACACTAGCCAGCTGAAGAGCATTTTGCGTAAGAGACTCAACTCCATTAATTTCTAAAAGTTTTTCTGCTAAGTTATTTGCGATTTTATGTTTGGTTAACTTAACCAAAAAAGCGTTATCTTTAGCTTCTTTCTTAAAAATAGTTCGATAGTATTGTTTTGTCATAAAAATATAGTGACCAACATTCGCATTGACAACTCCTGTTATTTTTAATTTTCTAGAAGGAAGTGTTTGTGAATGAGATAAATGGATAAAATCACCGGTATTAACATGATAAAATTGAGCTAATTTTTTAGAAATAATAATCCCTTTATTATTCAAGTGCAATGACTTATTAGTTGTTGCTTCTTGTAAATAAATAAAAGGTAGTAATTGTTTTTTGTCTGTTATGAATAGGGAAATTGACTGTTTATTAATTTGTCCAGGAATGGATTCGTCAAGATTTTCAAGGTGTATTGGTTGGTATTTGTCTATTTTTGAATCTTTTGAAAGTAGTTCAAGTATTTTTGGGGGAGAAGCATTTGTGTTATATGTTAGCAATATATCATAGGGCATAATACGACCGAAATGTTCATTGACGGTTTGCTTTAAGGAGGATTGTATTCCTAGACCTGAAAATAAGAGCGCTACTGATCCAGCAACTCCAAATATGGTCATAATCATCCTTTGTTTGTAACGAAAAATATTTCTAGCAGTTACTTTTTGTGTGAAGGACAGTTTTTTCCAAATCCAATTGATATACTCTAAAGCTATTTTAGATCCTTTAGCTGGTGGTTTTGGTAATAATAAAAATGCTGCTTTTTCTTTCAACTCACGTCGAGTGATAACAAAAACTGGAAGAACAATGCTTAATAATGAAAAAACAAAGGCTAGTAAACTGTAATTTAAGAAAAGATGATACTGTGTGTTTGGAATAGTCAGGTCTTTGGAAATGATATCAGAAATAATACGAGGTAAAAGATAATGCCCTCCAATGATACCCAAAGTAGTCCCTAATGTTCCTGCTATAAAACCATAAATAATAAATTTAAAGATAACTTGGCGGTCACTATAGCCTAGTGCTTTTAATATGCCTGCGTTGGTTCTTTCTTCCTCGACGAACCTAGTCATTGTTGTTAAGGTTACTAATGCTGCGACTAAATATAAAATAATGGGGAAAAGATTACTGATTTTAGAAGTGCTATTTGTACTGGAGTCAAAAGTGTTATATCCTTGTCCTCCAGGAAAGGTAGTACGGTTGTAGACAATAATTTGAGGCGATTCCATTATTTGGGTGTTATGTCTCAATTTTAGAAGCTCTTTTGTTCGTTTCAAAAGAGATAGTCGGTCTTGTTTAATTTTCATTTGAATAGCTTGTCTTTGAGATAGTGGCATCGCTAGGCTATCATTATCTAACCGATTGATTTGTTTTTGAGCTTTTAGTAGGCTTTTTTCCTCCTCATCGATTTTACGTAGGCTCTCTTTTTTTGTTTTGGTATATCTTATTTTATTGTGAATATTTAATTTTCGCGATACCTTTTCTTGGTATTTCGCTACTTTTTCTTTGTAACTTATTGAGAAAGGGTTAATCAACCTAAGATCTYTAAAAGTTACCCTTGCCATTGTATATACTGGAGAGTGAAATGCTGTCTTATCTAATACGCCATAACTATCTAAGTCGCCGTCCCCTGTTTGAGAACTACCAAGGTTTGTCTTAGACCAAATCTCGGTAGAATTAACAAAACCTACAATAGTTAGAGGACCTGTATTTGAAAACAGTTTGTTTTTATCTTGTTTAAAATTAATTTTATCACCTATTGCATATTTTTTTCGTTCCTGAAATGAGAGAGCAATTTCTGATTTATTTAAAGGGAGACGTCCCTTAACAAGATCAAAGGTTGATATCGTTTTGGTATTGGAATACAATCGATAAGATTTACTATTCTGTTGAGGGGTTGTATCTACAAAGTAAGAAAATTCAACTTGTGATCCTTTTAAGCTTTCTAAAACAGTTTGATCATGTTTGTCAAGTCCCCAAGAATTGAAAACGGTAATATCCATAACATGATGATGAGCAAGGTAATTTTGTGCTGTTCTTTGCATATTAGGTGCTGAGACCTTCAGTCCTATAAAAGCAAATGAGCCTAACATCATAAGTAAGAGGATTGATGAAAATCTACCTTTTGAAGTCGTAATTGATCGATAGATATCTTTCCAAAATGTCTTTCCCATCTGTATAACCTCTAATATTCTATGTTCTGAATATCACTTGGATTCTCGTTTATTACAATATCACTGATTTTTGAATCATGCATATGGATCACGCGATTTGCAATTGGCGCTAAGGCAGTATTATGAGTAACAATGATCACAGTTGTTTCTTTTGATTGCGCCATCTTTTGCAGGATGGCTAGTACTTGTTTTCCAGTTTGGTAATCTAAAGCACCAGTAGGTTCATCACAAAGTAACAGTTTAGGTTTTTTGGCAATAGCTCGTGCTATTGCAACGCGTTGCTGTTCGCCACCGGAAAGCTGTGCTGGAAAATGATTGATACGGTGTCCCAAACCTACGTTTTCTAATGCCTGTTGGGCATCTAATGCCTTTGGAACAATTTCTGAAGCCAATTCTACATTCTCTAGTGCTGTTAGATTAGGGACTAAGTTATAGAATTGAAAAACAAACCCGACATCATATCTACGGTAACGAGTCAATTCCCTGATGGTATAATTAGCAATATTCTTACCATCAATTAAAACTTCACCTTCACTATTACTATCCATCCCTCCTAGTATATTGAGAACAGTAGATTTGCCAGCGCCGGATGCACCAAGAATAACCACCAACTCACCTCTTTCAATACTGAAACTAATATCATTGTTAGCAACAATTTCGGTTTCACCTGTTTGATAACGCTTATAGGAATGCTTCATTTCAATATAGGACATAACGGCACCTCACACTATGAATACACCTATATTATAGCACTTTTTTATTAATTCTCCCATAAAAATAAATACATAAATTAAGTTATGTAAAATAATAATTTTTTTAAAAATCTGAGCTAAACACTCAGATTCCACTTTATTTAATTTTCTCTTCTTGGTAGTCGCATTTTTCATTTGAGCAAACAACTTGTTTACCACCACCGCGTACTTTTTTCTCCACTAAGAAATCATTTGATTTGGGGCAAGTTCGTCCAATAGGTTTGTCCCAAGATGTAAACTCACATTCTGGGTAGCGGTCACAGCCATAAAAGATACGATTGCGTTTTGTTTTTCGCTCAATAACTTGTCCTTTTTGACAGATAGGACAAATAACACCTATTTCCTTAGTGATAGCTTTTGTGTTATGACATTCAGGGAAATTGCTACACGCATAAAACTTTCCATAACGTCCTAGTTTTATTACCATTGGTGATCCACATAGCTCGCAATCAAATCCAGCAGGTTCATCCTTTATTTGAATTTTCTCCATTTCAGTTTCTGCTTTTGCAAGTTCTTTTTCAAATGGTTTATAAAATTCATCGATAATCTTTTGCCACTGCTCTTTACCAATCTCAACTTCGTCTAGTTTCCCTTCCATTTCGGCAGTGAAGGTAACATCAACAATATCTGGGAAAAATTCTACAATAAGGCTATTAACAATTTCACCAAGTTCAGTTGGTTCGAAGCGTTTAGCTGCAAGCTTAACATAATAACGTTTTTGAATAGTCTCAAGCGTTGGGGCATAAGTTGAAGGACGACCTACACCGTTTTCTTCAAGTGTTTTAATGAGACTTGCTTCTGAAAACCTTGCAGGAGGTTGAGTGAAGTGTTGTTCAGGATTCGTATTAACCTTTTTAACACTTTCTCCTTCCTCCATATCTGGTAACATTTTATTTTTGTCAGTATCGTTATAAACAGCCATGTAACCATCAAACTTGACTTGGCTACCATTAGCAATAAAAGTAACACCATTTTGCGTTAAATTAACTTTCATTGTGTCAAAGACTGCTGCTGTCATTTGGCTTGCAATAAAACGGTTCCAGATAAGAGTGTAAAGTTTTAGTTGATCTTTGTCTAAATACTTAGCAATACTTTCGGGTGTATGATTAACACTAGATGGGCGAATAGCTTCGTGAGCGTCTTGTGCTCCAGAAGCATTTTTAACTTTATTCCCATGTTTAGAATAATTTGCACCAAAACGGTTAGTAATAAATTCTGTTGCTTCATTTTGTGCTAACGGACTAATACGTGTAGAATCAGTACGCATATAGGTAATCAGACCTTGATGACCTGCTGTGCCTAAGCTAAGTCCTTCGTACAGCTGTTGCGCAATCATCATGGTTTTACGAGTTCGAAAATTGATTTTATTAGCTGCATCTTGTTGCAATGAAGAAGTTGTATACGGTAATGGTGCATTACGACGACGCTCTTTTTTTTCAACTTTTTCAACTAAGAATTCATCAGTTTTAATACGTTTTAGAACTGTTTTGACGTCTTCATTATTCGATAATTTGAATTTCTTTCCGTCTAAACCGTAGAAAGTGGCATTGAATTTACGTGTTCCTTTTTTAAAGGAACCGTCAATAGTCCAATACTCCTCCGGTTGGAAAGCCTTAATCTCATTTTCACGATCAATGATTAGTTTAAGAGCAACTGATTGTACACGTCCAGCTGATAGCCCTTTTTTTACTTTTTTCCATAAAATAGGTGAGATAGAATAACCAACAATGCGATCTAAAACACGTCGTGCTTGCTGAGCATCAACGAGATCCATGTTAATCTGACGAGGTTCCACAAAAGCATTTTTAACAGCATCTTTTGTGATTTCATTGAAAACAACACGGTTTCTGTCTTCTTTGTCTAAATCTAAAATATGCGCTAAATGCCAGGAAATAGCTTCTCCTTCACGGTCCGGGTCACTCGCGAGGTAAACTTTTTTAGCCTTTTTAGCTTCTTTTTTTAAATCATTAATGAGAGGTCCTTTACCACGAATATTAATATATTGTGGTTCGTAATTATTCTCAAAATCAATGGACATACTTGACTTTTTTAAATCACGGATATGACCTACTGAGGCTACAACTTTATAGTTACGTCCTAAGTATTTTTCGATAGTCTTTGCTTTTGCAGGAGACTCCACAATAACTAGATTTTTTTTAGCAGTAGCTGATTTTTTTTTACTTGTTTTTTTGGTCGACGTTTTTGTCGTAGTTGCCATAGGTATCACTTTCTATATCGTAAACTTATAGCATAATAACTCACTTTTCTTAAACTGTCAATAGAAAACTTCTCCTATAGTAGAAAGCAAAACACTACTGATATTCAGAAAGGATATCTTTTCCTGAAATAATGCATTTAGCTCCTTCTTGGATAAGATGGTGGCATCCATCTGATTTGCCATCGATAATATTTCCGGGAATGGCAAAAACTTCTCGTCCCTCTTCTAATGCTCTTTCACAGGTAATTAAACTTCCAGATCTCATCTTAGCTTCGGCAACCACAATACCTTGACACAGCCCTGCAATAATACGGTTACGTTCGGGGAAATGAAATTTCAAGGGTTGTTCTCCGGTAAAATATTCTGATAATACGAGATGATTATATGACATATATTCTTGAAGTTTCTTATTCTCCGTTGGATAATAAACATCTAAACCACTCCCGATAACAGCTATACTACTGCCGCCATTTTTTAAAGCACTAACATGTGCTGCTGTATCAATGCCACGCGCTAAACCACTTACGATAACAAATTGATTGTTAGTCTCCTTGATAATCTTTTTAACAGACTGACAACCTATCTGAGATGCCTGTCTTGCCCCCACTACAGCTAATTTAGGTTTAGATAGAAGTTCAATATTACCCTGATAAAAAAGTAGAACTGGTGGATTATATATTTCTTTTAACTCTAAAGGATAGTTAGAATCCAAAATCGATAGAACTGGAAATTTTTTGAATTCTTGTCGAAGTTTTTTAAGGTCTAGCTGTTTATAATTTTCTATAAAGAAAGTAGGATTTTTACATTTTGATACTACGGCCATATTGCGAACAGATAGAGAAGTTAAACTATTCTTTTTGAGATAGTTGATAATATTGTTGATATTAAGATTTGTTAATCCAGCTTTTTTAAGCTTAAATAGTTCAAAATGATTCATAAGGTTACCTCCATTGACTATATTCGAAAATAATAGACAAAATAAAGTGATAAGATCAATCTATACTCTGAAGCATTGATAATAGCTATTTTTTCAAAAAAATAAGACTAGGATTTTTCCTAGCCTTTGACAAAAAATTAACGATTATCAACAAAGTTCTGTACATCTTTAATCATACGGAGTGTTACTCGGCTTCCGCCTGAATTGATATACCAATCTTTTCCATCTACCTCATGAACACGTTTGTTTTTGACAGCATCAGTTGCTTTAATAACATCGTTATTAAAAAGTTCTTTTGATGAAGCTCCTTGTCCAATAGTCGCTCCACGATCTAAAACAAAGAGATAGTTAGGATTTTTTTCAGCGATGTATTCATAAGATACGGGAGTACCATGTGAACTTAGTTTTTCATTTTCATTGACTGCTTTAAATCCACCTACAGAGAAAATCCAACCAAAACGACCAGAAGGTGATTGAGTTAAAAGTTCACCGCTGTTTGCCATTACAAATAGAGCTGTAGGTTTACCTTTTTTCTCAATAGTTTTCTGCAATTTAAGAACAGCTTGTGCGATATCTTTATTAAAGGTTTTTGCCTTTTTATTTTGGTCGAAGATTTTCCCTAACATTGTGACACGCTCAGCAACTCCTTTGTCAAATACTTTTTTTGAGTCGACTCCAGCATATACTAATGCTGCTTTAGGTGCAGCCTCCTTTAATTTTTCAATATTATCAACAGAAGCCATACGTGCTCCTAGGAAAACCACATCAGGTTGCATACGAGCAATAGCTTCAAAGTTTGGTTCGAAGAGACTTCCTACGTCTTGGTATCTCTTAGCTTTATAAACAGATTTGACGTTATTGGGCAATAAACTTAGAGCATTTTTAGCCTTCGGGATACCAATAACAGATTTTTCAGCTCCTAAAGCTGTGATAGTATCCAAAGCTCCCATATCAAAAACAACTACTTTTTTGGGTTTTAAAGGAACTTTAAGTGTCTCGCTGATTTGCTTTTTATTATCCGGCTTGTCTCTTTTTTCTTTTTTAATATAGACCGAATAGTTGTTTTTTATGGTAACAGTTTGTGATTTTTCTTTAGCTAAAACAGCTTGAGAAGTGGTTAAGATAGTGCATAGTGCTAATATAGCAATAATAAGTTTTTTTGTCATTAAATAAAATCTCCTAAAATAGATAAAAACTAAAAATGTTATCCTACATAAATCTCTTTATTTACGTTGTACAAAAAAGGATAATTGGTTTACCATCAACAGTTTCGATACGGATAGGCATATCAAATAAATGAGAAAGGATTTTTTCTTGCATAACATCTTCGACAGTCCCACAAGTCACCACTTGTCCTTCTTTTAAAGCGACAACATTGTCAGCGTAGTGAGTTGCAAAATTGATGTCGTGAATAATAATCACTATAGTTTTATTAAACTCATACGCATATCGTTTGATAAGATCCATCATTTGAACAGCATATTTCATATCTAAATTGTTGAGTGGCTCATCTAAGCAAATATATTGAGTATCTTGTGCCATTGTCATTGCGATAAAAGCTCTTTGAATTTGACCTCCGCTGAGGTTATTAATGAACTCGTCAGCTATATCGTTTAAATCCATATAAGATATAACTGATTCTATGACAGCTTTATCTTTTTGACTTAACCGTCCTTTACTATAAGGAAATCTACCGAATCCTATCAAGTCTCTCACCTTTATCTTGAGTTTTAAGTGATTAGATTGTCTTAATATGGCTAATGTTTTGGCTAAGTCATTTGAACTGTAGTGGGCTAATGGTACTTTATCAAGGAAAATTTCACCATTATCATAAGGTTCAAGTCGACTGATACAACTCAGCAATGTACTCTTTCCAGATCCATTTGGACCTAAAATAGCTGTTACTTTTCCTTTAGGAATCGAAATATTAATGTCTTTTAATATTTCCTTTTGGCCATAGAACTTATGTAAATTGTTTATTTGAATCATAAGTTTTTCCTTCCTTTGATTAAGGTGAATATAAAATAACTTCCCCCGATAAGGTTGAGGAGAACACTTAGTTGAACAGTGAGGTGTAATAGATTTTGAACGAGATGCTGCCCTAAGACAAGTGTAAAGATACAGATAACAATGGCTATAGGAACTAATATTTGATGTCTAAAGGTATGAAAACTGTGATAGGTAATATGTGCTACAAGTAAGCCTAAAAAAGTAATCGGCCCAACTAATGCTGTTGCTATAGCTACCATCAATGCTAACCATAAAAAAATTCTAGTAGTAAGCTTTTGATATGGGATGCCGAGTGATATCGCATTTTCTTTACCCAATAGTAAGACATCCAATTCCTTTATAAAAGGCCAATTAATGGCAAAGCTAACGACAATGATAATGAAAGAAATCCAAAGAATCTTGGTATTAATAGCATTGAAACTAGCAAAGAGCTGATTTTGTAAAATCATAAAATCGTTGGGGTCCATAATGGCTTGAATAAAGGATGAGATAGAAGAAAATAATGTATTAAATATGAGTCCAGCTAATAGAACAAAATACAAAGACTGTTTTTTATTTCGAAAAAGTATCGTAAATAATAAGTAAGCGAATCCAACCATTAATAATAATGAAAGGAGGAAGCTGCTAAAAGATGAAAATTTTATGACACGCTGAGCTCCGATTAAATACATTAATCCTGTTTGGATAAGAACATATAAGCTATCTAAACCAATAATGGACGGAGTTAAAAGTCGGTTATTGGTTAGAGTTTGAAAAATAAGACTAGAACTACCAATGCAGATACCAACCAAAATTAATGCAATCAGTTTTTGATAACGTGTTTTTAGGATATAGATAATCAAAAATTCATTTGCGTCAGTTGGAATACCATAAATTAAAAACAAAATAATGGCAGTAATTAGTAGTATCAGTAAAATAAGTAATTTTGGTATCTCTAAATCCTTAATCATGATTTTCCCTCATTTCTTATAATTGAAATCAAGAAAAAGGCACTACCCAATACTCCTAGCGTAACTCCTATTGAGACTTCATAAGGAAAAATAACTAAGCGACCAAAAAGATCACATATCATGACGATACAAGCCCCTAAAAGCGATGTCTCTAAGATAGTTGAGGACATATGATCTCCTTTAGTTATGCTAATTAGATTAGGTACGATTAAACCTAAGAAAGGTAAAGCTCCTACGATAATAATGACTAGGGATGTCATAATTGAAACCAAAACTAAACCAAAGTAAATCATCTTTTCATAAGCAATCCCTAAATTTTTAGCGAAGCTTTCTCCAAGCCCAACAATGGTAAACTGATGAGCAAAAAAATACACTAAAAACAAACATGGCAATGCTAAGTAAAGAATTTCGTAGCGATGGCTAGTCATGATGGAAAAATTACCTTGAAGCCAACTGTTGACAGATTGTAGTACTTGAAAATGTGTTCCTAAAAATACTGTTACTGCTGCTACAATTTGTCCAAGCATCAGTCCGATAAGAGGTATAAAAATATTATCCTTAAAAGTAATCATTTTTAAAATGGTTACAAAAAGAAGCGATCCTAAAATGGCAAAACCTGAAGCTATACATAGTTGAATAAAAATAGAGGTATTTTTAAAGAAAATCAGCGTAACAACTACTCCTAATTTCGCCCAATCCATAGTCCCTGAAGTTGTCGGTGAAACGAACTTGTTTTGGGTGAGTTGTTGCATCAGCAGGCCACAGACTGACAAACTTGCACCAGATATTAGGATACTAATGGTTCTTGGTAAGCGACTCGCTAAAAAAATATCTACCTGTGATTGATCAAGGTGTGTTATTTGCTCCAGTGGGATAGATTTAACACCAACAAATAGGGACGTTAGAGAAAGTATAACCAAAGTACAACCCATTACAGGAGTGGTTAATAGCTTTTTCATAAAACTCCTTAAAATGAAAGATAAAGTGTTCAAAAATGAGCACAAATCTATAATAACATAATTTTTTGGAAAAATATCTACTTTTTTAAAGAATTTTATACTTAAGAAAACATTATTATATCAAGGTTTTTCTATTTAAAATCATTATAAATAAGATAGATTAAATTAGCAGAATATTCACTTTACCTATTTTTTAAATTAGAAAAAACCTTCGTTATAATTAAAGGTTTTTCTAATTTCAAGCTAATTTTTTGATTATCTTAGCAGGGTTTCCTGCTATAACAACGTTATTTTCAAATGATTTCGTAACGACACTTCCAACACCAACGACGACATTATCTCCTAATACAACACCTGGTAAAATAGTCACTCCTCCACCTAGCCAGACATTATTCCCGATTTGGATTGGGGCACCGTATTCTAATCCTGAATTTCTTTCTATTGGATCTAGAGGATGGAGTGGGGTGAGGAGTTGACAGTTTGGGCCAAACATACAGTTATCGCCAATACGAATTTCACAAACATCTAAGAAAGTTTGGTTAAAATTGGCGTAGAAGTTTTCACCAACATAAATATTGCAACCATAATCGCAGACAAAACGTTGTTCCATATGGATACTTTTCCCAGTAGCACCAAACCATTTTTGTAAAATGACGTTACGTTTGCTACTATCATCTTCATTGTTGAAGGCTTGCATATTTTTTAGTGCAACTTCTCTATCCTTGCGTAGTTCAGGTGCTGATGGACGATAATATTGTCCTGCTAACATTTTTTCTTTTTCGGTCATCTTTTCCTCTTCCGTATTATTTACAACATTGATTTTATAGGTTCAAAACTTTTACGATGTATCGGAGTAATACCGTATTTTTGCAAACCCTCTAAATGCTCTTTAGTACCATAGCCAGCATTTTTAGAAAATGCATATCCAGGATATTTGCTATCATAATCAGACATTATTTTATCTCTGGTCACTTTAGCTACAATTGAAGCTGCTGCAATAGAGAGTGAATTAGCATCGCCTTTGATAATTTTAGTTTGTGGAATTGGTAGATCCAAAACCATAGCATCAATTAAAAGATGTTCAGGAACTACAGATAAATGAGAAACTGCATCAATCATAGCATGTTTTGTAGCTTCATAAATGTTGATATCATCAATACATTGGCTGTCTTGAATACCAATACCAACTGCTAACGCTTGATCTAAAATATTTTGATAGATTTCTTGATGCTTTTTCTTTGGAATTTTTTTGGAATCATTGAGATGTTTTATTTTACAGTTTGGTGGAAGAATAACAGCAGCAGCTACTACTGGTCCCGCTAAAGGACCTCTACCTACTTCATCGATTCCTGCAATAAGGTTTATATGTTCAATGTAAAGTTTTTTTTCGTAGACCAACATTTGTTCTAAGCGCGCTTCTTCGTCTAAATCTGACTGAATATTTTTTTTTCGTTGAAGGATTGCTTTTTGAACACCTGCGCGTGAATCTGTTTGATATTCTTGCCAACGTTTGTCTTTTAAATCAACAATAGTCTCTAAAATTGCTTTGATTTCTTTAATTGTTGCCATCATGTTCTCCGACGATATCTAACGTGTAGCGTCCTAATTTACCATCGCGAACTTCTTTGACAAATAAATTATAAAAGCGATCGTAATCGTCACGATAACCTAATTTTTGTGTTAAGGTCATGATGATTTCAGGAGCTTCATCCTCTAAATTAATGCTTTTAAAACGCTCTTTGAGACGATCAGGATAATAGGTTTTAAAGTAATTCAATCCAAATATTGTTACCTCATCCATAGGCAATAATTGATCTTTGATTGCCCCTGTTAATGCTAGCTTTAATCCAACTAATTCATCTTCAAATTTGGGCCACAAGATACCAGGAGTGTCCAAAATTTCCAGTTCCTTATTAGATTTGAGCCATTGCTGACCTTTTGTGACACCTGGTTTATTACCAACCACTGCAATTTTTTTACCTGCTAGGCGATTCATTAGAGTCGATTTACCTGCATTCGGAATTCCAATAATCATCGTACGAAGTGTCTCTTTTTGAATACCACGTTCCCGTAGTTTAGCAATTTTATCGGACATTAATATTTTAGCGATGTCGGTTACTTTTTTAACTGTTGATTGTTCTTTAGAATTAATAGCTAATGTCTTTAAACCTTGAGATTCATAAAAATCTCTCCATTCTTTAGTTCGAATGGGATCTGCTAGATCAGCTTTATTGAGGATCATTAGTTTGGGTTTGTCTCCGACGATTTTAGTTAGCATTGGATTTTGACTAGAAAGAGGTAACCTTGCATCCACTAAAATTGTAACAAAATCAACATGCTTAATATTTTCTTGAACTTGACGGCGAGCTTTGGACATGTGTCCTGGGAACCATTGAATAGTAGCCATGAAATAAATTCTCCTTATGTATAGACTACCTTAAAAGTCTACATCTATTTGTTAGAGGTCTAATCTTTTAGTTTTATTCTTCTTCAACCGCATATAAAGGTCGATAAAATATTCGATTAACACTATTATTCTATCATTTTTTTAATGATATCGAAATACTTTATACATTTATTCCGCTGATAGGTTTCGTTTACTAATTGAGTTTAAGGGATATACGAAAAAGCTCTGGAAGTTTACTCCGAGCTTTTAATAACATGATTTTTACCCCATTAAGACTATTTGATGGTAACAGTCGTTCCTTGAGGAATATTTTCATAGAACCATTTTGCATCCGCCCTTGACATACGCACACAGCCATGTGAGGCGGCTTTTCCTAATTGCTTTGCTTCTTCTGGGATCTCATTTCCTTGTTGATCAGTCGGAACGCTATGAAAGAGATAAATACCATGCTCTTTAAAGGAGACCCAATAATAGGCTCCTTCTTTTGATGAGGCGTTATAGAAAAAATCTCCTCGTTCCGGTTCTATGACAAAAGTTCCTTTTGGGGTAGGGCTCTCTTTTGCTCCTGTTGAAACAATCGTTTTAAAGATGACCTTGTCATTCGAGGTTATTGTCATTGTTTGCCTCGTAGATGAAACATGAATTTCTAGATTTGAATATTTATTTAGATTTGGATAAGTCTTCTTTTGTAAGACCTCTTTTTTTGAAGTTTGACTTGTTTGGGATGCTTGTTTTATGACACTTGCTTTTTCTTTGGCTTTATCACCATGAAAAATAGAATATACGCTAAAGATACTCATGAAAACAAATAAGACAGCTAATATTGGCAAAATTGAACGTTTTCTCATATACTATCCTCTCTCTTTTGCTCTGTTATGGACAAATCTATTATAAGTTTCTGAAAGAAGGTTGTCAAATATTTTTGTAACATTTGTAATCAAATAGAAATATTTACTGAGATTTTTAGTAGAAAAATAACCTCGAATGATACTTCATTCGAGGTTATTGTGATAACTGTAAGTCTTAATAACATGGCTTCAAAATAATATTAAGAATCTAAACTACTGTAATAATTAATTGGTCTATGATCGTTAAACAGGAATGCTTCAGGATGAACAGTTTTTAATTGTTTTTGACCAGATTTCCAGAAAAGTCCAACAAGAATACCTGTTAACACTAAAGCAAGTGAATAAGTTAAGATGCCTAAGCCCATATTAAATCCAATTGGTTGAGATAAAATATAAACAACTACTGCATACAACATGAACATAGCTGGTACAAATGTTACCCAATAATTTCGTCTTTTTAGGATGAGATATCTTGTAGCAACTAATAAACCAATAACAGCAGTTACTTGATTTGCCCAGTTAAAGTAACGCCATAGGAGATTAAAATCAACGTGTGTAAGGACAAATGAAATAACATATAATGGGATAGTTACAGCAAAGATTTTTGGAAGAGTATCTTGTTTGACATGGATATAATCAGCAACGATAGTACGTAAGCTACGGAAAGCTGATAAACCAGATGAAACAGGGAGAACAATAACACCAATGATAGCGATAGTTCCAATTACACTACCGAGTAACATTAACATTACTTGATTGACGACTGCAGAAGGTGTTCCAGCAGCAATCATTTCATAGAGATTTTGACCTTTGAACAAGCTCATTGAAGCACCTGCCCAAATCATCGCAATTACTCCTTCTGCAATCATCATGCCGTAGAATGTGAAACGCCCTTCTCTCTCATTAACAGTTGTTCTTGAGACCATAGGTGCTTGGGTAGCATGGAAACCAGAGATGGCTCCACATGAAATGGTAAAGAATAAAGCAGGGAATATCCCAAGCCCAGCTGGATGCATATTTTTAAAGGTTTCAAAAGTTAAGTTTGGCATATCAAAGCCACCAGTTAGTAAACGGAAGCCAACTGCTGCTGTACTAACCATTAGGATGACGCAGAATACAGGATAAACTTTACCAAGTGCTTTATCAATAGGTAAGACTGTAGAAATAAGGTAATAAACGAAAATAAGACCGATTATCCAAGGTAAAGATAGTGTCCCAGCTGGTAAAATACTTAGGATAAGATTAGCTGGAGTTACCACAAATACGGTTGCAACTAAAATAAGTAATAGCATTGAAAAAATGTTGATCACATGCTTCATTGACTTTCCAAGATAGCGACTAGCTAATTCAGGAAGATATGCACCATTATTTCTAAGAGAAATCATTCCAATCATATAATCATGAACAGCCCCTGCAAAAATACATCCTAAGACTATCCAGATATAAGCAACTGGACCATAGAGTGCTCCTAAAATAGGTCCAAAGATAGGTCCGGTTCCTGCGATGTTCAATAACTCGATCATCCCATTCTTCCATTTTGGCATAGGAACAAAATCATATCCATCCCTTAATGCTTCTGCAGGTGTTTGGCGATTTTCATCAATTTGAAAATTCTTTTCAATGTATCTACCGTACGTGAAATAACCAACAATTAAAAGGGCTACCCCTCCTAAAAATGTTACCATATCACTGCCTCCTAAAAATTTTTTTGCTTAATTTTATTAAGCGTTTTCATGACTTTAGTATAGCATTGAAAAATTGAAATTTCCTATTTTCAAGATGAATGGTTGTTTTTTAGAAATGAATAGTCTAAGTTTTATGATGAATAACTTTTTATTAGTTAGGTAGATATGCCTAACATTTGTTTTAGGGGTTTTACATTTGCTCTGCTAACAGGAACTGTTATTTTATTACAAAGGTGTAACTGAAGTGTTTGGTTAAACCAAGGTTCAATCGTTTTAATAGCATTAATATTCACAATGTAAGAGCGGTGCACCCGTACAAATTGAGATGATGGTAGTTTATCTTGCCATTGTTGTAGAGAGCCATCAATTTCATAATTTTTATCAGGTGTTTGTATAATCAGTTTTCCTTGCATAGCTTCAATCAAAAGGATATCATCCGCCGACACCAGATAGATTCGATCTTCTACTGTCAATGGATACTGTTGCTTGAAGAGAGGGCCGGAAGTTACGCTCTCTATAATTGTAGATGTACTTAGCGCTCCTTTTACTCTATCCATAGCTTGCTTTAGCCTATCAAACTCATAGGGTTTTAACAAATAATCACGCGCATCATGCTCAAAAGCTTGAATAGCATATTGATCATAAGCAGTCGCGAATATCAATAATGGTGGTTTGGGCATTTTATTGATATACTCTGCTAATTGCAACCCAGAATCATCTCTGAGATGGATATCTAACAGTGCTACATCAAAAGTTTCTCTAAGTAAAATAGCTAATGCAGTAGCCATATCATGCGCCTCTGCTATAACGAGGTTAGAATCATACTTATTAAGAAGGTAAATTAATTCGTTACGTGCAACTGGTTCATCATCAACTACTAAAACTTTCATACAATACCTTTCTAATTTTTAATGGGGATGTTAACAATAGCACAAGTTCCTAAATCATTTGATTCAAATTTTAAACTTGCTTGTCCATCATAAATAATATTCAAGCGACGAACGAGATTCTCAATAGCTGTACCAGAACCTTTTTTTGAAATTTGAGTTTTTTTTCCAAGCGTTATTAATTTTTCTTTTGGAATCCCAATACCATTGTCCTGGACAATGATATGAAGCCTATCATTATTTCTTGCAATAGTAACCTTTAGCTGGTTATTTTTATTGATATGCTTAAAAGCGTGTTTATAAGAGTTTTCAATCAAGACCTGCAATGTAAAGGGAGGAATCATTAAGTTGTCATCTGAATTTGTTTGGTTGTCTAAATTAAAGGCCACCATGTTAGGAAATCTTGCTTCTTCAAGGGCTAAATAGGCGTTAACCTGTTCCAATTCATCATGGAGAGGAATTAAATTTTGCTTTGCCCGTTGAAGATTAGCACGAATAACCTTGCTAAAATCTTGGACGAGCTTTCTTGCTTTTTCGCTATCCATGCGAATTAAACCATAAATAGTATTGAGTGCATTAAAAAGAAAATGCGGATTAACCTGCGCTTGGAGAGACTTCATTTCCGCATCCTGTAGTAACCTTGTTGCTTCCTCAGCTTGTCCCAAAGCTAACTGAGTGGAAAAGATATTGCCTAATCCTTCAGCTAATTGACGGTCAACGTAAGTCATATGTTGTGCGTCTGAAAAATATAATTTCAAAGTACCCACTATAACATCGTGGATGTGTAATGGAATAACAATTGCTGAACTAAGTGGGCAATTCTTATGGTCGCATTCGATTTCACTTTTATCAGTTGCGACACTAACTTTACCAGTATCTATTGCTCTTTTAGCAAGCTTTGTTAATATTTGAGTATTAGGAAGATGATGGTCAGCTCCATCTCCTACATAGGCTAAAATGGCTGATTGACTAGTCAGGCTAACAGCACTCACATCCATATGTTTATGAATAATTTCAGCTACTGGTTGACAAGATTCTGTTGTCAGTCCCTTTCTAAGGTAAGGAAGGGTTAAATTTGCTAATTCAAGTACTTGATGGGTTTGAAATGCTTTAGCATGTTCTTCTAATTTTTGAGTAGATGAAATAATGGATATAAATATACCTAAACCTAAAGTATTACTTAAAATCATTGGCATGCTGATAAAAGATACTAATCGAAGCGCCTGATTAAAGTCAACACTAAAAATGAGGATACAGATCATTTGTAGAATTTCCATACCGAAACCAACAACCATTGCATCTAAAACACGAATTTTATTATAATTTCTACGAAGATAATTGCCTGATAACCCAGAGCATAAACCAATTAGTAAGGAAGAAATGACATAAATATGAGGGGCTAATCCTCCTTGCAAGTACCTAACGAATACAGATAAGAGACCAACTATAATACCGACTATTGGGCCACCGATTAGACCTGATACACCAATGGTTAAAACACGTGTGTTGGCAACCGATGATTGATCTGCTATATGATTAAGAGTTTGTGGAATGATAGATAAATCTGACTGAATTTCTACCCCTGTAAAATTAGAAATAATAGCAAATAAGCTAAATAAGATAAGCAGAATATACTGGTGTTTTTTTAATTCGGGTTGCTTCAAAGTTTGTTTTATAAAGGGGATATGCACAAAGGCATAGGCTAATAATATGATTAACCCCGCTCGCTCCATCATAATTAAAAAGAGTGTCATTAAATCTCTCCAAAGTATTAATTAGTCCGTTATAACATAGGTATAAAATGATTCATTTCATTACTCATTTAAAATGTCTCTCTATCAAGTATTCTCAAGACAATTAAGGGGATATCCATCAACAACTATTATGAAAACAACTACTTAAGGATGATAGATACTTTCACTAAAAAATTTTGATTAATCAAATATATTATTATTATAGCATATCCAATATTATTTTTTACATATTTATTAATTAATATGGTAACACCCATTATCTGAAGTGTGTAGGTGAGGTCTAAGTAAAGAATTTAAGCGTTTTAATAATAAAAAAGTGAGAACAATAGATTCTCACTCACAATTAGCCTGGTAATTTCTCACACGATTTGGTACTGCTTTTTTAAAATTGGACGATGGTGTTATTTTTAATATGAGTAGCTGCACTCGAATCCGATTGCTCAAAAGCACTTGTCGCTCCATTGAGATAGCTATTCAGATCAGAAATAACTGGTTGAATGTTTTGGCTGACTTCTTTGATAACTTTTGATCCAGCTTCTAAGTATTTTCAATGTTCTTGAACCCATTGGTGATCTTTTTTACTAAGTCACATGCTGTTAAAATCATCATTAAGCTTATCCCTCCCATAATAATAATCAATTTTTTAAATCCCTTAAACATCACTTTTCCTCTTATCTTATTGATTTTTTCAATTTTATTGCTGTCTTGACATTGCTATCGCAAACAACCAACTCAATGCAATATAGTTACGGTATACATATCAATGTAAGACTCAAGATTTTTAAATTCATATTATTTGTAGGTTCTTTATCAGACCAAGCTAATACTCTTTCATTTGAAGTAATATTATTATTTGTATGATATTCAAGATTAGCTATTTTTGATTTCACAAAAAAACCTTCTTCTACTTTTTCTAGACTGATTCTTTCTTCCCACCCCTTCGTATCAATATCATATATTTGAAGAACTAAACTCTCAGAGTTTCCAGTCAATTTTAGTAATAATTCCAAAACCAATCCTTCCTACAAACCAACGGATAGCCCTATTCCAACCGGTCCTAATTTTAATTTCACTTGTTACACCAACTTTTGCTATCGCGGACAATCCTATTCCCGCTGATGCACTCGCATCAATATTTAAACCAAATACTTTAAATCCAGCTTTTGCTTCTTTTCTTACTTCCATCCCAGTCTTGATTGTTTTTGTCCATTCTAATCCCTTACCTGAGGTATCAAATGTACCATTGAAATTTCCAAAACCTTCTGAGACATAGTTAAGGCCTGCCGAAACGGCATCCTGAACTTCTGTTAGTCCACCAAAGACTGTTGAGGATTCCGCGTTGAATTCCATGAGATGTTTTTTAAAACATAGGTTACCTTTAAAGCCAGAAAACTCCTAAGAGATTTCATGAACTACCTGTCGCTTTATAAGTGATCACAAGCTAATAACAAAAGTGAAGTGAATCATTAACTTTTCTAAAGTTAATAAAGAATGGAATTAGCTCAATTGAAACTATCTAAAATATATTAATAACGACAATATCACTCTTCAATCTTGTTAACTTCTTCAATTGTAAAATGTGGATATTCAATTTTATCAATTTGTTCCTTAAAAACTTTTTGAGCTTTTAACTCATTCTCATCAATATAACCTGTAAACCACACCTTTTCAATATCATCGTTATTAAAAAAATATGTCTGATTGTCAGTAACTCCACTAGGAAATATACAACCAGAATAGTCAAAATAGCCAATTCTATTCTTATATTTATATAAAGGATAACGGGCAATAATCATTACTTTTAATGAACCATTTTTTAATGTGATAACTGAACCAATTGGTAATATTTTTTCCATAATTCTTCCTATCATTATTTTAAAAATTTTATTTAATTTCAACTTCTTTTATTAATTTGTTAATAATTCTTTTTCGCTCAAATGTTGACAATTCTAAAGTTAAAAATACAAGAAACGAGCAACCAAAAATGATAAAAATCAAAATAATAGACGAAATTAGCAAATATATAAACATACAGATAATACTTAACATTAACGAAATAAAGAAAATTGTGATTGCAATTTCAGTATTTTTTTTCTCCTTTATTAAGAACTCTTTTTTTTCATAATCAGTTAAAGAGATAACTTCTAGTTGTAATTTATTGAATTTTTGCTTTACTAAACTATGAGTAAGTATAAAAGTTAAGAAAATTACTATAAAAAGGATAAAACTATTGATAAAACTATTTTCAAAATGAAGAAATTGATTCAACCATCTTACGATAGGTAGACTAAATAAAGTTAGTGAAACAACTAGATAATTTTTATTTGAATTAGTATTTATATTAACATCCTTATACAAAATATTTGTTTGCTTATCATATAAAATATCATTTGAGTAATAAGTTCCTAGTGCTAAAATTTTATTATTCATTAATTTCACCTCCAAAAACCTTCATAAACTACTGAATCAATAGTCTTACGAGTGGAAATTACTTTCTTAGTAGTATTATAAACTTGTTCTTTATTATCATACAACCAATCGAAAGCCATTGAACCAGCAACCCCAATAGCAAAACCAACAACGGCACCACCAGCAGTTCCGACTACCGGAAATGCACTCCCTATTATAGCTCCTGCTTTTGCAGCACCAATACCAATTGCAACATGACCACCTGTCTTGACTGCTGCATCACCAACATCTTCACCATCTTTAAGTTGTAGTCCAAAGTCAACTGCAGCACCAATAACAGGAACTCCTTTTTTCACAAATTGACTACCTCCACGAATCATCTCTGCATAAGCAGGATTGACATCAATTGCAGTTGATAATTCAGCTCCATTTACAGCAGCTAAAACACCAGAGAACTGCATCGTTTGGAAATTCTTGGACAATGCTTCCCATGATTCCTTAGTGAATGTTTCCACTGCTTTATCGGTTAATTTTGCTTTAGCTAATTCTTTCAGAAAAGCAGTGGAACTATTTACTAACCCACTTTTTATTGATTGATAAGTTTGTTTATTAATTTTACCAGCTTTATAAGCTTTTTTTACTTCTTTCAATAATGAATTTTTATCAATTGAAACCTTATCTCTCCTCTTTTCCATCCCAGTCTTGATTGTTTTTGTCCAATCAAGACCTTTACCTGAGGTATCAAATGTACCATTGAAATTTCCAAAACCTTCTGAGACATAGTTAAGGCCTGCCGAAACGGCATCCTGAACTTCTGTTAGTCCATCAAAGACTGTTGAGGATTCCGCATTGAATTCCATGAGATATTTTAATTTTTTCTTATTCTTTTTGAGCCGTGCTTTTATTGTCGCTTCTAATCCATCAAAGGCATGCGACAAAAAAGTGGCATGTTTGTCTAAGTGTGCTTGCAAATCATGAATTTTAGCTAATAATTCTTCATCTTTTTCGATTTTTTTGGTTAGGACGTCAGAATCTAGACTTTCACCTCCACATTTATCGCTATATAAACTTTGTAGTTTACTAACACCTTCCTCTGTCTCTTCAGATAAAAGGATCATACCATCTATTAATGTTCCTAATACACCTGTGGCGTAGGATTTTGCATTTTGATAGGCAGTACCTTCCAAGCCTGCTTGATTAGCAAAACTAGTCAGACTTTGCTTTGCACTATTTAAAGCTGTAACACGTGAAGCAACTACTGTTGATACGGATGACGCCTGTGCAGCAAGTGAACCTGCATTAACTTTTACCATCATTCTCCCTTCTCAGATTGAGACACATATAGTTTCTGTCGCTCTTGGACAAGTCCTTCTAATGTGTCTTTAGCATCTGTTTCTTGTTTGTTGAGTTTAGCCATTTCTTCTTGAAAATAATCTTCAACGATTCTTGACTGTCGATTAAAAATTAACATGATCTCTTCTTGTTCCATAACTTCTTCTGGTGAAAGACTTTGAGAACTATCTCTCAGAGACTGTTGAATATCAAGTTGCATGTTAATAGTTTTGTCATAGGATTTTTTTAAGACTATTTTCTTATCTTCAATCCGTTCCAGTTCTTTTCTAAGAATGGCTTCATTTCTTTCGACTTCTTTTAACTGTTTATCATTCATAAAGACTCCTAGTTAAAATACGGTTTTGGTTGAAATATCGTTGAATTGCCAGATGGAGTCGTGTATTGCTTAGGTGTAGAAATAGACTGACTCAATTTTTGATCGACAGCTTCAAATTCGCTAGCAGTAGAATGAATCAGACCAATAAATTCTGTTAATTTACCTGCAATTGATCCACTTTTACTGGCCTCATTATCAATGTATAATGAGGCACTCGTCTGACCTGAATATTGACTGTCGCTATCTTTTGTTGCTTTACCAACTGAAGTAATACCATTTGCTCCAGTTTGAATGCTAGTGGCACAGCTTGATGCCAGTGATGCATCACTTTGTATTTTTGCCATTCTCTCTCCTCTCTAGTCTATGCTGAGTTTTAGTTTTTGATAGTTTTTTCTATCGTGAATGTAGGCTTCGTCGCGTTCCAGACGTGCTTCTTTACTATTATACACTTTCTCTAGGAATGTTTGGTCCATTAGGCGCATGCCTAGCATAACATATTGGCTATTGGTTTTGACGTATTTGTTAACGGGGTCAAGTTTTGAACCAACAAAGCTAAAGGCTGAGCCAATGATCAGGTGTAAGCCGACTTTGGGTCCATTATCTAAGAGATTTTGGATTTGCTCTAGGCTAAGGTTTGTTTTGCTGACGAAACTTTCAAAATCTGGAATTAAGATAAACCATCTATCGAAAGCGTTTTGTTCTTGACGTTTTCCTAGCTCATAATTGAGTTGTTCTGCCATATCACTAATCATATCAGCACCGACATAGGTTCTCACTTGTCCTTGGTAGGCTTCATGTTCGCCTAAGGAATCAATGATCATGGTGCTGTATTCTGGCACTTTAATCAACGTTTTAAGTAAATGACTGCCTAGATTTTCTAAACCTTCATCTGAATCTGATAGGAATAAGAGGTGCTTAAATTTCGTTAATGGTAGGCTAAAGCTTTCAACGTCAACCATTTCAAGCCCAAGTGGTAAACGATTAGCTGATAGATCTGCTTGAACACTATCTGTAGCCATAAAGTCGTCAAAGGTTAATTCTTCTGGAACAATTGGTATTGCTTTTGGTCTTGGTCCAGTCCATTTGTCGTTCATGGCGTCAGATTCGGTTTGGATGTTACTGATGATGTCAAAGGTTTCAGTGCCTTCTGTTGGGAGGGCCACTTGTAACACTTCAATGTCATCACGTTTGATTAATCCACGTCCTGGAATATCTTCCATGATGTGTTGGTGACGACCGACAAGTGTCCGTGATTCAGAGTCATCTGTTAATTTAAGAGCGATACGTTCTTTAAGGTTTGCCATTAAGGACGACCTCAAAGCTGCCATACGACCAGCTGAGATAACTAAGGAAATACCAAGTGACGACCCATCACGCGAAATATTTTGGAAACAAGCTTCTAAGTTAGTCAGTGTCTGAGCTTCCCGTAGCCCTTCATAACTGTCTATAACAATCAGGATTTGAGGCATGGTTTCCCCAGATACCTGACGGTAAAGTTTTGCTGTCGCGACATTGTAGCGACTGAGAGCTTTCTTACGATCAGACATTTCAACTTTGATACGGGCAATAAACTTGGCTATTTTTTCGTCATCATCAATGGTAAAGAAATCTGCTACATGTGGCAAACGTCTTAATGGTAAGAGGCCATTGGTACCAAAATCAAAGAGATAAAGGTTTAGAAATTCTGGACTATTGTGACGTGCTAGATCCATTGTTACTGTTTGAAGGGCTGTGGATTTCCCCATACTTGGCCCTGCAAAAATTGACAAATGCCCATCGTCTTCAAAATCGTGCCAAGCTACTTCTTGTGCTTGTTGGCTTGGTATATCCATAAAGCCCAGAACAGCTTTGTAAGATGGAGCTTTACTCCAGAGGTCTACTGATTCTTCCTTACGGAGATCGGTTACTGCAATCTGATTGCTTAGAGGTGGTAGCCACGGTTGAGGTAAGTCTGAGATGCCCATTTCTTTGGTTAAAGCTTGAATGTTTTCAACGATGGCATCCAATTCCGTAGGTACTTCTTTAATATTTTCGGCTTGGTCTAAGCCTGAAAGATCATCATTTAGGATTTCGTATTGGCCAAGGTCGTTGATGGAATAAATGGTATGGTCTTCAATCCCTTGGTCGTCTTTTTCAGGTTGGTAATCTGCTCCTGACCATGCTGATTGGAAGAGTTCATAGACTTCATTATTACCAACTTGGAGGTAGGCACGTCCTGCTTGTGTAATCTCGGCAGCATCTGGGGTATGGAGCATTTCTATGGAGTCGCCGCGGTCTGCTACTTTAAGAGCTAGTTTGAAGCGTGAGTTTGACCAGATTTGGTCATCTACCACGCCAGATGGTTTTTGGGTCGCTAGGATTAAGTGAATCCCTAGGGAACGACCAATTCGCGCTGTTGAGACAAGCTCTTTCATAAACTCAGGTTGGTTGGATTTCAATTCGGCAAACTCATCGGAGATTAAGAAGAGATGAGGCATTGGTTCTGAAACTTCTCCAAGTTTGTATTTCTTCTGATACTGGTTAATATGATTAACATCAGCTTTAGCAAATAAACGTTGACGACGTTTCAATTCAGCATTAATAGAAACCAAAGCACGCATCGATTGGGCACCATCTAAGTTGGTGATGGTGCCAAGTAAGTGTGGCAGGTCCTTGAAGAGATTTGCCATCCCCCCACCTTTGTAGTCTATGAGAAGGAAAGCTACATCGTGTGGATGGAAATTAACCGCTAAAGAAAGGATATAGGACTGGATAATTTCTGACTTCCCTGATCCCGTTGTTCCTGCAACTAATCCATGAGGACCATGAGCTTTTTCATGTAGGTTTAGATAAACAATATCATCCTGACCACGTAAGCCAAGTGGAACAGCTAAGCTTTTATACGGAGCATGGCTTATCCAACGCTCTTGAACATGCAAATCTTCAAATTCTTCTGCTTGATACATTTCCATAAAAGTAACTGCTTCTGGTATTGAAGATTTAAGATTTTGTAGGTGATTTAACGGAGCTAGGCGACGTGAAATATTTTCCTTGTCATAATCCTCTAAGAAATGATCTAATTCAAAATCTGTTTCTTTAAGCTCTCCTTCTTCTATAACTAACTGACCAGTATTACGGTCTTTAATATTAATAATGGTTTTGATATTTTCTGAAAGTGAACTCATAACATCTTGAACAAAGATGAGAGAACATCCCAATTCTGTAGGATCTTCCGTAAAGAATTCCATGATGACGTGATCTAAAATTAACTTTTCATCAGTTACAATAACGACATAATGCGGAGAAAACAAAGTCCCTTCTTTGGCAGATTTATCTTCGCGTTGTGTGCGACGTAATTTTAAAATTTGGTTAAGACTGTTGAGCACTTGATCACGGCTTCTTTGATTATAAACAAAGCCACGAACATTGACATCTTGTAAGGTTGCATGTGGCAACCAACGCATCCAAGACCACTTATCCATCTCTTCCTCTGGAACGATAGTAATAAATTGAACATCATGGTAAGAATGGAAAAAAGCTAATTGATTAACCATCAATTGGAGTTGCTCCAATACTAAACCTCGTGGTCCTATATAGCCAACTGGTCCATGTGATAAATTCGCAACAATCGGCATATTTTTAATATAACGATTGTTAAAGTAGAGGTTATAGCCTTCGTTCTCTAAAGGATCTTTTTTCCCAGAACGTTCTGGTTGAGAATAATGAATATTATAGCTCGTTGGTACTTCTCCCAAACCTAGGCGATAATACAAGAAGTCAAAATGAAGTGGTGTCTTTTCATAAATACGATGGTGATAAGTATCAGCCATTTCCTGTAAACCTTCAATCGTTGGGTAATGATAGTGTTGCCCACGCTTTTGCTCTTTAGCTAACTTCTGAAGTTCAATTGACTTATCAGACAAATAGTCATGATAGGAATCAATGCGTTCTTGTAAGTCCTGCTTATACTGTTTACGATTTTTAAAGTAACCAGTGATAGAGAAAATCATCGTCACTAGAGCCATTGACATTGTTGCAATGATATAGATACCACGAGGACGAAAAATAGAAATAAGAATGCTGACTCCAATCATCACTAGAGGAGGAACAATTAATTTTAACAGTTCATCTTTAGACTTATTAGGTTCATTACCAGGCGCATTAACTGTAATTTTATCTTCACTGGAACGATAAATAATACGAGGTGAGCGGTGAAAATCAGGATAGCCTGCGTAAAATTGATAAGCTGACATAACTTTCTTAGTTAATGATGTTTCATAATCAGTTCCCCCCCAGATTTGAATTTCATCTGGGAAAAGCTTAATAATTATGCCTTGGAAGCTAATCTCATCACCTAAACTTAAAGGTAACTGCTGCACTACTTTTTGAAGATGATTATTCAAATAAATATCACCTTCAAATAAATTAAGCTGCCAATTACTTTCTATTTTTTTCAGTAATAAATTAGGGGCTCCTTCTTTAAAACGGATATGATACCCTTCTTTATCACCGATTAATATATCTTCGTAATCTAAGGGAGTATAGATTTCTTTTTGATTATTCGCTAAATAGAATACAATTCCTGAAATCTCTACACCATTAGTTAACTCTTTTTCTTTTTGGTCAATAATATATACCAATTGACCTTGCATATTTTTTAGCGTGATGTCATTTTCTAATTCTGATACTGGTATTGGCGACTTGCCGTTTGATGATATTAGAAAGGATTTCTCCTCTTCAATATTAAATTCGTAGCGGAGTGATTGATAATAACAAATAACTAACATATCCACCTACCTACTTTTAGTTTTAGAAGATGTACTTGTTGTAGTACTTGATGGTTCAGATGACAACTCTTTGTTGGAATTTGTCGAATGATTATTGCTATTTTTCGATTTGGATTCCTCATCTGTTAAAGCTGTCTTACGGTCTTTCCAATATTTATCATAGTCTGTTTGTAGCTCAGAAAGTTTTTGTTCACGATCTTTACCAGATAAACTATTGTCTTTTCTAACCTGATCCATTTTCTGAACAATAGCATAAATAACAAGGTCAGAATCGTCTAAACGTTTGGCAGCATCAATAGCATCATCATCTAAACCACGGCCAATATTAATCCAATAATCAAGATAGAGCTCATCAGTCTTGAGCGTAACATTGTTTAAAATAACTTCACGCTGTTCTTCAGAAAATGACATTCCATTAATATAGGAATAGGCCAACTCGTACTTCTGTGTATAAGGTAACTTACTTACTTTTACATGTTCTAGTCGATTAATCACTTGATTATAATCAACTTTAATAAATGAAGTATCCGCTGCCAACATTTTTTCTTTGAATGGATTGTGAATAAAAACCAGATATACTAGCGGAATCAAGAGTATTGTAGATAAAGCTCCTAGCCAGACACTTATGTATTTATAAAGCTTATATTTTGCCTTTGATACTTTTGCTAACGTATGAGTTTCTACTTCTACTTGCTGCTCATAATCAGTAGTAATGATGTCTCTAACAGCCTGAATAGTTTCTGCATGATAAATGCTTTTTAGGAAATCTGATACTTCAATAACAGAAATAGCACCATTATACAATTCTATATAGTCATGTTGCGTCAGTAATGCAAAGACAAAACATTTGAATTGATATAAAAACTCCTCTGGACCAAACTTCTCAGGTGTCATAATCCCAGGAAGGCTACGATAAGCTATTTTAGCAGTTGCATTTTTTGTTAAAAATAGATTAGAGGGATGCAAAATGAAATTTACTGGCAAAGACAAAGCCTTATCTAAATCCAAGACATTCAAGGCTAATCGTAATTTTTCAGATAAAGTTTCTTTTTTAAAGCTTTCAAAAGATAGAGCGTGCGCTTCTGTCTGGAATTGAAATTGAATGGTATCTGCATCAATTGCAGTTGTCATAGGCATCAACAAAGAATGGTGAATTTCTAACAATTGCAGTTGTTGCAGATTTTGAGTTCCTACTTTTGAACGCTTAAGAGATAACTGCCAAAAATCTGGTCCTTTTTCAAATTGAAAGTCTTGTTCTTCAAATACAAACGAATCTGTTTCCATTAATAAAACTCCTCTATCCTTATACGATCACCAGTTGTTACTGGATGGTGCGCTAATATATCGTTCTCTCCCAATAAAATACCTTTATTTATAACTCTTAGTTGATATTTGGTACGCCTTTCAGTACGGCTAAAAATACTATCTAATTCCATTACTAATTGCTTAACACTAATTTTCAAAGGGATACGTAAATCTTTTGAGGTTTCCCCCATATCTAGAGTAATGTTAATATGTGTATTCATCCTTTTTGTCCTTTATTTTAAAAGTCATTATAGAAGCTAATATTAGTACCAAACTAATGAGAACCAGGTACATAATCATATGACCAATATCAGCCGAAACAGTCGGTTCTTCTGTTCTTGTAACAAATTTAAATTGATTACTTTCTTCAGAAAATAATTGTTTGATACGTTTTTTCCTATCAGATTGTCCTTTATTTGAATATTGAAACAGTTGCTTAGACTGCTTTTTCTGGAGTGAGACTTTAGATTGACGGTTTTCATCCAATTTTTTAAGGTCTTCTTTTTTAAATAAATCTTTAGTTAATTCAGTTTGAAAACCGGAATTTTTTTGTGAATCTGATTCTAAACGTTTTGTATCAAAATGAATATCATTATTCTTTAACCCATCAGAAAATACTGATGTTTGACTCATACAGGATAATATTAGTAGACAGGCTAAAAATCGTTTCAACTTCATCAACAACCTCACTCTTTTACTTTAGCTTCAAAATTTAAGGTGATAAAAATATTCATGATAATAAAAGCAACATCCACAAGAAGTACTAAGATAAGGAAAATAAATCCAGTTGTCACATTATCAAAATAAGATGATAATTGATTTTCAAGGATAGATAGTGGATTAATAGCTTTTAGTAATTTTGGAAGGCCACTAACAGTCGCTACTGTGCCTACGGCATTTGATAAATAAACAAAACTAATAATCATAAACAAAGCTAAACCCATACCAACTGCTTTAAAATTTTTAATAAAGAAATACTGACTATGAATTAATAAAAAACTAAACAGAGTCATAACTAGGAACCAAGATGGTACATATTCAGGCATGACATGAAGACTTCTGCTTGAGATAACTCCCAGTGCTAAACCAATCACAAGAGAGAGGCCTGAAATGACAATGACATTTAAAAAGTCTGTTTGAAGCCAGCGATTGACATTATACCTATCTGTCAATTTCTTAATAAGGTTTTGAGTCGCAAAGATATATGCTGTAAATAGGCTAACAACTTCTAATAATAGTATCCAAGTGAATGGGCGATAAGTATTTTCAGTTGCCCTAACTGCAGACGCTGATTCAGCGACAGGTCGTGATAAGAAATTAAGGAGAATATCATTTGGCACTCCATTTTTATAAGCAGTATTAAAAACTTTAGAGAAAGAAGCTACGAAATCACCGTTATTGGCCAATTCTTTTTGGAAGTTAGCCATTAAATCTGTTGCATCCGTCGAAAGTTTGTTGCCCGAATTTTTAGCATCTTGAACATCTTTATTGAATGATGTGAATATTTGATTAACTTGGTCCGCCTCTTGACTATTAGATTTGGACATATCTTTTACGCCAGTTGCAGAGGTCATTAGCCCATCTAGCTGGTTCTTCAAATCAGATAATTGTTGATCAGTTGTTTTCTGTGAGTCGTTTACTTTAGATTGATCCTGTGTGATGTTTTGGACCTTCATGTTAATTGATTGAAGGGTCTCAAGCTGTTTTTTGATTGTATCTGTTAGTCGTACATTTGTCTCAGTTACTTTTGCCATTTGATCCGCCAATTCATCTTGGCTATTTTCAACTTCCTCCATGACATCTTTAACTTTCTGTTGCGCATCAGCAGTGTTTTCATCCATCAAATACTTAGTTATACCATTTTTGACCAGATCAACCATCGTATCGTTAACACTTTGATTTAAAAATTGATCAAATAAACTTTGCGGTTCTTCGCCATCAGAAAAAATGTAGTATTTAGATACTAAATTGTGAGTGGTGTTATATGCATCAATTACTTCTTGTAGAGTTCGTTGATACGTTGCTTCTGTCTCCAAGTAAGACCGTTGGGTTTTACCGTCATCATTTTGTACAATTTGTTTCTGATTCCCGATAGTGATTGTATAGCTTGGTTTTGTAATACTAGAGTTAGATGATTCCCCTTGATAACTGCTATTGATAATAATATTATTGTTTTGGCTGGGGTCCAAGGTTCTTGTTTGCTTACCATTAACCGTCCAGGTATCTACCCTGTAATCTGGATTATTTGATTCAACAGAAACTATCTGCTCACCAGTTCGAGTAGAACTAGATGGCAATTTTAATTGATTAACTTTATTTTTAGCTTCATCTCTATTTTTCCTAGCTTCAAAAAGACGATTCAATAAATTAGTATTTAAATACAGAGTTCTTTCGTTGCTTACTTTTTTAATGATTTCCGAATCAGAAGATGTAAACTGAATGGCTTTTTCTTCTTCTTGGGTTAAGTGCAACTCCGAAAGGTTTAGTGAAGGAATGCTTGAAATGAGAGAATTTGTGAAATCTGCTACCTTAGCTTTAAAATCTTTCAAAGTCTTCTCATTATTAGAATGACTCTTCAATAATTCTAATAAAGTAATATTATCTTTATTATTCTTAGCAAAGTAACTTGCTAGTCCCTCTCTAACAATTTTATCTAGTTGTTCACTTTGATCTTTAGCGACGTTATCTTGTGACTTGAGTGCTTCAGATAGTTCTTGGATTTTTTGCCTTGCAACATTTAGATAAGCTGATGAGTTTTCTTTATGATTATGATCGTTATCGTTATCATCACCCATAATACTATTGAGTTGTGATGATAATGTTTCTTGGTCTTTTTGTGCTTGTGTGATAATATCAGACAATTGCTTCTCTAATAACTCGTTATTCATTTCTAGTAATGAGGCCGAAAACGCTTCATACGAAATGCTATCTTGATGGCGCTGTTCTATTAAGCTTGATAAATCTTTTCCAGTATTTGTCTGGGTTGTCACCAAATCATTAAACATGTTATCAGAAGCTTCTAAAGATTTTTTCAGTGATTCGTTAGCAGTAATGGAACTACTAGACTGGTTAACAAGGGCTGGAAAGATATTTTGGAAATTAGTTGCAGAATCTAAAAGATTTTTTTGGTAATTTGAGATATTACCTGACTGAACATTTACCATGGCCTGTACATTTTCTTGAGCTGTATATAAGTTACTTAAAATACTTGCCATATACATATTTACTAAGTGGCTATTTAACTCTGAAACAATATCTTTCCCTTTTTCAGTTGCCTTTTTCTCTAATGCTAAATTCCCCTTGGCATTAACCTTATAAGAGATAGTTGTTTGCTCTGCATTTGCTTTATTGACATCAAGGAGTTTTTGAGAAAAGTTATTAGGGATGATAACCATTAATTGATAATCACCTTTGTTTAATCCATTTTGAGCAGTACCTCGACTAACAACTGACCAATTTTGACTATTATCACGTTCGATAGACTTAATATAACTAGCTCCTAAATTATAACTTTCTTTACCATTAGATACATTTTGATCTTCGTTAACTAATGCTATATTTAGTTTAGTGTTAGTAGCTGACTGTGTTGTTTTATTCTCTTTTGCATGATCGCCTTGAAGCTTAAGATTAAGGCCAGCAATAGCTACTAAAAAGAGAGCAACAGCTATAATATACCAAAGTATTCTAAAGTTATTTCTTTTCATAATTCTTCCTAAAATATATTTTATTTTCAACAAAATAGGAAGGCTTTGCCTTCCTATTCACTTATAGACTATGATACGATACTATCCACTAATTTGAGAAGCAATATCTGCATCCGTCTGCTCAATGATATCTGCAACTTTTAATAATTGCTGGTTAATATCTTCGAGTAATTGAGCAAATTCTGTAATTTTTGGAGATAATTCATTGAATTGTGCTTCAAAAGAATCAAAAGCAGATCCATCCCAATTTTCGTCAATAACTGCTTGCTCTTGAGTAAGCAAATTAAGAACTTCTGTTACTTGTTGAGAACCAGCTGTGTACTTTTGTGCTGATGAGCGAAGTTCTTCTGGTGTTAATTTAATTTGTGCCATTGAATACCCCTTCTTAAATATAGCGCTATCACGTATAAATATTATATCATAAAAATGAGAAAATACCTAATATTTACCTTATTTAATACAAAAAAGTATAAAAAAATCTCTGGAATATCATTTAAGTAAAACCAGAGACTTTTTTTATTTATAATCTTTTAAAAAATTATCCACCAATTTGTGAAGCGATATCAGAGTCTGTTTGCTCAACAATATCAGCAACTTTAAGCAATTGTTGATTAATGTCTTCAAGTAATTGAGCAAATTCTGTGATTTTAGGTGACAACTCATTGAATTGTGCTTCGAAAGAATCAAAAGCGCTACCATCCCAGTTTTCATCAATAACAGCTTGTTCTTGAGTAAGTGAGTTAAGGACTTCTGTTACTTGTTGAGAACCAGCAGTATATTTTTGTGCTGATGCGCGAAGTTCTTCTGGTGTTAATTTAATTTGTGCCATAAATTTTCTCCTTTTTCTATAAACACTTTTGCAACAACTGCATAATTATTATAACATATTTTTTAAAATATATTCAAATTTACTGCATTATTTAAAATTATTTTTAATGTTATTGTTTAATCCTGTTTATTTTCATCTATATCAACAATCTGTCCTTGTTGATTTAATCGAAATCGTGTCAATTCGTGAAAGAAAATCTTTTTATAAAAACCATGTTGCTTCTTAGCATTGACTCTTTTAGAAATACCTAATTTATCATCTGAACTATTAATACCAAAATTACCAATGTAATCTTTATTAATACGGTAACTACGATACTTCTCTGGATGTGAAATTACATAGGACGCGGCTGCTTCAGACATATTGTTAATGGGACTAGGGGAATTAAAAACACGCGCTGATAATCTCATTTCTGAAGCCACAATCATGGCCAAATAACCACCTAGAGAATGCCCTGTTAACCAGAGGGTTGCATCAGGATAGTTCATCTTAATTTTTTGTGCAAATAGTTTAGATGTTGTAATTTGACTTGGATTTTTACAAGGCAGAGAAATGCCATCCTCTCTCAGGGTAATACTTGAAGGACAAGTTAGCAATTTATTGTTCTTCCCCAATACAACTGAATCGATATCTGTTAAGATATCTTTCTTATTAAAAGCGTTCGTTCCTGAATATGCTATAACAATATGATTACTCTCATCCAAAGACTGACATGCCATAGCCTGCATACCATTATCGATATTATCATTAACCTCTAATACCATAAAAGAGCGTTTTTGATGGAAATCAATAATTTGACTACCTTCTATAATTTTAAGGTGTCCATTACTTTTTGCTTTGGATTCTTCAACATTATATGCCATGTCTGATAGCACTTTAAAACTACTATCTGGAATCATTCATTTTCCTCTCTATTCAAAGACCAGATGATATCTAACTCATCAATAGACTGAATAGGTTCCTTTTTTTCTCTAGGTCTGAGATGAAAACTTTTAGGATGACAAATAATACCTGAAATACTATCACTGTCGCTAATATCATCAACAATGTAATTGATAATATTAGCGCCATTTATTGTTATAATAGAAGACCATGAACCAGTTTCTAAAGAATGCCTCCACTTTGAAAAAACAAGTTGTTGAATACCTAGATATCTGTGTACTAAATCAAGGGCGATTTTTGTTTCTAATTCATTAATATGTGTTCGTGTTTTTAACATAATTAACTCCTTAAGTTTGTTCCCTATTTTATCACAATTAGGCTTTTTTTATAAAAACAGAACAAACTATATTTAATCTAGTCCGATTCTGTTTTGCTGGAAGTTAATTTTACCTTGACCGTTTGATTAATCTAGTACTTTTAATGTAAATGCTCTGCTTTCAAGAACTTTGAACATTGCATGTGCAGTATCTAAAGATGTAAATAGAGGAACTCCTTGTTCAATTGCAGAACGTCTGATGATGAGAGCATCATGGTTATCAATGTTATTTTGCCCAACTGTGTTGATAACTGCTTGAATCTTACCATTTTTAATTAAATCAGGAATATGATTTCGATCATTCTCTCCTAACTTACCTACTAAAACTGTCTCTAAACCATTAGCATCAAAATAAATTGCAGTCCCTTGGGTAGCATAAATACGATAACCAATACTTTGATAGACTTTTGCAAGTTCTAAAGCTTCTTCTTTGTCTGTATCATCTACTGTAAAAACAATGTTACCATAGTCTGGCATATGGAGATATGCTGCTTCAAAGGCTTTATACAAGGCTTTCTGAAGATTAATATCTGATCCCATCACTTCGCCTGTTGATTTCATTTCAGGACCTAATAAACTATCTACTTTAGCAAGTTTGGTAAAACTAAAGACAGGGGCTTTAATGTGGACCATATCTGAAGCTGGATAGAGATCATAACCATATGTAAAATTGCAGAGTTTATCTCCTAAGATAACTTTTGTTGCTACTTGGGCCATAGGAATGTGAGTTACTTTTGATAAGAATGGAAGTGTTCTACTAGCACGAGGATTAACTTCAATAACGTATACTTTCTGATCCTTGATTACAAACTGAATATTCATCATACCGATACAGTTTAATCCAATTGCTAAGCGTTTTGTATAATCTACAATAGTTTCGATAATGGTCTCAGACAATGTTTGAGGAGGGTATACAGCCATGGAATCTCCTGAATGAACACCAGCTCGCTCTATATGTTCCATTATTCCAGGAATCAGTATATTCTGACCATCGGATATAGCATCAACCTCACACTCTTTACCTATAAGGTATGCATCTATAAGCACTGGATGATCTGGGCTTGCCTTTACCGCGGTTGTCATATAATGACGTAAATCTTCTTCGTTTTCAACTATCTTCATAGCTCGTCCACCAAGAACATATGATGGTCTAACCAACACGGGATAACCAATCTTTTGCGCTGCATTAACTGCCTCTTCCTCCGTAGTGGCGGTAAAACCTGGTGGTTGAGGGATATTTAGAGCTTGTAAAGTGGCTTCAAATTGTTTTCTATTTTCAGCACGATCCAAATCTTCTAATTGTGTGCCTAGTATTTTAACCCCTGCCTTGTTTAAATCTTTTGCTAGATTAATAGCAGTCTGACCACCGAATTGTAAGATGACCCCTTCAGGTTTTTCTAAGTCAATAACATTCATAACATCTTCAAAAGTCAAAGGTTCAAAGTAAAGCTTATCTGAAATAGAGAAATCCGTTGAGACCGTCTCTGGATTAGAGTTCATGATAATCGCTTCAAAACCAGACTCTCTGATGGCTTTAACAGAATGAACCGTTGCATAATCAAATTCAACTCCCTGTCCAATTCGGATTGGGCCCGATCCTAAAACCAAAATAGAGGCTTTATCTGATATCAATGACTCGTTTTCTACGGCATAAGTCGAATAAAAGTAGGGCGTTGCTGAATCAAACTCAGCCGCACATGTATCAACCATCTTATAAACTGGAAGAATTCCTGCTTCTTTTCGCATGTTACGAACTTGATCTTCGTTTATTTGCCATAAACTCGCTATAGCTTTATCTGAAAAACCTTTATTTTTAACCTTTTTGAGAATATTGATATCCAGTCTGTTTTTAGATAATAGATCTTCTAACTCTACAATCACTCTTAACTTATCAAGGAAGAAAGAATCAATGCTAGTCAAACTTGCTAATTTTTCAATACTATAATGTCTACGTAAAGCTTCTGCTAGATAAAATAAGCGATCATCTTCTGCCTTTCTTATTTTTTCTAATAAAACATCATCTGATACATTATCTAAATCTGCTATTTTAATGTGATCGACACCTATTTCTAGTGAACGACAAGCTTTCAACAAAGATTCTTCTATATTCCGTCCTATTGCCATGACTTCGCCTGTAGCTTTCATCTGTGTTCCCAATTTTCTATCGCCACTTTCAAATTTATCAAAAGGAAATCTCGGCATTTTTGCGACTACGTAATCTAAAGCAGGTTCAAACATAGCGTAAGTCGTTTTTGTAATAGGATTAATTACCTCATCTAGTGTCAAACCAACAGCTATCTTAGCTGCTAATTTAGCAATTGGATATCCAGTAGCTTTTGAAGCTAAAGCAGAAGATCTTGATACTCTTGGATTAACTTCAATGACATAGTATTTAAAACTATTCGGATCAAGGGCTAGTTGAACATTGCATCCTCCTTCAATTTTCAAAGCTCTTATAATATCTAAACTCGCATCTCGTAATAACTGATTTTCCACATCAGATAACGTTTGTGCGGGTGCAAAAACTATAGAGTCCCCTGTATGGATACCAACAGGATCAAAATTCTCCATATTACAAACAACAAGAGCGTTATCTGCTGCATCACGCATAACTTCGTATTCAATCTCTTTAAAGCCAGCAATTGAACGTTCAATAAGGCACTGTGTCACAGGCGATAACTTTAACCCCTTCGTCGTGATGTCAACCAATTGTTCTTGATTATCGCACATGCCTCCACCTGTACCTCCTAAAGTAAAGGCAGGACGAACAATTAATGGATACCCGATTTGCTCTGCAAATTGAATAGCTTCTTCTACCGAATTAACAATCTCGGATTCTGGAATAGGTTGATTGAGTTCTTCCATCAACTGTTTAAATAAATCACGATCTTCAGCTTTATCAATGGCTGATAATTTGGTCCCTAATAGTTCAACATTCAATTCTTCTAGGATACCATTTTTTGATAGAGCCATAGCCATATTCAATCCAGTTTGACCTCCAAGAGTTGGAAGGAGAGCATCAGGTCTTTCCTTCCTGAGAATTCTTGTGACAAACTCCAAGGTAATAGGTTCAATATAAACTTTATCAGCAATATCTTTATCTGTCATGATAGTAGCCGGATTCGAATTGACCAAAACAACTTGGTATCCCTCCTCTTTTAAAGAGAGACAGGCTTGTGTACCAGAATAGTCAAACTCTGCTGCTTGTCCAATCACAATCGGGCCAGAACCGATAACCATAATTTTACGTATGTCTGTGCGCTTTGGCATATCAAACTCCTCTAATTCTATATTTTAAAGCTAGCTTTTTTGCTGGAAATCATCAATCATATTAATAAATTCATCAAAAAGATAAGATGTATCATGCGGCCCTGGTGCTGCATCTGGATGAAACTGCACTGAAAAGGCAGGATAGTATTTATGTCGAACACCTTCGACGGTTTTATCATTAATCTCTTCATGTGTAATGAAGAGAGCCTCAGGGAAATCTTCTCTCGAGACAGCATAACCATGATTTTGACTTGTAAAATCAACCTGTCCTGTTTGCAAATGACGAACAGCATGGTTAAAACCTCGATGACCAAAAGTCATTTTATAAGTCTTTGCACCATTGGCTTTAGCAAATAGTTGATGTCCCATACAAATACCAAAAATTGGAATTTTACCTTGAATTTCTTGGATCATTTGTAAAGCATTCGGTAATTGTTCTGGGTTCCCAGGGCCGTTAGATAAGAGTACTCCATCTGGATTGAGATTTAAGATTTCTTGCGCTGTCGTAGTATGAGGGACGACTGTAATATGACATTGACGTTGTGACAGTTCTCTTAGAATAGAATGTTTTAAACCAAAGTCAACTAATACAATATTTTTGCCAACTCCAGGCGAAGCATAAGCTAATTTGGTTGATACTTGTTCAATTTGATTATTTAAAAGAACACTTTTTTGAAGGTTTTCTAGTGCTTCATGAATAGAATTTCCCTCGTTTATTAAACAAGCTTTCATTGTTCCATGTTTTCGAATAATTTTTGTTAATGCTCGAGTATCTATACCTGAAATTCCAGGTATTCCTTTTAATTTTAAAAATTCATCAAGTGTCATCTGTTGACGCCAGTTACTTGGATACTCTGCCCATTCATAAACAATTACTCCCTTACATGTTGGTCTAATAGATTCGTAATCGTCTCGATTTATCCCATAATTTCCAATAAGAGGATAAGTAAAAGTAATGATTTGACCGTTGTAAGATTGATCTGTTATAGATTCTTGATACCCTGTCATTCCTGTACTAAAAACAATTTCACCACTTGTTTCTACATCCGCTCCGAAAGCCTCACCCTCAAACACACTACCATCTTCCAATAATAATAGACGCTTCATTTTATCTCCTTTATTATCTGCTATTGAGCACTGCTTCTAAGATAGCTATCCTTGCATAGACGCCATTACTCATCTGTTTCACTATTCGAGCCTTATCTGCTTCTACTAAATCGCTAGCAATCTCTACATCCCTATTGACGGGTGCTGGGTGCATAATAATTGCTGTATCCCTTAAATGTTTATAGCGTTCTTTTGTAAGACCAAATTGTTGATGATAGCTTTCTTTTGAAAACACCCCTTTACCATCATGACGTTCGTGTTGAACACGTAAAAGCATAAGGACATCAATTTGATCAACTAACTGATCTATTGGTAAATATTGCCCATATTCATCGAACTGACTACTATACCATTCTTTGGGTCCAGAAAAGAAAATTTCAGCTCCTAATCGTTTTAGCACTTGCATGTTAGATTTAGCTACCCGTGAGTGAGTTAGATCTCCTACAATCGCAATTTTTAGTCCTTTGAAGTATCCAAATTCTTCGTAAATAGTTACCAAATCCAAAAGTGATTGGCTTGGATGTTGGCCTGAGCCATCACCCCCATTGACAATAGCTGAATGAATGTTCGGACTAGCAATCAATTCTTTATAATAGTCAATATCAGGGTGCCTAATGACACAAACGTCCAATCCTAGAGCACTCATTGTTAAGATAGTGTCATAAAGGGTTTCTCCTTTATTAACAGAACTTGTATCAGCATTAAATTCAATTGTTTTTAATCCTAATTTGAGTTCTGCCATTTCAAATGACTTATGTGTTCTTGTTGAATTCTCAAAAAAGAGATTTGACACATAGTAATCTTTATCAAAACCAATGTTGCTAGGATTTTCTTTAACTTCGATACTTCTCTTTATCAAAGACATAACTTCTTGATTTGATAATTCTTCTAAACTGACAAAATGTTCTAATGAAAGTGTTTGTGTTTGATGATTCATGATAATTTCTTTCTATAAATTTTAGCTAGAAAAAAGCCTCCTAAAACAAGGAGGCTCTGCAAAATAGTAAGCTAGATAGGGAACTAACTTACTATTTGTTAACGCAATTCCTTGTTTGCCTCTCTGGACAATACCTTAAAGGATATTAATAAGAAATGTTTTACCTATACCAATGTTGCTGCGTGGCTATCTTTTTGATAGACTATTTCACCATTGCAAATTGTGTAGTGAACAACTCCCTTCAATTTATCACCGATAAAAGGAGAGTTGCTGGATTTGGAGGCAAATTCTGCCTTTATTATTCTCTCTTGAGCTTGATCAAAAATAACGATATCTGCAGGTCCACCTTCTCTGAGATAACCTGCATCAAATCCATATAACTGTGCAGGATTACATGTCATTTTTGCCAAAAAGTCAATCATTGAGAGTTCTTTAGTAGATACTAAATAAGTAATCCCTAAGGCTAATGATGTCTCTAAGCCAGTCATACCAGAGGGCGCTTGACTAATATTATCTGCTGCTTTCTCCATAATATGATGGGGAGCGTGATCACTTGCAATAATTGAAATAACACCACTTTTAAGACCATCAATGAGGGCTTGTCTATCCTTTTCAAGTCGCAGTGGTGGATTTAATTTTGCATTAGCACCCTTAGTTAAAAGTAAGTCCTCTGTCTTTGAAAAATGTTGGGGGGTTACTTCTGCTGTTAAGTTAGCACCAAGCTTCTGCGCAAAATCAACTACTTCTACTGATTCTGAACTTGACAAATGCTGGATATGGACTTTCGCCTGTGTTTGGTAAGCAATCATAGCATCTCGCGCAATCATTGAATATTCAGCAAGACCACTAGCTCCACAGACATGATAAATTTTCTGAGCAATATGTTCGTTGATACCAAGAACACCATTTAACGATGGATCCTCTTCATGTAACGATAGGACAACATCATGTTTTCTAGCTAAGTTCATAGCTTCTTGCAAAACCTTAGTATCTGTCAAAGGGATACCATCGTCTGAGAATCCAGCAACTCCAGCTTCTAATAATTCTTCGAAATTAACTAAATCTTTACCATTCAGGGATTTAGTAATTGTAGCAACTGTTTCAATCTTAATTGCTTCTTTTGCTGCACTCTCCTTAACTTGTTTTACAATTTCTGGGCTAGAAATCGTTGGGTTAGTATTGGCCATCATAAGAACTGTCGTAAAACCACCTGCTGCAGCTGATAAGGCTCCTGTATGGATATTTTCTTTATGTGTCTGTCCAGGCTCACGAAAATGTACATGAATATCGACTAATCCTGGAGCTACAATTTTATTGCTTGCATCAATGATTGGAATGCCTTTAATATCAATTTCTTTCGATATTTGTTTAATTTTTCCTTGATCAATCAGCATGTCTGATACTTGATTAAAACCACTTTGAGGGTCGATAATCAATCCGTTTTTAATGATATACATATCTGTCCTCTCTAACTTTGCCAATTCATTTGATCTTCTTTAAATTTTTTCAGTAATACCAGTTGGTCAGCTGTAATATATCCATTAACTTTAGCAACTTTAATTAATTGATTGTAATCCGTCAAAGTCACCAAAGGAATATTAGCTTCACGAAATGCTTGTTCAGCCTTAGCTAATTGATATGTAAATATCGCTACTACCCCTAAAACCTCAATACCTTGACTCTGCGCAGCCGTAACAGCCTCTAAAACAGATCCTCCTGTTGAAATCAAATCTTCAATGATAACCATTTTTTGGCCTGAGTAAACACGTCCCTCGATTTGATTCCCCACACCATGATCCTTTGCCTTCGAGCGTATATAGGCAAAGGGCAAGTTCATCTTATCAGCTATAATAGCGCCATGTGGTATGCCTGCAGTCGCTGTCCCTGCGATGATATCAACGTTTGGGAAATGTTCCTGTATTTGTTTAACAAAACCATTTTCAATCAGTGTCCTTGTCTCAGGATACGATAAGGTTACACGATTATCAGTGTAAATTGGCGATTTGACCCCCGAAGCCCAAGTAAAGGGTTGTTTGGGTCTTAAGTAAACAGCTTGAATATCTAATAGTTCCATGGCAATCTGTCTTGCTAAATCCATCTCAGTACTCCTTTATTTAATACGATTCCATTCTTCTTTTATGTCTAGATATGCTTGATATGGATTTTCTGCTTTCGTTATAGGTCTTCCCACAACGATATAATCAGCCCCAACTATACGTGCTTGCTCAGGAGTCATCGTTCTTTTTTGATCATCTAACTGATTGGTTTGTGGAGGTCTGATACCAGGCGTTAAGCAAATGAAATGTTCGTTAGTCTGTTTCTTGATTTGCTTTACCTCTTGAGCCGATGCGACTACTCCATCTAAGCCTGCTTCTTGAGCTTTTTGAGCATAATGGCAAACCGAATCAACTACACTTAAGTTAATATGTTGATCCACCTGCATTTGTTCTTGTGAAGTCGAGGTTAATTGTGTCACTGCTAATAGTATTGGACCCTCCCCCAAACCTTCTCTAGCTGCTTTCATCATTTCGACTCCTCCTGCAGCATGGACATTAGTCATATCAATGCCTAATTTGGCTAAGACAGACATAGATGATCGAACTGTATTAGGGATATCATGTAATTTTAAATCCAAAAAAATGCGATGTCCTAAGGATTTAATATATCTAATAATTGAGGGACCTTCGGAATAATAAAGCTCCATTCCTATTTTGACAAAAAGCAATTCTTCTTTTGGAAAATGTTCTAAAAAAGTTGTTACAGAAGCCAAATCAGAAAAATCTAAGGCAATGATAGGGCATTTTTCTAACATATAATTCCTCTCTATAGAAATAATAATTGTTGGAAATGTACCAGTATGACACAAAAAACCTTGCCTGAGGGCAAGGTTTCATAAAAAGTTAGCGAAAAAGCACTCGCTATTTGACTTATGATGGTGACCTTGTTCGCCTCTCTGGACTCACTTAAAGATACATTTGTAGGTATTCTACAAGTTTACAATCATTTTGTCAAATAAATACTAAATTATTTTATCATTTTACGTCTAATAAAGAACGATAGAGGAATCTGCTGTACAATACTGATTGCTATAGCAATTGTAAAAGCTGTTACAAAACAGGATCTAAAATATTCCATTGCTAAGGCATCTGCTCCCGTCAATAAAAAGTAAACAGCTCTATAGAAGCTAAGTCCTGGAATAAGAGGAAACATACTTGTCGCTAAAAAGACAGTGGCAGGACACTTACGTTTAGCAGCTAATAGCCGTGAAAAATAAGTGATGAAGAGCCCTGGAAAAAATACGGCTATAGCATCCATATGAAATTGTTGCCATAAGATCAGGTAGAGCATCCAAGATATTGCTCCTAGTATACCTAAGTCAAGGAAATAACGTTTTGGAACATGGTAGAGAATAGAGAAGGCTATCGTCCCTAAACCGGCCATTAGTGTTCTGATGATAATCTCAAGGATGGTATTAGGAACACCAGAAAAAGAACCTGTCATTTGTTCTGCAAACGGAATAATTTCAATTGTAATAGCCACGCCTGCTGATATAGAAATACAAATGAGTAAAGCAGACATAATCAAAGCTAAACCTGTTGAAAAATTATTCTGCGAAAATTCTCTCACCGAATTAACAAAGGCAGCCCCTGGCACCATAACCATTAGTGCCCCTAATATGATGATGCTACGATGCTCACCTAATCCTGAAAAATATAATAAATTAGCACTTAAAGCCACTACAGAACTACCTAGAATGGTCAAAAGAAATCCTGTATGTATACGACTTTCCATCAAATTCAGAAAATATCCTAAAATTAAGCCTGTTACAGCAGCGGAAAATGAATCTAATAAGGAACTACCCAAGGCTAAAGAAAAACTACCCGCTCCACAAAAATAAGAAATTAAAGTAACAAGTAAACTATAATCTTTTTGATGTTCAATTAAGTCTAACTGCTTTACAATTTCTTCTGGAGATACTAAGTCTTGTTTAGCAATTTGCCTAGAAAGGTTATTAACAGCTTCAAGTCTACCTAAATTTGCTGTTACACCATCTGTATTGCATACTTTAGCTTCTTGTTTACCATAGCGGTTAATCCCGGAAGCGATAATACTGCTACTAACCACATAAGCTTCAAAATTTTCTATCTGAAGAGCCTTAGCAAAATGCTTCATCGTGTCTTCGACACGATAGACTTCTGCTCCGCTTTCAATCAGTAATTTACCTGCTCTAAGAACAACGCTCATATCATTTTGCATCTTATTTGGCCCTGCCTTCTACTTTATTACCCTAGCCACTTAACTAAGTTGGTTAAAGTCCCAAACATCATCCATCCATCCTTCATAAAAGTCCGGTTCATGACATACCATCAAGATTGATCCCTTATAAGCTTTTAAAGCACGTTTTAACTCATCTTTAGCATCTACATCTAAATGATTGGTTGGTTCATCAAGTACAAGGACATTATTTTCGCGATTCATTAATAAGCAAAATCTGACCTTTGATTGCTCCCCACCAGATAACACCTGAATCTGACTTTCAATATGCTTTGAAGTTAAACCACAACGAGCAAGAGCTGCCCTAACCTCTGCTTGGTTCAAAGCAGGAAAAGCATCCCATACTGCTTCAAGTGGAGTTTGGCGATTTCCTCCGGGTACTTCTTGTTCAAAATAACCTAAATCAATAAAATCACCTCGTTCAACATTACCAGAAATAGGGGGGATAATACCTAGTAAACTCTTAAGTAATGTTGTTTTTCCTATCCCATTTGCTCCAACAATGGCTATTTTTTGATTACGTTCAAATGTTAGGTTTAGAGGTTTTGTTAAAGCACGATCATATCCAATTTGAAGATCTTTAGCTTGGAAAATAAAACGTCCTGCTGTGCGAGATTCTTTAAATTCAAAACTTGGCTTTGGTTTCTCTGCTTGTAACTCAATAATATCCATTTTGTCTAATTTCTTTTGACGAGACATTGCCATATTACGTGTTGCAACGCGTGCTTTATTACGATTAACAAAATTTTGTAAATCAGCTATTTCCTTTTGTTGACGTTCATAGGCTGCTTCTAATTGAGCCTTTTTCATTGCATAGACTGATTCAAAATTAGTATAATCACCGGAATATCTTACTAAATCTTGATTTTCAACATGATAGACAATATTGATAACATCGTTCAAAAATGGAATATCGTGTGAGATTAAAACAAAAGCATTTTCATAATTTTGTAAATAGCGTTTTAACCAATCAATGTGTTCAGCATCAAGGTAGTTTGTAGGCTCATCAAGCAGGAGGATGTCTGGCTTTTCTAATAACAGTTTTGCTAAAAGAACCTTTGTCCTTTGACCACCAGATAATTCAGTAACATCAGAATCCATACCAAAATCCATAACTCCTAATGCCCGTGCGACTTCATCAATTTTAGCATCAAGTGTATAAAAATCACGTGATTCTAAACGATCTTGTAGTTCTCCAACTTCTTCCATAAGGCTATCTACATCTGCGCCATCATCTGCCATGGATATATATATATCATTGATACGTGCCTCTGTTTTAAAAAGTTCATCAAATGCTGTTCGCAAAACATCACGAACTGTTTGACCTTCTTCTAATACAGTATGTTGATCAAGGTAACCAGCAGTTACATATTTTGACCATTCAATTTTTCCTTCATCAGGTTGAAGATGACCTGTGACAATTGACATGAATGTTGATTTTCCTTCACCATTAGCACCAATAAGTCCTATATGTTCACCTTTTAAAAGGCGAAAAGAAACATTCTCAAAAATAGCACGATCACCAAAACCGTGACTTAAGTTTTTTACTTCTAAAATACTCATTTAAAATCCTTTGATTGATAATAGAGGTTATTAAAAAACTCATAGAGACACTCTACAAGTTTTTAAATTAGTACATTACATAGTAAGTTCCATATACAAGTATAGAGAGTTTAAACTTAAAAGTCAAACCTTACTTAATTTTTTCAAAGTGTAAATGAACAGTGATTTGATCATCATAACCATTTCGCTCTAAATCACGTTGCAAACGGTATGAAATATAGTGTTCAGCAATATGAATGTATCCTGCATCCAATAAACGATTTTCAACCAAAGACTGAATCATATTGATCGTTGGTCGTTCAACCTGAGCATCCTCTAAATCTAAGATTACTTTTTTAGTCACTTGAGCAAGGTCTTGACGAAGTGACTCATCAAGCACATAAACTGTTTGAGCAGCTTTCAAGATAGCTTGGTAGATTTTTTCAGGATCAAATTCAACAATCTGTCCATCACGTTTGATGATTTGCATAAGAGCCCCTCCTTAATGTGGAAACAATGTTAAAATGATTTGCAATCATTTTCATTTGTTAATTTCATTATGCAAATGTTTTCATAATTTGTCAAGTGTTTTACCTGATATTGATTAAAAATCAATATCACTAGCAGTCAGCATAAGTATTAAGCAATGTCATATTCTTCTATATTAATTCAAATTTTAACTCTTTCGCTGGTTTAACCAGCCCATTCTTATGCAATGTTTCTGCGATTTGAACAGAATTCCAAGCTGCCCCCTTCAATAGATTATCTGAAACTACCCACATATGAACACCATTTTCTTGATCAAGGTCTTTTCGAATACGACCAACAAAGGTCTCCCTATAGCCTACAGCATTAATCGCTTGAGGGTAAATTTGCTGAGATGGAAGGTCTTGTAGGACGGCACCAGGAAAATCTGCAATAGCCTTTTTAATTTCAGAGATTGAAGCTAATTCTTTCGTCTCAATATAAATGGACTCAGAATGACCCGATAAAACGGGAATACGGACGCAGGTAGCTGAAACCTTAATAGTAGCATCTTCCATAATTTTCTTTGTCTCCAAAGTCATCTTCATTTCTTCGTACGTATAATCATTATCAGTAAAAATATCAATTTGAGGTAATGCATTGAATGCGATAGGATAATGTTTTTGATCGCTAGAACATGGCAAGACTGTTGCAATTAATTGATCAGGTGAAAGATTATCATTTAAAACTTGTCTCAACTGTTCCTTAGTTTCTTCAACAGCACGTGCACCTGAACCCGAAACAGCTTGATAGGTGGAAACTATAACACGCTCTATCCCCCATTTTTGACGAATGGGCTCTAAAGCAATCATCATTTGAATAGTAGAACAATTAGGGCAAGCTATGATACCATTATGACCAGTCATGGCACGAGCATTTACTTCAGGAACAACTAGTGGAACATCAGGATTCTGACGAAAATATGACGTGTTATCTACTACAACTGCTCCAGACTTTACTGCATAAGGAGCGAACTTTGCTGAAATAGATCCACCAGCTGAAAACAAGGCAATATCAACATCGTAAAATGATTCTTTTGTTGTCTCTTCAACACGTATAGCCTCATCTTTAAAATGTAAAATTTTACCTGCTGAGCGACTTGATGATAAAAGTTTCACTTGTTCTATTGGTAAATTCGATTGTTCTAATTGACGAATCATTTGTGTTCCTACGGCACCTGTAGCACCTACGATAGCAACGGTATATCCCATATAATGACCTCTATTTGTTGATGTTGTTCATCAATATTTTCAAAACATTTTAATGTGACTATTATACTACATTTTTATAAACTTTCAAGAATAGCCAAATGAAAAAGTCACCCTAACCAACCTAATTATAAAAAGGAATCTTGTATCCGATTCCTTTTTATTGATTGCATATATCATTATAATAGTTACTAAATGATTGATTATACTTAATTTTCATTGCGTCTCAAACCGCAGCGACTTGTTAACAAAATTAAACCAAAACCTACAAGTTTAAAAATGACATTTTGATCATCACCTGTTTTAGGTAATTTATTTATCACTGAAATTGTTCTAGAATTATTAGTTAACATTGGTCTATTAGCTACATTAGTAACCTGAGATACTTTTTTTAGAGAATGACTGTTTGTTAGAGTCACCTTGACTAGAGTGATTATTTTCTCTAGATATAGTTGACTTTGAAAGAAGTGGATTTTTCCCTATAAGTTGACCTACTTGGCTCTTGTTCTCAACATCACGTTGGCGACGCTCTAGAACATTGCCCTGACTTTTGTTTTCCACATCGCGTTGACGACGTTCTAGAACATTGCCCTGACTTTTGTTTTCTGCATCGCGTTGGCGGCGCTCTAAAACATTGCCTTGGCTCTTGTTATCCGCATCGCGTTGACGACGTTCTAGAACATTGCCTTGGCTCTTGTTATCCGCATCACGTTGACGACGCTCTAGAACATTACCTTGACTTTGATTTCCAACACTATCCATAGCAGATACAGGACTTGATCCTAAAATAATAGTTGATCCTAGCACTCCCATATAAAGCCAAAGCTTTCCTGATTTCCAAGTTCTAAAACCTATTTTATTGAACAATTAATTTTCTCCTTACTTTTTTTAAATTTTAAAAGTCATTTTATTATTATTTTTATTTAGATTATATATATTAAAACATTTTATAATTTATGTCAAGGTAATTTGTTATTTAATTGCAATTTATTATTAATTTGTATGTTTAAAATTAAATAGTTGATATCTAAAACATGATATTTTTAAATTTTCCTTCAATATTATAAAACATGATAGATAGTCATACTAACATTAGGATTTACAATGAGATAATAGTATATTTTTAATACTTCATCTAAACCATCAGAAACTAGATTATTTAAAAATTTTACAAAGAATGTGATGGTAGCATATTCAATTAAAGTTAAGTAAAGACATAATTTTTAGAAGGAAATTGTGACTTATTTATGCAAAAAAAAGAAAGAACCAAACTGGTTCTTTCTTTTTTTTGCTTTTCAGCTACTTACCACAGTTTGTAAGGAATTACAAGTAGTAGTAAGCTAAGGGCACCTTTTCAAGTGTGATAAGAAGGTTCACACAACTTATCAAGATCCGCTCCTGCGTTCATAATCTCCCTGCGCAATAGTGGTAAAACCACATATCAACTCATCGCATAACAGTAGTTTAACATAATTTAGTTAAAATGCAACCTTTACTTTTTAAATATAACTAGATTCTTCAGTTTACTTTTAATATTAAATTAAAAATAAATTATTTCTAAAGCAGGGGAGCAATAGTTTTTGTCACTATGCCAATTACTTTTTGGAATTTTGGAATATTATTTATATCTTTCAAGCTAACTAACCTTGATTTATTTAACGTATCCATATAATCTCGATAAATGTCTTGGATTGCATCTACCTTATAAAGATAGACAGCACATTCAAAATGGTGATACAGGCTACGGTAATCAAGATTTATCGTACCTACAACAGCCTTTGTATTATCACTAAGGAATATTTTTGAATGAACAAATCCAGGGGTGTATTCATATATTTTAACACCTGATTTTGTTAATGCTTGATAGTAAGTTTTAGCAAGAGCATAAGGGATTGGCTTATCTGGGATACCCGGCATAATAATACGTACATCTACACCACGTTCCGCAGCAAACTGAATGGCATGTTCCAATTCACTGTCTAATATTAAATAAGGTGTCATGATGTAAACATATTCTCTAGCATGATTAAGAATATCTATATAAACATTTTCCCCTACTTTATCAGTGTCTAAAGGAGAATCTCCATAAGGAATAACATAGCCTTCATTTTCAACTAAATCATCGTGTACACCAAGGTAAGGCGCTACTAACATTTTTTCCTCAGTAATGGACCACATCTGTAAGAAAAGTAGGAGGAAACTATCCACTGCTTTCCCCTTTAACATAATACCTGAATCTTTCCAATGCCCAAATAACTCAATGTGATTAATATACTCATCGGCTAAGTTTACACCACCAGTCATGCCTACTACTCCATCAATAACAACAATTTTTCGATGGTCACGATAGTTATAATAAGTTGAAATAAAAGGAGAAATCGGAGAAAATGCTTTTGCTTTTATTCCTATTTTCTCAAGTCGTTTCGTATAATCAAAGGATAATTTTGTAATTTCTATCATACCATCATATAAGATACGGACTTCAACACCTTCTTCCACCTTTTGTTCTAAAATACTAAGTATTTCTCCCCACATTATTCCTTCGTCAATGATAAAGAATTCTAAAAAGATATACTTTTTAGCTTTTAGTAGTTCTTCTTTCATTTTTTCAAAGAATGCTTCTCCCGTTGGTAGAAATGTCACATCAGTATTTCGATAAACTGGGAAATTTCCATGTGCTTTTTCAAAATATTGAACCAAATGATATGTTGTGGATGTACTTGACTTAAGCTGATTCAAAGTTTCAGGATCATCCTCTAGATAAATCTGACTCTCATCAATCAATGTCTCCAATCTTTGTTTCAAACCACGATAACCCCAGTCAAATTTGGTGTACATTAGGAACATCGCCCCTAGTAAAGGGGCAATCATTACCAATATTAACCAAGTTACTCGGGACAAAGCATCCATTTCACTATTAACTAAATATAAGACCGCTCCAATTGTTAAGATATGCTCAACGGTTGCTAACCAAACACGATACTGCTCTAGCCATGAGTAAGAGGCTAGTAAAAACAATAATTGTAAAATCAATAAAATAGCGATAACGGTTGTTCGACTAAATATACCCCTTAGTAAACTTTTCTTACTCTTATTAAGTAAACGAACAATTTTGACTTTATTACTGATAAGTTTTTCCCCCCTCCAAATCAATCATTTTATTATAGCATACTGTCACTTGAATAGCATTCTATTATTCTAAATTATCTCTAGTTAAAATCTAATCCCCAATAAAAAGAGGCTAGCATCACAAGCCCTACCTCTTTATTATTTAAAATAATCCAATGGCTGTACCGTCTTCTAAAACATCCATATTGAGAGCTGCAGGTTTTTTAGGTAAACCAGGCATTGTCAATACGTCTCCAGTAAGAGCAACTATAAAACCAGCTCCTGTTTTTGGAACAAATTCACGAACAGTTATATCAAAGTCAGTTGGAGCACCAAGTAAATTTGGATTATCAGAAAAGCTATATTGTGTCTTTGCCATACAAATAGGCATCTTGTCCCAGCCATTGTCACTAAACTCTTTTAATTGTATTTGTGCCTTAGGTCCAAAATGGACTTTATTACCACCATATATTTTAGTAACAATTTTTTTAATTTTTTCTTCAATAGTGTCTGCATCATTATATAAGCGTTTGTAATTGGATGATTGTGTTTCAATCACATTAGCAACAGTCTGTGCAAGTTCAAGGCCACCGTCTGCTCCATCTTCCCACACACTTGCTAATTCAACTGCCACATCAATATTACTACATAAGGTTTTAAGAGTTGCAATTTCACTTTCTGTATCTGCAGTAAACTGATTGATAGCTACAACTACCGGAACACCATATTGACGCATATTGTTAACGTGACGCTCGAGATTTGTAAAACCTCTTTTAACTGCTTCGACGTTCTCTTGTGAGAGATCTTCTTTTGAAACACCTCCATGCATTTTCAATGCACGCAATGTAGCAACAATAACAATCGCATCGGGAGAAGTCGGAAGGTTTGGCGTTTTTATATCAAGAAACTTTTCAGCGCCCAAGTCTGCTCCAAAACCAGCTTCAGTAACAACGTAATCTGCTAAGCGTAGAGCTGTTGAAGTCGCTAAGACAGAATTACATCCATGTGCAATATTAGCAAATGGTCCCCCATGGACAAGAGCCGGTGTCCCATAAATGGTTTGAACCAAATTAGGTTTGATAGCATCTTTTAGGATAAGTGTGAGAGCTCCTTCAATCTTCAAATCTTTAACATAAATTGGTTTACGGTCCCTTGAGTAAGCCACAACAATATTTGACAGGCGTTTCTTTAAATCTGATAGGTCAGTAGCTAAACATAGAATAGCCATTATTTCAGAAGCAACAGTAATATCAAAGCCATCTTCACGTGGTATCCCATTGACAGGGCTTCCTAAGCCAACGATCACCTGACGAAGAGCACGATCATTAAGATCAACTACACGCTTCCAAATCACTCGACGTTGGTCAATATCTAATTCATTGCCTTGATGAATATGATTATCAAGTAGAGCTGATAAAGCATTATTAGCAGTTGTGATTGCGTGCATATCACCAGTAAAATGCAAATTAATATCTTCCATTGGTAGTACTTGTGCGTATCCACCTCCAGCAGCTCCTCCTTTAATACCCATTACAGGACCTAAAGAAGGTTCGCGAAGCGCAATCATCGTTTTTTTACCAATTTTATTTAAAGCATCAGCTAATCCAATGCTCATAGTGGATTTTCCCTCACCTGCTGGTGTCGGATTAATAGCAGTTACTAAAATTAACTTTCCTACTTTTTGAGATCTTACAGCTTCAATCTTATCAAAAGATAATTTTGCTTTGTATTTACCATACAATTCTATATCATCAAAACCAATTCCTACTTGCTCAACAATCTCAGCAATAGGCTTTAGGGCGACGCTTTGCGCTATTTCAATATCTGTTTTCATGATATTCTCCTTCTAAATAATAAAAATAGTATAGCAATATTCCCTATAAAAACATATTTTTTTGCAAAAAAAATTTAAAATGTTCGTCTTATGAAAATAAAACTGCTTTTATTTCTTCTGGACTAGTCTGACCAAAATAATCTTCTAATGATAAAGTACTTAATTTTTCCAAGACTAATTCTTCTTTCATAGGGCAACCAATGAGAAGGTTTTCAATATCTGAAATATCTTTAGAACTGAAAAAGTCACCATAAATACGGCAATTCGTAATAATACCTTTCTCAATTTCTAAGTGAAAATCGTAAGTTCCTGACGGAAAACGAGCATCTCTGTGATACGAATACTGTGGTGAGTTACCATAATTCCAATCCCAATTCTTATATTTTTCATCAGCTAGAGCGTCAATCGCAGCCCAATCTTTTTCGGTTAGGTGATAGCGTTTTGCCTGATCAATATGATCAATATGTAATAATTGACAAACCATTAAATCTTTAAATTGATCGGTTGTGATATGACGATAATCTTCTGACAAGTGGCTACGAATATCTCCTACTCGACTTCGGACAGATTTTATCCCTTTAGATTCAATTTTTTTCCGATTAGGATTTAACACTTTTTCCATAGCATCAAAATCAACATCTAATAAAAGAGAGTAACCACCGTAAATACGACCGTTTACTATCGTCATTGCTGCACCTGATACTTTTTTACCATCAATAACTAAGTCATTTCGTCCCCTCATTTCAACACTAGAGGCACCTAAAGTTTTTAGGGCCTTAATAGCTGGCTCATAAGCTCGTTTGAAATCACCAAATTGTCCATGATCTTTCATGAGATAGCAAATATTTACAGCACCTGAGTCAACGTAAACAGCCCCTCCACCAGTATCTCGACGAACAACAGGAATATCATGTTCTTTCAAATATTCTTGATTTGTCTCTATAACTGCATTCTGAAATTTTCCGATTTCAACTTTAGGATCACAATAGTATGGAAATAAAATATCATCATCTAAAAAAACATTTTGTAAAATATAAACTTGCATGGCAAGTGCAATCGCACCGTCTGTGATACGCTTACCATTTCTAATTGGTTCAATAAGATACATTTAGGTCTCCTTTTATAGCAATTTAGTTATCCAATAATTTCTTTTTTCGCTTCAGCAATTAATTCAGCGATATGCTGTGTCAGTTGCACACTCCTTGAGCGAATCTTTTGAGGAATGCGATAATGCTTGTGATTAAGAGTAACAAATAAAGAGTTTTCATTTAAAGAGACGAATCGCCAAAACGGATGCTTAATAAATTGTGGCGTGGTATGTCCAACTCCAATCTCTAGATAAAGAACTTTGTCATTTTGATGTTGTGATAAGAAATTTTCATAACGTTGTCGTTGAGCATGAAAGTCAGCATCTTCCACCATACCTTTTTCTTCGTTACGTTTATTAATTTCAAACGGTTGATCACACTTTGGGCATTTGGGGATTAAGTTACTAGGAATCTTCATATCCTTTTGTTGTGCAATCATTTGACGAATTGCCTGATCATTTCGATAAGTTTGTTGATGACAATGTTGACTACACTGCCATAAGCCATATTCACCTTGAATATGAAAAACTTTTTCTGAATTATAATCAGCCACAGCGAAGGCATTATCAGCATTAGTTGTAATAATATGATATTCTTTTTTCGCTAAAATATCCTTTAAATCAAGATAAGCTTGCCCTACCGGTTGATCTAAATAATTAAGTGCCACAAAACGACTTTGGAAGGCCCAATATTCTTCCCAATCTTCAAAGTCATAAAGACTTGCTTGCAACATATCTAATAGTTGATATTTAGCAATAAAATCCGGAAAAGCTTCTTCAAATCTGGGGCCAATATAGGTGAATCCATCCGCTGCAGACATGCCAGCACCAATACCAACTACAATAGCATCTGATTCTTCTATTAACTGACTTAGTATTTCTGATTGAGAATGATTAGTTTTTTCTAGAGTCTTCCACACTGTCATCTATTTCCTCTTTTAATAATAATTTTTGATAAATCTCTTGGTCTTTAGGTGTGAATGTATTGAAAATAATATAGAGTTTGTGCTGATTTTCGCGTTGCCACTCTAATATCGCTTGAACAGCCAATTCAGCAGCTCTTTGATTAGGAAAACCAAATTCTCCCGTTGATATGCAAGGGAAGACAATTGTTTTAAGATTAGCTCGAACTGCCAACTGTAAGCAGGATTTATAAGAAGACTTTAATAAATCCTCTCTTATACGAGATGGCTTTTGATCAACTTTTACATAAGGTCCGACTGTATGAATAACATACTTACAAGGAAGATGATAGGATTCGGTAAGTTTAGCTTGTCCTATGGCTTCCATTCGTCCTTGTTCTGTCATCAATTGATGACATGCTAAACGTAATCGTGAACCTGCAAACGTATGAATCTGATTGTCAATACAATGGTGATTAGGAATAAAACAACCTAACAACTTACTATTTGCTGCATTAACAATAGCATCCACTTGTAATAAGCAAATATCCCCATGGTAGGTAAATACATTTGAATATACCGTTTGATGACAGACGTCTATCGTTTTTACTTTTTGAGTATTCCACCAATGTGACAAATACCTATCTTCTAAAGACAGGTACTCTTGACTAATGTTTTGAGGATCTTGTTGATTAACTAGACCACGCCAAACCGTTTGCAAATCGGTGGTCCTCAAGTCATCAACGTCTGTTAATTTTTCTGACTGAAGATACTCAATCATGGCTAGCAATAGTTGTTTTTGATTAGGCATTTTCTAAAGCTTCAAAAGCAGCATAATCAACGTCTGTTAACACAACCAACCAATTTTCGTCAGCTTTTTCAGAATTTAACAAAGTTGGTTCTTGACTTGCAGCTGTATTAACTTTAACAACTTTACCTGTAAGAGGAGATAAAATTGCCATAACCGTCTTTGAAGCTTCAATATTTAAAATAACATCATCAACTTCTAAATTTGTATCGTCTGTGAATTCCACATATCCAACAGTTCCCAAGTCATCTTGAAGTTCGGGAGTTAAGCTGATAGTATAAAGTTCTTCATTTTTTTCAATTAATAAGTAGTTCGCAATTTTTTTCATGAGTATTTTCCTTTCTGAGAAAACGTGATTAATATAACTGTGATAATAATTTTAAGGATTTGATTCGTTGATCAAGCCCTGGAACAAGAGGAATCAAAAGTAGTTCTTCTGCTTGACTAGCATTAACTAAAGCGTCAAGGCTTTCTTTAACTTGTTTTGGATCACCTACAATCATACGGTGGCGATTTGATTTAATTTTTGCTTTTTGTTCAGGAGTCAATTGGTAATGATTAGCTTCTTCAATAGTAGGAAATGTTGCAAATTCATTGAAGTCTTTATTTCCTAGCATCCAGATATCTAAAGTCTTTGCTATGTTTTCAGCTTCTTCTGAAGTATCAGCTATAACTACAAATGCAGCTATCATCAAATTAGGAGACTTATTAGGATAATATTCTTCAAACTGATGATAATAAAGAGATGAAAGCTTTTTAGCTTCTGTCAATGGGTCTTTGTCCATAAAAGGAAAAACACCGAAGGTAAAGCCTAAGCCAAGTTTAGCCGCTAAATAAGCTGATTTTTGACCACTCCCCAACACATATAAGTCTGGGAAGCTAGAAAGAGTCGGTTGAACTAAGGGTTCCTTACTGGATGATTCATCAACAAGCCATGACTTCAATTCCTCCAGTACCTCTTCGTAGTCATGTGCTTTATGTAAGCTACGAAGTGCATTTGAAACTTTAACTGTCCCTAGTGAATTTCCTAAACCAATACTTACTCGATTCGGATGACATGTCTCTAGTGTCTTGAGAGTCTCCGCGAGTTTAAAACTACTATAGTGCAGAGGCATTATACCTCCAGAGCCAATTTTGATAGATTTAGTCTGGTTAGCCAAATGCATTATCATTAATTCTGGATTGCTAATACTGAATGCCTTAACACCGTGATGTTCAGCCACCCAAAATTGATGATATCCTAGTCGCTCCGCCTCTTGTGATAAAAGAATCGTTTCTTGTATTGCATCACTTGCAGTTTTGCCATAATCAATAAGCCCATAATCAAGGACACTTAATTTCATCTTTCCTCCCTATAATTGCTTCGAAGTTCTCTAAAAACTTCTCGAGCTTCCTTTGGTAAAGATTCTCCATAATCCATCAAAGGAACAATATCTTTAAAGGAGGCTTTTGGAATCGCCAAACCTTCTAAATCACTCACTTTAATCCTTAAATTAATCTGATCAGAACGCTTAGCTTTTATTTTTTGTAAAAATTCCGGATCAACTACTAAGGGCGTGGAAGCTCCTACCATATGAGCATGTTGTAAGGCTTCAAACACCTTTGAAGCACTATTAATACCTCCAGTTGCCATAATTGGAACTCTATCACCAAAATGTTCAAATATAACTTGATTAACCAGCTGCCCTTTGTAAACTCCCTCAGAACGTATAGTATTTCTAAAGACATCATGCCCCCAGCTTGCAATGGCAAGATAATCTACCTGAGCAATCGCTAAAATTTTTTCAAGAAATTCCATAAACTCTTCAATGCTATATCCAATTTGTGAACCGCGAGTTTCTTCAGGCGTCGCTCTAAAACCAAGGATAAAATCTGACTCTGCTTCTTCTCTGATAACTTTTTGTACCGCTTTAAAAACTTCTAAGCCTAAACGACAGCGATTAGTCAAAGTTTGAGGACCATACTCATCTTTTCTTTGATTTGAGAAGGTTGAGAAAAAAGTTTGAATTAGTAATCGTTGTGCAGAAGATATTTCAACACCATCAAATCCAGCTTGTATAGCTCGTCTTGTAGCCTGGACATATTCATCGATAATTCTTAGTATATCTTTGTGTGTTAGTTCTTTAACCTGATGTGGGTATGGCGATTGTAATTGCATAGGGCTGGGACCATATACATATCCGTGTCTTGCCAAAGTGTGACTTGAGAAACGTCCAGCATGCGTCAGCTGCAAAACAGCTTTCGCTCCCTTAGACTTCATTGCTTTAGCCAATTTAGTCAAACCAGGAATGTCCTCATCCTTTGAAACGCTAAAACCATATTCAAATAACTGACCATATTCTGTGATATATGCTGCTCCAGTAATTTGTAATGGAGCGGATTTAGCACGACGAACAGCATATGCTATGTCGTCATCAGTTACAAAACCTTCTGATGTAGAAGAATTAGTTACCATAGGTGATAGAACAAAACGATTTTCTAAGCTCAATCCATTGGGAAGCGTTAATGGACGAAATAAATTACCTTGGACATTATTCATCTCTGCTCACCATCCCCTTTATTAGCCATAGACTTAGCCTGAAATCTATCAAACTCTGCAACTAAATCGGGTCTAATCATCAGTAAACGATCATTAAAACCTACTTGTTTAAGGCTAATCAACATACGATCAATAACATCTTCTACTGTCATAGGACAATCTAATAGATCAGATAGATTAGCCATAATTTCAGAATCTACATTTGGATAAGCAATTGGACTACCCGTATCACCTAGACCAATCTTATAGAAATCTGAAATCATTCGACTCCGTTCTTTTTGATCGCCACAAACGCTAAGGTAAATCGATACCGCAATACCATTCTTTATACGGCGCTGAGCCAAGCCAGCAAATTTTTTGCCATTTATACTAAGATCAAACTTACCAGGACAATAGGAGGTCTCTACTTCAAAGTGTTCAATAGGTTGATAAAAATCCGAAAATATACTTCTAATAAAATCGACCATTATAAGATACCCATCTGAGATAGACAATTTTTTCTCAAAAACATCTGGAATAACCAATGAAAAATTTAAAATTCCTTCATCAGCTACAACTGCGAGACCACCAAAATTCCGAACAACTGGTTCATAGCCACGACTGATGATTTCTTTTTTAGCTAATTCTAAATGTGGTAATTCTCGATCTAACATCCCCAGAATGACTGTCTTAGTCATCGGCCAAATATGCAAAATAATTTCTTGATTTGAGCGATTAATCTCCCTTAAAAATACTTCTGTCCATATAAAAGGTTTTTCCGCGTCTTGAGAATCTGTAACATAGTCTTTAAAAATAGATACAGGTAACTGCGCTAGATCTTGCCATTCCAATAAATCTGACCTCCTTTCTCTAGAAAACTCTGCAAGATTTATTTTATCGCAATCGCTTGAAATTTTCCAGTAAGTTTCCCTCAAATTCCATTACTATCAAGAAGAAATATATCTTTTATTTACGAAAAGCATTTTTTTATGTACAATATGGCTATGAAAATTTTGATTACATCAGGTGGAACTACCGAGAAAATTGATACCGTTAGGAGTATCACGAATCACGCAACAGGAACTTTAGGAAAAATAATTGCAGAAAAATATTTACGAGAAGGACATCAGGTGACACTCGTGACTACTAAAAATGCAGTCAAACCAGAATCTGCTACCAACTTATCCATATTTGAGATTGAGGACGTTGACTCATTAATAAAAACCTTGAAGCCATTAGTGAAAGAGCACGATATTTTAATTCATAGCATGGCAGTGTCTGACTATACCCCCGTCTACATGGCCGATTTCGAAAAGGTTAAATCAAGCGATGATTTAGATACTTTTTTGCGCAAAGATAACCACGAAGGGAAAATATCATCTGAATCAGAATATCAAGTCCTTTTTCTCAAAAAAACACCAAAAGTTATCAGCCTTGTGAAAAAATGGAATCCTCAAATTACTCTAGTAGGTTTTAAACTACTTGTGAACGTTACTAAAGAAAATCTTTTTAAAGTTGCTCGTCATAGCTTAATCAAAAATAAAGCTACGTTTATTTTAGCTAATGACCTCATTGATATTACCTCAAAACATCACATAGCCTACCTACTTGATCATGATAATGTGTATAAAGCTACCACCAAAGAAGACATTGCTCAATTAATTTACGAGAAGGTAAAAAAATATGATTAAACGTATTACACTAGCCGTCACCGGTTCAATTTCGGCCTATAAAGCAGCAGACCTTACAAGTCAATTAACTAAAATTGGCTATGATGTTCATATCATAATGACACAAGCTGCCACAGAATTTATTACACCGTTAACTCTGCAAGTATTATCAAAAAATCCTATTCATTTAGATGTTATGGATGAGCATAACCCCAAAATCATCAACCATATCGAATTAGCAAAACGCACAGATTTATTTATCGTTGCACCTGCCTCTGCTAATACTATTGCTCATCTAGCATATGGCTTCGCTGATAACATCGTAACAAGCGTTGCTCTTGCTATGCCTGATGAAACTCCAAAACTTATCGCACCAGCAATGAATACAAAGATGTATCATAATACAATCACCCAACGTAATATTGATATTTTGAAAAAAATAGGTTATCAGGAAATTGAACCTCGTATTAGTTTGCTTGCCTGTGGTGATACCGGTCAAGGAGCCCTAGCTGATATCTCTACTATACTTAAATGTATACAAGAAGTTGCAAATTAGGCTGTAAATTTGTATACTATTTCTAGTTTAATTTAAGGAGTTATAATGAAAAAGAAAAACAAATCCTCTAACATTGCTATAATTGCAATCTTTTTTGCTATTATGCTTGTCATTCATTTTTTGTCATCATTTATTTTTAGTTTTTGGTTAGTCCCCATTAAACCTACTTTGATGCATATCCCAGTTATTATTGCATCTATAGCCTATGGACCTCGTATTGGTGCAACTCTAGGCGCCTTAATGGGTGGGATCAGCGTAGCTAACAGCAGCATTGTTCTATTACCAACGAGTTACCTCTTCTCACCTTTTGTTGAAAATGGTAATTTTTATTCGCTAATTATTGCACTTGTACCACGTATTCTAATCGGGATTATTCCTTATTTCGTTTACAAATTACTACACAACCGCTTTGGTTTGGCTATCTCAGGTGCTATAGGCTCTCTAACAAACACAGTATTTGTTTTATCTGGAATTTTTATCTTTTTTTCAAGTACTTATAATGGGAATATCAAGCTAATGCTCGCTGGGATTATTTCATCTAATTCATTAGCTGAGATGGTCATTGCAGCTATCATTGTATATCTAACTGTTCCTCGTATTCTCAATATTAAACATTAAAAACTGGCCAGGAAGAAATCTTCCTGGCTTTTCTTACTTATATTTTATAGTCATATTGAAAAAAACATGTTATAATGAAAGCGTTTATAAATATTGAAGGAGTATTTCAATGACTTACACAGAAAATTTTCAAAAATGGTTAGATTTTGAGCAGCTTCCTGACTATCTTCGTCAAGAATTACTATCAATGGATGAAAAAACAAAAGAAGATGCTTTTTACACAAACTTAGAATTTGGTACTGCTGGTATGCGTGGTTATATTGGTGCTGGTACAAATCGTATTAATATTTATGTTGTCCGTCAAGCAACCGAAGGATTGGCAAAATTAATCGAAACTAAGGGAGAGGAAGCTAAAAAACGTGGTGTAGCTATCGCTTATGATTCGCGCCACTTCTCTCCAGAATTTGCTTTTGAGTCTGCACAGGTCTTGGCACAGCATGGAATTAAATCTTACGTATTTGAAGCTCTTCGTCCAACACCAGAACTCTCTTTTGCTGTTCGCCATTTAAATGCCTATGCTGGTATTATGGTTACTGCAAGCCACAATCCAGCACCTTTCAATGGTTATAAAGTCTACGGACAAGACGGGGGTCAACTACCACCAGCTGATGCTGATGCACTAACAGACTTTATCCGTGCTATTGAAAATCCATTTGCAGTTGAACTTGCTGATTTAGATGAAAGCAAATCAGCGGGTCTTATTCAAGTTATCGGTGAAGATGTTGATATTGAATATCTTAGAGAGGTTAAAGATGTTAATATCAATCAAGATTTAATCAATAACTTTGGAAAAGACATGAAAATTGTCTATACTCCTCTCCACGGAACTGGTGAGATGTTGACACGCCGTGCCCTTGCTCAAGCCGGTTTTGAATCTGTTGTTGTAGTAGAATCACAAGCTAAGGCAGATCCAGACTTTTCTACTGTCAAATCTCCTAACCCTGAAAGCCAAGCTGCCTTTGCTCTTGCTGAAGAACTCGGACGAGAAGTTGATGCAGATGTCTTAGTAGCTACTGATCCTGATGCAGACCGCCTAGGCGTTGAAATTCGCCAACCAGATGGTTCTTATAAAAACCTTTCTGGAAATCAAATTGGAGCGATTATTGCGAAATACATCCTGGAAGCTCATAAAACAGCAGGAACACTTCCAGAAAATGCTGCTCTCGCTAAATCAATCGTATCAACAGAATTAGTAACAAAAATTGCCGAAAGTTATGGCGCTACAATGTTTAACGTTTTAACTGGATTTAAATTCATCGCTGAGAAAATTCAAGAGTTTGAAGAAAAACATAACCACACCTATATGTTTGGTTTTGAAGAAAGCTTCGGATATCTTATTAAACCATTTGTCCGTGATAAAGACGCTATTCAAGCAGTTCTTTTGGTTGCTGAGATTGCAGCTTATTACCGTTCGCGTGGTTTAACACTTGCAGATGGTATTGATGAAATTTACAAAGAATATGGTTATTTTGCTGAAAAAACGATTTCAGTAACACTTTCAGGTGTGGATGGAGCTGCTGAAATTAAGAAGATTATGGACAAATTCCGTGAAAATGGTCCAAAACAATTTAACAATACTGATATTGTATTATTAGAAGATTTCCAAAAACAAACCGCTACTAAAAATGATGGAACAATATCTAACTTAACAACTCCTCCAAGTAATGTTTTGAAGTACACGTTAGCTGATGATTCATGGATTGCAGTTCGCCCTTCAGGAACTGAACCAAAAATCAAGTTCTATATTGCCACGGTCGGTAATGATTTAGCAGATGCAGAAACAAAAATCGCCAATATTGAAAAAGAGATTACAACATTTGTAAATTAATAAAAAAAGCTAGGGAACTTACTCCTAGCTTTTTTATATCTATCTAACGATGTTCTATTATTTTCAATCATGAAATATAACTGCAATTAACTTCACGATCAAATAATAGAGCAGACTTACAATTAACCACGTTATCCCAATAACTGCAACTAAACCTATTAAAACAGATAATACCGTATTCTTAGTTGCTAGTTGGTTACTGATAAACCATGAAACTGCAGAAATAAATATCAGTAATAATAGTTGAAGCCTTTTTTTCATATAATTCCTCTTACTACTTTTGTGCATTTTGCATTTGATAATAAATACCTTTTTGAGCCATTAATTCAGAGTGGTTACCCACTTCTACAATTTCACCAGATACCATAACTAAAATAATATCTGCTGTTTGAATGGTAGATAAGCGATGTGCAATAATAAAGCTTGTTCTCCCCTTCATCAACATTTGGAATGCTTCTTGAACAAGAACTTCAGTACGAGTATCTATAGACGATGTCGCCTCATCTAATATCAATATTCTAGGTAATTTAAGAAAAATACGAGCAATTGTCAATAGCTGACATTGCCCCTGTGATAGCGAATCTCCAGCATCTTCTAAATACGTATCATATCCATTCGGTAATTGTTTGATAAAGAAATCTGCATTAGCTGCTTTTGCAGCCTCTATCACTTCTTCACGGCTAGCTTTAGGATTGGCATATGCAATGTTATCGTGAATCGTAGCACTTTTTAACCACGTTTCTTGTAATACCATTCCAATTTCTTGCCTTAATTGTGATGGCTCATAATCAGTAATAGGCTTACCATCTAAAAGGATATTTCCCCCGTCAACTTCATAGAAACGCATTAATAAATTGATTAAAGTAGACTTCCCAGCACCTGTTGGTCCTACAATAGCGACCTTAGCTCCTGCTGGAATGTGTAAATTAATACCATTCAATAGTGGTTTTGATTTATTATAACCAAAAACAACATTTTTAAAATCGATTTGACCCTTGACCGTTGATGAATCAAGTTTTTCTGTCCCTGTTATATTTGGTGACGATTCTTCTAAAATAGAGTAAAGGCGTTCTGCACAAGCCAGAGCACTTTGCATCTCAGACAGGACGGAAGAGATGTCATTAAATGGCTTAGTATATTGATTGACATAATTTAAGAAAGTGATTAATTGACCAACACTAAAAGCCCCTGACATAATACGAAGGGCACCAATCCCAGCTAAGAAGCCATAAATCAAACTATTGATAAATCGGGTTGATGGATTGACAGTTGAAGAATAAAAAATTGCTGATTGAGAAAAGTTAGCATACTCTTGATTAATAGTCCTAAAATGATCACTACTTTCTTCTTGCGCACTGAATGCTTGAATAAGGCTTTCTTGACTCACCATCTCTTCAATGAATTGAGTTTGTCGTCCTCGTGATGCCGTTTGATTTTGATATAAGTGATAACTCTTTTTAGCAATAAAGCGGGCTAGAAAGAGTGATAAAGGCGTCAGAAATAATACCAAAAAAAGCATTAATAAATCAATCTTTGCCATACTAAAAATAGTAACTAGAATAGTTAATAAACCAACAAAGAACTGGTTAAAAACCATTAATAAACCATTTGATAATTGCTCCGTATCGGTAGTCACACGACTAATCAAGTCACCTATGCCACGTTTATCAAGGTAAGCTACAGGTAATTGATTCAACTTTTCCATTACAGCCTTTCTTAAAGAAGCAACATAATGAAAAATTAAGCGGTTATAGAGCAGAGGATTAATCCATTGAATAATAGTATTTGCTAAAATAACTGCAACCATCTTCCACATTATAGGTAACAATAATATCATAGAATGAGGCGATAATACAACGTCTACCGCTTGTCCAATTAGAACAGGCAAATAAACAGTGAGGCAAACTTGTACTACCGTCCCTAATAATGCCATTCCTACTAAGCTTTTTTTAGAAAGAAGATCTTGAACAAGCTTTTTTTGTATCTTTTTAGGATGACTTGCTTTCATTTACTCCTCCTTAAAATTTTGTGAATGGTAAATGGACTTATAAACTTTGTTATGAGCTAATAAAGATTGATGATTATCAAAACCAACTTGTTTCCCCTTATCAAGGAGTAAGATTCTATCTGCATTTTGTATACTATTAATTCTCTGTGATACAATAATAAGATTAGTTTGGTTGAAATGTTTAGTTATGGCTTTAAATAAACGAGCTTCTGTTAAATAATCCAATGCAGATGTTGCATCGTCTAAAATCAAAAATGGTATCTTATCTTGAACTAAAGCTCTTGCAATCGTCAACCTTTGCCTTTGACCACCAGAGAAATTCCTACCAAAACTCTCTACAGGGGCATCAAGTTGACCATCTTTTTCTTTTACAAAATCACTAGCTTGTGCTATTTCTAAAGCAGTCCAAAGTTTTTCCTCACTAACTTTACCAAGTCCCAAAGAAAGGTTAGAACGAATAGTTCCTTTAAACAACTGAGCATTTTGAGGAACAACTCTTACCAGGGTACGCCAATTTGAAATTGTATCTGGACTTTTTCCCTGATGATATATATCAATATCCCCTTCTTGCACTTTATAAATATGAAGCAGTAAATTAACCAAGGTTGATTTCCCAGAGCCAGTTCCACCAATTATCCCTAAAGTTTCTCCTACATTCATAGAAAAAGTAATATCAGATAAAGCTTTTTCAGAGGAATTTGGATAAGAAAATGCCATTTCTTGTACTTCTAAAGCCTTATTCGAATATTTTGGCTCAAGTTTGTCATCAATTATTTCAGACGGTCTTTCAAAAACGGCTATAATTCGCTTAGCACTGATATAACTTTGGTTCAGTGATGTCACCAACATTGTCATTTTTAACAATTCAACAAGAATTTGCAATAAGTAATTAATTAAAGCAACCAACATTCCTTGTGATAAAAGATGATTAGCTATATTTAAATTACCACGCCAAATAATCACAACCAAAGTGATATTAACAACTAGAAATGTTAGAGGCGTTACTAAACTAGAAAGCCTACCTGCTTTTAATTGTAAATTCGTATAATGATAATTGATATCATTAAATGCTTCACTCTCTCTATCTACTTGATTAAAGGCACGGATAACTCGTACACCTTGAAGTTGTTGCCTAGTCAACTTTACCAAATAATCGGTTGAAGTTCTGATTTTAAGGTAAATAGGATTTAATAGTCGAGACATTACAAAAACAATGATAAATAACGTGACAACCATTACCAAGAACCAAATAGTCAATGAGGGGCTAATGGAAAAAGCCATAATTATGGCACCAAAAACAATAATCGGAGCCCTCAAAAATAAACGTAAAAATTGATTTAAACCAGTTTGGATTTGAAATGTATCAGCAGTCAAACGAGTAATCAAGCTAGCAGTTCCCAATTCATCTCTGTCTTTTTTACCCAGCGACATGACTTTTTGATAGAGATCCTCTGTCAATTGTCTCGTATAACCAACTGCGGCTTTTGAAGAATAATATTGAGCAGTTATCGCTACTACAACACCCACCGCAGCCAAAAAGAAAATCAATCCAATTTGCAACAGTAAACTACTTCTATCCCCTCGTGGAATGGTCTCGTCAATCATTTTTGCAATAACGATTGGTACCAAAAGTTCAAAAGAGGCTTCTAATAATTTGAAAAGGGGTCCAAAGATAGTTTCTTTGATATACCCCTTAAAATAATAAGTTAGTCTTTTCATACTTACCCTTCTTAAAACAACTCCATTATTTTTATCAAATAAAGGTTGAATTGAACTTCACGTGAGTAGTAAATATTACCACCATTTTTATAGAGCTTCCCTCCTGAAATTAAGGCGAGAGGATGATAGTAAAAGTAAGTGTCCCCGTTATAATTTCCTAGGCTGGGAGCTACAACATTTTTAGAGTAATTTTTGGCCAACTCAATGGAATTTTCACCCCCATGATCCGCTACATAATCAATATAAGAAGAACCAAAATTATATGCTTGGACAGCAGTCCATACATCAACCTTAGCTTTTTTAGCTTGACTTATATTTTGTGACAACAGAGTGACGCCATGTTTAATACTGGTGTGACTATCCGTAATACTGTTCGTAGTTCCACTGATACTTTCACTTGATTGCATCACATCTATAGCATCTCCCTTAGTTTCAGTATAAATCATAGATAATACTAAGTGCACATTAGCCTCTGAACCATTCTCTGCAAGAGTATTCTGCACTAAATCATGATATTGAAGCACTTTTTTAACATTTTCATGGATGATAACTAGACGGTACCCAATGAAAATAATAATAATTAATGCTATCAAACGTTTTAAAAATTTAAACATATTATTTATTTTGAATATCCTGTATGTTTTTGATTAGTATTGAGTATGTACCATCAGGGTTTTGGATAAATTCAACTGATTCAGCATCTTGGTAGACATTGTTGGGTACAATCAATTCAATACCATTTGAAAGAGATAGCTTCTGATTCTCTAACTTCTTAATTTGACGGGAATGATCAATATCACTTACTTGAACAGGTCCAGGTATTGCGTCTTTCAATTCATCAACAAAAGTCAGCCTGGCTGTTAAATTATCATCAAATAATTGATCTGCTAATTTTTCTGGAGACAATTCTTGCTCTTCTTCTAAATTCTTATAAATAGCCGATTTCATTTTTGATTGGAAAGAAAAATCATCTTTGTTGAAATTTTCAGCAATTTTTTGAGCTGTCTGTTCAACCATTTTGATAGATTTTTTAACAGACTGTTCTGGTTGTACTTGTAATAAATTTTCAGAAAAATAATTAGCAAATGAACCATTGTGTTTGATACGCTTTTCAATTAAATAGTATTGCTTTGATGACTTGTTAACAACCAAAGCTTCATCTGGAGTTTGAGCAGCACTTGGAAGGTTATTCTGTGTTATTGTAATTGGCTGCTCTTGATTTTCAGAAACATGAGCAAATTGTTCCTTTAATGAGATTCGAAGGAAAGCAAAATGTTCCATTCCATCCTTGTCAAATTGAATAAAAACTAAGTCATTCGTTTTTTGATCTTCCGATATGACAAACTCTTCTTTCCAAAGTTGCGCAATTTGACAGGAAGAAACATATAAATCATCTTGTAAATGACTCATAAATACATTATCCTCTCCAAAATAGCCACGCTTAGCTTCATCAGAAAAAACTTTACTCAATTTTTTACGAAAGTAGTCATCAATCCTTGGAGTTAGGGTTAACGGAGTATCTGATAGCACTAACTCTGTGTCGTTAGGAGAAAACTGATGTATAATAATCTGTTTGATATAAAAATCCATCATAACATTAATTCTCATACAAAGGGAAAGCGTCCGTTAATGATTTAATTTCTTGACGAACTTCTGTGAGGACATCTTGATTTTCATGATTTTTGAGTGCCTTAATCATTAATTCAGCGATTCTTCGAGATTCTTCAACTCCCATTCCTCGACTAGTGATTGCTGGAGTACCAATTCGAATACCTGATGTTTTAAATGGTGATAGTCGCTCAAACGGTATAGAGTTCTTGTTAAGAGTGATATTGACTTCTTCAAGAACATTTTGTGCCTTTTTGCCATTCTCAATAACTTTTGTGACGTCTACTAAGAACAAATGATTATCAGTACCATCAGAAATCAAATGAAAGTCATCATCTTCTTTAAAAACTTTAGCCATGGCTTGAGCATTTTTAATAATATCCTCACCGTATATTTTAAAGGAAGGATCTAGGGCTTCTTTCAAAGCTACAGCTTTTGCAGCAATTACATGTTCTAACGGTCCACCTTGGAGTCCTGGAAAGACTGCAGAATTAATTTTTTTAGCAATTGCTTCATCATTGGTTAAAATCAAACCACCTCTAGGTCCACGTAGAGTCTTATGGGTTGTCGTTGTCGTTACATGAGCATAAGGAATAGGACTAGGGTGATGACCAGAAGCAACTAAACCTGCAATGTGAGCCATATCAACCATTAAGTAAGCATCTACTGCGTCTGCTATTTGACGAAATTTTTCAAAATCAATAATGCGAGAATAGGCCGACGCCCCTGCAACAATTAATTTAGGTTGCGTTTCCTGTGCTATTTTCAAAATGTTATCATAGTCTAGCATCTCCGTCTTAGGATCAACAGAGTAAGAAACAAAATGATAAGTTTTTCCTGAGAAGCTAACTGAAGCGCCATGTGTTAAGTGCCCACCTGCTGCTAAGTCCATTCCTAAGACAGTATCTCCCGGCTCAATTAAAGCCATGTAAGCTGCTGCATTAGCCTGACTACCAGAATGTGGTTGAACATTAGCAAACTCAGCATTAAATAACGTCTTAGCTCGTTCTATAGCTAAACTTTCAACTACATCAACACAATCTGTTCCTCCATAATAACGATGACTAGGATACCCTTCGGCATATTTATTTGTCAAAACAGAACCTTGTGCTGCCATAACAGCTTTTGAAACAACGTTTTCTGATGCAATTAATTCAATATTATTTTGTTGGCGAATTTCCTCATCATGAATAGCCTGCCAAAGTTCTTGGTCAAATTCTTTAAAATTGTCTTTATCAAAAATCATTTTTTACTCCTTAAGCTCGTTATAACTTTTAAATAATGGTTTCAATCATTATATTTATCACATTTTTACTATTAGTTGCAAGATGATTAAATTAATTTTCAAAAATTAATTCAGGTATCGTAGCCGTTAGTACCTCTTGCGTGATTGCACCTTGCCTTAAAATCTTAACTCTATCACCAGACAAATCAATAATAGTAGAATCCACACCTGTCAATGCTTTATCATCTTCAATACCTAAAACTTGATGATTAAACTGTTTTTGAATTTCTGAGAATACACGACCACTATCACATCCAGAAATATTAGCAGAAGGACCAATCAATGGACCATGGTTAGCAATCATATCAAGGGTTACAGGGTGCTTAGGCATCCGAAATCCTACGCTTGATAACCCAGAATTGATCCAATCCGGAACTTCTTGTGAAGCTTCCAAAATAATGGTTAGCGGTCCTGGTAAAAAAGCATCGTACAATTGCTTCAAATAGGTCGGTTGATTTTTAGAATATTTTAAAATAGTCTCAAAATCACATATATTTAAGTTCATAGCCTTATCACGAGGCCTTTTTTTAAGCTCATAGACGTGGTTCACAGCTTCTTCACTCAAAGCTTTGGCAAAGATTCCGTAGACCGTTTCTGTCGGCATAATAACTGCGCCATGATCCTCTAAAATCTGTCCCAAATCATTCATTATCTAATACCACCATTCTATCTTTACCAAATATATCTTTCAAAACTCTGCAACGATTGTTTGGAAAATATCTTTTCAATAAACTTCGTAAATCATCACCTTGTTTGTAACCTATTTCAAAATATAATTTACCTCTAGGTTGCAAATATTCTCTTGAGTTTTCAATGATTTTACGATAAATAGCTAATCCTTCTTCGTCTGCAAAAAGGGCACTATGAGGCTCTGAAGCTAGCACATTCTTCCCCACCTCGTCTTTGTCATTGTAAGAAATATAGGGAGGATTAGACACAATAATATCAAATTTATCTGAAATGTTACTAAAGACATCTGATTCTATAAAAGTCACTTCCGCATCACAATTATTAGCATTTTCCTTTGCCAAGTCTAATGCAGATACAGAAATGTCACTAGCTAGAACATCCCAAGAGGGGCGTTCTTTTTTTAGAGAAATGGCAATTGCTCCACTACCTGTACCAATATCTAAAACAGAACAATCTTCTACTTTATTCTCTGATAAGATTAGATCAACCAACTCCTCTGTCTCAGGCCTCGGAATTAAAACTCGTTCATCAACAAAGAAAATAAGGTCTCTAAAGTAAGCTTTACCTGTAATATACTGCGGTGATCTATGTTTTTTAAGCTGTTGAAAAATATTTTCCATTAATTGCTGATCAGTATCACTCACACTACTATTTTGATTTAAAAGGTAATCAGTTGTTGACCATTGTTTTAGGTCTTTTAATACATAAATAAAATTTTCGACTTCTTCACCACAAGCCTCTAACAACTGTTCATAATGCTTGATTAATTGCGCATAATTCATTATTTATTTAAGGCTTCTAACTTTTGAGTCTGATCATACATAACAAGTGCATCAATAACTTCATCCATTTTTCCAGATAAAATAGTATCTAATTTTTGAAGTGTCAAACCAATACGATGATCTGTTACACGATTTTGTGGGAAATTATAAGTGCGAATACGTTCTGAACGATCACCAGTACCAACTGTTGATTTACGTTCAGCATCTTGTTCATCTTGAGCAATTTGCGCAAAATGGTCAGCAACACGAGCACGAATGATTTTCATCGCTTTATCACGGTTTTTTTGCTGAGTACGCTCTTCTTGCATTTCAACTTTGATTCCTGTAGGAATGTGTACCATACGAACTGCAGTAGCAACTTTATTGACGTTCTGACCACCAGCACCAGACGCGTGGTAAATATCGACGCGAAGGTCTTTTTGATCAATTTCGTATTCTACTTCTTCAACTTCTGGCATTACCAAAACAGTTGCAGTTGAAGTATGAACACGACCCTGACTCTCTGTCACCGGGACACGTTGAACACGATGAGCTCCTGATTCATATTTAAGCTTAGAATAAACTGACTGACCAGAAACCATAGCAACCACTTCTTTAATACCACCAACACCATTAACGGATGATTCCATAACTTCAAAACGCCATCCTTGAGTTTCAGCATATTTTTGATACATTGTTAAAAGATCACCAGCAAAAAGCGCTGCTTCATCGCCACCAGCAGCACCACGAATTTCTAAAATAATGTTTTTATCATCATTAGGATCTTTAGGTAATAGAAGGATTTTTAATTTTTCTTCATACTCTTCTTTAGCTGCTTTTGATTCTTTAAGTTCTTCTTTAGCCATTTCTTCCAATTCAGCATCACCAGAAGCATCTTTGATCATTTCTTCAGCATCTGAAATATTTTGAATGACTTGCTTATATTCTCTATAAGCTGTGACAGTTTCTCGAGTATTAGCTTCTTCACGTGATAATTCCATAAATCGCTTTGTATCTGAAACAACATCTGGATCACTAAGTAACTCACCTAACTCTTCATAACGATCTTCAACTGCCTGCAATTGATCATAAATATTCATTTTTCTTTGTATCTCCTTTAAAACCGATTATCTTTTAAATATCTGGATTAAAATAATGTTTTCGACAAACTGGGATATATGTTTCATTACCACCAATTTGTATCTGATCACCTTCATAGACAGGTTTTCCGTTTTCTGTCCTTAAAACCATGGTTGCTTTCTTACTACAGTATTGGCAAATTGTTTTGATTTCATCAATCTTATCGGCCAATAATAGCAAATGTTTTGAACCTTCAAAAAGATTGTTTTGGAAATCATTTTTCAAACCAAAAGCCATGACTGGTACATCTAAGTCATCTACTACTCTAGCTAAATCGTAGACGTTTTTCTTACTCAAAAATTGACATTCATCAATTAAAACACAATAAGGCTTTTGTGGTAAATTCTGAATATAGGAGAAAATGTCCATATCATCTGAAATTGGAACTGCTTCACGACGCATTCCAATACGACTTGAAACGACTCCAAATTCATCTCGAGTGTCCAAGGCGCTTGTCATAATAACCACAGGTTTTCCTTGTTCTTCATAGTTATGAGCAACTTTTAAAATTTCAATGGTTTTACCAGAATTCATTGTCCCATATTTATAATAGAGTTGAGCCAAAGCGGAAAATCCTACTTTCTATAGTATTCTACCTATTTTACCACAAAGGCTGAAGTTTTCCCAGCCATTGAAAACAGTGTGTACTTTTTCACAACATTATGTTACAATGATGCCCAATAACATAAAGGAGTAACATTATGCCATTTGTAAAAATTGACTTGTTTGAGGGACGCTCACAAGAACAAAAAAATGAATTAGCTCGCGAGGTTACTGAAGTAGTATCACGCATTGCAAAAGCACCTAAAGAAAATATCCATGTTTTTATCAACGATATGCCTGAAGGAACCTACTATCCTCAAGGTGAACTTAAGAAAAAATAAGAAATAGTAAAAGAGGTTACCCAGGTAACCTCTTTTGATAGTCTTTGCAAGCATATTTCTTGACAAATTGAAAATATTTGAAAATAAGTATTGATTTTCAAGTTAGAAAACGGTATCATTAGAATATATTGCTTTGGGGGTGGAAAATTTGCAACTTTCTCATAGTTTAAGACTCATGGGAACGACTATCGATATTCAAATTAATTCTAAAAATGCTCAAAAACAAATCCAAGAGGTCATAGAAGTCTTGGAGCTCTACAAAAATCGCTTTAGTGCAAATGACTTTAATTCAGAGTTAATGGCTATAAATAATAACGCTGGTATCAAGCCTATTCAAGTACATCCAGACCTCTTTGAATTAATCACAATTGGGAAAGAACACAGCTTAGCTAGGCCTAGTAACCTAAATATTGCTATTGGTCCTTTAGTGCAAACTTGGAGAATTGGATTTTCAGATGCTAAACTACCTAGCCCTAGTGAAATATCAGAAGCTATGATTTTATCTAACCCAACTCATATACTTCTAGATTCAAAAAATCAATCTGTTTTTTTAAATCAGATAGGAATGAAAATTGATTTGGGTGCACTTGCAAAAGGATATATCGCTGACAAAATTATGACCTATCTCAAAAATGAGATGATTGATTCTGCTATCATTAACTTAGGCGGAAACGTTTTAGTTCACGGAGATAATCCTAATCGTTCAGAAGGGTATTGGGTTATCGGCATTCAACATCCGAAAAAGAAACGGGGACAAAATATTGGAGCTGTCAAAATTAAAAACCAATCTGTTGTAACCTCAGGTACTTATGAACGCCGTCTGATTATTGACGATAAGGAATACCATCATATTTTTGATCGACAGACTGGTTATCCGATACAAACAGAGATGGCTAGCATTTCTATTGTTTCTAAACAATCCGTCGACTGTGAAATCTGGACCACAAGGTTGTTTGGCTTATCCATTAAAGAGGCTCTTGATATTTTAAACGCTGTTTCCTACATTGAAGGCATTATCATCACTAAAGATGATCGTATCTATTTATCTGATGGATTAAAACATCATTTTCAACTATTTTATCATTAAGAAAGAGGATTTCTAATATGAAACTTATTGGCATCGTTGGAACTAACTCAAATCAATCAACAAATCGTCAATTATTACAATACATGCAACAACACTTTGCTGACAAAGCAAAAATTGAACTCATCGAAGTTAAAGACCTTCCGTTATTTAATAAACCTGCTGATAAAAATGTTCCCCAAGTAATTTTGGATATTGCTGCCAAAATTGAAGAAGCTGATGGTGTTATTATTGGTACGCCAGAATATGATCATTCTATACCTTCGGCCTTAATGAGTGTTTTAGCTTGGCTATCATATGGTATTTACCCACTTCTCAACAAACCCGTTATGATTACTGGTGCTTCATATGGAACACTTGGATCATCACGTGCACAATTACAATTACGTCAAATACTTAACGCTCCTGAACTAAAAGCAAGTGTTTTACCTGACGAATTCTTGTTATCACACTCTCTCCAAGCCTTTGATAAAGATGGCAACCTACACGATATCGAAACAAGTCAGAAGCTAGATGCTAACTTTGATGATTTTCGTCTTTTTGTTAAGATTACTGGTAAATTATCAAATACTCGTGATTTACTTCAAAAAGAAGCAGAAAATTTTGACTGGGAAAGTTTATAAGAGTATAGAAGGGAATAACTAAGATGAAATTTGTAGGTATTGTTGGCTCAAATGCAGAGCAATCATATAATCGTATGTTGCTTGAATTTATTCGCAAGAATTTTAAAACCAAATTTGAATTGGAAGTCCTTGAAATCGATGATATTCCAATGTTTAATCAAGACCAAAATTGGGAAGAAAGTTTCCAACTTCGTCTTCTTAATAATAAGATCACACGAGCTGATGGCGTTATTATTGCCACTCCTGAACATAATCATACTATTACGGCCGCTCTTAAAAGTGTGCTTGAGTGGCTCTCATTTGCTGTGCATCCACTCGAAAATAAACCTGTTATGATTGTCGGTGCTTCATATTATGATCAAGGCACATCACGTGCTCAAATACACCTTCGTAAAATCCTTGATGCTCCTGGCGTTAATGCTTACACACTTCCAGGAAATGAATTCTTATTAGGAAAAGCTAAAGAAGCCTTTGACGATAATGGAAACATTATCAATCCTGGGACTGTTCAATTTTTAGAAACTTGTCTTGATAATTTTATCAAATATGTAGGAGTTGTATCATCATTGAGAAAACCTAAAGCTATTGAATCTGAAGACCTCTACTGTCAGGGACAAATTGATACAACCATTACTGGTATCGACCCAGATGATCCTGATTGGTTAGACAAGGCAGCTGAGAAAGTTAACGCCGTTGAAGGGGATGCTTACGTTAAACTAGACAATGGTTTACTTACTGTTAACCAACTTAATATGTTTTTAAATGCTATGCCATTTGAGCTAACGTATGCAGATGATAATAATCAATTTCTATATTACAATAATAATCATCCAGATCCAGATACAATGTTAGGAAAACGTGTTCGTGAACAAGTAGGAAACCGTATGGCTACAGTTCATGGTAGTTTACCACCGGCACGAATGAAAAATGTTGAATGGGTTATCGGTACTCTTCGTAATGGAAATCAAGAATATGTACGTACAGTCGTTCCTGGTACACCTCCAGAAGTTATCAATACTCACAACTATCAAGCTATGTACTACCCAGACGGATCTTATGCTGGTATTAATGAAATTATCTTTAACTTTAAACCGTGGTTAGATTGGTACCTCCAAACTACTGGACAACGTTTAGTCGGTGGAACTACTGCTGCTCCTGGAGCTTCAGCAGTTGACGCTACTTCTAGCGCTTCAACTAGCACAGGGGATGCTTACGTTAATCAAGCCACAGATGCCACTTCTGGTGCCTCTGAACATTAATCTCCTCGCTTTTGAGGATCTGATACCTTAAAAAGATATCAAGATCCTCCTTTTTAATATTTAATCAAGTTAATAAAATCACATAAAAGGAATATACTATGTCACTTTTTCAAGAAAAAATTGCTTACAATTGCGCTAAAAAGGAAGCGCTTTATAAAGAGAGTTTAGGACGCTACGCCTTGAGGTCAATGCTAGCAGGGGCTTATTTAACAATGAGTACTGCTGCTGGTATCGTCGCAGCTGATACTATTGGTAAAATTTCTCCTGCTCTATCAGGTTTTGTATTTGCTTTCATCTTTAGTTTTGGACTTATTTATGTTTTAATATTTAATGGTGAATTGGCGACATCTAATATGCTTTATCTCACTGCAGGAGCCTATAATAAAAATATCTCTTGGAAAAAAGCCATGACAATTTTAATTTATTGTACTTTTTTCAACCTCGTTGGTGCTTGCATATTAGCTTGGTTGTTTAATCAATCGTACTCATTCCAGCATTTAACAAATGATAGCTTTTTAGGGCATGTCGTTGCTAAAAAGTTAGGAAAACCTAGTTCAGGAGCTTTCCTAGAAGGTATTATTGCTAATATGTTTGTGAATTTAGCTATCCTTGCTTACATGTTATTAAAAGAAGAATCGGCAAAAATGACGGTTATTTTATCTGCTATTTTTATGTTTGTTTTTCTATCAAACGAACACTTAATTGCTAATTTTGCATCCTTTATGTTAGCTGCTTTTAGCCATATCGAACATATTAAAGGTTTTACTCTTCTAAACGTTATCCGCCAATGGACACTTGTATTCTTTGGTAACTGGATAGGAGGGGGCGTTTTCATCGGCCTAGCCTATGCTTGGTTAAATAAAACAAAAACTTCTCACCATGAATAAAAGAAAAACTGAGTAATTTATTACTCAGTTTTTCTTTTATATTCTCATCATGAAATCAATAAAAATTAACTTTTTTGATAAATAAAGGAAAGTATCATATTAATTTTTTAGGCAATCCATTCAAAATGATATTTAAAACAACAGCTGTCAGGGTTGAGATAACAATACCATTTGTCAAAAACATTTGTAAAGTATTAGGAAGACTAATGAAGAGGTTTGTCCCATTAAAACCTACTCCTGCTGCAATTGATACGGCTGCAATGATAAAGTTATGCTCATTATGCTCAAAATCAACCTGATTAAGCATTTTCATCCCTTGAAGTGCTACCATACCAAATAAAACTAACATAGCACCACCAAGAACTGGACTTGGAATCATTTGAGCCATTGCGCCAAATTTAGGTAACAAGCCAAGTATAACTAAGAAGAGAGCTGTAAAATATATCGGCTTACGCGTACGTATCCCAGATATCTGTACCAATCCTACATTTTGAGAAAAACCGGTATATGGAAAGGTATTAAATAAGCCGCCAAGTAATACTGCCAATCCTTCTGAACGGTAACCATTACGAAGTCTCTTACTGTCTAATTTATCGTTTGTAATATCTGAAAGCGCAAGGTAAACACCTGTTGATTCTACCATAGAAACTGTTGCAATAATACACATCATTAAAATAGAAGTAAATTCAAATCTAGGAGCTCCAAAATAAAATGGCTTCGGAATATGTACAAGTGGTGCATCTGCTACCACAGAAGCATCAACTAAGCCCATAAATGCTGCAAGAATTGTACCTGATATGAGTCCAATAAGGATTGAAATTGACTTCAAAAAGCCTTTTGCGAAAATATTAATTAATAAAACAACACCAATCGTTACCAGTGATAAAGTTAAAGATTGTAAGCTCGGTTCTTTTGCATTATCACCCATATTTCCCATCGCAACTGGTATTAATGTCAAACCAATTGTAGTAATAACTGATCCTGTTACAATTGGAGGAAAGAAATTTGCAACTTTAGAAAAAACGCCAGCAACTAAAACGACATATATTCCTGAAGCAATTAAAGCTCCAAACATATAGCCAGAACCTTGTTGTGCACCAATAATTGATAAGGGAGCTACAGACTGAAAGGCACACCCTAATACAACTGGAAGACCCACTCCAAAGTGCTTACTTAATCGTAATTGTAATAAGGTGGCAATCCCACACATAAAAATATCTGTCGCAATAAGATAAGTTAGTTGCTTAGCATTATAACCAAGAGCACTAGCAATCATGATAGGTACAAGAATGGATCCTGCATACATAGCTAACAGGTGTTGCAAGCCTAGAAGTGCTGCCTGCGAGTTACTTTGCTCATTAAATTTCATTAAGCATCAGCCTCCGCAAAAACAACTCGACCATTTTCAAACGCTTTAATACGAGCAAGAGAAGTAACTGGAACACCTGTTTTTTCTAACAAATCACGCCCATCTTGGAAAGATTTTTCAATAACGATTCCGATACCAGCAACCTTAGCTCCAGCTTGACCAATAATTTCAAGTAATCCTTTAGCCGCTTGACCGTTTGCTAAAAAGTCATCAATGATGAGTACAGTATCATCGTTAGATAAAAAGCGACTCACAATAGAAACTTGACTCGTAACTTGCTTTGTAAAAGAATACACTTCAGCAGTTAAGATACCTTCAGTCATAGTAATGTTCTTAGCTTTTTTAGCAAATATCATTGGTACGCCCAATGCTTGAGCTGCGTACACTGCTGGCGCAATTCCAGATGCTTCAATTGTAACAACCTTCGTAATGCCGGCTTCTTTATATTTATCAGCAAAAACTTTACCTATTTCCTGCATTAACTCAAAATCTACCTGATGAGTCAAAAAAGAATCAACTTTTAAAATGTTCTCACCTAAAACATCACCATCTTTAAGAATACGTTCTTCCAATAACTTCATAATAACCCCTTCACTCTTTAGAAAATAAAAAAATAACTTACCTCAAT
[truncated: 1,631,147 more chars]
